# Supplementary material for: Scaffolding protein CcmM directs multiprotein phase separation in β-carboxysome biogenesis
Source: Nat Struct Mol Biol. 2021 Nov 10;28(11):909–22. doi: 10.1038/s41594-021-00676-5 (PMC8580825; doi:10.1038/s41594-021-00676-5)
Supplement: Supplementary file 4 — Oligo sequences used in this study. [file 41594_2021_676_MOESM4_ESM.xlsx]

## Sheet: Table S5
Supplementary Table 5 | Oligo sequences used in this study.
Oligo #	Plasmid	Direction	Oligo Sequence (5’ to 3’)	Template	Description
1	pHUE-SeM58	forward	gcgcctccgcggtggaatgccgagcccaacaa	Synechococcus elongatus PCC 7942, genomic DNA	amplify full-length CcmM with overhangs to pHUE backbone
2	pHUE-SeM58	reverse	agccggatctaagcttttacggcttttgaatc	Synechococcus elongatus PCC 7942, genomic DNA	amplify full-length CcmM with overhangs to pHUE backbone
3	pHUE-SeM58	forward	gattcaaaagccgtaaaagcttagatccggct	pHUE-empty	get pHUE backbone
4	pHUE-SeM58	reverse	ttgttgggctcggcattccaccgcggaggcgc	pHUE-empty	get pHUE backbone
5	pHUE-SeM58(E17K)	forward	acggcgggtcggttggctaagccttatattgatccggct	pHUE-SeM58	Quikchange mutagenesis (Agilent)
6	pHUE-SeM58(E17K)	reverse	agccggatcaatataaggcttagccaaccgacccgccgt	pHUE-SeM58	Quikchange mutagenesis (Agilent)
7	pHUE-SeM58(D21K)	forward	ttggctgagccttatattaaaccggctgctcaggttcat	pHUE-SeM58	Quikchange mutagenesis (Agilent)
8	pHUE-SeM58(D21K)	reverse	atgaacctgagcagccggtttaatataaggctcagccaa	pHUE-SeM58	Quikchange mutagenesis (Agilent)
9	pHUE-SeM58(D35K)	forward	atcgccagcatcatcggcaaagtacgtatcgcagcggga	pHUE-SeM58	Quikchange mutagenesis (Agilent)
10	pHUE-SeM58(D35K)	reverse	tcccgctgcgatacgtactttgccgatgatgctggcgat	pHUE-SeM58	Quikchange mutagenesis (Agilent)
11	pHUE-SeM58(R37D)	forward	agcatcatcggcgacgtagatatcgcagcgggagtccgc	pHUE-SeM58	Quikchange mutagenesis (Agilent)
12	pHUE-SeM58(R37D)	reverse	gcggactcccgctgcgatatctacgtcgccgatgatgct	pHUE-SeM58	Quikchange mutagenesis (Agilent)
13	pHUE-SeM58(R43D)	forward	cgtatcgcagcgggagtcgacgttgcagcgggggtttcg	pHUE-SeM58	Quikchange mutagenesis (Agilent)
14	pHUE-SeM58(R43D)	reverse	cgaaacccccgctgcaacgtcgactcccgctgcgatacg	pHUE-SeM58	Quikchange mutagenesis (Agilent)
15	pHUE-SeM58(K62D)	forward	gcaccattccaagtcggggacgaaagcatcctgcaagag	pHUE-SeM58	Quikchange mutagenesis (Agilent)
16	pHUE-SeM58(K62D)	reverse	ctcttgcaggatgctttcgtccccgacttggaatggtgc	pHUE-SeM58	Quikchange mutagenesis (Agilent)
17	pHUE-SeM58(E76K)	forward	gctgtcatccacggcttgaaatatggtcgtgtcttgggc	pHUE-SeM58	Quikchange mutagenesis (Agilent)
18	pHUE-SeM58(E76K)	reverse	gcccaagacacgaccatatttcaagccgtggatgacagc	pHUE-SeM58	Quikchange mutagenesis (Agilent)
19	pHUE-SeM58(R79D)	forward	cacggcttggaatatggtgatgtcttgggcgatgaccaa	pHUE-SeM58	Quikchange mutagenesis (Agilent)
20	pHUE-SeM58(R79D)	reverse	ttggtcatcgcccaagacatcaccatattccaagccgtg	pHUE-SeM58	Quikchange mutagenesis (Agilent)
21	pHUE-SeM58(R95D)	forward	tccgtctggataggccaggacgtcgcgattactcacaaa	pHUE-SeM58	Quikchange mutagenesis (Agilent)
22	pHUE-SeM58(R95D)	reverse	tttgtgagtaatcgcgacgtcctggcctatccagacgga	pHUE-SeM58	Quikchange mutagenesis (Agilent)
23	pHUE-SeM58(D112K)	forward	ggcccggcctatctcggaaaagactgcttcgtcggtttc	pHUE-SeM58	Quikchange mutagenesis (Agilent)
24	pHUE-SeM58(D112K)	reverse	gaaaccgacgaagcagtcttttccgagataggccgggcc	pHUE-SeM58	Quikchange mutagenesis (Agilent)
25	pHUE-SeM58(R126D)	forward	tccaccgtcttcaacgctgatgttggggccggttcggta	pHUE-SeM58	Quikchange mutagenesis (Agilent)
26	pHUE-SeM58(R126D)	reverse	taccgaaccggccccaacatcagcgttgaagacggtgga	pHUE-SeM58	Quikchange mutagenesis (Agilent)
27	pHUE-SeM58(R164D)	forward	acccagcagcaggccgatgacctacccgaggttcgcccg	pHUE-SeM58	Quikchange mutagenesis (Agilent)
28	pHUE-SeM58(R164D)	reverse	cgggcgaacctcgggtaggtcatcggcctgctgctgggt	pHUE-SeM58	Quikchange mutagenesis (Agilent)
29	pHUE-SeM58(D172K)	forward	cccgaggttcgcccggaaaagcgggaatttgcccgccac	pHUE-SeM58	Quikchange mutagenesis (Agilent)
30	pHUE-SeM58(D172K)	reverse	gtggcgggcaaattcccgcttttccgggcgaacctcggg	pHUE-SeM58	Quikchange mutagenesis (Agilent)
31	pHUE-SeM58(E246K)	forward	ggctatcggattgggacgaaacatgcggacaagcgcc	pHUE-SeM58	Quikchange mutagenesis (Agilent)
32	pHUE-SeM58(E246K)	reverse	ggcgcttgtccgcatgtttcgtcccaatccgatagcc	pHUE-SeM58	Quikchange mutagenesis (Agilent)
33	pHUE-SeM58(D249K)	forward	attgggacggaacatgcgaagaagcgccgcttccggact	pHUE-SeM58	Quikchange mutagenesis (Agilent)
34	pHUE-SeM58(D249K)	reverse	agtccggaagcggcgcttcttcgcatgttccgtcccaat	pHUE-SeM58	Quikchange mutagenesis (Agilent)
35	pHUE-SeM58(R251D)	forward	cggaacatgcggacaaggaccgcttccggactagct	pHUE-SeM58	Quikchange mutagenesis (Agilent)
36	pHUE-SeM58(R251D)	reverse	agctagtccggaagcggtccttgtccgcatgttccg	pHUE-SeM58	Quikchange mutagenesis (Agilent)
37	pHUE-SeM58(R252D)	forward	aacatgcggacaagcgcgacttccggactagctctt	pHUE-SeM58	Quikchange mutagenesis (Agilent)
38	pHUE-SeM58(R252D)	reverse	aagagctagtccggaagtcgcgcttgtccgcatgtt	pHUE-SeM58	Quikchange mutagenesis (Agilent)
39	pHUE-SeM58(E286K)	forward	ctgagcgaacacgaaggtaaatacgttcgcttgctcg	pHUE-SeM58	Quikchange mutagenesis (Agilent)
40	pHUE-SeM58(E286K)	reverse	cgagcaagcgaacgtatttaccttcgtgttcgctcag	pHUE-SeM58	Quikchange mutagenesis (Agilent)
41	pHUE-SeM58(D294K)	forward	gttcgcttgctcggcatcaagaccaatactcgcagccgt	pHUE-SeM58	Quikchange mutagenesis (Agilent)
42	pHUE-SeM58(D294K)	reverse	acggctgcgagtattggtcttgatgccgagcaagcgaac	pHUE-SeM58	Quikchange mutagenesis (Agilent)
43	pHUE-SeM58(R298D)	forward	ggcatcgataccaatactgacagccgtgtttttgaagc	pHUE-SeM58	Quikchange mutagenesis (Agilent)
44	pHUE-SeM58(R298D)	reverse	gcttcaaaaacacggctgtcagtattggtatcgatgcc	pHUE-SeM58	Quikchange mutagenesis (Agilent)
45	pHUE-SeM58(E303K)	forward	actcgcagccgtgtttttaaagccctgattcaacggc	pHUE-SeM58	Quikchange mutagenesis (Agilent)
46	pHUE-SeM58(E303K)	reverse	gccgttgaatcagggctttaaaaacacggctgcgagt	pHUE-SeM58	Quikchange mutagenesis (Agilent)
47	pHUE-SeM58(R367D)	forward	acggaacatgcagacaaggaccgctttcggactagctct	pHUE-SeM58	Quikchange mutagenesis (Agilent)
48	pHUE-SeM58(R367D)	reverse	agagctagtccgaaagcggtccttgtctgcatgttccgt	pHUE-SeM58	Quikchange mutagenesis (Agilent)
49	pHUE-SeM58(R481D)	forward	gcggaagtcgccgataaggatcgcttccaaaccagctct	pHUE-SeM58	Quikchange mutagenesis (Agilent)
50	pHUE-SeM58(R481D)	reverse	agagctggtttggaagcgatccttatcggcgacttccgc	pHUE-SeM58	Quikchange mutagenesis (Agilent)
51	pHUE-SeM58-4C-S(C261S/ C279S/C377S/C395S)	forward	gcagctactgctgatttccactccacgccaactcct	pHUE-Syn6301_ccmM_M35_ C261S/ C279S/C377S/C395S	amplify M35 containg C261S/ C279S/C377S/C395S with overhangs to pHUE-SeM58
52	pHUE-SeM58-4C-S(C261S/ C279S/C377S/C395S)	reverse	agccggatctaagcttttacggcttttgaatc	pHUE-Syn6301_ccmM_M35_ C261S/ C279S/C377S/C395S	amplify M35 containg C261S/ C279S/C377S/C395S with overhangs to pHUE-SeM58
53	pHUE-SeM58-4C-S(C261S/ C279S/C377S/C395S)	forward	gattcaaaagccgtaaaagcttagatccggct	pHUE-SeM58	get pHUE backbone and M58 without M35 fragment
54	pHUE-SeM58-4C-S(C261S/ C279S/C377S/C395S)	reverse	aggagttggcgtggagtggaaatcagcagtagctgc	pHUE-SeM58	get pHUE backbone and M58 without M35 fragment
55	pHUE-CCTRIM35	forward	cagatctttgtgaagaccctcact	pHUE-empty	amplify ubiquitin with the first half sequence of GEIAAIKQEIAAIKKEIAAIKQEIAAIKQGS
56	pHUE-CCTRIM35	reverse	gctgcgatctctttcttaatcgctgcaatttcttgtttgatcgccgcgatctcacctccaccgcggaggcgcaa	pHUE-empty	amplify ubiquitin with the first half sequence of GEIAAIKQEIAAIKKEIAAIKQEIAAIKQGS
57	pHUE-CCTRIM35	forward	taagaaagagatcgcagcaatcaaacaggaaatcgcggcaatcaaacagggcagcttccactccacgccaactccttct	pHUE-SeM35	amplify the second half of GEIAAIKQEIAAIKKEIAAIKQEIAAIKQGS to preceding the SeM35 and pHUE backbone without ubiquitin
58	pHUE-CCTRIM35	reverse	agtgagggtcttcacaaagatctg	pHUE-SeM35	amplify the second half of GEIAAIKQEIAAIKKEIAAIKQEIAAIKQGS to preceding the SeM35 and pHUE backbone without ubiquitin
59	pHUE-SeγCAL-2S(1-429)	reverse	gccggatctaagcttttacaccggtccttggggatc	pHUE-SeM58	amplify γCAL-2S(1-429) with overhangs to pHUE backbone with oligo #1
60	pHUE-SeγCAL-2S(1-429)	forward	gatccccaaggaccggtgtaaaagcttagatccggc	pHUE-empty	get pHUE backbone with oligo #4
61	pHUE-SeγCAL-1S(1-313)	reverse	gcagccggatctaagcttttaaaccgaaccatcggg	pHUE-SeM58	amplify γCAL-1S(1-313) with overhangs to pHUE backbone with oligo #1
62	pHUE-SeγCAL-1S(1-313)	forward	cccgatggttcggtttaaaagcttagatccggctgc	pHUE-empty	get pHUE backbone oligo #4
63	pHUE-SeγCAL(1-198)	reverse	gccggatctaagcttttagtggaaatcagcagtagc	pHUE-SeM58	amplify γCAL(1-198) with overhangs to pHUE backbone with oligo #1
64	pHUE-SeγCAL(1-198)	forward	gctactgctgatttccactaaaagcttagatccggc	pHUE-empty	get pHUE backbone oligo #4
65	pHUE-SeγCAL(1-181)	reverse	gcagccggatctaagcttttagccaatgatgtggcgggc	pHUE-SeM58	amplify γCAL(1-181) with overhangs to pHUE backbone with oligo #1
66	pHUE-SeγCAL(1-181)	forward	gcccgccacatcattggctaaaagcttagatccggctgc	pHUE-empty	get pHUE backbone oligo #4
67	pHUE-SeCcaA	forward	ttgcgcctccgcggtggaatgcgcaagctcatcgag	Synechococcus elongatus PCC 7942, genomic DNA	amplify CcaA with overhangs to pHUE backbone
68	pHUE-SeCcaA	reverse	ggccgcgtcgacggtaccctagctagcattgccgcg	Synechococcus elongatus PCC 7942, genomic DNA	amplify CcaA with overhangs to pHUE backbone
69	pHUE-SeCcaA	forward	cgcggcaatgctagctagggtaccgtcgacgcggcc	pHUE-empty	get pHUE backbone
70	pHUE-SeCcaA	reverse	ctcgatgagcttgcgcattccaccgcggaggcgcaa	pHUE-empty	get pHUE backbone
71	pHUE-SeCcaAΔC	reverse	ggccgcgtcgacggtaccctaccaaccgcgactgga	pHUE-SeCcaA	amplify CcaA (1-257) with overhangs to pHue backbone with oligo #67
72	pHUE-SeCcaAΔC	forward	tccagtcgcggttggtagggtaccgtcgacgcggcc	pHUE-empty	get pHUE backbone with oligo #70
73	pHUE-SeCcaA(W257A)	forward	aactactccagtcgcggtgcgttggcccctgaacaacaa	pHUE-SeCcaA	Quikchange mutagenesis (Agilent)
74	pHUE-SeCcaA(W257A)	reverse	ttgttgttcaggggccaacgcaccgcgactggagtagtt	pHUE-SeCcaA	Quikchange mutagenesis (Agilent)
75	pHUE-SeCcaA(R265D)	forward	gcccctgaacaacaacaggacatttatcgcggcaatgct	pHUE-SeCcaA	Quikchange mutagenesis (Agilent)
76	pHUE-SeCcaA(R265D)	reverse	agcattgccgcgataaatgtcctgttgttgttcaggggc	pHUE-SeCcaA	Quikchange mutagenesis (Agilent)
77	pHUE-C217	forward	ttgcgcctccgcggtggaggttggttggcccctgaa	pHUE-SeCcaA	amplify CcaA (256-272) with overhangs to pHUE backbone with oligo #68
78	pHUE-C217	reverse	ttcaggggccaaccaacctccaccgcggaggcgcaa	pHUE-empty	get pHUE backbone with oligo #69
79	pHUE-EGFP	forward	ttgcgcctccgcggtggaatggtgagcaagggcgag	pEF-GFP	amplify EGFP-GSGGS with overhangs to pHUE backbone
80	pHUE-EGFP	reverse	ggccgcgtcgacggtaccctaactgcctccagatcccttgtacagctcgtccat	pEF-GFP	amplify EGFP-GSGGS with overhangs to pHUE backbone
81	pHUE-EGFP	forward	atggacgagctgtacaagggatctggaggcagttagggtaccgtcgacgcggcc	pHUE-empty	get pHUE backbone
82	pHUE-EGFP	reverse	ctcgcccttgctcaccattccaccgcggaggcgcaa	pHUE-empty	get pHUE backbone
83	pHUE-EGFPC215	reverse	ttgttgttcaggggccaaactgcctccagatccctt	pHUE-EGFP	amplify EGFP-GSGGS with overhangs to pHUE-CcaA with oligo #79
84	pHUE-EGFPC215	forward	aagggatctggaggcagtttggcccctgaacaacaa	pHUE-SeCcaA	get pHUE backbone and CcaA (258-272) with oligo #82
85	pHUE-EGFPC217	reverse	ttcaggggccaaccaaccactgcctccagatccctt	pHUE-EGFP	amplify EGFP-GSGGS with overhangs to pHUE-CcaA with oligo #79
86	pHUE-EGFPC217	forward	aagggatctggaggcagtggttggttggcccctgaa	pHUE-SeCcaA	get pHUE backbone and CcaA (256-272) with oligo #82
87	pHUE-EGFPC217(W257A)	reverse	ggatctggaggcagtggtgcgttggcccctgaacaacaa	pHUE-EGFPC217	Quikchange mutagenesis (Agilent)
88	pHUE-EGFPC217(W257A)	forward	ttgttgttcaggggccaacgcaccactgcctccagatcc	pHUE-EGFPC217	Quikchange mutagenesis (Agilent)
89	pHUE-EGFPC217(R265D)	reverse	gcccctgaacaacaacaggacatttatcgcggcaatgct	pHUE-EGFPC217	Quikchange mutagenesis (Agilent)
90	pHUE-EGFPC217(R265D)	forward	agcattgccgcgataaatgtcctgttgttgttcaggggc	pHUE-EGFPC217	Quikchange mutagenesis (Agilent)
