# Supplementary material for: Scaffolding protein CcmM directs multiprotein phase separation in β-carboxysome biogenesis
Source: Nat Struct Mol Biol. 2021 Nov 10;28(11):909–22. doi: 10.1038/s41594-021-00676-5 (PMC8580825; doi:10.1038/s41594-021-00676-5)
Supplement: Source Data Fig. 1 — Raw values for graphs shown in Fig. 1d–f. [file 41594_2021_676_MOESM10_ESM.xls]

## Sheet: Fig. 1d
Time	Absorbance																					Mean	Standard Deviation	Mean	Standard Deviation	Mean	Standard Deviation	Mean	Standard Deviation	Mean	Standard Deviation	Mean	Standard Deviation	Mean	Standard Deviation
min	AU
	red50_1	50_2	50_3	100_1	100_2	100_3	200_1	200_2	200_3	300_1	300_2	300_3	400_1	400_2	400_3	M58control_1	M58control_2	M58control_3	CcaA_50mM_1	CcaA_50mM_2	CcaA_50mM_3	Statistics On Rows of B"Absorbance":D	Statistics On Rows of B"Absorbance":D	Statistics On Rows of E:G	Statistics On Rows of E:G	Statistics On Rows of H:J	Statistics On Rows of H:J	Statistics On Rows of K:M	Statistics On Rows of K:M	Statistics On Rows of N:P	Statistics On Rows of N:P	Statistics On Rows of Q:S	Statistics On Rows of Q:S	Statistics On Rows of T:V	Statistics On Rows of T:V
0	0.13704	0.131	0.1321	0.0146	0.03002	0.0394	0.0037	0.0053	0.00377	0.00574	0.00716	0.00541	0.00437	0.00322	0.00432	0.0027	-0.0001	-6e-05	0.0033	0.00177	0.00453	0.13338	0.00321702	0.0280067	0.012522	0.00425667	0.000904231	0.00610333	0.000929857	0.00397	0.00065	0.000846667	0.00160516	0.0032	0.00138271
0.0166667	0.18168	0.17727	0.17792	0.03037	0.05153	0.06344	0.00435	0.0052	0.0036	0.00694	0.00744	0.00423	0.00384	0.0029	0.00488	0.00244	0.00078	-8e-05	0.00318	0.00179	0.00414	0.178957	0.00238076	0.0484467	0.0167492	0.00438333	0.000800521	0.00620333	0.00172715	0.00387333	0.000990421	0.00104667	0.00128099	0.00303667	0.00118154
0.0333333	0.22119	0.21793	0.21787	0.05153	0.0766	0.08896	0.00445	0.0056	0.00373	0.00744	0.00749	0.00438	0.00391	0.00295	0.00477	0.00232	0.00043	-1e-05	0.00292	0.00217	0.00468	0.218997	0.00189972	0.0723633	0.0190713	0.00459333	0.000943204	0.00643667	0.0017813	0.00387667	0.000910458	0.000913333	0.00123791	0.00325667	0.00128842
0.05	0.25627	0.25424	0.25405	0.07517	0.10224	0.11327	0.00405	0.00545	0.00366	0.00618	0.00731	0.00444	0.00429	0.00309	0.00428	0.00223	0.00013	0.00026	0.00254	0.0025	0.00434	0.254853	0.00123054	0.0968933	0.0196047	0.00438667	0.000941293	0.00597667	0.00144576	0.00388667	0.000689952	0.000873333	0.0011767	0.00312667	0.00105097
0.0666667	0.28766	0.28606	0.28502	0.09944	0.12763	0.1379	0.00439	0.00547	0.00339	0.00412	0.00729	0.00501	0.00398	0.00246	0.00431	0.0014	0.00037	-0.00014	0.00207	0.00191	0.00435	0.286247	0.00132986	0.121657	0.0199136	0.00441667	0.00104026	0.00547333	0.001635	0.00358333	0.000986729	0.000543333	0.000784496	0.00277667	0.00136489
0.0833333	0.31575	0.31448	0.31444	0.12323	0.15174	0.16074	0.00415	0.00567	0.00345	0.00366	0.00712	0.00473	0.00474	0.00244	0.00454	0.00127	0.00018	-0.00045	0.00192	0.00215	0.00451	0.31489	0.00074505	0.145237	0.0195824	0.00442333	0.00113496	0.00517	0.00177147	0.00390667	0.0012741	0.000333333	0.000870192	0.00286	0.00143356
0.1	0.34194	0.34129	0.34049	0.14599	0.17502	0.18343	0.00461	0.0053	0.00365	0.00378	0.00681	0.00501	0.004	0.0026	0.00446	0.00185	0.00053	0.00011	0.00163	0.00177	0.00466	0.34124	0.000726292	0.168147	0.0196436	0.00452	0.000828674	0.0052	0.00152391	0.00368667	0.000968779	0.00083	0.000907965	0.00268667	0.00171039
0.116667	0.36439	0.36475	0.36461	0.16747	0.19737	0.20403	0.00385	0.00525	0.00362	0.00326	0.00723	0.00432	0.00436	0.00222	0.00442	0.00224	0.00041	1e-05	0.00156	0.00207	0.00432	0.364583	0.000181475	0.189623	0.0194722	0.00424	0.000882213	0.00493667	0.00205559	0.00366667	0.00125321	0.000886667	0.00118896	0.00265	0.00146857
0.133333	0.38511	0.38714	0.38602	0.1884	0.21747	0.22382	0.0041	0.00542	0.00375	0.00383	0.00676	0.00466	0.00428	0.0027	0.0044	0.00163	0.0001	-3e-05	0.00165	0.00219	0.00416	0.38609	0.00101681	0.209897	0.0188855	0.00442333	0.0008807	0.00508333	0.00151018	0.00379333	0.000948754	0.000566667	0.000923165	0.00266667	0.00132115
0.15	0.40567	0.40756	0.40609	0.2076	0.23691	0.24371	0.00465	0.00554	0.0039	0.00416	0.0067	0.00483	0.00447	0.00315	0.00427	0.00213	0.0009	3e-05	0.00104	0.00202	0.00413	0.40644	0.000992421	0.229407	0.0191887	0.00469667	0.000820995	0.00523	0.0013164	0.00396333	0.00071143	0.00102	0.00105513	0.00239667	0.00157906
0.166667	0.42423	0.42687	0.42567	0.22645	0.25574	0.26109	0.00458	0.00556	0.00343	0.0034	0.00685	0.00491	0.00445	0.00256	0.00422	0.00129	0.0003	9e-05	0.00189	0.00242	0.00386	0.42559	0.00132182	0.24776	0.0186479	0.00452333	0.00106613	0.00505333	0.00172946	0.00374333	0.00103123	0.00056	0.000640859	0.00272333	0.00101943
0.183333	0.44174	0.44451	0.44415	0.24492	0.27331	0.27823	0.00411	0.00541	0.00387	0.00356	0.00664	0.00516	0.00479	0.00271	0.00413	0.00147	2e-05	0.00043	0.00148	0.00207	0.00409	0.443467	0.00150613	0.265487	0.0179803	0.00446333	0.000828573	0.00512	0.00154039	0.00387667	0.00106289	0.00064	0.000747462	0.00254667	0.00136873
0.2	0.45741	0.46127	0.46019	0.26214	0.29076	0.29453	0.00431	0.0056	0.00362	0.00347	0.00613	0.00501	0.00455	0.00282	0.00413	0.00154	0.00071	0.00038	0.00101	0.00213	0.00405	0.459623	0.00199141	0.282477	0.0177127	0.00451	0.00100504	0.00487	0.00133551	0.00383333	0.000902349	0.000876667	0.00059769	0.00239667	0.00153744
0.216667	0.47332	0.47717	0.47599	0.27789	0.30724	0.31006	0.00441	0.00581	0.0034	0.00365	0.00644	0.00481	0.00437	0.00261	0.00435	0.00175	0.00055	0.00049	0.00153	0.00218	0.00429	0.475493	0.00197247	0.298397	0.0178152	0.00454	0.00121025	0.00496667	0.00140158	0.00377667	0.00101041	0.00093	0.000710774	0.00266667	0.00144293
0.233333	0.48777	0.49162	0.49089	0.29353	0.32253	0.3248	0.00467	0.0056	0.0044	0.0039	0.00666	0.00519	0.0046	0.00244	0.00442	0.00156	0.00043	0.00016	0.00132	0.00227	0.00438	0.490093	0.0020449	0.31362	0.0174354	0.00489	0.000629524	0.00525	0.00138098	0.00382	0.0011985	0.000716667	0.00074272	0.00265667	0.00156622
0.25	0.50109	0.50505	0.50411	0.30879	0.33758	0.33958	0.00499	0.0065	0.00441	0.00382	0.00605	0.00695	0.00466	0.00307	0.00419	0.00192	0.00039	6e-05	0.00075	0.00222	0.00481	0.503417	0.00206904	0.32865	0.0172283	0.0053	0.00107893	0.00560667	0.00161141	0.00397333	0.000816844	0.00079	0.000992421	0.00259333	0.00205559
0.266667	0.51371	0.51823	0.51797	0.32288	0.35148	0.35303	0.00494	0.0063	0.00483	0.00383	0.00643	0.00745	0.00405	0.00286	0.00404	0.00197	0.00052	0.00033	0.00132	0.00211	0.00454	0.516637	0.0025379	0.342463	0.0169774	0.00535667	0.0008188	0.00590333	0.00186658	0.00365	0.000684178	0.00094	0.000897051	0.00265667	0.00167816
0.283333	0.52592	0.53098	0.5308	0.33675	0.36483	0.3662	0.00516	0.00696	0.00494	0.00334	0.00643	0.00882	0.00451	0.00276	0.00394	0.00208	0.00092	0.00042	0.00107	0.00213	0.00427	0.529233	0.00287084	0.355927	0.0166216	0.00568667	0.00110821	0.00619667	0.00274744	0.00373667	0.000892543	0.00114	0.000851587	0.00249	0.00163009
0.3	0.53741	0.54319	0.54399	0.35104	0.37944	0.37911	0.00587	0.00677	0.00567	0.0035	0.00595	0.00839	0.00403	0.003	0.00467	0.00184	0.00022	0.00056	0.00139	0.00187	0.0045	0.54153	0.00359038	0.369863	0.0163023	0.00610333	0.000585947	0.00594667	0.002445	0.0039	0.000842556	0.000873333	0.000854244	0.00258667	0.00167429
0.316667	0.54848	0.5547	0.55476	0.36349	0.39119	0.39145	0.00625	0.00772	0.00662	0.00402	0.00614	0.00853	0.00429	0.00319	0.00425	0.00157	0.00056	0.00041	0.00151	0.00171	0.00441	0.552647	0.00360856	0.382043	0.0160682	0.00686333	0.000764613	0.00623	0.00225635	0.00391	0.000623859	0.000846667	0.000630899	0.00254333	0.00161967
0.333333	0.55992	0.56618	0.56529	0.37544	0.40335	0.40261	0.00697	0.00825	0.00746	0.00376	0.00619	0.00805	0.00446	0.00285	0.0039	0.00198	0.00107	0.00034	0.00148	0.00253	0.00479	0.563797	0.00338666	0.3938	0.0159045	0.00756	0.000645833	0.006	0.0021513	0.00373667	0.000817333	0.00113	0.000821645	0.00293333	0.00169146
0.35	0.56982	0.57668	0.57718	0.38739	0.4156	0.4145	0.0081	0.00948	0.00887	0.00367	0.00674	0.00802	0.00401	0.00312	0.00401	0.00179	0.00093	-0.00019	0.00152	0.00254	0.00438	0.57456	0.00411257	0.40583	0.015979	0.00881667	0.000691544	0.00614333	0.00223554	0.00371333	0.000513842	0.000843333	0.000992841	0.00281333	0.00144946
0.366667	0.58051	0.58689	0.58696	0.3984	0.42774	0.42549	0.00928	0.01083	0.01041	0.00423	0.00707	0.0085	0.00408	0.00301	0.00427	0.00187	0.0009	7e-05	0.00194	0.00219	0.0045	0.584787	0.00370387	0.41721	0.0163287	0.0101733	0.000801644	0.0066	0.00217345	0.00378667	0.000679289	0.000946667	0.000900907	0.00287667	0.00141139
0.383333	0.59015	0.59701	0.59697	0.4099	0.43761	0.43659	0.0111	0.01184	0.01241	0.00325	0.00652	0.00831	0.00422	0.00307	0.00408	0.00199	0.00094	1e-05	0.00175	0.00171	0.00522	0.59471	0.00394913	0.428033	0.0157122	0.0117833	0.000656836	0.00602667	0.00256582	0.00379	0.000627455	0.00098	0.000990606	0.00289333	0.00201505
0.4	0.59954	0.60602	0.6061	0.4208	0.44872	0.44714	0.01207	0.01375	0.01469	0.00387	0.00648	0.00816	0.00422	0.00247	0.0042	0.00227	0.00106	8e-05	0.00192	0.0024	0.00489	0.603887	0.00376454	0.438887	0.0156834	0.0135033	0.0013273	0.00617	0.00216174	0.00363	0.00100464	0.00113667	0.00109701	0.00307	0.00159433
0.416667	0.60789	0.61502	0.61534	0.43122	0.45871	0.45668	0.01418	0.01568	0.01742	0.00395	0.00637	0.00848	0.00402	0.00303	0.00411	0.00215	0.00088	0.00048	0.00158	0.00247	0.00467	0.61275	0.00421192	0.44887	0.015319	0.01576	0.00162148	0.00626667	0.00226677	0.00372	0.00059925	0.00117	0.000871952	0.00290667	0.00159061
0.433333	0.6165	0.62408	0.62363	0.44136	0.46875	0.46607	0.01633	0.01797	0.01964	0.00381	0.00654	0.00819	0.00363	0.00274	0.00414	0.00239	0.00083	0.00059	0.00221	0.00238	0.00498	0.621403	0.00425237	0.458727	0.0150996	0.01798	0.00165502	0.00618	0.00221208	0.00350333	0.000708543	0.00127	0.000977343	0.00319	0.00155251
0.45	0.62553	0.63223	0.63289	0.45151	0.47889	0.4762	0.01926	0.02043	0.02371	0.00397	0.0066	0.00854	0.00417	0.00285	0.00455	0.00231	0.00097	-0.00014	0.00136	0.00243	0.00537	0.630217	0.00407217	0.468867	0.0150914	0.0211333	0.00230687	0.00637	0.00229367	0.00385667	0.000892263	0.00104667	0.0012268	0.00305333	0.0020764
0.466667	0.63314	0.64036	0.64126	0.46138	0.4873	0.48513	0.02194	0.02357	0.0269	0.00374	0.00681	0.00848	0.00409	0.00312	0.00393	0.00254	0.00075	0.00064	0.00199	0.00251	0.00545	0.638253	0.00445108	0.477937	0.0143795	0.0241367	0.00252809	0.00634333	0.00240421	0.00371333	0.000520032	0.00131	0.00106663	0.00331667	0.00186573
0.483333	0.64046	0.64761	0.64896	0.47041	0.49739	0.49357	0.02474	0.02651	0.03046	0.0037	0.00666	0.00769	0.00364	0.00322	0.00467	0.0021	0.0006	0.00016	0.00171	0.00131	0.00524	0.645677	0.00456791	0.487123	0.0145996	0.0272367	0.00292842	0.00601667	0.00207134	0.00384333	0.000746079	0.000953333	0.00101712	0.00275333	0.00216278
0.5	0.64842	0.65676	0.65721	0.4795	0.50607	0.50258	0.0285	0.03067	0.03431	0.00335	0.00676	0.00814	0.00391	0.00296	0.0039	0.00249	0.00049	0.00059	0.00163	0.00217	0.00476	0.65413	0.00495012	0.49605	0.0144386	0.03116	0.00293583	0.00608333	0.00246565	0.00359	0.000545619	0.00119	0.00112694	0.00285333	0.00167315
0.516667	0.65523	0.6641	0.66411	0.48826	0.51444	0.51076	0.03201	0.034	0.03826	0.00364	0.00672	0.00745	0.00441	0.00285	0.00415	0.00227	0.0009	0.00049	0.00204	0.00219	0.00513	0.661147	0.00512399	0.504487	0.0141727	0.0347567	0.00319297	0.00593667	0.00202219	0.00380333	0.000835783	0.00122	0.000932148	0.00312	0.00174233
0.533333	0.66264	0.67177	0.67275	0.49668	0.52311	0.51897	0.03517	0.03796	0.04291	0.00385	0.00675	0.00761	0.00421	0.00331	0.00407	0.00218	0.00161	0.00023	0.00167	0.00247	0.00486	0.669053	0.00557568	0.51292	0.0142158	0.03868	0.00391991	0.00607	0.00197008	0.00386333	0.000484286	0.00134	0.00100265	0.003	0.00165973
0.55	0.67011	0.67838	0.68001	0.5052	0.53089	0.52692	0.03903	0.04161	0.04734	0.00352	0.00663	0.00702	0.00407	0.00294	0.00406	0.00264	0.00099	0.00072	0.00202	0.00224	0.00482	0.676167	0.00530817	0.521003	0.0138293	0.04266	0.00425334	0.00572333	0.00191808	0.00369	0.000649538	0.00145	0.00103937	0.00302667	0.00155696
0.566667	0.67578	0.6855	0.68615	0.5145	0.53939	0.53517	0.04333	0.04585	0.05165	0.00362	0.00668	0.0071	0.00451	0.00287	0.00445	0.00282	0.00136	0.00084	0.00202	0.00214	0.00502	0.682477	0.00580858	0.529687	0.0133202	0.0469433	0.0042664	0.0058	0.00189958	0.00394333	0.000930018	0.00167333	0.00102652	0.00306	0.00169847
0.583333	0.68308	0.69144	0.69246	0.52158	0.54774	0.54269	0.04731	0.05009	0.05638	0.00303	0.00649	0.00762	0.00391	0.00298	0.00403	0.00293	0.00102	0.00031	0.00173	0.00216	0.00523	0.688993	0.00514643	0.537337	0.0138773	0.05126	0.00464682	0.00571333	0.00239153	0.00364	0.000574717	0.00142	0.00135503	0.00304	0.00190874
0.6	0.68969	0.69814	0.69982	0.52915	0.55521	0.55074	0.05175	0.05457	0.06092	0.00369	0.00646	0.0071	0.00398	0.00282	0.00444	0.00307	0.00099	0.00017	0.00169	0.00235	0.0051	0.695883	0.00542896	0.545033	0.0139358	0.0557467	0.00469687	0.00575	0.00181248	0.00374667	0.000834825	0.00141	0.00149492	0.00304667	0.0018086
0.616667	0.69599	0.70521	0.70661	0.53691	0.5629	0.55835	0.056	0.05937	0.06661	0.00356	0.00654	0.00713	0.00364	0.00364	0.00408	0.00277	0.00116	0.00049	0.00191	0.00208	0.00478	0.702603	0.00576993	0.55272	0.0138796	0.06066	0.00542136	0.00574333	0.0019137	0.00378667	0.000254034	0.00147333	0.00117185	0.00292333	0.00161017
0.633333	0.70211	0.71098	0.71219	0.54416	0.56967	0.56492	0.06064	0.06385	0.07083	0.00335	0.00684	0.00737	0.00343	0.00313	0.00427	0.00295	0.00072	0.00016	0.00175	0.00219	0.00466	0.708427	0.00550375	0.559583	0.0135665	0.0651067	0.00520994	0.00585333	0.00218409	0.00361	0.000590931	0.00127667	0.00147595	0.00286667	0.00156858
0.65	0.70788	0.71786	0.71951	0.55149	0.57724	0.57173	0.06478	0.06841	0.07654	0.00341	0.00687	0.00718	0.00406	0.0031	0.00393	0.003	0.00119	0.00028	0.00182	0.00209	0.00453	0.715083	0.00629259	0.56682	0.013559	0.06991	0.00602179	0.00582	0.00209287	0.00369667	0.000520801	0.00149	0.00138459	0.00281333	0.00149279
0.666667	0.71392	0.7228	0.72467	0.55823	0.58467	0.57751	0.06998	0.07383	0.08195	0.00414	0.00664	0.00734	0.00409	0.00355	0.00383	0.0031	0.00096	0.0003	0.00152	0.00232	0.00487	0.720463	0.00574331	0.57347	0.0136751	0.0752533	0.00611062	0.00604	0.00168226	0.00382333	0.000270062	0.00145333	0.00146374	0.00290333	0.00174952
0.683333	0.71925	0.72883	0.7303	0.56573	0.59102	0.585	0.07472	0.07838	0.08649	0.00356	0.00696	0.00709	0.0039	0.00344	0.00394	0.00343	0.00155	0.00021	0.00213	0.00224	0.00535	0.726127	0.00600055	0.580583	0.0132108	0.0798633	0.00602357	0.00587	0.00200157	0.00376	0.000277849	0.00173	0.00161753	0.00324	0.00182814
0.7	0.72507	0.73421	0.73577	0.57311	0.5979	0.59151	0.07929	0.08358	0.09155	0.0035	0.00688	0.00724	0.00416	0.00291	0.00412	0.00313	0.00147	0.00081	0.00194	0.00168	0.00516	0.731683	0.00578018	0.587507	0.0128707	0.0848067	0.00622137	0.00587333	0.00206323	0.00373	0.000710422	0.00180333	0.00119538	0.00292667	0.00193849
0.716667	0.73005	0.73973	0.74206	0.5803	0.60407	0.59769	0.08309	0.0882	0.0972	0.00411	0.00647	0.00705	0.00394	0.00254	0.00391	0.0033	0.00159	0.00013	0.00209	0.002	0.00456	0.73728	0.00636882	0.59402	0.0123026	0.0894967	0.00714381	0.00587667	0.00155722	0.00346333	0.000799771	0.00167333	0.00158664	0.00288333	0.00145273
0.733333	0.7361	0.74605	0.74922	0.58629	0.61071	0.60501	0.08808	0.09305	0.10233	0.00359	0.00695	0.00714	0.00404	0.00304	0.00436	0.00341	0.00111	0.00067	0.00181	0.00224	0.00482	0.74379	0.00684575	0.60067	0.0127754	0.0944867	0.00723282	0.00589333	0.00199701	0.00381333	0.000688573	0.00173	0.00147146	0.00295667	0.00162795
0.75	0.74215	0.75101	0.75353	0.59322	0.61684	0.61051	0.09325	0.09825	0.10807	0.00333	0.00615	0.00737	0.00424	0.00339	0.00445	0.0035	0.00117	0.00017	0.00232	0.00223	0.00474	0.748897	0.0059771	0.606857	0.0122265	0.0998567	0.0075395	0.00561667	0.00207213	0.00402667	0.000561278	0.00161333	0.00170869	0.00309667	0.00142388
0.766667	0.74654	0.75569	0.75754	0.59919	0.62373	0.61702	0.09831	0.1028	0.11314	0.00343	0.00666	0.00705	0.004	0.00284	0.00382	0.00375	0.00174	-4e-05	0.00221	0.00168	0.00495	0.753257	0.00588989	0.613313	0.012683	0.10475	0.00760487	0.00571333	0.00198702	0.00355333	0.000624286	0.00181667	0.00189616	0.00294667	0.00175506
0.783333	0.75142	0.76256	0.76455	0.60527	0.62883	0.62249	0.10262	0.108	0.11838	0.00318	0.00676	0.00714	0.00355	0.00343	0.00408	0.00407	0.00105	0.00069	0.00225	0.0023	0.00516	0.75951	0.00707645	0.618863	0.0121915	0.109667	0.0080111	0.00569333	0.00218489	0.00368667	0.000345881	0.00193667	0.00185627	0.00323667	0.00166584
0.8	0.75654	0.76667	0.76875	0.61183	0.63517	0.62875	0.10831	0.11324	0.12314	0.0039	0.00689	0.00652	0.00346	0.00331	0.00398	0.0037	0.00151	0.00065	0.00225	0.00186	0.00449	0.763987	0.00653232	0.62525	0.0120572	0.114897	0.00755252	0.00577	0.00163	0.00358333	0.000351615	0.00195333	0.00157259	0.00286667	0.00141931
0.816667	0.76216	0.77179	0.77445	0.61721	0.64146	0.63389	0.11232	0.11824	0.12845	0.00349	0.00667	0.00717	0.00419	0.0032	0.00426	0.00389	0.00179	0.00052	0.00215	0.00155	0.0047	0.769467	0.00646602	0.630853	0.0124069	0.11967	0.00815953	0.00577667	0.00199603	0.00388333	0.000592818	0.00206667	0.00170195	0.0028	0.00167257
0.833333	0.76682	0.77669	0.77974	0.62275	0.64702	0.6404	0.11823	0.12306	0.13374	0.00376	0.00679	0.00704	0.00445	0.00301	0.00438	0.00439	0.00118	0.0004	0.00149	0.00241	0.00475	0.774417	0.00675334	0.636723	0.0125458	0.12501	0.00793674	0.00586333	0.00182582	0.00394667	0.000811932	0.00199	0.00211473	0.00288333	0.00168075
0.85	0.77169	0.78209	0.78466	0.62888	0.65283	0.64569	0.12247	0.12792	0.13923	0.00379	0.00667	0.00718	0.00369	0.00328	0.00466	0.0042	0.0019	0.00032	0.00163	0.0019	0.00494	0.77948	0.00686763	0.642467	0.0122961	0.129873	0.00854904	0.00588	0.00182787	0.00387667	0.000708684	0.00214	0.0019511	0.00282333	0.00183805
0.866667	0.77534	0.78708	0.7876	0.63469	0.65938	0.65178	0.12736	0.13301	0.14401	0.0036	0.00643	0.00736	0.00401	0.00314	0.0044	0.00433	0.00143	0.00064	0.00199	0.00154	0.00505	0.78334	0.00693308	0.648617	0.0126453	0.134793	0.00846704	0.00579667	0.00195838	0.00385	0.000645058	0.00213333	0.00194294	0.00286	0.0019099
0.883333	0.78004	0.79031	0.79364	0.64048	0.66331	0.65607	0.13124	0.13822	0.14933	0.00372	0.00684	0.00699	0.00391	0.00305	0.00422	0.00415	0.0011	0.00076	0.00215	0.00221	0.00493	0.787997	0.00708898	0.653287	0.0116667	0.139597	0.00912324	0.00585	0.00184616	0.00372667	0.000606163	0.00200333	0.00186682	0.00309667	0.001588
0.9	0.7857	0.79467	0.79837	0.64568	0.66962	0.66196	0.13708	0.14348	0.15468	0.00379	0.00638	0.00756	0.00392	0.00281	0.004	0.00457	0.00168	0.0007	0.00138	0.00248	0.00467	0.792913	0.00651511	0.659087	0.0122259	0.14508	0.00890842	0.00591	0.00192844	0.00357667	0.000665157	0.00231667	0.00201202	0.00284333	0.00167482
0.916667	0.78973	0.79933	0.80237	0.65106	0.67386	0.66663	0.14215	0.14763	0.16023	0.00376	0.00624	0.00719	0.00412	0.00326	0.00428	0.00444	0.0019	0.00085	0.00131	0.00215	0.00492	0.797143	0.00659762	0.66385	0.0116515	0.150003	0.00927071	0.00573	0.00177096	0.00388667	0.000548574	0.00239667	0.00184582	0.00279333	0.00188903
0.933333	0.79358	0.80441	0.808	0.65661	0.67957	0.67186	0.14664	0.15319	0.16517	0.00343	0.00619	0.00703	0.00361	0.00295	0.00407	0.0045	0.00162	0.00098	0.00204	0.00189	0.00464	0.801997	0.00750681	0.669347	0.0116845	0.155	0.00939666	0.00555	0.0018834	0.00354333	0.000562968	0.00236667	0.00187503	0.00285667	0.00154623
0.95	0.79842	0.80878	0.81125	0.66244	0.68558	0.677	0.15109	0.15836	0.17031	0.00352	0.00635	0.00716	0.004	0.00293	0.00421	0.00474	0.00164	0.00077	0.0017	0.00205	0.005	0.80615	0.00680734	0.675007	0.0116981	0.15992	0.0097045	0.00567667	0.00191113	0.00371333	0.000686464	0.00238333	0.00208678	0.00291667	0.00181269
0.966667	0.80238	0.81196	0.81592	0.66741	0.68895	0.68215	0.15644	0.16287	0.17565	0.00376	0.0065	0.00726	0.00338	0.00332	0.00391	0.00481	0.00177	0.00032	0.00207	0.00216	0.00505	0.810087	0.00696168	0.679503	0.0110112	0.164987	0.00977836	0.00584	0.00184098	0.00353667	0.000324705	0.0023	0.00229144	0.00309333	0.00169512
0.983333	0.80583	0.81734	0.82	0.67126	0.69463	0.68642	0.16095	0.16834	0.17999	0.00366	0.00689	0.00717	0.00361	0.00314	0.00425	0.00483	0.00201	0.00033	0.00203	0.00234	0.00494	0.81439	0.00753154	0.684103	0.011856	0.16976	0.0095991	0.00590667	0.0019507	0.00366667	0.000557165	0.00239	0.00227394	0.00310333	0.00159813
1	0.81075	0.82178	0.82408	0.67689	0.69977	0.69124	0.1653	0.17254	0.18539	0.00377	0.00672	0.00671	0.00397	0.0032	0.00409	0.00505	0.00196	0.00103	0.00147	0.00211	0.00488	0.81887	0.00712554	0.6893	0.0115627	0.17441	0.0101747	0.00573333	0.0017003	0.00375333	0.000482942	0.00268	0.0021045	0.00282	0.00181248
1.01667	0.81357	0.82647	0.82896	0.68209	0.70519	0.69706	0.17056	0.17745	0.19012	0.00341	0.00624	0.0073	0.00343	0.00319	0.00458	0.00493	0.00204	0.00068	0.00127	0.00233	0.00504	0.823	0.00826097	0.69478	0.0117176	0.179377	0.00992131	0.00565	0.00201099	0.00373333	0.000742989	0.00255	0.00217041	0.00288	0.00194425
1.03333	0.81895	0.82984	0.83305	0.68698	0.7098	0.70118	0.17546	0.18195	0.19559	0.00414	0.00653	0.00723	0.00378	0.00282	0.00432	0.00576	0.00214	0.00073	0.00151	0.00211	0.00488	0.82728	0.00739038	0.69932	0.0115231	0.184333	0.0102745	0.00596667	0.0016202	0.00364	0.000759737	0.00287667	0.00259465	0.00283333	0.00179767
1.05	0.82254	0.83393	0.8377	0.6915	0.71499	0.70589	0.18015	0.18718	0.20078	0.004	0.00667	0.00675	0.00392	0.00322	0.00433	0.0054	0.00176	0.00054	0.00168	0.00209	0.0052	0.83139	0.00789272	0.704127	0.0118439	0.18937	0.0104879	0.00580667	0.00156513	0.00382333	0.000561278	0.00256667	0.00252843	0.00299	0.00192486
1.06667	0.82698	0.83828	0.83928	0.69668	0.71911	0.70976	0.18452	0.19207	0.20516	0.00387	0.00676	0.00733	0.00385	0.00286	0.00423	0.0054	0.00226	0.00066	0.00214	0.00242	0.00537	0.834847	0.00683106	0.708517	0.0112666	0.193917	0.0104432	0.00598667	0.00185511	0.00364667	0.000707272	0.00277333	0.00241133	0.00331	0.0017895
1.08333	0.83095	0.84161	0.84463	0.70158	0.72319	0.71427	0.1891	0.19748	0.21037	0.004	0.00628	0.0077	0.00373	0.00324	0.00384	0.00554	0.00202	0.00084	0.0013	0.00197	0.00546	0.839063	0.00718677	0.713013	0.0108597	0.198983	0.0107144	0.00599333	0.00186658	0.00360333	0.000319427	0.0028	0.00244516	0.00291	0.00223363
1.1	0.83354	0.84494	0.84853	0.70588	0.72803	0.71894	0.19365	0.20157	0.21547	0.00386	0.00764	0.00708	0.0032	0.00314	0.0046	0.00589	0.00206	0.00099	0.00143	0.00258	0.00499	0.842337	0.00782675	0.717617	0.0111341	0.203563	0.0110457	0.00619333	0.00204003	0.00364667	0.000826156	0.00298	0.0025763	0.003	0.00181678
1.11667	0.83725	0.84888	0.85255	0.71006	0.73247	0.7235	0.19882	0.20673	0.22009	0.00378	0.00664	0.00686	0.00318	0.00316	0.00484	0.00584	0.00198	0.00088	0.00186	0.00206	0.00521	0.846227	0.00798766	0.72201	0.0112791	0.208547	0.0107507	0.00576	0.00171825	0.00372667	0.000964227	0.0029	0.00260484	0.00304333	0.00187905
1.13333	0.84298	0.85316	0.85571	0.71475	0.7369	0.72853	0.20332	0.21079	0.22509	0.00417	0.00698	0.00702	0.0035	0.00285	0.00422	0.00606	0.00196	0.00081	0.00159	0.00176	0.00515	0.850617	0.00673533	0.726727	0.0111846	0.213067	0.0110621	0.00605667	0.00163402	0.00352333	0.000685298	0.00294333	0.00275968	0.00283333	0.00200809
1.15	0.84496	0.85701	0.85947	0.71987	0.74091	0.73265	0.20774	0.21553	0.2297	0.00373	0.00701	0.00689	0.00375	0.00333	0.00496	0.00598	0.00231	0.00103	0.00214	0.00206	0.00461	0.853813	0.00776525	0.731143	0.0106006	0.217657	0.0111334	0.00587667	0.00186004	0.00401333	0.000846306	0.00310667	0.00256936	0.00293667	0.0014497
1.16667	0.84872	0.86006	0.864	0.72376	0.74592	0.73618	0.21253	0.22031	0.23443	0.00378	0.00671	0.00716	0.00312	0.00297	0.00477	0.00633	0.00226	0.00105	0.00176	0.00247	0.00506	0.857593	0.00793303	0.735287	0.011107	0.222423	0.0111019	0.00588333	0.00183538	0.00362	0.000998749	0.00321333	0.00276609	0.00309667	0.00173696
1.18333	0.85294	0.864	0.86706	0.72751	0.74974	0.74069	0.2165	0.22541	0.23949	0.00389	0.00689	0.00769	0.0038	0.00306	0.00436	0.00609	0.00176	0.00109	0.00196	0.00242	0.00522	0.861333	0.00742812	0.739313	0.0111788	0.227133	0.0115915	0.00615667	0.00200333	0.00374	0.000652074	0.00298	0.00271409	0.0032	0.00176443
1.2	0.85644	0.86741	0.87187	0.73264	0.75456	0.74465	0.22109	0.22967	0.24405	0.00373	0.00706	0.0075	0.00359	0.00317	0.00454	0.0063	0.00217	0.00054	0.00198	0.00191	0.00528	0.86524	0.00794059	0.74395	0.0109768	0.231603	0.0116015	0.00609667	0.00206137	0.00376667	0.000701878	0.00300333	0.00296905	0.00305667	0.00192578
1.21667	0.85931	0.87138	0.87391	0.73635	0.75892	0.75	0.22544	0.23442	0.24813	0.00381	0.00654	0.00696	0.00333	0.0032	0.00407	0.00621	0.00216	0.00113	0.00127	0.00251	0.00499	0.8682	0.0078022	0.748423	0.0113673	0.235997	0.0114269	0.00577	0.00171035	0.00353333	0.00046929	0.00316667	0.00268545	0.00292333	0.00189413
1.23333	0.86321	0.87469	0.87832	0.74176	0.76183	0.75271	0.23046	0.2384	0.2528	0.00368	0.00674	0.00764	0.00372	0.00329	0.00456	0.00589	0.00191	0.0005	0.00168	0.00206	0.00477	0.872073	0.00788754	0.7521	0.0100489	0.240553	0.0113246	0.00602	0.00207586	0.00385667	0.000645936	0.00276667	0.00279525	0.00283667	0.00168506
1.25	0.86758	0.8784	0.88126	0.74577	0.76605	0.75736	0.23361	0.24328	0.25836	0.00423	0.00683	0.00701	0.0035	0.00336	0.00443	0.00631	0.00217	0.00104	0.00156	0.00206	0.00481	0.875747	0.00721566	0.756393	0.0101745	0.245083	0.0124732	0.00602333	0.00155568	0.00376333	0.000581578	0.00317333	0.00277457	0.00281	0.00175
1.26667	0.87036	0.88004	0.88525	0.74922	0.77064	0.76157	0.23867	0.24806	0.26286	0.00397	0.00712	0.00775	0.00376	0.00301	0.00452	0.00656	0.00281	0.0015	0.00167	0.00203	0.00512	0.87855	0.007556	0.760477	0.0107518	0.249863	0.0121954	0.00628	0.00202517	0.00376333	0.000755006	0.00362333	0.00262622	0.00294	0.0018965
1.28333	0.87345	0.88464	0.88887	0.75309	0.77394	0.76453	0.24354	0.25228	0.2674	0.00399	0.00701	0.00758	0.00415	0.00331	0.00451	0.00621	0.00238	0.00129	0.00159	0.00234	0.00547	0.88232	0.00796749	0.763853	0.0104415	0.254407	0.0120713	0.00619333	0.00192931	0.00399	0.000615792	0.00329333	0.00258403	0.00313333	0.00205807
1.3	0.87704	0.88778	0.89172	0.75669	0.77875	0.76834	0.2474	0.25701	0.27151	0.00365	0.00746	0.0073	0.00363	0.00288	0.00459	0.0068	0.00278	0.00088	0.00189	0.00235	0.00553	0.885513	0.00759796	0.767927	0.0110358	0.25864	0.0121374	0.00613667	0.002155	0.0037	0.000857146	0.00348667	0.0030226	0.00325667	0.00198215
1.31667	0.87948	0.89126	0.89461	0.76101	0.78269	0.77188	0.25191	0.26082	0.2758	0.004	0.00666	0.00733	0.00351	0.00342	0.00422	0.00694	0.00263	0.0003	0.0019	0.00223	0.00492	0.88845	0.00794678	0.77186	0.01084	0.262843	0.0120728	0.00599667	0.00176132	0.00371667	0.000438216	0.00329	0.00336884	0.00301667	0.00165657
1.33333	0.88241	0.89383	0.89847	0.76437	0.78655	0.77527	0.25604	0.26518	0.28082	0.00396	0.00703	0.00728	0.00342	0.00323	0.00443	0.00706	0.00229	0.0009	0.00157	0.00228	0.00484	0.89157	0.00826508	0.775397	0.0110905	0.267347	0.0125313	0.00609	0.00184886	0.00369333	0.000645006	0.00341667	0.00323086	0.00289667	0.00172001
1.35	0.88702	0.89579	0.9016	0.76799	0.78923	0.7802	0.26035	0.26936	0.28499	0.00428	0.00722	0.00735	0.00327	0.00347	0.00477	0.0074	0.00238	0.00093	0.00114	0.00187	0.00537	0.894803	0.00733991	0.77914	0.0106596	0.271567	0.0124673	0.00628333	0.00173615	0.00383667	0.000814453	0.00357	0.00339519	0.00279333	0.00226111
1.36667	0.89073	0.9011	0.90449	0.7728	0.79406	0.78227	0.2638	0.27378	0.28969	0.00336	0.00734	0.00761	0.0032	0.00345	0.00448	0.00721	0.00263	0.00069	0.0018	0.00249	0.00557	0.898773	0.00716899	0.783043	0.0106511	0.275757	0.0130577	0.00610333	0.00237963	0.00371	0.000678454	0.00351	0.00334789	0.00328667	0.0020073
1.38333	0.89253	0.90434	0.90791	0.77639	0.79713	0.78722	0.26906	0.27798	0.29349	0.00431	0.0068	0.00775	0.0037	0.00353	0.00402	0.00718	0.00273	0.0015	0.00147	0.00203	0.00488	0.901593	0.00804949	0.786913	0.0103734	0.280177	0.0123623	0.00628667	0.00177652	0.00375	0.000248797	0.00380333	0.00298825	0.00279333	0.00182867
1.4	0.89644	0.90596	0.9109	0.77898	0.80003	0.79049	0.27272	0.28251	0.29841	0.00418	0.00741	0.00739	0.00382	0.00315	0.00448	0.0075	0.00276	0.00101	0.00138	0.00163	0.00527	0.904433	0.00734989	0.789833	0.0105404	0.284547	0.0129655	0.00632667	0.00185909	0.00381667	0.000665006	0.00375667	0.00335783	0.00276	0.00217731
1.41667	0.89962	0.91095	0.91468	0.78367	0.80402	0.7934	0.27712	0.2873	0.30311	0.00445	0.00732	0.00751	0.00344	0.00346	0.00423	0.00766	0.00254	0.0013	0.00178	0.00191	0.00518	0.908417	0.0078431	0.793697	0.0101782	0.289177	0.0130962	0.00642667	0.00171448	0.00371	0.000450444	0.00383333	0.00337149	0.00295667	0.00192656
1.43333	0.9027	0.9133	0.91768	0.78674	0.8073	0.79718	0.2808	0.29139	0.30616	0.0047	0.00685	0.00736	0.00323	0.00316	0.0045	0.00786	0.00226	0.00158	0.0017	0.00228	0.00542	0.911227	0.00770222	0.797073	0.0102804	0.292783	0.0127373	0.00630333	0.00141175	0.00363	0.000754255	0.0039	0.00344627	0.00313333	0.00200143
1.45	0.90421	0.91621	0.92227	0.79113	0.81079	0.80049	0.28528	0.29501	0.31107	0.00437	0.0067	0.00741	0.0037	0.00304	0.00402	0.00835	0.00287	0.0014	0.00147	0.00261	0.00476	0.91423	0.00919137	0.800803	0.00983374	0.29712	0.0130238	0.00616	0.00159031	0.00358667	0.000499733	0.00420667	0.00366274	0.00294667	0.00167064
1.46667	0.90842	0.91908	0.92395	0.79359	0.81495	0.8045	0.28962	0.29958	0.31555	0.00421	0.00724	0.00794	0.00407	0.00312	0.00408	0.00801	0.00283	0.00127	0.00168	0.00208	0.00474	0.91715	0.00794285	0.804347	0.0106808	0.301583	0.0130806	0.00646333	0.00198258	0.00375667	0.000551392	0.00403667	0.0035283	0.00283333	0.00166329
1.48333	0.91198	0.92138	0.92573	0.79875	0.81886	0.80839	0.29322	0.30362	0.3193	0.00413	0.00707	0.00728	0.0038	0.00315	0.00437	0.00777	0.00284	0.0011	0.00096	0.00219	0.0048	0.919697	0.00702786	0.808667	0.0100579	0.30538	0.0131288	0.00616	0.00176116	0.00377333	0.000610437	0.00390333	0.0034598	0.00265	0.00196089
1.5	0.91455	0.92518	0.92925	0.80137	0.82161	0.81175	0.29746	0.30749	0.32359	0.00444	0.00696	0.00746	0.00373	0.00317	0.00471	0.00766	0.00316	0.00158	0.00136	0.00219	0.00511	0.922993	0.00759004	0.811577	0.0101211	0.309513	0.013182	0.00628667	0.00161868	0.00387	0.000779487	0.00413333	0.0031547	0.00288667	0.00196968
1.51667	0.91773	0.92756	0.93309	0.8045	0.8247	0.81415	0.30093	0.31143	0.3286	0.00461	0.00718	0.00751	0.0037	0.00347	0.0043	0.00802	0.00305	0.0018	0.00113	0.00196	0.00506	0.926127	0.00777967	0.81445	0.0101033	0.313653	0.0139683	0.00643333	0.00158765	0.00382333	0.000428525	0.00429	0.00329018	0.00271667	0.00207138
1.53333	0.91921	0.92975	0.9347	0.80849	0.82776	0.8193	0.30541	0.3153	0.33218	0.00418	0.00768	0.00774	0.00321	0.00374	0.00476	0.00829	0.0025	0.00121	0.00158	0.00272	0.00504	0.927887	0.00791132	0.818517	0.00965885	0.31763	0.0135362	0.00653333	0.00203827	0.00390333	0.000787803	0.004	0.00377082	0.00311333	0.00176322
1.55	0.92196	0.93342	0.93886	0.81133	0.83093	0.82034	0.3094	0.32035	0.33632	0.00429	0.00703	0.00771	0.00379	0.00386	0.00475	0.00845	0.0027	0.00111	0.0017	0.0023	0.00461	0.931413	0.00862685	0.820867	0.00981061	0.322023	0.0135378	0.00634333	0.00181045	0.00413333	0.000535195	0.00408667	0.00386148	0.00287	0.00153646
1.56667	0.92565	0.93699	0.94126	0.81486	0.83501	0.82472	0.31333	0.32418	0.3403	0.00456	0.00695	0.00715	0.00383	0.0035	0.00422	0.00798	0.00275	0.00122	0.00191	0.00221	0.00529	0.934633	0.00806743	0.824863	0.0100758	0.325937	0.0135705	0.00622	0.00144108	0.00385	0.000360416	0.00398333	0.00354475	0.00313667	0.00187086
1.58333	0.92955	0.939	0.94225	0.81842	0.83815	0.82799	0.31749	0.3277	0.34432	0.00471	0.00712	0.00713	0.00417	0.00312	0.00421	0.00846	0.00308	0.00107	0.00159	0.00225	0.00493	0.936933	0.00659741	0.828187	0.00986647	0.329837	0.013542	0.00632	0.00139431	0.00383333	0.000618088	0.00420333	0.00382092	0.00292333	0.00176888
1.6	0.93071	0.94177	0.9453	0.82169	0.84212	0.83017	0.32076	0.33172	0.3488	0.0043	0.00712	0.00797	0.00356	0.00325	0.00436	0.00859	0.00258	0.0016	0.00157	0.00183	0.00542	0.93926	0.00761197	0.831327	0.010264	0.33376	0.0141309	0.00646333	0.0019211	0.00372333	0.000572742	0.00425667	0.00378463	0.00294	0.00215167
1.61667	0.9345	0.94363	0.94958	0.82536	0.84518	0.83419	0.32494	0.33564	0.35291	0.00466	0.00688	0.00752	0.00362	0.00304	0.00432	0.00888	0.00323	0.00105	0.00159	0.00228	0.00509	0.94257	0.00759568	0.83491	0.0099296	0.33783	0.014113	0.00635333	0.00150098	0.00366	0.000640937	0.00438667	0.00404112	0.00298667	0.00185392
1.63333	0.93658	0.94752	0.95136	0.82828	0.84872	0.83667	0.32921	0.33986	0.35634	0.00479	0.00782	0.00761	0.00355	0.00318	0.00415	0.00876	0.00303	0.00136	0.00162	0.0023	0.00535	0.945153	0.00766896	0.83789	0.0102745	0.341803	0.013669	0.00674	0.00169201	0.00362667	0.000489524	0.00438333	0.00388119	0.00309	0.00198653
1.65	0.93986	0.95025	0.95494	0.83117	0.85056	0.83975	0.33188	0.34366	0.361	0.00452	0.00727	0.00812	0.00359	0.00334	0.00396	0.00879	0.00309	0.00203	0.00133	0.00195	0.00474	0.94835	0.00771745	0.840493	0.00971635	0.345513	0.0146482	0.00663667	0.00188171	0.00363	0.000311929	0.00463667	0.00363573	0.00267333	0.00181643
1.66667	0.9414	0.95342	0.95702	0.83495	0.85395	0.84282	0.33596	0.34732	0.36401	0.00417	0.00779	0.00755	0.00321	0.0034	0.00383	0.00951	0.00319	0.00089	0.00149	0.0021	0.00513	0.950613	0.00817949	0.843907	0.0095465	0.349097	0.0141091	0.00650333	0.00202429	0.00348	0.000317648	0.00453	0.0044635	0.00290667	0.00194947
1.68333	0.94445	0.95501	0.96013	0.83944	0.85702	0.84712	0.33969	0.3517	0.36838	0.00483	0.00763	0.00791	0.00299	0.00308	0.00461	0.00925	0.00292	0.0011	0.0015	0.00223	0.00533	0.953197	0.00799573	0.84786	0.00881333	0.353257	0.0144082	0.00679	0.00170317	0.00356	0.000910439	0.00442333	0.00427792	0.00302	0.00203354
1.7	0.9461	0.95853	0.96404	0.84159	0.85996	0.84851	0.34412	0.35596	0.37216	0.00469	0.00769	0.00796	0.00343	0.0036	0.00456	0.00909	0.00291	0.00167	0.00168	0.00231	0.00492	0.956223	0.00918975	0.85002	0.00927762	0.357413	0.0140764	0.00678	0.00181502	0.00386333	0.000609289	0.00455667	0.00397464	0.00297	0.00171788
1.71667	0.94976	0.96089	0.96551	0.84461	0.86284	0.85236	0.34805	0.35911	0.37598	0.00513	0.00791	0.00793	0.00381	0.00316	0.00422	0.00914	0.00325	0.00193	0.00145	0.00204	0.00525	0.95872	0.00809613	0.85327	0.00914901	0.361047	0.0140654	0.00699	0.00161084	0.00373	0.000534509	0.00477333	0.00383881	0.00291333	0.002045
1.73333	0.95236	0.9621	0.96875	0.8465	0.86653	0.85452	0.35173	0.36288	0.38024	0.00504	0.00756	0.00773	0.00378	0.00339	0.00429	0.00939	0.00291	0.00157	0.00104	0.00181	0.0051	0.96107	0.0082434	0.85585	0.010081	0.36495	0.0143673	0.00677667	0.0015064	0.00382	0.000451331	0.00462333	0.00418207	0.00265	0.00215641
1.75	0.95584	0.9659	0.97061	0.85019	0.8687	0.85807	0.35503	0.36689	0.3839	0.00565	0.00783	0.00816	0.0038	0.00297	0.00432	0.00933	0.00323	0.00184	0.00166	0.00235	0.00513	0.964117	0.00754476	0.858987	0.00928898	0.368607	0.0145114	0.00721333	0.0013639	0.00369667	0.000680906	0.0048	0.00398418	0.00304667	0.00183691
1.76667	0.95802	0.96807	0.9739	0.8532	0.87252	0.86144	0.35862	0.37096	0.38752	0.00507	0.008	0.00805	0.00364	0.00367	0.00436	0.01029	0.00322	0.00143	0.00179	0.00227	0.00517	0.966663	0.00803291	0.862387	0.00969473	0.372367	0.0145013	0.00704	0.00170625	0.00389	0.000407308	0.00498	0.00468488	0.00307667	0.0018287
1.78333	0.95988	0.97017	0.97516	0.85591	0.87477	0.86477	0.36207	0.37392	0.39173	0.00581	0.00853	0.00793	0.00361	0.00351	0.00445	0.00969	0.0035	0.00095	0.00156	0.00238	0.00513	0.968403	0.00779169	0.86515	0.00943574	0.375907	0.0149295	0.00742333	0.00142903	0.00385667	0.000516269	0.00471333	0.00449456	0.00302333	0.00186993
1.8	0.96109	0.97352	0.97821	0.85873	0.87885	0.86648	0.36676	0.37825	0.39589	0.00533	0.00762	0.00822	0.00387	0.00322	0.00449	0.00981	0.00311	0.00142	0.00178	0.00241	0.00527	0.97094	0.0088468	0.86802	0.010148	0.3803	0.0146728	0.00705667	0.00152513	0.00386	0.000635059	0.00478	0.00443731	0.00315333	0.00185996
1.81667	0.96452	0.97547	0.98077	0.86158	0.88122	0.87042	0.36917	0.38128	0.39958	0.00548	0.00778	0.00806	0.00357	0.00318	0.00421	0.00968	0.00316	0.00142	0.00148	0.00242	0.00529	0.973587	0.00828709	0.871073	0.00983629	0.383343	0.0153096	0.00710667	0.00141567	0.00365333	0.000520032	0.00475333	0.00435442	0.00306333	0.0019848
1.83333	0.96743	0.97602	0.98377	0.86467	0.88413	0.87342	0.37325	0.38559	0.40265	0.00611	0.00816	0.00816	0.00323	0.00331	0.00424	0.01006	0.00319	0.00197	0.00138	0.00216	0.00558	0.97574	0.0081736	0.874073	0.00974644	0.387163	0.014763	0.00747667	0.00118357	0.00359333	0.000561456	0.00507333	0.00436145	0.00304	0.00223401
1.85	0.9703	0.98021	0.98619	0.86796	0.88656	0.87411	0.37732	0.38875	0.40654	0.00614	0.00852	0.00833	0.00339	0.00336	0.00466	0.00974	0.00288	0.00136	0.00107	0.00185	0.00536	0.9789	0.00802559	0.87621	0.00947615	0.39087	0.0147249	0.00766333	0.00132266	0.00380333	0.000742047	0.00466	0.00446457	0.00276	0.00228519
1.86667	0.971	0.98204	0.98842	0.87091	0.88964	0.87727	0.37999	0.39202	0.40993	0.00637	0.00842	0.00887	0.00353	0.00346	0.0046	0.0102	0.00353	0.0019	0.00113	0.00227	0.00491	0.980487	0.00881327	0.879273	0.00952435	0.39398	0.0150659	0.00788667	0.0013326	0.00386333	0.000638931	0.00521	0.00439765	0.00277	0.00193897
1.88333	0.97395	0.98543	0.9909	0.8739	0.89285	0.8807	0.3832	0.3964	0.41307	0.00618	0.00863	0.00857	0.00314	0.00324	0.00433	0.01021	0.00292	0.00162	0.00165	0.00227	0.00539	0.983427	0.00865076	0.882483	0.00960004	0.397557	0.0149686	0.00779333	0.00139751	0.00357	0.000660076	0.00491667	0.00463001	0.00310333	0.00200443
1.9	0.97651	0.98701	0.99354	0.87676	0.89553	0.88275	0.38703	0.39919	0.41789	0.00652	0.00857	0.0088	0.00348	0.00293	0.00449	0.00985	0.00347	0.00103	0.0014	0.00217	0.00507	0.985687	0.00859178	0.885013	0.0095875	0.40137	0.0155451	0.00796333	0.00125524	0.00363333	0.000791223	0.00478333	0.00455431	0.00288	0.00193528
1.91667	0.97875	0.98964	0.99617	0.8797	0.89709	0.88581	0.39073	0.40319	0.42046	0.0064	0.00855	0.00813	0.00337	0.00341	0.00412	0.01043	0.00287	0.00158	0.00157	0.00206	0.00513	0.988187	0.00880047	0.887533	0.00882216	0.404793	0.0149297	0.00769333	0.00113958	0.00363333	0.00042194	0.00496	0.00478087	0.00292	0.00192953
1.93333	0.9811	0.99168	0.99814	0.88189	0.89934	0.88877	0.39414	0.40665	0.42466	0.00649	0.00931	0.00845	0.00371	0.00318	0.00416	0.01058	0.00289	0.00175	0.00189	0.0019	0.00514	0.990307	0.00860261	0.89	0.00878978	0.408483	0.0153424	0.00808333	0.00144531	0.00368333	0.000490544	0.00507333	0.00480286	0.00297667	0.00187351
1.95	0.98399	0.9947	1.00169	0.88496	0.90317	0.89212	0.39774	0.4096	0.42769	0.00677	0.00909	0.00852	0.00407	0.00313	0.00478	0.01051	0.00353	0.00168	0.00184	0.00253	0.00486	0.99346	0.00891491	0.893417	0.00917399	0.411677	0.0150826	0.00812667	0.00120898	0.00399333	0.000827667	0.00524	0.00465675	0.00307667	0.00158248
1.96667	0.98568	0.99612	1.00258	0.88738	0.90658	0.89408	0.40049	0.4132	0.43146	0.00734	0.00904	0.00861	0.00373	0.00328	0.00446	0.0107	0.00307	0.00151	0.00146	0.00251	0.00477	0.994793	0.00852775	0.896013	0.00974491	0.41505	0.0155677	0.00833	0.000883912	0.00382333	0.000595511	0.00509333	0.00491777	0.00291333	0.00169146
1.98333	0.98914	0.99919	1.00553	0.89039	0.90735	0.89626	0.40461	0.41752	0.43471	0.00759	0.00925	0.0093	0.00318	0.00301	0.00467	0.01037	0.00381	0.00175	0.00133	0.00208	0.00549	0.997953	0.00826469	0.898	0.00861285	0.418947	0.0151006	0.00871333	0.000973156	0.00362	0.000913291	0.00531	0.00450151	0.00296667	0.00221721
2	0.99001	1.00093	1.00866	0.89263	0.91185	0.8989	0.408	0.42032	0.43847	0.0079	0.0098	0.00931	0.0037	0.00298	0.0041	0.011	0.00355	0.00166	0.00108	0.00211	0.00569	0.999867	0.00937036	0.901127	0.00980156	0.422263	0.0153277	0.00900333	0.000986425	0.00359333	0.000567568	0.00540333	0.00493812	0.00296	0.00241969
2.01667	0.9919	1.00267	1.01069	0.89626	0.91388	0.90139	0.41085	0.42339	0.44198	0.00806	0.00988	0.00932	0.00307	0.00356	0.00468	0.01091	0.0039	0.00157	0.00162	0.00272	0.00548	1.00175	0.00942848	0.903843	0.00906257	0.425407	0.0156627	0.00908667	0.000932166	0.00377	0.000825288	0.00546	0.00486149	0.00327333	0.0019886
2.03333	0.99585	1.00514	1.01203	0.89832	0.91676	0.90432	0.41461	0.42721	0.4456	0.00843	0.00984	0.00949	0.0033	0.00314	0.00488	0.01078	0.00349	0.00176	0.0013	0.00248	0.00528	1.00434	0.00811961	0.906467	0.00940556	0.42914	0.0155849	0.00925333	0.000734189	0.00377333	0.000961735	0.00534333	0.00478709	0.00302	0.00204421
2.05	0.99718	1.0084	1.01443	0.89992	0.91823	0.90629	0.41775	0.43041	0.44853	0.00878	0.00996	0.00961	0.00355	0.00329	0.0039	0.01115	0.00329	0.0019	0.00165	0.00242	0.00568	1.00667	0.00875416	0.908147	0.00929513	0.43223	0.0154705	0.00945	0.000606053	0.00358	0.000306105	0.00544667	0.00498789	0.00325	0.00213937
2.06667	0.99958	1.00974	1.01619	0.90328	0.922	0.9093	0.42077	0.43381	0.45234	0.00878	0.01025	0.01005	0.00315	0.00365	0.00411	0.01112	0.0036	0.00175	0.00202	0.00268	0.00525	1.0085	0.00837377	0.911527	0.00955658	0.43564	0.0158644	0.00969333	0.000797266	0.00363667	0.000480139	0.00549	0.00496269	0.00331667	0.00170653
2.08333	1.00209	1.0126	1.02015	0.90581	0.92412	0.91134	0.42474	0.43668	0.45561	0.00969	0.01045	0.01062	0.00364	0.00326	0.00446	0.01079	0.00351	0.00158	0.0013	0.00256	0.00563	1.01161	0.00907034	0.913757	0.00939118	0.43901	0.0155663	0.0102533	0.00049521	0.00378667	0.000613297	0.00529333	0.00485708	0.00316333	0.00222716
2.1	1.00448	1.01446	1.0213	0.90893	0.92791	0.91497	0.42721	0.44021	0.45962	0.01058	0.01079	0.01023	0.00413	0.00317	0.00451	0.01155	0.00363	0.00167	0.00133	0.00234	0.00559	1.01341	0.00845871	0.91727	0.00969678	0.442347	0.0163103	0.0105333	0.000282902	0.00393667	0.000690604	0.00561667	0.00523104	0.00308667	0.00222599
2.11667	1.00581	1.01675	1.02285	0.9112	0.92912	0.9176	0.43088	0.44403	0.46282	0.01006	0.0115	0.01051	0.00348	0.00321	0.00434	0.011	0.00361	0.00171	0.00105	0.00165	0.0054	1.01514	0.0086338	0.919307	0.00908109	0.44591	0.0160528	0.01069	0.000736682	0.00367667	0.000590113	0.00544	0.00490792	0.0027	0.00235744
2.13333	1.00616	1.01861	1.02518	0.91345	0.93095	0.91905	0.43365	0.44739	0.4657	0.01067	0.0114	0.01101	0.00366	0.0033	0.00502	0.01135	0.00408	0.0021	0.00144	0.002	0.00557	1.01665	0.0096603	0.92115	0.008937	0.448913	0.0160792	0.0110267	0.000365285	0.00399333	0.000907157	0.00584333	0.00487059	0.00300333	0.00224036
2.15	1.00995	1.01907	1.02909	0.91542	0.93365	0.92233	0.43723	0.45049	0.46924	0.01102	0.01193	0.011	0.00376	0.00374	0.00475	0.0115	0.0038	0.00176	0.00136	0.00235	0.00551	1.01937	0.00957353	0.9238	0.00920347	0.45232	0.0160833	0.0113167	0.000531256	0.00408333	0.000577437	0.00568667	0.00513678	0.00307333	0.00216749
2.16667	1.01235	1.02434	1.03027	0.91824	0.93658	0.92382	0.44004	0.4534	0.47193	0.01152	0.01236	0.01112	0.00343	0.00302	0.00467	0.01179	0.00331	0.00157	0.00114	0.00201	0.00549	1.02232	0.00912918	0.926213	0.00940133	0.455123	0.0160147	0.0116667	0.000632877	0.00370667	0.000859089	0.00555667	0.00546788	0.00288	0.0023018
2.18333	1.01518	1.02623	1.03225	0.9207	0.93968	0.92668	0.44315	0.45696	0.47614	0.01239	0.01244	0.01079	0.00351	0.00315	0.00476	0.01152	0.00377	0.0015	0.00134	0.00211	0.00548	1.02455	0.00865763	0.92902	0.00970396	0.45875	0.0165677	0.0118733	0.000938527	0.00380667	0.000845005	0.00559667	0.00525382	0.00297667	0.00220187
2.2	1.01688	1.02665	1.0342	0.92466	0.94169	0.92871	0.4463	0.46023	0.47866	0.01239	0.01304	0.01199	0.00395	0.00335	0.00478	0.01158	0.00367	0.00192	0.00167	0.00195	0.00526	1.02591	0.00868368	0.931687	0.00889666	0.46173	0.0162321	0.0124733	0.000529937	0.00402667	0.000718076	0.00572333	0.00514694	0.00296	0.00199677
2.21667	1.01869	1.02987	1.035	0.92652	0.94344	0.93131	0.45006	0.46344	0.48153	0.01357	0.01325	0.01177	0.00346	0.00299	0.00431	0.01186	0.0041	0.0022	0.00181	0.00227	0.00525	1.02785	0.00833992	0.933757	0.00872131	0.46501	0.0157936	0.0128633	0.000960278	0.00358667	0.000669054	0.00605333	0.00511767	0.00311	0.00186751
2.23333	1.02012	1.03122	1.03908	0.92943	0.94676	0.93366	0.45328	0.4666	0.48486	0.01376	0.01384	0.01214	0.00345	0.00349	0.00442	0.01222	0.00371	0.0013	0.00115	0.00181	0.00494	1.03014	0.00952603	0.936617	0.00903541	0.468247	0.0158543	0.0132467	0.000959236	0.00378667	0.000548847	0.00574333	0.00573694	0.00263333	0.00202471
2.25	1.02297	1.03472	1.04132	0.92979	0.94744	0.9356	0.45641	0.46962	0.48835	0.0145	0.01447	0.01262	0.00349	0.00344	0.0042	0.01198	0.00386	0.00188	0.00179	0.0026	0.0056	1.033	0.00929467	0.93761	0.00899504	0.47146	0.0160493	0.0138633	0.00107686	0.00371	0.000425088	0.00590667	0.00535202	0.00333	0.00200716
2.26667	1.02404	1.03552	1.04268	0.93307	0.95159	0.93817	0.45976	0.4729	0.49134	0.01524	0.01484	0.01369	0.00366	0.0039	0.00474	0.01252	0.00409	0.00141	0.00132	0.00264	0.00529	1.03408	0.00940306	0.940943	0.00956641	0.474667	0.015864	0.01459	0.000804674	0.0041	0.000567098	0.00600667	0.00579769	0.00308333	0.00202179
2.28333	1.02636	1.03818	1.04389	0.93528	0.95398	0.94052	0.4618	0.47637	0.49464	0.01539	0.01498	0.01376	0.00347	0.00345	0.00427	0.01228	0.00374	0.00221	0.00149	0.00251	0.00538	1.03614	0.00894071	0.94326	0.00964641	0.477603	0.0164547	0.01471	0.00084788	0.00373	0.000467761	0.00607667	0.00542644	0.00312667	0.00201699
2.3	1.02931	1.03911	1.0485	0.93763	0.95527	0.94188	0.46557	0.47794	0.4979	0.01619	0.01579	0.01432	0.00309	0.0035	0.00404	0.01254	0.00382	0.00217	0.00173	0.00239	0.00535	1.03897	0.00959573	0.944927	0.0092062	0.48047	0.0163128	0.0154333	0.0009847	0.00354333	0.00047648	0.00617667	0.00557222	0.00315667	0.00192793
2.31667	1.03009	1.04098	1.0491	0.93941	0.95815	0.94508	0.46902	0.48239	0.50112	0.01689	0.01602	0.01465	0.00353	0.00324	0.00481	0.01248	0.00408	0.00226	0.00139	0.00217	0.00565	1.04006	0.00953858	0.947547	0.00961042	0.484177	0.0161244	0.0158533	0.00112926	0.00386	0.000835404	0.00627333	0.00545162	0.00307	0.00226813
2.33333	1.03331	1.044	1.05183	0.94206	0.95978	0.94678	0.47152	0.48522	0.50445	0.01753	0.01657	0.01504	0.00316	0.00343	0.00466	0.01226	0.00386	0.0018	0.00137	0.00233	0.00529	1.04305	0.00929673	0.94954	0.00917675	0.487063	0.0165422	0.01638	0.00125583	0.00375	0.000799562	0.00597333	0.00554099	0.00299667	0.00204327
2.35	1.03377	1.04682	1.05346	0.94544	0.96272	0.94906	0.47477	0.4884	0.50659	0.01865	0.01729	0.01516	0.00322	0.00361	0.00436	0.01272	0.0038	0.00193	0.00127	0.0023	0.00523	1.04468	0.0100174	0.952407	0.00911316	0.48992	0.0159644	0.0170333	0.0017591	0.00373	0.000579396	0.00615	0.0057661	0.00293333	0.00205456
2.36667	1.03646	1.04794	1.05573	0.94673	0.96523	0.95168	0.47772	0.49144	0.51023	0.0192	0.01728	0.01574	0.004	0.00376	0.00463	0.01285	0.00419	0.00191	0.00151	0.00268	0.00479	1.04671	0.0096937	0.954547	0.00957736	0.49313	0.0163208	0.0174067	0.00173347	0.00413	0.000449333	0.00631667	0.00577174	0.00299333	0.0016623
2.38333	1.03874	1.04881	1.05669	0.9499	0.96793	0.95375	0.48001	0.49422	0.5126	0.01945	0.01824	0.01654	0.00371	0.0035	0.00473	0.01226	0.00453	0.00193	0.00131	0.00197	0.0057	1.04808	0.00899724	0.957193	0.0094954	0.49561	0.0163394	0.0180767	0.00146186	0.00398	0.000657951	0.00624	0.00537311	0.00299333	0.00236716
2.4	1.04201	1.05116	1.05916	0.95238	0.96825	0.95671	0.48308	0.4972	0.51644	0.02082	0.01949	0.01698	0.00386	0.00302	0.00475	0.01259	0.00417	0.00217	0.0013	0.00199	0.00516	1.05078	0.00858142	0.959113	0.00820343	0.498907	0.0167454	0.0190967	0.00194998	0.00387667	0.00086512	0.00631	0.00552981	0.00281667	0.0020585
2.41667	1.04335	1.05453	1.06062	0.95439	0.97179	0.95784	0.48647	0.50018	0.51927	0.02138	0.01958	0.01721	0.00431	0.00351	0.00462	0.01317	0.00354	0.0023	0.00148	0.00231	0.0052	1.05283	0.00875912	0.96134	0.0092129	0.501973	0.0164734	0.01939	0.00209148	0.00414667	0.000572742	0.00633667	0.00595023	0.00299667	0.00195275
2.43333	1.04492	1.05545	1.06279	0.95601	0.97297	0.9599	0.48967	0.5027	0.52258	0.02179	0.02064	0.01725	0.00364	0.00344	0.00455	0.01248	0.00386	0.00188	0.00106	0.0023	0.00542	1.05439	0.00898233	0.96296	0.00888443	0.504983	0.0165734	0.0198933	0.0023603	0.00387667	0.000591636	0.00607333	0.00563597	0.00292667	0.00224654
2.45	1.04686	1.0584	1.06362	0.95834	0.97416	0.9645	0.49217	0.50641	0.52586	0.02291	0.02093	0.01816	0.00369	0.00349	0.00446	0.01306	0.00437	0.00245	0.00191	0.0021	0.00473	1.05629	0.0085763	0.965667	0.00797427	0.508147	0.016912	0.0206667	0.00238592	0.00388	0.000512152	0.00662667	0.00565353	0.00291333	0.00157615
2.46667	1.04924	1.0592	1.06769	0.96138	0.97855	0.96379	0.49493	0.50898	0.52882	0.0239	0.0223	0.01923	0.00372	0.00343	0.00455	0.01268	0.00396	0.00192	0.00192	0.00217	0.00565	1.05871	0.00923476	0.967907	0.00929583	0.51091	0.0170272	0.02181	0.00237325	0.0039	0.000581292	0.00618667	0.00571515	0.00324667	0.0020851
2.48333	1.05085	1.06108	1.06936	0.96384	0.97986	0.96705	0.49787	0.51222	0.53098	0.02397	0.02212	0.01995	0.00365	0.00331	0.00434	0.01331	0.00442	0.00208	0.00163	0.00227	0.00579	1.06043	0.0092721	0.97025	0.00847585	0.51369	0.0166039	0.0220133	0.00201212	0.00376667	0.000524817	0.00660333	0.00592482	0.00323	0.00224
2.5	1.05126	1.06373	1.07145	0.96433	0.98256	0.96971	0.50108	0.51408	0.53438	0.02526	0.02297	0.02024	0.00352	0.00353	0.00485	0.01329	0.00443	0.00178	0.00173	0.0022	0.00548	1.06215	0.0101877	0.9722	0.00936661	0.516513	0.0167828	0.0228233	0.00251321	0.00396667	0.000765005	0.0065	0.00602774	0.00313667	0.00204295
2.51667	1.05344	1.06528	1.07273	0.96629	0.98445	0.97079	0.50321	0.51798	0.53751	0.02621	0.02325	0.02095	0.00356	0.00328	0.0048	0.01332	0.00378	0.00182	0.00143	0.00276	0.00547	1.06382	0.0097279	0.973843	0.00945719	0.519567	0.017205	0.02347	0.00263689	0.00388	0.00080895	0.00630667	0.00615228	0.00322	0.00205891
2.53333	1.05399	1.06606	1.07494	0.96904	0.98668	0.9731	0.50605	0.5201	0.54028	0.02677	0.02438	0.02202	0.00339	0.00344	0.00406	0.01344	0.00426	0.00238	0.0015	0.00214	0.00584	1.065	0.0105154	0.976273	0.00923823	0.522143	0.0172062	0.02439	0.00237502	0.00363	0.000373229	0.00669333	0.00591792	0.00316	0.0023429
2.55	1.05689	1.06842	1.07688	0.97136	0.98952	0.97464	0.50932	0.52339	0.54259	0.02794	0.02556	0.02207	0.00365	0.00347	0.00465	0.01295	0.00428	0.00173	0.00164	0.00241	0.00576	1.0674	0.0100342	0.978507	0.0096778	0.5251	0.0167008	0.02519	0.00295244	0.00392333	0.000635715	0.00632	0.00588161	0.00327	0.0021905
2.56667	1.05792	1.07126	1.07792	0.97319	0.99189	0.97652	0.51204	0.52651	0.54603	0.02916	0.02573	0.02319	0.00395	0.00361	0.00479	0.01388	0.00455	0.0021	0.00161	0.00194	0.00533	1.06903	0.0101842	0.980533	0.0099751	0.528193	0.0170574	0.0260267	0.00299604	0.00411667	0.000607399	0.00684333	0.00621584	0.00296	0.0020591
2.58333	1.06131	1.07221	1.081	0.97482	0.99291	0.97808	0.51533	0.52938	0.54923	0.02993	0.02699	0.02348	0.00366	0.00351	0.00496	0.01328	0.00478	0.0022	0.00168	0.00249	0.00517	1.07151	0.00986382	0.981937	0.00964196	0.531313	0.0170325	0.0268	0.00322919	0.00404333	0.000797392	0.00675333	0.0057976	0.00311333	0.00182659
2.6	1.06229	1.07478	1.08187	0.97914	0.99548	0.98058	0.5179	0.53323	0.55149	0.03088	0.02756	0.02443	0.00392	0.00305	0.00478	0.01337	0.00418	0.00235	0.00162	0.00227	0.0057	1.07298	0.00991333	0.985067	0.00904691	0.534207	0.0168163	0.0276233	0.00322547	0.00391667	0.000865005	0.00663333	0.00590544	0.00319667	0.00219218
2.61667	1.06446	1.07659	1.08339	0.98026	0.99748	0.98307	0.52055	0.53475	0.55437	0.03182	0.0283	0.02562	0.00364	0.00344	0.00478	0.01364	0.0045	0.00236	0.00146	0.00186	0.00532	1.07481	0.00958925	0.986937	0.00923826	0.536557	0.0169822	0.02858	0.00310947	0.00395333	0.000722865	0.00683333	0.00599107	0.00288	0.00212255
2.63333	1.06576	1.07775	1.08653	0.9817	0.99943	0.98498	0.52304	0.53672	0.55718	0.03293	0.02912	0.02617	0.00353	0.0036	0.00488	0.01351	0.00443	0.00267	0.00163	0.00221	0.00546	1.07668	0.0104263	0.988703	0.00943322	0.53898	0.0171818	0.0294067	0.00338911	0.00400333	0.000760022	0.00687	0.00581735	0.0031	0.00206429
2.65	1.0693	1.07867	1.08838	0.98458	1.00072	0.98616	0.52587	0.53906	0.55984	0.03426	0.02995	0.02685	0.00373	0.00389	0.0043	0.01336	0.00451	0.00214	0.00115	0.00255	0.00535	1.07878	0.0095405	0.990487	0.00889747	0.54159	0.0171257	0.0303533	0.00372143	0.00397333	0.000293995	0.00667	0.00591365	0.00301667	0.00213854
2.66667	1.07082	1.08042	1.08829	0.98556	1.00378	0.98897	0.52917	0.54291	0.56257	0.03501	0.03108	0.02771	0.00376	0.00336	0.00447	0.01366	0.005	0.00239	0.00152	0.0023	0.00501	1.07984	0.00874926	0.99277	0.00968618	0.544883	0.0167872	0.0312667	0.00365358	0.00386333	0.000562168	0.00701667	0.00589944	0.00294333	0.00183178
2.68333	1.07206	1.08317	1.091	0.98797	1.00443	0.99018	0.53198	0.546	0.5659	0.03581	0.03125	0.02884	0.00363	0.00338	0.00505	0.01398	0.00477	0.00198	0.00158	0.00225	0.00529	1.08208	0.00951722	0.994193	0.00893381	0.54796	0.0170447	0.0319667	0.00353984	0.00402	0.000900722	0.00691	0.00627971	0.00304	0.00197714
2.7	1.07396	1.0846	1.09237	0.98953	1.00762	0.99093	0.5343	0.54871	0.56823	0.03646	0.03209	0.02963	0.00348	0.00352	0.00481	0.01402	0.00469	0.00243	0.00161	0.00237	0.00542	1.08364	0.00924221	0.996027	0.0100645	0.550413	0.017029	0.0327267	0.00345922	0.00393667	0.000756593	0.00704667	0.00614389	0.00313333	0.00201644
2.71667	1.07658	1.08663	1.09597	0.99209	1.00981	0.99547	0.53662	0.55151	0.57105	0.03817	0.03362	0.0299	0.00357	0.00356	0.00466	0.01413	0.00468	0.00218	0.00156	0.00195	0.00519	1.08639	0.00969717	0.999123	0.00940796	0.55306	0.0172673	0.0338967	0.00414194	0.00393	0.000632218	0.00699667	0.00630284	0.0029	0.00199276
2.73333	1.07751	1.08779	1.0957	0.99471	1.01162	0.99694	0.53944	0.55418	0.57381	0.03891	0.03431	0.03062	0.00393	0.00388	0.00462	0.01382	0.0044	0.00216	0.00196	0.00256	0.00583	1.087	0.0091207	1.00109	0.00918716	0.55581	0.0172429	0.0346133	0.00415332	0.00414333	0.000413562	0.00679333	0.00618748	0.00345	0.00208286
2.75	1.07899	1.08951	1.0987	0.99623	1.01398	0.99793	0.5422	0.55663	0.5762	0.04042	0.03514	0.03188	0.00372	0.00309	0.00464	0.01405	0.00473	0.002	0.00127	0.00204	0.00556	1.08907	0.00986248	1.00271	0.00979417	0.558343	0.0170646	0.0358133	0.00430963	0.00381667	0.000779508	0.00692667	0.0063182	0.00295667	0.00228719
2.76667	1.08126	1.09161	1.10077	0.99787	1.01423	0.99945	0.54435	0.55926	0.57966	0.04122	0.03611	0.03275	0.00343	0.00365	0.00488	0.01412	0.00456	0.0024	0.00219	0.00235	0.00533	1.09121	0.00976105	1.00385	0.00902399	0.56109	0.017726	0.0366933	0.00426502	0.00398667	0.00078143	0.00702667	0.00623722	0.00329	0.0017685
2.78333	1.0843	1.09387	1.10212	1.00006	1.0171	1.0036	0.54783	0.56124	0.58188	0.04193	0.03733	0.03308	0.0039	0.00385	0.0049	0.01416	0.0044	0.00203	0.00153	0.0024	0.00553	1.09343	0.00891814	1.00692	0.00899206	0.56365	0.0171525	0.0374467	0.00442615	0.00421667	0.000592312	0.00686333	0.00642925	0.00315333	0.00210372
2.8	1.08491	1.09392	1.10383	1.00248	1.01785	1.00409	0.54978	0.56462	0.58488	0.04312	0.03794	0.03438	0.00317	0.00327	0.00465	0.01396	0.00434	0.00248	0.00147	0.00262	0.00518	1.09422	0.00946357	1.00814	0.00844755	0.566427	0.0176196	0.03848	0.00439495	0.00369667	0.000827124	0.00692667	0.00616163	0.00309	0.00189913
2.81667	1.08552	1.0955	1.10751	1.00407	1.02051	1.00535	0.55297	0.56648	0.58746	0.04392	0.03892	0.0354	0.00335	0.00356	0.00466	0.01421	0.00525	0.00288	0.00136	0.00246	0.0055	1.09618	0.0110106	1.00998	0.00914456	0.56897	0.0173793	0.0394133	0.00428137	0.00385667	0.000703586	0.00744667	0.00597589	0.00310667	0.00214442
2.83333	1.08665	1.09796	1.10634	1.00504	1.023	1.00966	0.55513	0.56968	0.59033	0.04518	0.03969	0.03597	0.00341	0.00335	0.00452	0.01447	0.00485	0.00266	0.00123	0.0023	0.00566	1.09698	0.00988127	1.01257	0.00932614	0.571713	0.0176879	0.04028	0.00463326	0.00376	0.000658863	0.00732667	0.00628247	0.00306333	0.00231154
2.85	1.08992	1.09936	1.10917	1.00844	1.02412	1.00893	0.55804	0.57337	0.59266	0.04615	0.04047	0.03711	0.00363	0.00351	0.00471	0.0147	0.00501	0.00267	0.00168	0.00225	0.00503	1.09948	0.00962559	1.01383	0.00891477	0.57469	0.0173477	0.0412433	0.00456935	0.00395	0.000660908	0.00746	0.00637825	0.00298667	0.00179238
2.86667	1.08997	1.10067	1.11154	1.00804	1.02794	1.01207	0.55964	0.575	0.59502	0.04742	0.04179	0.03748	0.00388	0.0036	0.00475	0.01443	0.00516	0.00275	0.00167	0.00197	0.0054	1.10073	0.0107851	1.01602	0.0105207	0.576553	0.0177411	0.04223	0.00498459	0.00407667	0.000599694	0.00744667	0.00616662	0.00301333	0.00207235
2.88333	1.09264	1.10444	1.11106	1.01123	1.0288	1.01371	0.56337	0.57719	0.59826	0.04855	0.04284	0.03825	0.00389	0.00363	0.00475	0.01452	0.00501	0.00283	0.00139	0.00168	0.00549	1.10271	0.0093306	1.01791	0.00950932	0.579607	0.0175701	0.0432133	0.00516014	0.00409	0.000586174	0.00745333	0.00621622	0.00285333	0.00228802
2.9	1.09422	1.10369	1.11309	1.0132	1.03058	1.01607	0.56581	0.58037	0.6005	0.04947	0.04333	0.03898	0.00397	0.00333	0.0047	0.01438	0.00485	0.00225	0.00206	0.00228	0.00549	1.10367	0.00943502	1.01995	0.00931702	0.582227	0.0174194	0.0439267	0.00527039	0.004	0.000685493	0.00716	0.00638642	0.00327667	0.00191996
2.91667	1.09656	1.10644	1.1147	1.01596	1.03251	1.01705	0.56742	0.58221	0.60317	0.05027	0.04433	0.04104	0.00339	0.0037	0.00473	0.01475	0.00496	0.00243	0.00127	0.00227	0.0056	1.1059	0.00908205	1.02184	0.00925655	0.584267	0.0179635	0.0452133	0.00467797	0.00394	0.000701498	0.00738	0.00650676	0.00304667	0.00226708
2.93333	1.09693	1.10759	1.11655	1.01772	1.03499	1.0194	0.57041	0.5855	0.60613	0.0517	0.04567	0.04097	0.00384	0.00349	0.00477	0.0152	0.00501	0.0024	0.00161	0.0021	0.0059	1.10702	0.00982227	1.02404	0.00952298	0.587347	0.0179315	0.0461133	0.00537872	0.00403333	0.000661539	0.00753667	0.00676373	0.00320333	0.0023482
2.95	1.0983	1.11001	1.11801	1.02068	1.03577	1.02135	0.5735	0.58762	0.60791	0.05259	0.0464	0.042	0.0041	0.00358	0.00465	0.01491	0.00553	0.00241	0.00141	0.0019	0.00525	1.10877	0.00991302	1.02593	0.00852539	0.589677	0.0172969	0.0469967	0.00532015	0.00411	0.00053507	0.00761667	0.00650601	0.00285333	0.00208998
2.96667	1.10116	1.11031	1.12091	1.02086	1.03829	1.02206	0.57575	0.59013	0.61136	0.05336	0.04761	0.04279	0.00346	0.00355	0.0044	0.01564	0.00495	0.00309	0.00165	0.0021	0.0054	1.11079	0.00988387	1.02707	0.00973531	0.592413	0.0179145	0.04792	0.00529181	0.00380333	0.000518684	0.00789333	0.00677296	0.00305	0.00204756
2.98333	1.10205	1.11343	1.12214	1.02284	1.04049	1.02435	0.57766	0.59324	0.61347	0.05531	0.04845	0.04444	0.004	0.00371	0.00479	0.01488	0.00521	0.00298	0.00154	0.0024	0.00541	1.11254	0.0100745	1.02923	0.00978351	0.59479	0.0179552	0.0494	0.00549692	0.00416667	0.000558957	0.00769	0.00632576	0.00311667	0.0020321
3	1.10528	1.11468	1.12308	1.02519	1.04308	1.02714	0.58019	0.59476	0.61574	0.0558	0.04993	0.04491	0.0032	0.00351	0.0049	0.015	0.00492	0.00283	0.00123	0.00206	0.00529	1.11435	0.00890468	1.0318	0.00981443	0.596897	0.0178711	0.0502133	0.00545053	0.00387	0.000905373	0.00758333	0.00650748	0.00286	0.00214497
3.01667	1.10597	1.11775	1.12517	1.02744	1.0433	1.02832	0.58335	0.59883	0.61873	0.0573	0.05101	0.04603	0.00356	0.0039	0.00513	0.01545	0.00536	0.00242	0.00168	0.00246	0.00587	1.1163	0.00968216	1.03302	0.00891361	0.600303	0.017736	0.0514467	0.00564768	0.00419667	0.000825974	0.00774333	0.00683414	0.00333667	0.00222833
3.03333	1.10826	1.11589	1.12606	1.02822	1.04483	1.02902	0.58489	0.60005	0.62066	0.05847	0.05143	0.04691	0.00338	0.00341	0.00479	0.01546	0.00493	0.00278	0.00133	0.00211	0.00544	1.11674	0.00893015	1.03402	0.00936739	0.601867	0.0179541	0.05227	0.0058256	0.00386	0.000805543	0.00772333	0.00678584	0.00296	0.00218287
3.05	1.10961	1.11848	1.12906	1.02977	1.04491	1.03137	0.58822	0.60265	0.62375	0.05916	0.05258	0.0479	0.0033	0.00323	0.00447	0.01568	0.00548	0.00222	0.0015	0.00237	0.00558	1.11905	0.00973752	1.03535	0.00831776	0.604873	0.017869	0.0532133	0.00565665	0.00366667	0.000696587	0.00779333	0.00702186	0.00315	0.00214893
3.06667	1.11138	1.11941	1.12971	1.0305	1.04835	1.03467	0.59031	0.60537	0.62628	0.0603	0.05349	0.04894	0.0038	0.00376	0.0049	0.01494	0.00531	0.00338	0.00153	0.00221	0.00555	1.12017	0.0091884	1.03784	0.00933768	0.60732	0.0180641	0.0542433	0.00571734	0.00415333	0.000646942	0.00787667	0.00619268	0.00309667	0.00215168
3.08333	1.11172	1.12314	1.13338	1.03354	1.05052	1.036	0.5935	0.60792	0.62792	0.06173	0.05427	0.04973	0.00353	0.00394	0.00466	0.01524	0.00481	0.00228	0.00121	0.00214	0.00506	1.12275	0.0108354	1.04002	0.00917608	0.60978	0.0172852	0.0552433	0.00605892	0.00404333	0.000572043	0.00744333	0.00686959	0.00280333	0.00200889
3.1	1.11363	1.12369	1.13295	1.03589	1.05208	1.03623	0.5947	0.61015	0.63044	0.06244	0.05568	0.0506	0.00408	0.00368	0.00481	0.01529	0.00499	0.00274	0.0015	0.00261	0.00564	1.12342	0.00966276	1.0414	0.00925071	0.611763	0.0179245	0.05624	0.00593983	0.00419	0.000572975	0.00767333	0.00669147	0.00325	0.00214292
3.11667	1.11604	1.12509	1.13431	1.03773	1.05447	1.03889	0.59721	0.61222	0.63267	0.06325	0.05654	0.05232	0.00361	0.00362	0.00473	0.01607	0.00499	0.00312	0.00141	0.00213	0.00548	1.12515	0.00913513	1.0437	0.00934799	0.614033	0.0177994	0.05737	0.00551207	0.00398667	0.000643765	0.00806	0.00699959	0.00300667	0.00217201
3.13333	1.11628	1.12643	1.13645	1.03906	1.05489	1.04019	0.59949	0.6151	0.63589	0.06517	0.05731	0.05282	0.00382	0.00396	0.00495	0.01584	0.00515	0.003	0.00144	0.00247	0.00548	1.12639	0.0100851	1.04471	0.00883134	0.616827	0.0182613	0.0584333	0.00625116	0.00424333	0.000615982	0.00799667	0.00687707	0.00313	0.00209931
3.15	1.11765	1.12889	1.13812	1.04252	1.05727	1.0424	0.60259	0.61706	0.63774	0.06611	0.05944	0.05319	0.00397	0.00354	0.00492	0.01571	0.00581	0.00274	0.00148	0.00255	0.00577	1.12822	0.0102514	1.0474	0.00855077	0.61913	0.0176662	0.05958	0.00646114	0.00414333	0.00070614	0.00808667	0.0067781	0.00326667	0.00223299
3.16667	1.11956	1.12907	1.13949	1.04199	1.05815	1.0435	0.60456	0.61878	0.63991	0.06671	0.0596	0.05491	0.00397	0.0038	0.00483	0.01618	0.00519	0.00303	0.00167	0.00251	0.00529	1.12937	0.00996846	1.04788	0.00892607	0.621083	0.0177872	0.0604067	0.00594121	0.0042	0.000552178	0.00813333	0.00705181	0.00315667	0.00189466
3.18333	1.12009	1.13149	1.14074	1.04518	1.06123	1.04396	0.60682	0.62254	0.64278	0.06832	0.06043	0.05599	0.00371	0.00401	0.00504	0.01555	0.0051	0.00278	0.0017	0.00255	0.00564	1.13077	0.0103436	1.05012	0.00963798	0.624047	0.0180273	0.06158	0.00624493	0.00425333	0.000697591	0.00781	0.00680267	0.00329667	0.00207341
3.2	1.12167	1.13373	1.14327	1.04458	1.06284	1.04732	0.60929	0.62431	0.64506	0.06933	0.06208	0.05669	0.00398	0.00402	0.00507	0.01579	0.00499	0.00287	0.00164	0.00243	0.00513	1.13289	0.0108245	1.05158	0.00984721	0.62622	0.0179613	0.0627	0.00634277	0.00435667	0.000618088	0.00788333	0.00692893	0.00306667	0.00183004
3.21667	1.12404	1.13483	1.14539	1.04761	1.06313	1.04797	0.6124	0.62601	0.64721	0.07141	0.06345	0.05752	0.00339	0.00376	0.00437	0.01534	0.00534	0.00274	0.00152	0.00213	0.00518	1.13475	0.0106752	1.0529	0.00885838	0.62854	0.0175424	0.0641267	0.00696968	0.00384	0.000494874	0.00780667	0.00665232	0.00294333	0.00196088
3.23333	1.12709	1.13645	1.14528	1.04927	1.06636	1.05073	0.61463	0.62854	0.64992	0.07197	0.06418	0.05802	0.00379	0.00318	0.005	0.0161	0.00573	0.00343	0.00148	0.00215	0.00554	1.13627	0.00909629	1.05545	0.00947362	0.63103	0.0177763	0.0647233	0.00699085	0.00399	0.000926337	0.00842	0.00674976	0.00305667	0.00217656
3.25	1.12726	1.1366	1.14768	1.05122	1.06658	1.05216	0.61608	0.6318	0.65161	0.07311	0.06533	0.06017	0.00329	0.00324	0.00464	0.01603	0.00534	0.0031	0.0015	0.00209	0.00578	1.13718	0.0102223	1.05665	0.00860958	0.633163	0.0178042	0.0662033	0.00651406	0.00372333	0.00079425	0.00815667	0.00690988	0.00312333	0.00231958
3.26667	1.12893	1.1393	1.14906	1.05255	1.06916	1.05379	0.61916	0.63377	0.65391	0.07466	0.06618	0.06043	0.00384	0.00374	0.00492	0.0161	0.00509	0.00247	0.00162	0.00256	0.00541	1.1391	0.0100665	1.0585	0.00925263	0.635613	0.0174482	0.06709	0.00715851	0.00416667	0.000654319	0.00788667	0.00723258	0.00319667	0.00197358
3.28333	1.13043	1.13977	1.15041	1.05579	1.07119	1.0562	0.62021	0.63615	0.65662	0.07479	0.06691	0.06171	0.00338	0.00377	0.00507	0.01612	0.00553	0.00257	0.00151	0.00241	0.00598	1.1402	0.00999705	1.06106	0.00877523	0.63766	0.0182519	0.0678033	0.0065856	0.00407333	0.000884892	0.00807333	0.00712405	0.0033	0.00236417
3.3	1.13079	1.14199	1.15234	1.05605	1.07184	1.05729	0.623	0.63901	0.659	0.07617	0.06851	0.0625	0.00369	0.00374	0.00512	0.01606	0.00602	0.0032	0.00134	0.00246	0.0058	1.14171	0.0107778	1.06173	0.00878032	0.640337	0.0180366	0.06906	0.00685158	0.00418333	0.000811562	0.00842667	0.00675936	0.0032	0.00232026
3.31667	1.13326	1.14259	1.15292	1.05759	1.07545	1.05924	0.6261	0.64148	0.66194	0.07746	0.0697	0.06381	0.00392	0.00359	0.00523	0.01618	0.00537	0.0033	0.00128	0.00227	0.00574	1.14292	0.00983424	1.06409	0.0098697	0.643173	0.0179799	0.0703233	0.00684632	0.00424667	0.000867429	0.00828333	0.00691659	0.00309667	0.0023421
3.33333	1.13379	1.14607	1.15453	1.05933	1.0765	1.06031	0.62787	0.64249	0.66399	0.07859	0.07044	0.06491	0.00385	0.00357	0.00462	0.01652	0.00546	0.00295	0.00134	0.00197	0.00578	1.1448	0.0104285	1.06538	0.00964266	0.644783	0.0181689	0.0713133	0.00688169	0.00401333	0.000543722	0.00831	0.00721998	0.00303	0.00240231
3.35	1.13654	1.1462	1.1569	1.06018	1.07765	1.06263	0.63065	0.64498	0.66674	0.07941	0.07121	0.0661	0.00358	0.00397	0.00529	0.01679	0.00524	0.00299	0.00158	0.00231	0.00571	1.14655	0.0101844	1.06682	0.00945872	0.647457	0.018172	0.07224	0.00671451	0.00428	0.000896158	0.00834	0.00740388	0.0032	0.00220416
3.36667	1.13626	1.14775	1.15854	1.06135	1.07883	1.06351	0.63157	0.64752	0.66804	0.08115	0.07248	0.06675	0.00416	0.00394	0.0045	0.01669	0.00594	0.00327	0.00134	0.00236	0.00573	1.14752	0.0111418	1.0679	0.00952994	0.649043	0.0182827	0.07346	0.00724985	0.0042	0.000282135	0.00863333	0.00710385	0.00314333	0.00229744
3.38333	1.1382	1.14933	1.15917	1.06455	1.08006	1.06402	0.63436	0.64923	0.6702	0.08217	0.07356	0.06791	0.00407	0.00366	0.00514	0.01667	0.00603	0.00305	0.00199	0.0021	0.00636	1.1489	0.0104916	1.06954	0.00911155	0.651263	0.0180063	0.0745467	0.00718102	0.00429	0.000764133	0.00858333	0.00716001	0.00348333	0.00249187
3.4	1.13979	1.15215	1.1616	1.06603	1.08149	1.067	0.6369	0.65197	0.67302	0.08347	0.07515	0.06884	0.00317	0.00407	0.00494	0.01622	0.00539	0.0028	0.00159	0.00212	0.00542	1.15118	0.0109373	1.07151	0.00865941	0.653963	0.0181423	0.07582	0.00733798	0.00406	0.000885042	0.00813667	0.00711915	0.00304333	0.00207524
3.41667	1.14157	1.15204	1.16153	1.06759	1.08402	1.06618	0.63851	0.65431	0.67516	0.08415	0.07562	0.06985	0.00381	0.00364	0.00512	0.01692	0.00556	0.00313	0.0017	0.00251	0.00536	1.15171	0.00998401	1.0726	0.00991799	0.655993	0.0183829	0.07654	0.00719425	0.00419	0.000809877	0.00853667	0.00736114	0.00319	0.00192242
3.43333	1.14419	1.15332	1.16335	1.06964	1.0872	1.07016	0.64085	0.65598	0.67731	0.08522	0.07719	0.07078	0.00343	0.00327	0.00488	0.01591	0.00556	0.00339	0.00146	0.00216	0.00558	1.15362	0.00958352	1.07567	0.00999154	0.658047	0.0183176	0.07773	0.00723513	0.00386	0.000886961	0.00828667	0.00669056	0.00306667	0.00220457
3.45	1.14394	1.15411	1.16502	1.06988	1.08709	1.07075	0.64333	0.6579	0.67937	0.08622	0.07793	0.07244	0.00374	0.00406	0.00501	0.01675	0.00565	0.00266	0.00176	0.00248	0.00554	1.15436	0.0105422	1.07591	0.00969481	0.6602	0.0181298	0.0788633	0.00693725	0.00427	0.00066053	0.00835333	0.00742382	0.00326	0.00200709
3.46667	1.14686	1.15482	1.16629	1.07228	1.08842	1.07362	0.64506	0.66095	0.68197	0.08767	0.07922	0.0733	0.00379	0.00407	0.00512	0.01696	0.00568	0.0034	0.00165	0.00285	0.00582	1.15599	0.0097677	1.07811	0.0089567	0.66266	0.0185143	0.0800633	0.00722202	0.00432667	0.000701166	0.00868	0.00726074	0.00344	0.0021467
3.48333	1.14753	1.15803	1.16838	1.07478	1.09142	1.07394	0.64714	0.66317	0.6836	0.08879	0.08031	0.07453	0.00389	0.00386	0.00512	0.01669	0.00574	0.00318	0.00171	0.0018	0.00573	1.15798	0.0104251	1.08005	0.00985855	0.664637	0.0182742	0.08121	0.00717248	0.00429	0.000718958	0.00853667	0.00717607	0.00308	0.00229541
3.5	1.14675	1.15755	1.17012	1.07482	1.09133	1.07538	0.64961	0.66435	0.6861	0.09011	0.08107	0.07496	0.00353	0.0034	0.00511	0.01672	0.00544	0.00322	0.00137	0.00267	0.00535	1.15814	0.0116962	1.08051	0.00937458	0.666687	0.0183569	0.0820467	0.00762208	0.00401333	0.000951963	0.00846	0.00723898	0.00313	0.00202948
3.51667	1.14933	1.15987	1.17069	1.07644	1.09515	1.07791	0.6511	0.66661	0.68815	0.09098	0.08282	0.0759	0.00365	0.00333	0.00485	0.01693	0.00541	0.0033	0.00176	0.00242	0.00563	1.15996	0.0106803	1.08317	0.0104039	0.66862	0.0186066	0.0832333	0.00754849	0.00394333	0.000801332	0.00854667	0.00733643	0.00327	0.00207029
3.53333	1.15079	1.16304	1.17191	1.07847	1.09573	1.07934	0.65352	0.6687	0.69053	0.09256	0.08312	0.0775	0.00393	0.00352	0.00514	0.01707	0.00591	0.00309	0.00163	0.00246	0.00591	1.16191	0.010605	1.08451	0.00972365	0.670917	0.0186043	0.0843933	0.00761032	0.00419667	0.000842279	0.00869	0.007393	0.00333333	0.00226972
3.55	1.15278	1.16237	1.1735	1.07953	1.09708	1.08094	0.65586	0.67135	0.693	0.09372	0.08487	0.07848	0.00376	0.00391	0.00532	0.01699	0.00522	0.00323	0.00119	0.00265	0.0055	1.16288	0.0103695	1.08585	0.00975098	0.673403	0.0186549	0.08569	0.00765302	0.00433	0.000860639	0.00848	0.00743674	0.00311333	0.00219204
3.56667	1.15501	1.16388	1.17492	1.08193	1.0976	1.0819	0.65787	0.67433	0.69519	0.09475	0.08527	0.07952	0.0037	0.00399	0.00524	0.01709	0.00616	0.00322	0.0015	0.00235	0.00612	1.1646	0.00997469	1.08714	0.00905575	0.675797	0.0187032	0.0865133	0.00769075	0.00431	0.000818352	0.00882333	0.0073085	0.00332333	0.00245899
3.58333	1.15595	1.16704	1.1772	1.08317	1.09962	1.0841	0.65959	0.67547	0.69746	0.09549	0.08695	0.08064	0.00343	0.00422	0.00528	0.01716	0.00578	0.00382	0.00204	0.00222	0.00586	1.16673	0.0106284	1.08896	0.00924065	0.677507	0.019017	0.0876933	0.00745285	0.00431	0.000928278	0.00892	0.00720303	0.00337333	0.0021554
3.6	1.15665	1.16728	1.17681	1.08393	1.10089	1.08539	0.66181	0.67691	0.69933	0.09738	0.08775	0.08172	0.00346	0.00411	0.00587	0.01718	0.00609	0.00325	0.00166	0.00245	0.00609	1.16691	0.010085	1.09007	0.00939879	0.67935	0.0188786	0.08895	0.00789866	0.00448	0.00124688	0.00884	0.00736092	0.0034	0.00236286
3.61667	1.15757	1.16852	1.17804	1.08733	1.10222	1.08702	0.66439	0.67989	0.70194	0.09801	0.08845	0.08234	0.00355	0.0032	0.00499	0.01723	0.00608	0.00297	0.00162	0.00214	0.00629	1.16804	0.0102433	1.09219	0.00868762	0.682073	0.01887	0.0896	0.00789804	0.00391333	0.000948701	0.00876	0.00749825	0.00335	0.00255936
3.63333	1.15967	1.1696	1.17974	1.08811	1.10518	1.08856	0.66585	0.68169	0.70303	0.09969	0.0905	0.08367	0.00404	0.00346	0.00521	0.01709	0.00577	0.00311	0.00134	0.00279	0.0058	1.16967	0.0100352	1.09395	0.00972807	0.683523	0.0186577	0.0912867	0.00803892	0.00423667	0.000891422	0.00865667	0.00742359	0.00331	0.00227502
3.65	1.15945	1.17202	1.18158	1.09007	1.10577	1.08917	0.66817	0.68384	0.70462	0.10068	0.09075	0.0844	0.00418	0.00385	0.0048	0.01747	0.00675	0.0036	0.00122	0.00235	0.00559	1.17102	0.0110991	1.095	0.00933506	0.685543	0.0182846	0.0919433	0.00820534	0.00427667	0.000482321	0.00927333	0.00727115	0.00305333	0.00226831
3.66667	1.16328	1.17377	1.18463	1.08999	1.10777	1.09042	0.67071	0.68584	0.70723	0.1014	0.09242	0.08552	0.00375	0.00388	0.00456	0.01721	0.0057	0.00346	0.00159	0.00243	0.00604	1.17389	0.0106755	1.09606	0.0101434	0.687927	0.0183492	0.0931133	0.00796267	0.00406333	0.00043501	0.00879	0.00737745	0.00335333	0.00236433
3.68333	1.16348	1.17448	1.18334	1.09118	1.10848	1.09106	0.67256	0.68833	0.70961	0.10301	0.0931	0.08642	0.00396	0.00382	0.00513	0.01785	0.00628	0.00382	0.0019	0.00281	0.00585	1.17377	0.0099492	1.09691	0.010023	0.690167	0.0185932	0.0941767	0.00834724	0.00430333	0.000719328	0.00931667	0.00749174	0.00352	0.0020685
3.7	1.1645	1.17567	1.18614	1.09354	1.10954	1.09349	0.67429	0.6904	0.71182	0.10411	0.09402	0.08744	0.00379	0.00348	0.00564	0.01711	0.00591	0.0037	0.00159	0.00218	0.00587	1.17544	0.0108219	1.09886	0.00925207	0.69217	0.0188275	0.09519	0.00839636	0.00430333	0.00116792	0.00890667	0.00718972	0.00321333	0.00231958
3.71667	1.16559	1.17794	1.18776	1.09571	1.11147	1.09413	0.67632	0.69173	0.71407	0.10454	0.09524	0.08876	0.00366	0.00369	0.00534	0.01773	0.00624	0.00346	0.00155	0.00262	0.00599	1.1771	0.011109	1.10044	0.00958775	0.69404	0.0189807	0.09618	0.00793189	0.00423	0.000961405	0.00914333	0.00756507	0.00338667	0.00231716
3.73333	1.16639	1.17802	1.18859	1.09801	1.11122	1.09589	0.67917	0.69391	0.71552	0.10614	0.09617	0.08966	0.00422	0.00415	0.00522	0.01799	0.00581	0.00386	0.00134	0.00232	0.00561	1.17767	0.0111042	1.10171	0.0083067	0.6962	0.0182829	0.0973233	0.00830032	0.00453	0.000598582	0.00922	0.00765737	0.00309	0.00223672
3.75	1.16789	1.1792	1.18884	1.0979	1.11488	1.09721	0.68082	0.69538	0.71706	0.1074	0.09714	0.09118	0.00399	0.0042	0.00549	0.01769	0.00644	0.00355	0.00211	0.00284	0.00544	1.17864	0.0104861	1.10333	0.0100085	0.697753	0.0182362	0.0985733	0.00820445	0.00456	0.000812219	0.00922667	0.00747054	0.00346333	0.00175032
3.76667	1.17064	1.17889	1.19136	1.10033	1.11596	1.0987	0.68335	0.69845	0.71916	0.10882	0.09855	0.09212	0.00356	0.00372	0.00525	0.01781	0.00618	0.00354	0.00157	0.00213	0.006	1.1803	0.0104314	1.105	0.00952944	0.70032	0.0179781	0.09983	0.00842326	0.00417667	0.00093297	0.00917667	0.00759231	0.00323333	0.00241231
3.78333	1.17069	1.18113	1.19353	1.10147	1.11666	1.10079	0.6852	0.69989	0.72234	0.10942	0.09963	0.09306	0.00384	0.00366	0.00533	0.01783	0.00665	0.00366	0.00148	0.00267	0.00619	1.18178	0.011434	1.10631	0.00897269	0.702477	0.0187046	0.100703	0.00823264	0.00427667	0.000916642	0.00938	0.00746906	0.00344667	0.00244917
3.8	1.17152	1.1834	1.19384	1.10285	1.11826	1.10313	0.68657	0.70211	0.72377	0.11118	0.10066	0.09404	0.00392	0.00403	0.00535	0.01794	0.00605	0.00354	0.00147	0.00261	0.00581	1.18292	0.0111677	1.10808	0.00881725	0.70415	0.0186837	0.10196	0.00864363	0.00443333	0.00079576	0.00917667	0.00769234	0.00329667	0.00225001
3.81667	1.17287	1.18564	1.19536	1.10337	1.11948	1.10389	0.68917	0.70383	0.72601	0.11224	0.1013	0.09517	0.00397	0.00424	0.00474	0.01765	0.00624	0.00366	0.00146	0.00233	0.00571	1.18462	0.0112794	1.10891	0.00915469	0.706337	0.0185475	0.102903	0.00864721	0.00431667	0.000390683	0.00918333	0.00744496	0.00316667	0.00224514
3.83333	1.17529	1.18732	1.19615	1.10469	1.12113	1.10499	0.69073	0.70626	0.72814	0.11377	0.10263	0.096	0.0041	0.00418	0.00514	0.01814	0.0063	0.00359	0.0016	0.00249	0.00608	1.18625	0.0104708	1.11027	0.00940623	0.708377	0.0187946	0.104133	0.00897988	0.00447333	0.000578734	0.00934333	0.0077377	0.00339	0.00237173
3.85	1.178	1.18624	1.19655	1.10649	1.12178	1.10644	0.69283	0.70796	0.73023	0.11416	0.10467	0.09696	0.00398	0.00344	0.0056	0.01785	0.00655	0.00305	0.00157	0.00199	0.00559	1.18693	0.00929423	1.11157	0.00884215	0.71034	0.0188132	0.105263	0.00861534	0.00434	0.0011241	0.00915	0.00773499	0.00305	0.00220971
3.86667	1.17642	1.18924	1.19865	1.10885	1.12427	1.10697	0.69467	0.7109	0.73194	0.11562	0.10526	0.09813	0.00396	0.0041	0.00505	0.01778	0.00683	0.00369	0.00107	0.00224	0.00557	1.1881	0.0111585	1.11336	0.00949211	0.712503	0.0186867	0.106337	0.00879457	0.00437	0.000593043	0.00943333	0.00739696	0.00296	0.0023348
3.88333	1.17922	1.19217	1.20074	1.11088	1.12512	1.10974	0.69621	0.71144	0.73493	0.11698	0.10606	0.09904	0.00408	0.00392	0.00541	0.01809	0.00687	0.00395	0.00161	0.00262	0.00595	1.19071	0.010834	1.11525	0.00856954	0.714193	0.0195063	0.10736	0.00904038	0.00447	0.000817985	0.00963667	0.00746497	0.00339333	0.002271
3.9	1.17973	1.1908	1.20215	1.10933	1.12763	1.11134	0.69854	0.71388	0.73606	0.11825	0.10713	0.10041	0.00411	0.00376	0.0055	0.01823	0.00631	0.0035	0.00125	0.00251	0.00553	1.19089	0.0112103	1.1161	0.0100357	0.71616	0.0188636	0.108597	0.00900998	0.00445667	0.000920344	0.00934667	0.00782044	0.00309667	0.00219948
3.91667	1.18244	1.19322	1.2015	1.11299	1.129	1.11085	0.70005	0.71585	0.73782	0.11868	0.10857	0.10134	0.00382	0.00401	0.00505	0.01799	0.00626	0.00353	0.0016	0.00222	0.0055	1.19239	0.00955729	1.11761	0.00991902	0.717907	0.0189688	0.10953	0.00870977	0.00429333	0.000662143	0.00926	0.00768264	0.00310667	0.00209574
3.93333	1.18231	1.19321	1.20433	1.11408	1.12855	1.11191	0.70172	0.71725	0.73989	0.12003	0.10923	0.10252	0.00432	0.00355	0.00526	0.01792	0.00622	0.00413	0.00138	0.00205	0.00566	1.19328	0.0110102	1.11818	0.00904599	0.71962	0.019195	0.110593	0.00883425	0.00437667	0.000856407	0.00942333	0.00743216	0.00303	0.00230215
3.95	1.18339	1.19414	1.20623	1.11481	1.13071	1.11534	0.70516	0.7199	0.74222	0.12143	0.11034	0.1032	0.00409	0.00418	0.00504	0.01814	0.00649	0.00393	0.00119	0.00238	0.00602	1.19459	0.0114265	1.12029	0.00903076	0.722427	0.0186587	0.111657	0.00918605	0.00443667	0.000524436	0.00952	0.00757408	0.00319667	0.00251643
3.96667	1.18513	1.19465	1.20724	1.11533	1.13216	1.11459	0.70561	0.72222	0.7436	0.12229	0.11176	0.10399	0.00364	0.00423	0.0059	0.0185	0.00664	0.00362	0.00194	0.00267	0.00565	1.19567	0.0110905	1.12069	0.00993732	0.72381	0.0190448	0.11268	0.00918462	0.00459	0.00117222	0.00958667	0.00786548	0.00342	0.00196543
3.98333	1.18522	1.19699	1.2074	1.11858	1.13281	1.11603	0.70858	0.72333	0.74476	0.12378	0.11253	0.10576	0.00418	0.00376	0.00529	0.01797	0.00651	0.00339	0.00174	0.00263	0.00616	1.19654	0.0110969	1.12247	0.00904216	0.725557	0.0181925	0.114023	0.00910234	0.00441	0.000790506	0.00929	0.00767727	0.00351	0.00233771
4	1.1868	1.20007	1.20954	1.11944	1.13634	1.11855	0.70963	0.72555	0.7468	0.12518	0.11405	0.10647	0.00432	0.00365	0.00487	0.01888	0.00687	0.004	0.00152	0.00207	0.00567	1.1988	0.0114228	1.12478	0.010024	0.727327	0.0186486	0.115233	0.00941096	0.00428	0.000610983	0.00991667	0.007894	0.00308667	0.00225407
4.01667	1.18874	1.19973	1.21124	1.12073	1.13639	1.11996	0.71211	0.7276	0.74878	0.12531	0.11507	0.10758	0.00423	0.00403	0.00505	0.01868	0.00644	0.003	0.00146	0.0024	0.00562	1.1999	0.011251	1.12569	0.00927158	0.729497	0.0184084	0.115987	0.00890047	0.00443667	0.000540494	0.00937333	0.00824129	0.00316	0.00218165
4.03333	1.19019	1.20178	1.21048	1.12062	1.13867	1.11972	0.71456	0.72841	0.7513	0.12684	0.11591	0.10896	0.00394	0.00381	0.00545	0.01867	0.00669	0.00412	0.00173	0.0024	0.00628	1.20082	0.0101792	1.12634	0.0106905	0.731423	0.0185544	0.117237	0.00901353	0.0044	0.000911647	0.00982667	0.00776561	0.00347	0.00245648
4.05	1.19062	1.20298	1.21256	1.12402	1.13893	1.12213	0.71558	0.73132	0.75234	0.12829	0.1169	0.10963	0.00368	0.0038	0.00499	0.01865	0.00624	0.00415	0.00124	0.00237	0.00558	1.20205	0.0109993	1.12836	0.00920254	0.73308	0.0184431	0.118273	0.0094055	0.00415667	0.000724178	0.00968	0.00783822	0.00306333	0.00225154
4.06667	1.19282	1.20201	1.21516	1.12331	1.13971	1.1246	0.71807	0.7338	0.75522	0.12917	0.11756	0.11065	0.0041	0.00392	0.00546	0.01831	0.00649	0.0037	0.00182	0.00248	0.0062	1.20333	0.0112283	1.12921	0.00911899	0.735697	0.0186475	0.119127	0.00935887	0.00449333	0.000841982	0.0095	0.00775617	0.0035	0.00236144
4.08333	1.19306	1.20525	1.21596	1.12584	1.14135	1.12467	0.71895	0.73461	0.75683	0.13044	0.11921	0.11157	0.00388	0.00373	0.00546	0.01871	0.00688	0.00403	0.00161	0.00235	0.00566	1.20476	0.011458	1.13062	0.00931085	0.736797	0.0190344	0.120407	0.00949175	0.00435667	0.000958454	0.00987333	0.00778432	0.00320667	0.00215663
4.1	1.19384	1.20583	1.21728	1.12758	1.14339	1.12627	0.72095	0.73763	0.75897	0.13164	0.12038	0.11251	0.00435	0.00358	0.00544	0.01884	0.00687	0.00404	0.00135	0.00247	0.00611	1.20565	0.011721	1.13241	0.00952861	0.739183	0.0190575	0.12151	0.00961493	0.00445667	0.000934577	0.00991667	0.00785631	0.00331	0.00248869
4.11667	1.19567	1.2073	1.21715	1.12871	1.14507	1.12708	0.72265	0.73839	0.76017	0.13265	0.1213	0.11378	0.00423	0.00404	0.00533	0.01936	0.00655	0.00369	0.0016	0.00248	0.00587	1.20671	0.0107523	1.13362	0.00994943	0.740403	0.0188409	0.122577	0.00949956	0.00453333	0.000696443	0.00986667	0.0083449	0.00331667	0.0022546
4.13333	1.19733	1.20767	1.22006	1.12955	1.14585	1.12853	0.72553	0.74083	0.76211	0.13413	0.12227	0.11495	0.00391	0.00378	0.00533	0.01842	0.00697	0.00419	0.00146	0.00227	0.00573	1.20835	0.0113804	1.13464	0.00971865	0.742823	0.0183713	0.123783	0.00967914	0.00434	0.000859826	0.00986	0.00754237	0.00315333	0.00226791
4.15	1.19826	1.20864	1.21948	1.13006	1.14713	1.13026	0.72648	0.74222	0.76482	0.13479	0.12386	0.1163	0.00436	0.00411	0.0049	0.01874	0.0067	0.00422	0.00202	0.00243	0.00605	1.20879	0.0106108	1.13582	0.00979814	0.744507	0.019272	0.124983	0.00929604	0.00445667	0.000403774	0.00988667	0.00776684	0.0035	0.00221786
4.16667	1.19932	1.20952	1.22078	1.13344	1.14915	1.13166	0.72891	0.74463	0.76601	0.13618	0.12468	0.11689	0.00393	0.00344	0.00577	0.01886	0.00708	0.00417	0.00133	0.00249	0.00623	1.20987	0.0107344	1.13808	0.00962525	0.746517	0.0186218	0.125917	0.00970428	0.00438	0.00122845	0.0100367	0.00777852	0.00335	0.0025607
4.18333	1.20089	1.21252	1.22317	1.1331	1.15012	1.13212	0.7309	0.74577	0.76703	0.13712	0.12564	0.11875	0.00406	0.00412	0.00545	0.01887	0.00648	0.00376	0.00152	0.00274	0.00557	1.21219	0.0111436	1.13845	0.0101213	0.7479	0.0181589	0.12717	0.00928008	0.00454333	0.000785769	0.00970333	0.00805422	0.00327667	0.00207765
4.2	1.20149	1.21319	1.22385	1.13448	1.15159	1.13275	0.73279	0.74782	0.77041	0.13807	0.1265	0.11887	0.00387	0.00384	0.00524	0.01912	0.00719	0.00345	0.00202	0.00242	0.00579	1.21284	0.011184	1.13961	0.0104139	0.75034	0.0189362	0.127813	0.00966714	0.00431667	0.000799771	0.00992	0.00818394	0.00341	0.00207082
4.21667	1.20382	1.21497	1.22466	1.13522	1.15244	1.13567	0.73433	0.7501	0.77134	0.13928	0.12776	0.12018	0.00384	0.00414	0.00601	0.01895	0.00721	0.00369	0.00153	0.00237	0.00611	1.21448	0.0104285	1.14111	0.00981465	0.751923	0.0185722	0.129073	0.00961749	0.00466333	0.00117585	0.00995	0.00799047	0.00333667	0.00243822
4.23333	1.20338	1.21487	1.22551	1.1373	1.15379	1.13662	0.73551	0.75129	0.77285	0.14003	0.12884	0.12088	0.00356	0.00371	0.00535	0.01904	0.00642	0.00399	0.00155	0.00242	0.0056	1.21459	0.0110677	1.14257	0.00972275	0.753217	0.0187444	0.129917	0.00962029	0.00420667	0.000992992	0.00981667	0.00807952	0.00319	0.00213197
4.25	1.20538	1.21669	1.22747	1.13902	1.15504	1.13762	0.7379	0.75309	0.77455	0.14168	0.13012	0.12173	0.00401	0.00415	0.00524	0.01952	0.00677	0.0039	0.00192	0.00231	0.0058	1.21651	0.0110461	1.14389	0.00967864	0.75518	0.0184142	0.131177	0.0100169	0.00446667	0.000673375	0.0100633	0.00831448	0.00334333	0.00213645
4.26667	1.20738	1.218	1.22943	1.14072	1.15794	1.14032	0.74016	0.7553	0.77721	0.14291	0.13118	0.12331	0.00381	0.00391	0.00518	0.01903	0.00709	0.00424	0.00111	0.00244	0.00633	1.21827	0.0110275	1.14633	0.0100594	0.757557	0.0186278	0.132467	0.00986315	0.0043	0.000763741	0.01012	0.00784676	0.00329333	0.00271261
4.28333	1.20794	1.21875	1.23105	1.14147	1.15715	1.14026	0.74073	0.75624	0.7791	0.14393	0.13215	0.12467	0.00364	0.00395	0.00558	0.01901	0.00723	0.00359	0.00162	0.00224	0.00551	1.21925	0.011563	1.14629	0.00942159	0.75869	0.019302	0.133583	0.00970967	0.00439	0.00104216	0.00994333	0.00806013	0.00312333	0.00209003
4.3	1.2086	1.21953	1.22962	1.14402	1.1604	1.14007	0.7426	0.75831	0.78021	0.14502	0.13315	0.1257	0.004	0.00381	0.00531	0.01955	0.00693	0.00431	0.0015	0.00287	0.00591	1.21925	0.0105128	1.14816	0.0107797	0.760373	0.0188897	0.134623	0.0097439	0.00437333	0.000816721	0.0102633	0.00814848	0.00342667	0.00225709
4.31667	1.21098	1.22181	1.23227	1.14417	1.1597	1.14255	0.74396	0.76011	0.78199	0.1459	0.13402	0.12603	0.00354	0.004	0.00548	0.01969	0.0071	0.00421	0.0014	0.00263	0.00609	1.22169	0.0106455	1.14881	0.00946861	0.76202	0.0190868	0.135317	0.00999826	0.00434	0.00101371	0.0103333	0.00823094	0.00337333	0.00243176
4.33333	1.2108	1.22245	1.23339	1.14524	1.16068	1.14462	0.74595	0.76257	0.78446	0.14706	0.13483	0.12778	0.00455	0.00411	0.00577	0.01964	0.00705	0.00415	0.00146	0.00283	0.0059	1.22221	0.0112969	1.15018	0.00909855	0.764327	0.019315	0.136557	0.00975529	0.00481	0.00086	0.01028	0.00823466	0.00339667	0.00227359
4.35	1.21227	1.22357	1.23387	1.14671	1.16268	1.14496	0.74737	0.76444	0.78627	0.14863	0.1362	0.12889	0.0037	0.00404	0.00594	0.01961	0.00714	0.00424	0.00143	0.00255	0.00616	1.22324	0.0108039	1.15145	0.00976475	0.766027	0.0194985	0.137907	0.00998005	0.00456	0.00120715	0.01033	0.00816647	0.00338	0.00247182
4.36667	1.2133	1.22484	1.23549	1.14755	1.16451	1.14653	0.75032	0.7657	0.78694	0.14944	0.13734	0.13008	0.00411	0.00403	0.00564	0.01927	0.00669	0.00426	0.00134	0.00212	0.00605	1.22454	0.011098	1.15286	0.0100992	0.767653	0.018388	0.138953	0.00978031	0.00459333	0.000907322	0.0100733	0.00805669	0.00317	0.00252446
4.38333	1.21435	1.22577	1.23695	1.14827	1.1654	1.14671	0.75233	0.76705	0.78854	0.15052	0.1384	0.13019	0.0036	0.00338	0.00555	0.01946	0.00676	0.00464	0.0017	0.00247	0.00583	1.22569	0.0113002	1.15346	0.0103697	0.769307	0.0182102	0.139703	0.0102275	0.00417667	0.00119442	0.0102867	0.00801474	0.00333333	0.00219619
4.4	1.21405	1.22533	1.23707	1.15035	1.16568	1.14755	0.75394	0.76868	0.791	0.15166	0.13949	0.1318	0.00372	0.00376	0.00568	0.0199	0.00706	0.00405	0.0015	0.00243	0.00649	1.22548	0.0115108	1.15453	0.00976	0.771207	0.0186587	0.140983	0.0100139	0.00438667	0.00112024	0.0103367	0.00841772	0.00347333	0.00265357
4.41667	1.21655	1.22638	1.23929	1.15225	1.16721	1.14957	0.75511	0.77121	0.79265	0.15268	0.14081	0.13232	0.00479	0.00403	0.00515	0.01966	0.00754	0.00437	0.00115	0.00198	0.00566	1.22741	0.0114047	1.15634	0.00950573	0.77299	0.0188332	0.141937	0.0102267	0.00465667	0.000571781	0.0105233	0.00806977	0.00293	0.0024004
4.43333	1.21812	1.22863	1.23907	1.15286	1.16873	1.15195	0.75674	0.77187	0.79394	0.15412	0.14141	0.13363	0.00362	0.00413	0.00543	0.01955	0.00765	0.00436	0.00145	0.00206	0.00548	1.22861	0.010475	1.15785	0.00943622	0.774183	0.0187076	0.143053	0.0103434	0.00439333	0.000933292	0.01052	0.00799135	0.00299667	0.00217215
4.45	1.21898	1.23018	1.24161	1.1536	1.17062	1.15333	0.75742	0.77499	0.79613	0.15439	0.14279	0.13461	0.00398	0.00402	0.00577	0.01967	0.00754	0.00406	0.00138	0.00263	0.00607	1.23026	0.0113152	1.15918	0.00990536	0.77618	0.0193824	0.14393	0.00993915	0.00459	0.00102211	0.0104233	0.00819471	0.00336	0.00242872
4.46667	1.21886	1.23111	1.24209	1.15534	1.17106	1.15352	0.76069	0.77579	0.79696	0.15581	0.14391	0.13538	0.00369	0.00421	0.00566	0.02011	0.00742	0.00465	0.00155	0.00216	0.00589	1.23069	0.0116208	1.15997	0.00964436	0.777813	0.0182195	0.145033	0.0102612	0.00452	0.00102093	0.0107267	0.00824339	0.0032	0.00234949
4.48333	1.22152	1.22981	1.24301	1.15692	1.17298	1.15312	0.76231	0.77842	0.79943	0.15744	0.14481	0.13666	0.00398	0.00347	0.00516	0.0197	0.00693	0.00424	0.00144	0.00235	0.00557	1.23145	0.0108381	1.16101	0.0105418	0.780053	0.0186138	0.146303	0.0104702	0.00420333	0.000866853	0.01029	0.00825955	0.00312	0.00217
4.5	1.22306	1.23356	1.24382	1.15849	1.17318	1.15546	0.7642	0.77946	0.80112	0.15897	0.14549	0.13768	0.00408	0.00404	0.00566	0.01974	0.00711	0.00474	0.00147	0.00288	0.00602	1.23348	0.0103802	1.16238	0.00947783	0.781593	0.0185522	0.14738	0.0107701	0.00459333	0.000923977	0.01053	0.00806364	0.00345667	0.00232917
4.51667	1.2238	1.23377	1.24468	1.16001	1.1762	1.15659	0.76469	0.7819	0.80353	0.15957	0.14646	0.13946	0.00441	0.00416	0.00542	0.02021	0.00721	0.00438	0.00133	0.00266	0.00555	1.23408	0.0104435	1.16427	0.0104751	0.783373	0.0194619	0.148497	0.0102085	0.00466333	0.000667108	0.0106	0.00844194	0.00318	0.00215752
4.53333	1.22516	1.23489	1.24721	1.15946	1.17589	1.15819	0.76649	0.78296	0.80464	0.16065	0.14771	0.13921	0.00436	0.0042	0.00564	0.01962	0.00704	0.00473	0.0016	0.00264	0.00606	1.23575	0.0110503	1.16451	0.00987292	0.784697	0.0191342	0.14919	0.0107964	0.00473333	0.000789261	0.0104633	0.00801358	0.00343333	0.00233344
4.55	1.22559	1.23531	1.2484	1.16098	1.17673	1.15967	0.76748	0.78457	0.80699	0.16144	0.14888	0.14117	0.00406	0.00409	0.00569	0.01983	0.00698	0.00494	0.00155	0.002	0.00547	1.23643	0.0114464	1.16579	0.00949405	0.786347	0.0198148	0.150497	0.0102312	0.00461333	0.000932541	0.0105833	0.00807255	0.00300667	0.00214514
4.56667	1.22574	1.23687	1.24848	1.16264	1.17829	1.16002	0.76955	0.78639	0.8085	0.16266	0.15007	0.14213	0.00397	0.00398	0.00563	0.01952	0.00724	0.00468	0.00171	0.00259	0.0057	1.23703	0.0113708	1.16698	0.0098791	0.788147	0.0195343	0.15162	0.0103524	0.00452667	0.000955528	0.01048	0.00793282	0.00333333	0.00209629
4.58333	1.22794	1.23802	1.25007	1.16358	1.18018	1.16188	0.77189	0.78775	0.80924	0.1635	0.15081	0.14257	0.00398	0.00433	0.00537	0.02043	0.00734	0.00482	0.00122	0.00221	0.00563	1.23868	0.0110796	1.16855	0.0101106	0.789627	0.0187456	0.152293	0.0105435	0.00456	0.00072298	0.0108633	0.00838024	0.00302	0.00231389
4.6	1.2279	1.2392	1.25135	1.16472	1.18175	1.16284	0.774	0.78941	0.81142	0.16494	0.1523	0.14381	0.00408	0.00391	0.00545	0.02022	0.00744	0.00435	0.00136	0.00227	0.0063	1.23948	0.0117276	1.16977	0.0104175	0.79161	0.0188068	0.153683	0.0106327	0.00448	0.000844334	0.01067	0.00841361	0.00331	0.00262909
4.61667	1.22989	1.24003	1.25148	1.16738	1.18221	1.16529	0.77487	0.79075	0.81349	0.16565	0.15293	0.14482	0.00396	0.0043	0.00573	0.02047	0.00745	0.00431	0.002	0.0027	0.00525	1.24047	0.0108016	1.17163	0.00922482	0.793037	0.0194113	0.154467	0.0104997	0.00466333	0.000939273	0.0107433	0.0085686	0.00331667	0.00171051
4.63333	1.23035	1.24269	1.25306	1.16801	1.1815	1.16511	0.77648	0.79305	0.8143	0.1669	0.15424	0.14611	0.00423	0.00408	0.00535	0.02078	0.00736	0.00441	0.00199	0.00187	0.00575	1.24203	0.0113692	1.17154	0.00874664	0.79461	0.0189582	0.15575	0.0104769	0.00455333	0.000693998	0.01085	0.00872521	0.00320333	0.00220629
4.65	1.23216	1.24422	1.25379	1.16816	1.18309	1.1657	0.77844	0.79437	0.81575	0.16826	0.15513	0.14695	0.00394	0.00376	0.00561	0.02053	0.00765	0.00425	0.00166	0.0021	0.006	1.24339	0.0108389	1.17232	0.00941071	0.796187	0.0187212	0.15678	0.0107504	0.00443667	0.00102011	0.01081	0.00858771	0.00325333	0.00238884
4.66667	1.2334	1.24367	1.25562	1.16972	1.1859	1.16789	0.77946	0.79656	0.81741	0.16922	0.15632	0.14779	0.00425	0.00504	0.00567	0.02047	0.00748	0.00453	0.00175	0.00243	0.00589	1.24423	0.0111206	1.1745	0.00991213	0.79781	0.0190059	0.157777	0.010789	0.00498667	0.000711501	0.0108267	0.00848063	0.00335667	0.00222012
4.68333	1.23442	1.24569	1.25662	1.17161	1.18511	1.16945	0.78137	0.79846	0.81973	0.17006	0.15726	0.14896	0.00444	0.00436	0.00527	0.01994	0.0076	0.00485	0.00132	0.00242	0.00574	1.24558	0.0111004	1.17539	0.00848677	0.799853	0.0192179	0.15876	0.0106297	0.00469	0.000503885	0.0107967	0.00803685	0.00316	0.00230104
4.7	1.23379	1.2456	1.25805	1.1719	1.18681	1.17	0.78384	0.79901	0.8209	0.17154	0.1579	0.1503	0.0045	0.00402	0.00557	0.02091	0.00794	0.00424	0.00145	0.00247	0.0062	1.24581	0.0121314	1.17624	0.00920592	0.80125	0.0186313	0.159913	0.0107622	0.00469667	0.000793494	0.01103	0.00875404	0.00337333	0.00250053
4.71667	1.23633	1.247	1.25914	1.17438	1.18929	1.16953	0.78499	0.80099	0.82314	0.17217	0.15971	0.15084	0.00377	0.00436	0.00542	0.02037	0.00772	0.00457	0.00168	0.00256	0.00596	1.24749	0.0114129	1.17773	0.010298	0.80304	0.0191574	0.160907	0.0107152	0.00451667	0.000836082	0.0108867	0.00836247	0.0034	0.00226027
4.73333	1.23684	1.24827	1.26079	1.17234	1.18907	1.17212	0.78727	0.80303	0.82477	0.17358	0.16009	0.15219	0.00429	0.00397	0.00534	0.02058	0.00756	0.00482	0.00186	0.00231	0.00545	1.24863	0.0119791	1.17784	0.0097232	0.805023	0.0188293	0.161953	0.0108161	0.00453333	0.000716682	0.0109867	0.00842027	0.00320667	0.00195577
4.75	1.2371	1.24967	1.26179	1.17655	1.19004	1.17308	0.78824	0.80409	0.82612	0.17472	0.16145	0.15238	0.0048	0.00395	0.00543	0.02066	0.00714	0.00424	0.00123	0.00256	0.00559	1.24952	0.0123457	1.17989	0.00895975	0.80615	0.0190238	0.16285	0.0112356	0.00472667	0.00074272	0.01068	0.00876372	0.00312667	0.00223455
4.76667	1.23714	1.24962	1.26087	1.17656	1.19196	1.17412	0.78901	0.80673	0.82758	0.17592	0.16289	0.1535	0.00469	0.00409	0.00535	0.02087	0.00747	0.00417	0.00159	0.00236	0.00595	1.24921	0.0118703	1.18088	0.00967281	0.807773	0.0193062	0.164103	0.0112591	0.00471	0.000630238	0.0108367	0.0088444	0.0033	0.00232704
4.78333	1.23971	1.24989	1.26258	1.17748	1.19391	1.17468	0.79209	0.80742	0.82825	0.17645	0.16348	0.15524	0.00434	0.00448	0.00571	0.02115	0.00776	0.00444	0.00177	0.00228	0.00586	1.25073	0.0114579	1.18202	0.0103889	0.809253	0.0181496	0.165057	0.0106925	0.00484333	0.000753813	0.0111167	0.00884627	0.00330333	0.00222877
4.8	1.24165	1.25293	1.26453	1.17832	1.1948	1.17567	0.79213	0.80856	0.8312	0.17798	0.16483	0.15625	0.00407	0.00414	0.00594	0.0206	0.00741	0.00428	0.00164	0.00248	0.00583	1.25304	0.0114404	1.18293	0.0103648	0.81063	0.0196171	0.166353	0.0109448	0.00471667	0.00106002	0.0107633	0.00866136	0.00331667	0.00221676
4.81667	1.24134	1.25259	1.26519	1.17947	1.19404	1.17789	0.79469	0.81059	0.83369	0.17897	0.16546	0.15721	0.00431	0.00455	0.00591	0.02053	0.00772	0.00487	0.00142	0.00235	0.00594	1.25304	0.0119314	1.1838	0.00890322	0.81299	0.0196105	0.167213	0.0109854	0.00492333	0.000862863	0.01104	0.0083412	0.00323667	0.00238689
4.83333	1.24377	1.25453	1.26497	1.18038	1.19627	1.17787	0.79566	0.81227	0.83389	0.17983	0.1661	0.15742	0.00407	0.00386	0.00499	0.02084	0.00818	0.00499	0.00133	0.00244	0.00581	1.25442	0.0106004	1.18484	0.00997791	0.81394	0.0191696	0.167783	0.0112994	0.00430667	0.000601027	0.0113367	0.00838326	0.00319333	0.00233307
4.85	1.24655	1.25589	1.26659	1.1801	1.19674	1.17965	0.79746	0.81374	0.83514	0.18137	0.16776	0.15891	0.00415	0.00425	0.006	0.02075	0.00754	0.00477	0.00157	0.00217	0.00607	1.25634	0.0100277	1.1855	0.00973961	0.815447	0.0188979	0.169347	0.0113138	0.0048	0.00104043	0.01102	0.00853949	0.00327	0.00244336
4.86667	1.2433	1.25702	1.26842	1.18301	1.19913	1.1807	0.79907	0.81534	0.83686	0.18192	0.16847	0.1597	0.00485	0.00409	0.00554	0.02128	0.00788	0.00456	0.00147	0.00171	0.00572	1.25625	0.0125778	1.18761	0.0100404	0.81709	0.0189557	0.17003	0.0111918	0.00482667	0.000725282	0.01124	0.00885194	0.00296667	0.00238747
4.88333	1.24691	1.2568	1.26866	1.18585	1.20022	1.18138	0.80155	0.81744	0.83871	0.18302	0.16977	0.16118	0.00404	0.00415	0.00603	0.02081	0.00831	0.00458	0.00142	0.00225	0.00557	1.25746	0.0108899	1.18915	0.00984398	0.819233	0.0186448	0.171323	0.0110025	0.00474	0.00111853	0.0112333	0.00850074	0.00308	0.00219597
4.9	1.24761	1.25912	1.2686	1.18485	1.20098	1.1846	0.80188	0.81801	0.83988	0.18406	0.17063	0.16209	0.00397	0.00408	0.00544	0.02067	0.00789	0.00495	0.00192	0.00251	0.0062	1.25844	0.0105113	1.19014	0.00938566	0.819923	0.0190721	0.17226	0.0110753	0.00449667	0.0008188	0.01117	0.00835754	0.00354333	0.00231958
4.91667	1.24879	1.25905	1.27173	1.1858	1.2026	1.18511	0.80401	0.82038	0.84162	0.18543	0.17168	0.1631	0.0046	0.00412	0.00584	0.02093	0.00792	0.00453	0.00151	0.00273	0.0062	1.25986	0.0114913	1.19117	0.00990468	0.822003	0.0188575	0.173403	0.0112643	0.00485333	0.000887543	0.0111267	0.00865748	0.00348	0.00243329
4.93333	1.25006	1.26027	1.27076	1.18772	1.20397	1.18677	0.80521	0.82213	0.84414	0.1865	0.17284	0.16383	0.00434	0.00415	0.00595	0.02109	0.00797	0.00504	0.00135	0.00241	0.00584	1.26036	0.0103503	1.19282	0.00966786	0.823827	0.0195204	0.17439	0.0114142	0.00481333	0.000988956	0.0113667	0.00854714	0.0032	0.00234693
4.95	1.24909	1.25942	1.27204	1.18998	1.20466	1.18474	0.80691	0.82322	0.84384	0.18744	0.17335	0.16506	0.00437	0.00434	0.006	0.02143	0.00793	0.00438	0.00132	0.00212	0.0059	1.26018	0.011494	1.19313	0.0103261	0.824657	0.0185069	0.175283	0.0113146	0.00490333	0.00094986	0.0112467	0.00899588	0.00311333	0.00244625
4.96667	1.25045	1.26324	1.27431	1.18748	1.20646	1.18802	0.8086	0.82494	0.84637	0.18832	0.175	0.16603	0.00422	0.00395	0.00574	0.02104	0.00789	0.00461	0.00156	0.00269	0.00579	1.26267	0.0119403	1.19399	0.0108056	0.826637	0.0189421	0.17645	0.0112155	0.00463667	0.000965004	0.01118	0.00869507	0.00334667	0.00219012
4.98333	1.25274	1.26349	1.27565	1.19077	1.20624	1.1892	0.80923	0.82625	0.84802	0.18923	0.17647	0.16729	0.00451	0.00427	0.00577	0.02153	0.00809	0.00451	0.00129	0.00251	0.00581	1.26396	0.0114622	1.1954	0.0094176	0.827833	0.0194434	0.177663	0.0110186	0.00485	0.000805729	0.0113767	0.00897339	0.00320333	0.0023384
5	1.25347	1.26453	1.27478	1.19188	1.20634	1.19061	0.81085	0.82728	0.84957	0.19067	0.17719	0.16753	0.00462	0.00437	0.00582	0.02163	0.00785	0.00512	0.00138	0.00222	0.00619	1.26426	0.0106576	1.19628	0.00873821	0.829233	0.0194338	0.178463	0.0116224	0.00493667	0.000775134	0.0115333	0.00884987	0.00326333	0.00256913
5.01667	1.25267	1.26573	1.27729	1.19418	1.20831	1.19111	0.81205	0.82896	0.85066	0.19157	0.17806	0.16909	0.00448	0.00455	0.00588	0.02157	0.00764	0.00465	0.00151	0.00203	0.00589	1.26523	0.0123176	1.19787	0.00917353	0.830557	0.0193545	0.179573	0.0113161	0.00497	0.00078886	0.0112867	0.00903024	0.00314333	0.00239285
5.03333	1.2555	1.26605	1.27724	1.19389	1.20859	1.19254	0.81359	0.83097	0.85273	0.19296	0.17876	0.16978	0.00468	0.00403	0.00568	0.02123	0.00804	0.00499	0.00173	0.00228	0.00606	1.26626	0.0108716	1.19834	0.00890239	0.83243	0.0196108	0.1805	0.0116875	0.00479667	0.000831164	0.01142	0.00863149	0.00335667	0.00235725
5.05	1.25693	1.26677	1.27834	1.19412	1.2101	1.19308	0.8158	0.83198	0.85348	0.19388	0.18037	0.17033	0.00471	0.00433	0.00574	0.02154	0.008	0.0052	0.00162	0.00301	0.00566	1.26735	0.0107166	1.1991	0.00954046	0.833753	0.0189025	0.181527	0.0118175	0.00492667	0.000729543	0.01158	0.00873849	0.00343	0.00205249
5.06667	1.25581	1.26965	1.28015	1.197	1.21096	1.19488	0.81831	0.83397	0.8553	0.19491	0.18096	0.17119	0.00454	0.00427	0.00552	0.02145	0.00809	0.00487	0.00143	0.00249	0.0059	1.26854	0.0122081	1.20095	0.00873635	0.83586	0.0185673	0.182353	0.0119212	0.00477667	0.000657749	0.01147	0.00879161	0.00327333	0.00233569
5.08333	1.25596	1.26882	1.28142	1.1961	1.21397	1.19494	0.81908	0.83591	0.85772	0.19588	0.18197	0.17338	0.00405	0.00447	0.00558	0.02226	0.00795	0.00479	0.00139	0.00248	0.00599	1.26873	0.0127302	1.20167	0.0106679	0.83757	0.0193734	0.183743	0.0113543	0.0047	0.000790506	0.0116667	0.00930916	0.00328667	0.00240375
5.1	1.25873	1.26872	1.28148	1.19659	1.21424	1.19652	0.82026	0.83703	0.85864	0.19686	0.18283	0.1738	0.00441	0.00437	0.00612	0.02148	0.00827	0.00486	0.00151	0.00181	0.00577	1.26964	0.0114031	1.20245	0.0102105	0.838643	0.0192408	0.184497	0.01162	0.00496667	0.000999016	0.0115367	0.00877835	0.00303	0.00237765
5.11667	1.26072	1.27376	1.28133	1.1994	1.21379	1.19627	0.82169	0.83759	0.86074	0.19742	0.18385	0.17424	0.00468	0.0037	0.00592	0.02166	0.0082	0.00484	0.00135	0.0028	0.00581	1.27194	0.0104253	1.20315	0.00934362	0.840007	0.0196368	0.18517	0.0116462	0.00476667	0.00111253	0.0115667	0.00890106	0.00332	0.00227502
5.13333	1.26143	1.27005	1.28251	1.20017	1.21762	1.19859	0.82238	0.83892	0.86205	0.19918	0.18468	0.17562	0.00412	0.00433	0.00579	0.02171	0.00805	0.00529	0.00204	0.00261	0.0056	1.27133	0.0105981	1.20546	0.0105605	0.841117	0.019926	0.186493	0.0118842	0.00474667	0.000909634	0.0116833	0.00879232	0.00341667	0.00191218
5.15	1.262	1.27278	1.28335	1.20103	1.21602	1.19864	0.82546	0.84079	0.86311	0.20054	0.18642	0.17732	0.00449	0.00437	0.00551	0.02161	0.0082	0.0051	0.00158	0.0024	0.00582	1.27271	0.0106752	1.20523	0.00942051	0.84312	0.0189328	0.188093	0.0117001	0.00479	0.000626418	0.0116367	0.00877514	0.00326667	0.00224894
5.16667	1.26415	1.27338	1.28488	1.20241	1.21705	1.20081	0.82559	0.84336	0.86455	0.20032	0.18702	0.17751	0.00467	0.00478	0.00594	0.02217	0.00801	0.00518	0.00133	0.00204	0.00582	1.27414	0.0103857	1.20676	0.00895011	0.8445	0.019505	0.188283	0.0114574	0.00513	0.000703633	0.0117867	0.00910288	0.00306333	0.00241359
5.18333	1.26368	1.27449	1.28598	1.20348	1.21895	1.20114	0.82712	0.84508	0.86584	0.20208	0.18858	0.17836	0.00475	0.00461	0.00609	0.02193	0.00854	0.005	0.00173	0.00257	0.00626	1.27472	0.0111517	1.20786	0.00967809	0.846013	0.0193769	0.189673	0.0118977	0.00515	0.000817068	0.0118233	0.00892981	0.00352	0.00240979
5.2	1.26495	1.27644	1.28876	1.2055	1.22081	1.20077	0.82912	0.84588	0.8665	0.2027	0.18925	0.17947	0.00468	0.00446	0.00554	0.02187	0.00797	0.0048	0.00167	0.00223	0.00615	1.27672	0.0119074	1.20903	0.0104751	0.847167	0.0187232	0.190473	0.0116632	0.00489333	0.000570731	0.0115467	0.00907968	0.00335	0.00244098
5.21667	1.26618	1.27714	1.28941	1.20368	1.21984	1.20299	0.83045	0.8455	0.86957	0.20456	0.18956	0.18117	0.00497	0.00422	0.00563	0.02175	0.00802	0.00482	0.00151	0.00277	0.00569	1.27758	0.0116212	1.20884	0.00953541	0.848507	0.0197326	0.191763	0.0118496	0.00494	0.000705479	0.01153	0.00899424	0.00332333	0.00214423
5.23333	1.26662	1.27859	1.28696	1.2061	1.22395	1.20197	0.83155	0.84882	0.87026	0.20508	0.19086	0.18197	0.00505	0.0046	0.00594	0.02167	0.00831	0.00552	0.00182	0.00259	0.00599	1.27739	0.010223	1.21067	0.0116819	0.85021	0.0193924	0.192637	0.011657	0.00519667	0.000681934	0.0118333	0.00863227	0.00346667	0.00221893
5.25	1.26719	1.27931	1.29105	1.20815	1.22319	1.20418	0.83209	0.84993	0.87143	0.20633	0.19211	0.18312	0.00473	0.00412	0.00614	0.02227	0.0083	0.00535	0.00154	0.00205	0.00619	1.27918	0.0119305	1.21184	0.0100278	0.85115	0.0196984	0.193853	0.0117028	0.00499667	0.00103607	0.0119733	0.00903834	0.00326	0.00255024
5.26667	1.26813	1.27952	1.29099	1.20769	1.22403	1.2074	0.83506	0.85127	0.8735	0.20706	0.19271	0.18372	0.00534	0.0045	0.00567	0.02232	0.00818	0.00538	0.0016	0.00241	0.00574	1.27955	0.01143	1.21304	0.00951872	0.853277	0.0192984	0.194497	0.0117721	0.00517	0.000603241	0.01196	0.00908059	0.00325	0.00219411
5.28333	1.26976	1.28055	1.29153	1.20718	1.2257	1.20571	0.83622	0.85324	0.87396	0.20807	0.19367	0.18475	0.00469	0.00434	0.00629	0.02169	0.0082	0.00492	0.0017	0.00273	0.00578	1.28061	0.0108851	1.21286	0.0111412	0.854473	0.0189002	0.195497	0.0117668	0.00510667	0.00103963	0.0116033	0.00888793	0.00340333	0.00212171
5.3	1.26935	1.28146	1.29254	1.20935	1.22632	1.20785	0.83689	0.85373	0.8754	0.20912	0.19462	0.18602	0.00481	0.00469	0.0055	0.02219	0.00817	0.00478	0.00137	0.00224	0.00633	1.28112	0.0115988	1.21451	0.0102581	0.85534	0.0193054	0.196587	0.0116749	0.005	0.00043715	0.0117133	0.00923003	0.00331333	0.00264848
5.31667	1.2715	1.28267	1.2938	1.21183	1.22607	1.20689	0.83851	0.8556	0.8771	0.21074	0.19586	0.18625	0.00502	0.00449	0.00575	0.0222	0.00882	0.0053	0.00176	0.0029	0.00586	1.28266	0.01115	1.21493	0.00995869	0.85707	0.019337	0.197617	0.0123391	0.00508667	0.00063264	0.0121067	0.00891651	0.00350667	0.00211625
5.33333	1.27401	1.28283	1.29571	1.21274	1.2276	1.21001	0.84045	0.8553	0.87865	0.21085	0.19682	0.18708	0.00467	0.00486	0.00601	0.02177	0.00824	0.00514	0.00202	0.0027	0.00559	1.28418	0.0109131	1.21678	0.00946644	0.858133	0.019257	0.19825	0.0119493	0.00518	0.000725052	0.0117167	0.00884334	0.00343667	0.00189558
5.35	1.27212	1.28596	1.29598	1.21189	1.22927	1.21078	0.84221	0.85827	0.88083	0.21245	0.19791	0.18842	0.00487	0.00456	0.00601	0.0221	0.00861	0.00486	0.00217	0.00284	0.00548	1.28469	0.0119809	1.21731	0.0103696	0.860437	0.019401	0.199593	0.0121031	0.00514667	0.000763566	0.0118567	0.00906697	0.00349667	0.00174998
5.36667	1.27249	1.28516	1.29604	1.21344	1.22997	1.21245	0.84275	0.86046	0.88202	0.21384	0.19906	0.19	0.00522	0.00482	0.0062	0.02224	0.0086	0.0046	0.00161	0.00207	0.00577	1.28456	0.0117863	1.21862	0.00984184	0.861743	0.0196664	0.200967	0.0120338	0.00541333	0.000710023	0.0118133	0.0092486	0.00315	0.00228061
5.38333	1.27297	1.28603	1.29676	1.21351	1.23213	1.2136	0.84301	0.85983	0.88225	0.21483	0.19988	0.19056	0.00546	0.00467	0.00584	0.02252	0.00869	0.00529	0.00112	0.00263	0.00541	1.28525	0.011914	1.21975	0.0107244	0.861697	0.0196865	0.201757	0.0122434	0.00532333	0.000596853	0.0121667	0.00912599	0.00305333	0.00217611
5.4	1.27419	1.28781	1.29746	1.21488	1.23198	1.21341	0.84617	0.86289	0.88559	0.21541	0.20069	0.19131	0.0051	0.0047	0.00581	0.02236	0.0082	0.00502	0.00186	0.00244	0.006	1.28649	0.0116913	1.22009	0.0103232	0.864883	0.0197855	0.20247	0.0121482	0.00520333	0.000562168	0.01186	0.00923123	0.00343333	0.00224164
5.41667	1.27623	1.28672	1.29897	1.21746	1.23358	1.21445	0.84699	0.86492	0.88494	0.2163	0.20098	0.19256	0.00509	0.00466	0.00603	0.02257	0.0086	0.00476	0.00194	0.00217	0.00579	1.28731	0.0113813	1.22183	0.0102865	0.865617	0.0189846	0.20328	0.012036	0.00526	0.000700643	0.0119767	0.00937286	0.0033	0.00215947
5.43333	1.27613	1.28925	1.29935	1.2183	1.23408	1.21521	0.84916	0.86579	0.88703	0.21691	0.20307	0.19353	0.00509	0.00438	0.00678	0.02305	0.00846	0.00513	0.00189	0.0025	0.0055	1.28824	0.0116427	1.22253	0.0101212	0.867327	0.0189817	0.204503	0.0117557	0.00541667	0.0012329	0.0122133	0.00953138	0.00329667	0.00193236
5.45	1.2786	1.28889	1.30139	1.21908	1.23572	1.21678	0.85061	0.86585	0.88935	0.21859	0.20379	0.19431	0.00527	0.00484	0.00599	0.02249	0.00867	0.00545	0.00192	0.00235	0.00576	1.28963	0.0114128	1.22386	0.0103352	0.868603	0.0195162	0.205563	0.0122368	0.00536667	0.000581062	0.0122033	0.00905283	0.00334333	0.00210391
5.46667	1.27929	1.29171	1.30216	1.2196	1.23461	1.21814	0.85103	0.86857	0.88878	0.21975	0.20496	0.19524	0.00513	0.00461	0.00614	0.0225	0.00825	0.00521	0.00134	0.00276	0.00592	1.29105	0.0114491	1.22412	0.00911677	0.86946	0.0188907	0.20665	0.0123421	0.00529333	0.000777967	0.0119867	0.00923082	0.00334	0.00234444
5.48333	1.28137	1.29157	1.30268	1.21997	1.23607	1.21825	0.85251	0.86971	0.8906	0.2197	0.2057	0.19708	0.0052	0.00509	0.00618	0.02279	0.00896	0.00489	0.00146	0.00244	0.00571	1.29187	0.0106582	1.22476	0.00982955	0.87094	0.0190748	0.207493	0.0114161	0.00549	0.000600083	0.0122133	0.009383	0.00320333	0.00222545
5.5	1.28145	1.29264	1.30245	1.22328	1.23868	1.21771	0.85493	0.87103	0.89285	0.22094	0.20685	0.19719	0.0056	0.00487	0.00626	0.02293	0.00863	0.00567	0.00145	0.00205	0.00589	1.29218	0.0105076	1.22656	0.0108622	0.872937	0.0190318	0.208327	0.0119437	0.00557667	0.000695294	0.01241	0.00923002	0.00313	0.00240898
5.51667	1.28278	1.29288	1.30658	1.22274	1.23733	1.22094	0.85472	0.87208	0.89381	0.22237	0.20735	0.19808	0.00558	0.00511	0.00641	0.02244	0.00823	0.00539	0.0014	0.00228	0.00577	1.29408	0.0119453	1.227	0.00898833	0.873537	0.0195857	0.209267	0.0122579	0.0057	0.000658255	0.01202	0.00913503	0.00315	0.00231126
5.53333	1.28224	1.29205	1.30683	1.22377	1.23877	1.22147	0.85673	0.87367	0.89566	0.22302	0.20851	0.19885	0.00537	0.0046	0.00607	0.02294	0.00861	0.00543	0.00176	0.00255	0.00564	1.29371	0.0123784	1.228	0.00939486	0.875353	0.0195195	0.210127	0.0121658	0.00534667	0.000735278	0.0123267	0.00932793	0.00331667	0.00205047
5.55	1.28474	1.29615	1.30597	1.223	1.2407	1.22053	0.85791	0.87441	0.8973	0.22473	0.20968	0.20025	0.00586	0.00487	0.00579	0.02303	0.00866	0.0054	0.00159	0.00292	0.00599	1.29562	0.0106249	1.22808	0.0110017	0.87654	0.0197812	0.211553	0.012347	0.00550667	0.000552479	0.0123633	0.00938031	0.0035	0.00225661
5.56667	1.28429	1.29503	1.3068	1.22554	1.24125	1.22364	0.85942	0.87595	0.89913	0.22528	0.2106	0.20086	0.00601	0.00485	0.00681	0.02254	0.00865	0.00577	0.00185	0.00208	0.00581	1.29537	0.0112589	1.23014	0.00966546	0.878167	0.0199476	0.212247	0.012293	0.00589	0.000985495	0.01232	0.00896716	0.00324667	0.00222289
5.58333	1.28571	1.29742	1.30868	1.22697	1.24226	1.22482	0.86164	0.87829	0.89983	0.2271	0.21149	0.20199	0.0058	0.00442	0.00614	0.02285	0.0085	0.00557	0.00184	0.00244	0.00589	1.29727	0.0114857	1.23135	0.0095093	0.87992	0.0191471	0.213527	0.0126783	0.00545333	0.000910897	0.0123067	0.00924757	0.00339	0.00218575
5.6	1.2865	1.29683	1.30863	1.22723	1.24417	1.22524	0.8619	0.87914	0.90129	0.22718	0.21233	0.20273	0.00632	0.00474	0.00634	0.02268	0.0087	0.00555	0.00173	0.00251	0.00597	1.29732	0.0110731	1.23221	0.0104025	0.880777	0.0197459	0.21408	0.0123186	0.0058	0.000918041	0.01231	0.00911775	0.00340333	0.00225675
5.61667	1.28794	1.296	1.31027	1.22802	1.24407	1.224	0.86429	0.88002	0.90284	0.22822	0.21338	0.20365	0.00573	0.00542	0.0061	0.02264	0.00887	0.0056	0.00194	0.00237	0.00594	1.29807	0.011308	1.23203	0.0106189	0.882383	0.0193834	0.215083	0.0123732	0.00575	0.000340441	0.01237	0.00904311	0.00341667	0.00219582
5.63333	1.28906	1.30005	1.31088	1.22782	1.24605	1.22625	0.86493	0.88125	0.90348	0.23001	0.21449	0.20468	0.00623	0.00529	0.00643	0.02303	0.00889	0.00577	0.00176	0.00224	0.00551	1.3	0.0109101	1.23337	0.0110063	0.88322	0.0193504	0.216393	0.0127718	0.00598333	0.000608714	0.0125633	0.00919766	0.00317	0.00204066
5.65	1.28947	1.30047	1.31006	1.22986	1.24629	1.22788	0.86744	0.88325	0.90577	0.23089	0.21469	0.20516	0.00582	0.00505	0.00654	0.02258	0.00893	0.00571	0.00186	0.00268	0.00611	1.3	0.010303	1.23468	0.010106	0.885487	0.0192626	0.216913	0.0130083	0.00580333	0.00074514	0.0124067	0.00895626	0.00355	0.00225462
5.66667	1.29007	1.30066	1.31208	1.23207	1.2472	1.22766	0.8687	0.88416	0.90696	0.23177	0.21593	0.20628	0.00599	0.00498	0.00602	0.02272	0.00871	0.00543	0.00167	0.00263	0.00587	1.30094	0.0110076	1.23564	0.0102484	0.886607	0.019247	0.217993	0.0128697	0.00566333	0.000591974	0.0122867	0.00918316	0.00339	0.00220073
5.68333	1.28992	1.30213	1.31107	1.23104	1.2484	1.22961	0.86715	0.88543	0.90654	0.23225	0.2171	0.2078	0.0063	0.00498	0.0063	0.02286	0.00884	0.00557	0.00211	0.00297	0.00602	1.30104	0.010617	1.23635	0.0104601	0.886373	0.0197119	0.21905	0.0123411	0.00586	0.000762102	0.0124233	0.00918511	0.0037	0.00205468
5.7	1.2898	1.30333	1.31261	1.23372	1.24948	1.2302	0.87082	0.88724	0.9095	0.23396	0.21797	0.20815	0.00599	0.0052	0.00672	0.02327	0.00895	0.00561	0.00214	0.00251	0.00604	1.30191	0.0114708	1.2378	0.0102672	0.889187	0.0194133	0.220027	0.0130273	0.00597	0.000760197	0.01261	0.00938166	0.00356333	0.00215282
5.71667	1.29203	1.30219	1.31588	1.2323	1.25028	1.23067	0.87203	0.8891	0.9107	0.2344	0.21939	0.20896	0.00646	0.00527	0.00625	0.02288	0.00821	0.00551	0.00179	0.00302	0.00582	1.30337	0.0119685	1.23775	0.0108819	0.89061	0.0193792	0.220917	0.0127885	0.00599333	0.000635164	0.0122	0.00934715	0.00354333	0.00206534
5.73333	1.29342	1.30472	1.31498	1.2354	1.24953	1.2326	0.87173	0.8894	0.91102	0.2349	0.22045	0.21044	0.00585	0.00477	0.00676	0.02274	0.00897	0.00578	0.0017	0.00251	0.00609	1.30437	0.0107842	1.23918	0.00907489	0.890717	0.0196781	0.22193	0.012297	0.00579333	0.000996209	0.0124967	0.00901324	0.00343333	0.00233612
5.75	1.29422	1.30652	1.31568	1.23502	1.25228	1.23252	0.87512	0.89053	0.91315	0.23638	0.22118	0.21182	0.00603	0.00521	0.00643	0.02345	0.00874	0.00569	0.00196	0.00245	0.00577	1.30547	0.0107682	1.23994	0.0107596	0.892933	0.0191286	0.223127	0.0123952	0.00589	0.000621932	0.0126267	0.00949653	0.00339333	0.00207278
5.76667	1.29524	1.30597	1.31839	1.23628	1.25266	1.23479	0.87548	0.89268	0.91356	0.23697	0.22248	0.21155	0.00667	0.00496	0.00607	0.02284	0.00895	0.00556	0.00113	0.00248	0.00564	1.30653	0.0115853	1.24124	0.00991515	0.893907	0.0190696	0.223667	0.0127515	0.0059	0.000867583	0.01245	0.00915626	0.00308333	0.00231474
5.78333	1.2949	1.30693	1.31868	1.2373	1.25294	1.23319	0.87732	0.89407	0.91489	0.23872	0.22263	0.2136	0.00673	0.00528	0.00644	0.02328	0.00854	0.00553	0.00176	0.00264	0.00621	1.30684	0.0118903	1.24114	0.0104208	0.895427	0.0188217	0.224983	0.0127243	0.00615	0.000767268	0.01245	0.00949904	0.00353667	0.00235661
5.8	1.29711	1.3088	1.31889	1.2389	1.25303	1.23524	0.87844	0.89514	0.9165	0.23951	0.22365	0.21406	0.00651	0.00499	0.00634	0.02339	0.00884	0.00532	0.00172	0.00228	0.00607	1.30827	0.0108998	1.24239	0.00939447	0.896693	0.0190775	0.22574	0.0128531	0.00594667	0.000832847	0.0125167	0.00957965	0.00335667	0.00236644
5.81667	1.29924	1.30854	1.32096	1.23948	1.25435	1.2351	0.87941	0.89672	0.91866	0.24004	0.22501	0.21525	0.00659	0.00565	0.0067	0.02359	0.00885	0.00589	0.00118	0.00218	0.00561	1.30958	0.0108973	1.24298	0.0100901	0.898263	0.0196705	0.226767	0.012488	0.00631333	0.00057709	0.0127767	0.00948085	0.00299	0.00232342
5.83333	1.2985	1.30904	1.32098	1.24104	1.25622	1.23781	0.88122	0.89914	0.91951	0.24143	0.22608	0.21609	0.00729	0.00521	0.00653	0.02345	0.00897	0.00579	0.00121	0.00222	0.00574	1.30951	0.0112473	1.24502	0.00983017	0.899957	0.0191581	0.227867	0.0127641	0.00634333	0.00105249	0.0127367	0.00941327	0.00305667	0.00237807
5.85	1.29838	1.31085	1.32281	1.2411	1.25806	1.23802	0.88203	0.89776	0.91942	0.24209	0.22682	0.21653	0.00676	0.00535	0.00675	0.02379	0.00931	0.00568	0.00188	0.0022	0.006	1.31068	0.0122159	1.24573	0.0107914	0.899737	0.0187732	0.22848	0.0128606	0.00628667	0.000811193	0.0129267	0.0095814	0.00336	0.0022919
5.86667	1.29891	1.31122	1.32246	1.24187	1.25785	1.23724	0.88369	0.90013	0.9219	0.24337	0.22767	0.21811	0.00664	0.00525	0.00651	0.02389	0.00909	0.00576	0.0019	0.00247	0.00592	1.31086	0.0117791	1.24565	0.0108133	0.901907	0.0191669	0.229717	0.0127538	0.00613333	0.000767746	0.0129133	0.00965078	0.00343	0.00217516
5.88333	1.2999	1.31178	1.32113	1.24184	1.25794	1.24095	0.88397	0.9012	0.92263	0.24437	0.22885	0.21914	0.00719	0.00514	0.00646	0.02387	0.00945	0.00572	0.00144	0.00243	0.00589	1.31094	0.0106401	1.24691	0.00956262	0.9026	0.019368	0.230787	0.012726	0.00626333	0.00103905	0.0130133	0.00958533	0.00325333	0.00233646
5.9	1.30275	1.31173	1.32356	1.24491	1.25795	1.23917	0.88602	0.9024	0.92457	0.24545	0.22936	0.21947	0.00744	0.00534	0.00684	0.02323	0.00905	0.00525	0.00146	0.00239	0.00588	1.31268	0.0104375	1.24734	0.00962356	0.90433	0.0193473	0.231427	0.0131127	0.00654	0.00108167	0.01251	0.00947622	0.00324333	0.00233029
5.91667	1.30237	1.31266	1.3248	1.24309	1.26069	1.24207	0.88721	0.90372	0.92549	0.24583	0.23061	0.22071	0.00715	0.00595	0.00696	0.02341	0.00884	0.00562	0.00191	0.00234	0.00598	1.31328	0.0112277	1.24862	0.0104682	0.905473	0.0192001	0.232383	0.0126535	0.00668667	0.000645006	0.0126233	0.00947925	0.00341	0.00223605
5.93333	1.30105	1.31469	1.32575	1.24418	1.26094	1.24235	0.88775	0.90534	0.92593	0.24696	0.23101	0.2218	0.00764	0.00564	0.00644	0.02411	0.00915	0.0058	0.00132	0.00202	0.00592	1.31383	0.0123724	1.24916	0.0102456	0.90634	0.0191096	0.233257	0.0127296	0.00657333	0.00100664	0.01302	0.00974919	0.00308667	0.00247857
5.95	1.30484	1.31365	1.32605	1.24573	1.26181	1.24358	0.88843	0.90595	0.92882	0.24751	0.23242	0.22192	0.00702	0.0056	0.00664	0.02374	0.00932	0.0057	0.00164	0.00271	0.00603	1.31485	0.0106555	1.25037	0.00996261	0.907733	0.020254	0.23395	0.0128634	0.00642	0.000735119	0.01292	0.00954361	0.00346	0.00228908
5.96667	1.304	1.31597	1.32861	1.24531	1.26294	1.24355	0.89036	0.90897	0.9299	0.24887	0.23319	0.22291	0.00731	0.00567	0.007	0.02391	0.00935	0.006	0.0021	0.00224	0.00631	1.31619	0.0123065	1.2506	0.0107229	0.909743	0.0197813	0.23499	0.0130733	0.00666	0.000871263	0.0130867	0.00952177	0.00355	0.00239125
5.98333	1.30398	1.31354	1.32839	1.24868	1.2647	1.24538	0.89212	0.90905	0.92996	0.24977	0.23416	0.22483	0.00716	0.00572	0.00643	0.0237	0.00874	0.00607	0.002	0.00195	0.00562	1.3153	0.0123002	1.25292	0.0103344	0.910377	0.0189549	0.236253	0.0126011	0.00643667	0.000720023	0.0128367	0.00950217	0.00319	0.00210459
6	1.30616	1.31784	1.32796	1.24942	1.26298	1.2463	0.89328	0.91072	0.93236	0.2515	0.23529	0.22452	0.00746	0.00532	0.00722	0.02413	0.00938	0.00554	0.00188	0.00239	0.00609	1.31732	0.0109093	1.2529	0.00886783	0.91212	0.0195776	0.237103	0.0135811	0.00666667	0.0011724	0.0130167	0.00981407	0.00345333	0.00229761
6.01667	1.30625	1.31994	1.32966	1.25043	1.26565	1.24588	0.89434	0.91129	0.93355	0.25162	0.23602	0.22611	0.00726	0.00549	0.00704	0.02355	0.00891	0.00611	0.0015	0.00266	0.00614	1.31862	0.011761	1.25399	0.0103538	0.91306	0.0196648	0.237917	0.0128603	0.00659667	0.000964693	0.0128567	0.00936592	0.00343333	0.00241473
6.03333	1.30811	1.31955	1.32963	1.24936	1.2668	1.24704	0.89583	0.91333	0.93306	0.25264	0.23728	0.22709	0.00828	0.00544	0.00679	0.02405	0.00922	0.00603	0.00176	0.00233	0.00611	1.3191	0.0107672	1.2544	0.0108012	0.914073	0.0186261	0.239003	0.0128619	0.00683667	0.00142058	0.0131	0.00961618	0.0034	0.00236417
6.05	1.31032	1.32111	1.33195	1.25216	1.26644	1.25061	0.89663	0.91378	0.93588	0.25387	0.23776	0.22755	0.0078	0.00555	0.00642	0.0243	0.00913	0.00602	0.00147	0.00255	0.00634	1.32113	0.010815	1.2564	0.00872649	0.91543	0.019677	0.239727	0.0132698	0.00659	0.00113459	0.01315	0.00978059	0.00345333	0.00255758
6.06667	1.30815	1.31829	1.33297	1.25264	1.26942	1.24952	0.8973	0.91556	0.93686	0.25484	0.23938	0.22909	0.00772	0.00537	0.00705	0.02422	0.00927	0.0061	0.00158	0.00233	0.00594	1.3198	0.012479	1.25719	0.0107029	0.916573	0.0197995	0.241103	0.0129612	0.00671333	0.00121063	0.0131967	0.00967717	0.00328333	0.0023311
6.08333	1.3103	1.32201	1.3326	1.25249	1.26839	1.25051	0.90075	0.91633	0.93786	0.25561	0.23992	0.22958	0.00838	0.00586	0.00677	0.0243	0.00978	0.00591	0.00147	0.00216	0.006	1.32164	0.0111547	1.25713	0.00980157	0.918313	0.0186343	0.241703	0.0131063	0.00700333	0.0012761	0.01333	0.00969535	0.00321	0.00244072
6.1	1.31303	1.32104	1.33372	1.25325	1.2684	1.25103	0.90051	0.91832	0.93851	0.25666	0.24066	0.23105	0.00851	0.00629	0.00665	0.02381	0.00947	0.00608	0.00118	0.00276	0.00601	1.3226	0.0104325	1.25756	0.00945311	0.919113	0.0190124	0.24279	0.0129372	0.00715	0.00119147	0.01312	0.0094117	0.00331667	0.00246265
6.11667	1.31017	1.32406	1.33397	1.25347	1.26893	1.25143	0.90217	0.91757	0.94025	0.25726	0.24208	0.23112	0.00844	0.00576	0.00704	0.02399	0.00922	0.006	0.00179	0.00206	0.00561	1.32273	0.0119553	1.25794	0.00956925	0.919997	0.0191556	0.243487	0.0131266	0.00708	0.00134045	0.01307	0.00959307	0.00315333	0.00213181
6.13333	1.313	1.32362	1.33505	1.25559	1.2725	1.2522	0.90355	0.91846	0.9418	0.25837	0.24242	0.23295	0.00849	0.00596	0.00708	0.02443	0.00961	0.00618	0.00164	0.0028	0.00607	1.32389	0.0110275	1.2601	0.0108745	0.92127	0.0192792	0.24458	0.0128469	0.00717667	0.00126777	0.0134067	0.00969931	0.00350333	0.00229722
6.15	1.31247	1.32521	1.3367	1.25638	1.27168	1.25269	0.90368	0.92032	0.9424	0.25894	0.24338	0.23372	0.00896	0.00613	0.00701	0.02443	0.00939	0.00608	0.00173	0.00242	0.00577	1.32479	0.0121204	1.26025	0.0100691	0.922133	0.0194236	0.245347	0.0127245	0.00736667	0.00144832	0.0133	0.00977991	0.00330667	0.00216103
6.16667	1.31406	1.32546	1.33643	1.25625	1.27358	1.2549	0.90537	0.92274	0.94389	0.25996	0.2447	0.23461	0.0085	0.00626	0.00698	0.02422	0.00941	0.00571	0.00159	0.00219	0.00595	1.32532	0.0111857	1.26158	0.0104171	0.924	0.0192909	0.246423	0.0127626	0.00724667	0.00114356	0.0131133	0.00979495	0.00324333	0.00236316
6.18333	1.31253	1.3248	1.33584	1.25697	1.27392	1.25476	0.90741	0.92372	0.94609	0.26115	0.24507	0.23534	0.00901	0.00569	0.00659	0.02446	0.00924	0.00581	0.00154	0.00249	0.00598	1.32439	0.0116604	1.26188	0.0104825	0.92574	0.019419	0.247187	0.0130345	0.00709667	0.00171701	0.01317	0.0099267	0.00333667	0.00233795
6.2	1.31576	1.3269	1.33709	1.25835	1.27414	1.25564	0.90794	0.92446	0.94592	0.26199	0.24657	0.23612	0.00907	0.00588	0.00764	0.02447	0.0095	0.00586	0.00138	0.00278	0.00618	1.32658	0.0106685	1.26271	0.00999098	0.926107	0.0190435	0.248227	0.0130143	0.00753	0.00159784	0.0132767	0.00986308	0.00344667	0.00246847
6.21667	1.31733	1.3287	1.33896	1.25953	1.27537	1.25517	0.90791	0.92601	0.94842	0.26286	0.24719	0.23713	0.00893	0.00638	0.0072	0.02451	0.00976	0.00618	0.00147	0.00268	0.00583	1.32833	0.0108197	1.26336	0.0106298	0.927447	0.0202932	0.24906	0.0129665	0.00750333	0.00130178	0.0134833	0.00971569	0.00332667	0.00225079
6.23333	1.31565	1.32764	1.34015	1.2601	1.27633	1.25729	0.91066	0.92755	0.94884	0.2642	0.24826	0.23792	0.00989	0.00591	0.00732	0.02454	0.00948	0.00653	0.0013	0.00238	0.00548	1.32781	0.0122509	1.26457	0.0102781	0.929017	0.0191322	0.250127	0.0132391	0.00770667	0.00201798	0.0135167	0.00965976	0.00305333	0.00216982
6.25	1.31827	1.32916	1.34118	1.26079	1.27712	1.25836	0.9118	0.92923	0.94967	0.26516	0.24917	0.23914	0.0095	0.00647	0.00711	0.02449	0.00934	0.00604	0.00199	0.00235	0.00606	1.32954	0.0114596	1.26542	0.0102022	0.930233	0.0189549	0.251157	0.0131233	0.00769333	0.00159701	0.01329	0.00983883	0.00346667	0.00225309
6.26667	1.31835	1.33136	1.3405	1.26276	1.27706	1.26052	0.91175	0.92924	0.95071	0.2656	0.24996	0.23995	0.00928	0.00621	0.00784	0.02429	0.00953	0.00628	0.00155	0.00251	0.00575	1.33007	0.0111312	1.26678	0.00897291	0.930567	0.0195139	0.251837	0.0129276	0.00777667	0.00153598	0.0133667	0.00959844	0.00327	0.00220073
6.28333	1.32045	1.33355	1.34144	1.26226	1.27949	1.26113	0.91352	0.93102	0.95266	0.26641	0.25086	0.24013	0.00948	0.0066	0.00742	0.0245	0.00967	0.00606	0.00171	0.00264	0.00587	1.33181	0.0106022	1.26763	0.0102895	0.9324	0.0196065	0.252467	0.0132135	0.00783333	0.00148382	0.01341	0.00977236	0.00340667	0.0021834
6.3	1.32024	1.3323	1.34182	1.26343	1.27908	1.26033	0.91468	0.93336	0.95406	0.26769	0.25196	0.24189	0.00946	0.00652	0.0072	0.02447	0.00989	0.00589	0.00141	0.00254	0.00594	1.33145	0.0108149	1.26761	0.0100507	0.934033	0.0196986	0.253847	0.0130031	0.00772667	0.00153913	0.0134167	0.00977917	0.00329667	0.00235789
6.31667	1.32034	1.33208	1.3435	1.2626	1.27896	1.26119	0.91606	0.93276	0.95554	0.26848	0.2527	0.2424	0.01001	0.00603	0.00739	0.02454	0.00974	0.00629	0.00153	0.00246	0.00591	1.33197	0.0115804	1.26758	0.00987767	0.934787	0.0198179	0.254527	0.0131356	0.00781	0.00202297	0.0135233	0.0096954	0.0033	0.00230766
6.33333	1.31974	1.33337	1.34411	1.26703	1.28138	1.26273	0.91678	0.93444	0.95525	0.2694	0.2538	0.24317	0.00992	0.00619	0.00793	0.02471	0.00973	0.00611	0.00219	0.00238	0.00603	1.33241	0.0122135	1.27038	0.00976588	0.93549	0.0192565	0.255457	0.0131932	0.00801333	0.0018664	0.0135167	0.00986124	0.00353333	0.00216426
6.35	1.32088	1.33406	1.34429	1.26379	1.28259	1.26256	0.91726	0.93547	0.95645	0.27045	0.25525	0.24426	0.0102	0.00641	0.00722	0.02475	0.00968	0.00604	0.00151	0.00254	0.00544	1.33308	0.0117359	1.26965	0.0112261	0.936393	0.0196113	0.256653	0.0131513	0.00794333	0.00199585	0.01349	0.00991983	0.00316333	0.0020378
6.36667	1.32378	1.33371	1.3455	1.26689	1.28561	1.26337	0.91894	0.93617	0.95801	0.27166	0.25552	0.24479	0.01019	0.00659	0.00764	0.02413	0.01032	0.00638	0.00192	0.00255	0.00604	1.33433	0.0108733	1.27196	0.0119544	0.937707	0.0195803	0.257323	0.0135255	0.00814	0.00185135	0.01361	0.00932114	0.00350333	0.00221929
6.38333	1.32442	1.3352	1.34823	1.26573	1.28412	1.26484	0.92051	0.93714	0.95963	0.27217	0.25643	0.24525	0.01072	0.00669	0.00785	0.02461	0.00976	0.00602	0.00127	0.00239	0.00599	1.33595	0.0119227	1.27156	0.0108835	0.939093	0.019633	0.25795	0.0135242	0.00842	0.00207458	0.0134633	0.00983275	0.00321667	0.0024662
6.4	1.32421	1.33512	1.34702	1.26825	1.28366	1.26548	0.92189	0.9395	0.96095	0.27293	0.25755	0.24719	0.01102	0.00681	0.00785	0.02528	0.00973	0.00632	0.00174	0.00252	0.00609	1.33545	0.0114086	1.27246	0.00979501	0.94078	0.0195614	0.259223	0.0129513	0.00856	0.00219297	0.0137767	0.010107	0.00345	0.00231933
6.41667	1.32477	1.33801	1.34861	1.26974	1.28488	1.26549	0.92227	0.94031	0.96037	0.27371	0.25818	0.24788	0.01032	0.00709	0.00763	0.02498	0.00965	0.00625	0.0017	0.00268	0.0059	1.33713	0.0119443	1.27337	0.0101919	0.940983	0.0190589	0.259923	0.0130029	0.00834667	0.00173015	0.0136267	0.00997816	0.00342667	0.0021973
6.43333	1.3258	1.33662	1.34795	1.27045	1.28611	1.26694	0.92368	0.94035	0.96254	0.27529	0.25945	0.24828	0.01086	0.00718	0.00787	0.02508	0.00964	0.00644	0.00143	0.00211	0.00583	1.33679	0.011076	1.2745	0.0102066	0.94219	0.0194952	0.261007	0.0135721	0.00863667	0.00195613	0.01372	0.00996731	0.00312333	0.00236857
6.45	1.32742	1.33852	1.34896	1.27182	1.28642	1.26936	0.92481	0.94192	0.96365	0.27629	0.25954	0.24938	0.01075	0.00682	0.00802	0.02505	0.0101	0.00663	0.00147	0.00287	0.00578	1.3383	0.0107717	1.27587	0.00922185	0.94346	0.0194657	0.261737	0.0135888	0.00853	0.00201403	0.0139267	0.00978809	0.00337333	0.00219864
6.46667	1.32869	1.33965	1.35046	1.27186	1.28624	1.26856	0.92632	0.94357	0.96545	0.27624	0.26112	0.25014	0.01107	0.00712	0.0072	0.02483	0.0099	0.00622	0.00185	0.00247	0.00587	1.3396	0.0108851	1.27555	0.00940086	0.945113	0.0196106	0.2625	0.0131046	0.00846333	0.00225779	0.01365	0.00985545	0.00339667	0.00216429
6.48333	1.3288	1.33959	1.34958	1.27268	1.28658	1.26935	0.92686	0.94393	0.96568	0.27818	0.26187	0.25134	0.01166	0.00689	0.00808	0.0252	0.00964	0.0066	0.00187	0.00247	0.00599	1.33932	0.0103926	1.2762	0.0091394	0.94549	0.019457	0.263797	0.0135233	0.00887667	0.00248279	0.0138133	0.0099776	0.00344333	0.00222579
6.5	1.32754	1.33905	1.34967	1.2725	1.28844	1.27009	0.92889	0.94606	0.96698	0.2786	0.26273	0.2523	0.01138	0.00703	0.00787	0.02472	0.00952	0.00653	0.00138	0.00265	0.00551	1.33875	0.011068	1.27701	0.00997175	0.94731	0.0190757	0.264543	0.0132434	0.00876	0.00230753	0.01359	0.00975411	0.00318	0.0021154
6.51667	1.33085	1.34005	1.35139	1.27274	1.29068	1.27097	0.92911	0.94704	0.96761	0.27933	0.26375	0.25312	0.01134	0.0069	0.00837	0.02535	0.00985	0.00663	0.0022	0.00256	0.00617	1.34076	0.0102886	1.27813	0.0109046	0.94792	0.0192651	0.2654	0.0131827	0.00887	0.00226184	0.0139433	0.0100088	0.00364333	0.00219555
6.53333	1.33112	1.34145	1.35229	1.2733	1.2901	1.27221	0.93032	0.94715	0.97001	0.2805	0.2641	0.25382	0.01172	0.00709	0.00765	0.02493	0.00973	0.00685	0.00176	0.00222	0.00614	1.34162	0.010586	1.27854	0.010029	0.94916	0.0199212	0.26614	0.0134565	0.00882	0.00252703	0.0138367	0.00971443	0.00337333	0.00240702
6.55	1.33106	1.34313	1.35382	1.27518	1.29006	1.27185	0.93153	0.94973	0.9711	0.28184	0.26558	0.25474	0.0121	0.00716	0.00812	0.02535	0.01019	0.00655	0.00152	0.00247	0.00599	1.34267	0.011387	1.27903	0.00969628	0.950787	0.0198062	0.267387	0.01364	0.00912667	0.00261934	0.01403	0.00997092	0.00332667	0.00235492
6.56667	1.33259	1.3434	1.35304	1.27645	1.29041	1.27221	0.93344	0.94966	0.97203	0.28222	0.26604	0.25549	0.01228	0.00737	0.0083	0.02495	0.01057	0.00623	0.00166	0.00258	0.00612	1.34301	0.0102306	1.27969	0.00952277	0.95171	0.0193765	0.267917	0.0134635	0.00931667	0.00260811	0.0139167	0.00979846	0.00345333	0.00235477
6.58333	1.33255	1.34388	1.35555	1.27755	1.29318	1.27263	0.93377	0.95062	0.97273	0.28269	0.26726	0.25651	0.01228	0.00743	0.00849	0.0249	0.0096	0.00627	0.00175	0.00243	0.00616	1.34399	0.0115004	1.28112	0.0107301	0.952373	0.0195391	0.26882	0.0131595	0.0094	0.00254984	0.01359	0.00993526	0.00344667	0.00237429
6.6	1.33279	1.34523	1.35462	1.27748	1.29346	1.27539	0.93474	0.95236	0.97435	0.28442	0.26803	0.25774	0.01223	0.00746	0.00855	0.02525	0.00996	0.007	0.00177	0.00272	0.00636	1.34421	0.0109505	1.28211	0.00988478	0.953817	0.0198451	0.270063	0.0134557	0.00941333	0.00249945	0.01407	0.00979463	0.00361667	0.00242282
6.61667	1.33264	1.34692	1.35619	1.27837	1.29325	1.2742	0.93559	0.95262	0.97504	0.28477	0.26864	0.25829	0.01272	0.00742	0.0086	0.02481	0.0096	0.00638	0.00177	0.00283	0.00613	1.34525	0.0118635	1.28194	0.0100142	0.954417	0.0197863	0.270567	0.0133447	0.00958	0.00278259	0.0135967	0.00984359	0.00357667	0.00227388
6.63333	1.33394	1.34574	1.35786	1.2787	1.29428	1.27476	0.93726	0.95403	0.97658	0.28542	0.26955	0.25887	0.01281	0.00788	0.00864	0.02557	0.00995	0.00656	0.00183	0.00282	0.00599	1.34585	0.0119604	1.28258	0.0103222	0.955957	0.0197307	0.27128	0.0133593	0.00977667	0.00265429	0.0140267	0.0101395	0.00354667	0.00217312
6.65	1.33488	1.34639	1.35697	1.28046	1.29492	1.2771	0.94024	0.95518	0.97628	0.28676	0.27061	0.25978	0.01268	0.00777	0.00838	0.02537	0.01025	0.00655	0.0019	0.00244	0.0062	1.34608	0.0110483	1.28416	0.00946866	0.957233	0.0181075	0.272383	0.0135771	0.00961	0.00267614	0.0140567	0.00997076	0.00351333	0.00234234
6.66667	1.33379	1.34613	1.36006	1.27949	1.29613	1.27835	0.93954	0.95633	0.97704	0.28693	0.27199	0.2608	0.01272	0.00784	0.00905	0.02525	0.0102	0.00679	0.002	0.00252	0.00548	1.34666	0.013143	1.28466	0.00995253	0.957637	0.0187841	0.27324	0.0131098	0.00987	0.00254124	0.01408	0.00982261	0.00333333	0.00187716
6.68333	1.33732	1.34774	1.35799	1.28135	1.29783	1.27588	0.94038	0.95822	0.9792	0.28812	0.27276	0.26195	0.01339	0.00799	0.00869	0.02546	0.01004	0.00622	0.00141	0.00291	0.00632	1.34768	0.0103351	1.28502	0.0114259	0.959267	0.0194312	0.274277	0.0131508	0.0100233	0.00293655	0.0139067	0.0101862	0.00354667	0.00251615
6.7	1.33833	1.34898	1.36065	1.28252	1.29755	1.27901	0.94296	0.95966	0.98149	0.28917	0.27382	0.26257	0.01363	0.00813	0.00868	0.02524	0.01026	0.00711	0.00116	0.0028	0.00549	1.34932	0.0111639	1.28636	0.00984846	0.96137	0.0193218	0.275187	0.0133526	0.0101467	0.00302916	0.0142033	0.00968693	0.00315	0.00218612
6.71667	1.3383	1.35019	1.36124	1.284	1.29797	1.27863	0.94375	0.96079	0.98143	0.29015	0.2742	0.26353	0.01338	0.00797	0.00868	0.02565	0.01023	0.00665	0.00195	0.00309	0.00609	1.34991	0.0114726	1.28687	0.0099836	0.96199	0.0188686	0.27596	0.013397	0.01001	0.00294002	0.0141767	0.0100961	0.00371	0.0021385
6.73333	1.33802	1.35017	1.36019	1.28343	1.29932	1.28009	0.94411	0.96239	0.98365	0.29128	0.27499	0.26508	0.01407	0.00823	0.00954	0.02577	0.01039	0.00651	0.00148	0.00232	0.0065	1.34946	0.011102	1.28761	0.0102749	0.963383	0.0197887	0.277117	0.0132288	0.0106133	0.00306438	0.0142233	0.0101862	0.00343333	0.00268882
6.75	1.33647	1.35085	1.36113	1.28504	1.29839	1.28078	0.94541	0.96188	0.98552	0.29217	0.27539	0.26564	0.01412	0.0079	0.00881	0.0259	0.01003	0.0065	0.00203	0.00273	0.00625	1.34948	0.0123867	1.28807	0.00918769	0.96427	0.0201615	0.277733	0.0134193	0.0102767	0.00335938	0.0141433	0.0103334	0.00367	0.00226159
6.76667	1.33804	1.3507	1.36299	1.28523	1.30076	1.28229	0.94606	0.96299	0.9846	0.29232	0.27726	0.26627	0.01422	0.00837	0.00885	0.02572	0.00989	0.00637	0.00201	0.00261	0.00611	1.35058	0.0124755	1.28943	0.00992443	0.96455	0.0193173	0.278617	0.0130779	0.01048	0.00324781	0.0139933	0.010307	0.00357667	0.00221435
6.78333	1.34058	1.35105	1.36343	1.28645	1.30073	1.2824	0.94665	0.96405	0.98456	0.29371	0.27749	0.26689	0.01447	0.0085	0.00865	0.02543	0.01029	0.00699	0.00241	0.00276	0.00599	1.35169	0.0114383	1.28986	0.00962903	0.965087	0.0189762	0.279363	0.0135078	0.01054	0.00340431	0.0142367	0.00983313	0.00372	0.00197365
6.8	1.34244	1.35228	1.36326	1.28698	1.30202	1.2815	0.94884	0.96546	0.98716	0.29471	0.27876	0.26761	0.01429	0.0088	0.00946	0.02588	0.00963	0.00652	0.00161	0.00275	0.00577	1.35266	0.0104152	1.29017	0.0106247	0.967153	0.019216	0.28036	0.0136207	0.01085	0.00299735	0.01401	0.0103967	0.00337667	0.00214964
6.81667	1.34218	1.35379	1.36302	1.28818	1.30367	1.28338	0.95016	0.96693	0.9873	0.29554	0.27932	0.26885	0.01501	0.00846	0.00894	0.02588	0.0104	0.00691	0.0022	0.00241	0.00591	1.353	0.0104426	1.29174	0.010604	0.96813	0.0185991	0.281237	0.0134478	0.0108033	0.00365098	0.0143967	0.0100968	0.00350667	0.00208399
6.83333	1.34186	1.35538	1.36464	1.28704	1.30265	1.28652	0.95002	0.96822	0.9885	0.29603	0.28023	0.26948	0.01525	0.00857	0.00943	0.02592	0.01065	0.00629	0.00205	0.00265	0.00547	1.35396	0.0114562	1.29207	0.00916624	0.968913	0.0192494	0.281913	0.0133548	0.0110833	0.00363397	0.0142867	0.0103079	0.00339	0.00182614
6.85	1.34398	1.35528	1.36481	1.28821	1.30548	1.28546	0.95209	0.96854	0.99013	0.2983	0.28118	0.2701	0.01467	0.00917	0.00922	0.02589	0.01027	0.00662	0.00196	0.00253	0.00581	1.35469	0.0104275	1.29305	0.0108522	0.970253	0.0190778	0.283193	0.0142074	0.01102	0.00316109	0.01426	0.0102359	0.00343333	0.00207789
6.86667	1.34292	1.35606	1.36612	1.29058	1.30513	1.28396	0.95284	0.97147	0.99141	0.29795	0.28213	0.27118	0.01505	0.00868	0.00943	0.02632	0.01024	0.00657	0.0016	0.0028	0.00601	1.35503	0.011634	1.29322	0.0108297	0.971907	0.0192887	0.283753	0.0134586	0.0110533	0.00348147	0.0143767	0.0105047	0.00347	0.00228007
6.88333	1.34537	1.35509	1.36833	1.28892	1.30684	1.28747	0.95333	0.96977	0.99151	0.29914	0.28242	0.27214	0.01555	0.00905	0.00944	0.02571	0.01015	0.00684	0.0017	0.00256	0.00652	1.35626	0.0115249	1.29441	0.0107891	0.971537	0.0191512	0.284567	0.0136274	0.0113467	0.00364541	0.0142333	0.0100759	0.00359333	0.00257078
6.9	1.34475	1.35534	1.36746	1.29104	1.30631	1.28741	0.95523	0.97114	0.99303	0.29966	0.28388	0.27273	0.01596	0.00923	0.01009	0.02549	0.01049	0.00664	0.00184	0.00284	0.00585	1.35585	0.0113636	1.29492	0.0100296	0.973133	0.0189787	0.285423	0.0135312	0.01176	0.00366264	0.0142067	0.00995946	0.00351	0.00208727
6.91667	1.34635	1.35647	1.36885	1.29188	1.30822	1.28794	0.95609	0.97376	0.99484	0.301	0.28406	0.27389	0.01599	0.00917	0.00933	0.02611	0.01018	0.00653	0.00195	0.00299	0.00605	1.35722	0.0112689	1.29601	0.0107533	0.974897	0.0194	0.286317	0.0136952	0.0114967	0.00389216	0.0142733	0.010412	0.00366333	0.00213132
6.93333	1.34718	1.35965	1.36785	1.29107	1.30938	1.28855	0.95692	0.97401	0.99468	0.30187	0.2847	0.27495	0.01574	0.0089	0.01004	0.02607	0.01034	0.00666	0.00143	0.00251	0.00602	1.35823	0.0104082	1.29633	0.0113688	0.975203	0.0189083	0.287173	0.0136294	0.01156	0.00366459	0.0143567	0.0103096	0.00332	0.00239981
6.95	1.34584	1.35719	1.36892	1.29476	1.3097	1.29005	0.95743	0.97472	0.99663	0.30232	0.28578	0.27527	0.01584	0.0094	0.00981	0.02596	0.01059	0.00625	0.00136	0.00276	0.0065	1.35732	0.0115405	1.29817	0.0102592	0.97626	0.0196453	0.28779	0.0136366	0.0116833	0.00360561	0.0142667	0.0103566	0.00354	0.00265729
6.96667	1.34721	1.36004	1.37137	1.29283	1.3088	1.28901	0.95846	0.97528	0.99759	0.30285	0.28774	0.27628	0.01585	0.00899	0.00999	0.02587	0.01075	0.00691	0.00156	0.00253	0.00598	1.35954	0.0120878	1.29688	0.0104982	0.97711	0.0196291	0.288957	0.0133267	0.01161	0.00370583	0.01451	0.0100237	0.00335667	0.00232307
6.98333	1.35061	1.35778	1.37054	1.29412	1.31127	1.29145	0.96018	0.97784	0.99858	0.30423	0.28804	0.27755	0.01639	0.00954	0.0099	0.02587	0.01065	0.00757	0.00233	0.00237	0.00599	1.35964	0.0100948	1.29895	0.0107555	0.978867	0.0192206	0.28994	0.0134411	0.0119433	0.00385513	0.0146967	0.00979817	0.00356333	0.00210165
7	1.348	1.36139	1.37226	1.29489	1.31013	1.29162	0.96058	0.97812	0.99921	0.30529	0.2887	0.2776	0.01668	0.00984	0.00982	0.0266	0.01082	0.00693	0.00151	0.00236	0.00579	1.36055	0.0121518	1.29888	0.00987902	0.979303	0.0193422	0.29053	0.0139354	0.0121133	0.00395486	0.0147833	0.0104167	0.00322	0.0022659
7.01667	1.35013	1.36141	1.37285	1.29507	1.31253	1.29202	0.96185	0.97953	0.99932	0.30628	0.28953	0.27926	0.01714	0.01005	0.01055	0.02643	0.01088	0.00691	0.00178	0.00268	0.00607	1.36146	0.0113601	1.29987	0.0110666	0.980233	0.0187449	0.29169	0.0136389	0.01258	0.00395698	0.01474	0.0103166	0.00351	0.00226223
7.03333	1.35016	1.36041	1.37368	1.29712	1.31135	1.29121	0.96302	0.97996	1.00115	0.30629	0.29083	0.27962	0.01675	0.00994	0.00991	0.0258	0.0102	0.00711	0.00199	0.00289	0.00581	1.36142	0.0117923	1.29989	0.0103525	0.981377	0.0191044	0.292247	0.0133913	0.0122	0.00394044	0.01437	0.0100185	0.00356333	0.00199703
7.05	1.35062	1.36251	1.37409	1.29803	1.31155	1.29451	0.96484	0.9811	1.00337	0.3075	0.29116	0.28016	0.01742	0.00993	0.01075	0.02659	0.01029	0.00667	0.0016	0.00294	0.00607	1.36241	0.0117353	1.30136	0.00899576	0.983103	0.019343	0.29294	0.0137566	0.0127	0.00410815	0.0145167	0.0106113	0.00353667	0.00229396
7.06667	1.35175	1.36209	1.37351	1.29735	1.31326	1.29357	0.96598	0.9818	1.00417	0.30905	0.29224	0.2812	0.01705	0.00973	0.0105	0.02609	0.01085	0.00695	0.00168	0.00268	0.006	1.36245	0.0108845	1.30139	0.0104492	0.983983	0.0191884	0.294163	0.0140243	0.0124267	0.00402239	0.01463	0.0101144	0.00345333	0.00226144
7.08333	1.35317	1.36421	1.37665	1.29961	1.31466	1.29476	0.96669	0.98417	1.00508	0.30957	0.29345	0.28195	0.01745	0.01062	0.01081	0.02661	0.01074	0.00726	0.00186	0.00245	0.00621	1.36468	0.011747	1.30301	0.0103765	0.985313	0.0192205	0.29499	0.0138742	0.01296	0.00388961	0.01487	0.010315	0.00350667	0.00235967
7.1	1.35234	1.36442	1.37535	1.29883	1.31379	1.29561	0.96526	0.98598	1.0049	0.31075	0.29384	0.28282	0.01771	0.01005	0.01103	0.02693	0.01085	0.00697	0.00141	0.00279	0.00576	1.36404	0.0115098	1.30274	0.00970122	0.98538	0.0198268	0.295803	0.0140681	0.01293	0.0041685	0.0149167	0.0105832	0.00332	0.0022229
7.11667	1.35422	1.36536	1.37805	1.29936	1.31401	1.29762	0.96761	0.98474	1.00653	0.3114	0.29453	0.28383	0.01816	0.01038	0.011	0.02645	0.01043	0.00688	0.0016	0.00255	0.00607	1.36588	0.0119234	1.30366	0.00900261	0.986293	0.0195064	0.296587	0.0138996	0.01318	0.00432393	0.0145867	0.0104262	0.00340667	0.00235492
7.13333	1.35534	1.36507	1.37547	1.29954	1.31509	1.29643	0.96878	0.98706	1.00781	0.31214	0.29544	0.28423	0.01784	0.01093	0.01059	0.02628	0.01134	0.00732	0.00184	0.00257	0.00603	1.36529	0.0100669	1.30369	0.00999725	0.987883	0.019528	0.29727	0.0140447	0.01312	0.00409117	0.01498	0.00999038	0.00348	0.00223833
7.15	1.35553	1.36524	1.37738	1.30088	1.31703	1.29818	0.96993	0.98725	1.00798	0.31307	0.29671	0.28518	0.01831	0.01068	0.01111	0.0266	0.01053	0.00688	0.00198	0.00284	0.00581	1.36605	0.0109475	1.30536	0.0101934	0.988387	0.0190504	0.29832	0.0140145	0.0133667	0.00428645	0.01467	0.0104916	0.00354333	0.00200954
7.16667	1.35551	1.36874	1.37794	1.30164	1.31728	1.29903	0.97126	0.98842	1.00937	0.31369	0.29637	0.28656	0.01876	0.01084	0.01113	0.02701	0.01061	0.00708	0.00223	0.00279	0.00561	1.3674	0.0112752	1.30598	0.00986985	0.989683	0.0190864	0.298873	0.0137371	0.0135767	0.00449124	0.0149	0.0106351	0.00354333	0.00181156
7.18333	1.35426	1.3683	1.37926	1.30224	1.31838	1.29938	0.97236	0.98944	1.00971	0.31465	0.29802	0.28771	0.01921	0.01111	0.01142	0.02643	0.01069	0.00662	0.0016	0.00255	0.00598	1.36727	0.0125316	1.30667	0.0102443	0.990503	0.0186977	0.300127	0.013593	0.0139133	0.00458967	0.01458	0.0104622	0.00337667	0.00230405
7.2	1.35582	1.36919	1.37937	1.30328	1.31793	1.30021	0.97288	0.98996	1.01112	0.31536	0.29867	0.28837	0.01858	0.01138	0.01123	0.02622	0.01046	0.00702	0.00128	0.00272	0.00579	1.36813	0.011811	1.30714	0.00946965	0.99132	0.0191562	0.3008	0.0136205	0.01373	0.00420089	0.0145667	0.0102376	0.00326333	0.00230357
7.21667	1.35776	1.3686	1.37924	1.30258	1.31779	1.29948	0.97395	0.99146	1.01176	0.31573	0.29958	0.28902	0.01948	0.01106	0.01134	0.02649	0.01109	0.0068	0.00158	0.00262	0.00562	1.36853	0.0107402	1.30662	0.00979975	0.99239	0.0189221	0.301443	0.0134521	0.01396	0.00478251	0.0147933	0.0103542	0.00327333	0.00209774
7.23333	1.35883	1.37044	1.38064	1.30643	1.31948	1.30144	0.97505	0.993	1.01431	0.31721	0.3004	0.28992	0.0193	0.0111	0.01169	0.02665	0.01107	0.00685	0.00154	0.00246	0.0058	1.36997	0.0109126	1.30912	0.00931526	0.99412	0.0196539	0.30251	0.0137668	0.01403	0.00457348	0.0148567	0.010429	0.00326667	0.00224164
7.25	1.3578	1.36894	1.38067	1.30614	1.31953	1.30104	0.97678	0.99372	1.01436	0.31875	0.3013	0.29081	0.01977	0.01146	0.01159	0.02674	0.01074	0.00751	0.00193	0.00291	0.00583	1.36914	0.0114363	1.3089	0.00954971	0.994953	0.0188203	0.30362	0.0141137	0.0142733	0.0047607	0.0149967	0.0102975	0.00355667	0.00202883
7.26667	1.35868	1.37005	1.38098	1.30684	1.32042	1.30243	0.97698	0.99451	1.01455	0.31881	0.30221	0.2915	0.01983	0.01122	0.01154	0.02642	0.01038	0.0076	0.00198	0.00244	0.00585	1.3699	0.0111507	1.3099	0.00937643	0.995347	0.018799	0.304173	0.0137605	0.0141967	0.00488123	0.0148	0.0101588	0.00342333	0.0021141
7.28333	1.36018	1.37147	1.38096	1.30628	1.32178	1.30186	0.97753	0.99476	1.01623	0.31964	0.30292	0.29223	0.02006	0.01185	0.01167	0.02706	0.01093	0.00712	0.00176	0.0028	0.00627	1.37087	0.010403	1.30997	0.010461	0.996173	0.0193887	0.30493	0.0138151	0.0145267	0.00479285	0.0150367	0.0105853	0.00361	0.00236159
7.3	1.36056	1.37007	1.38283	1.30575	1.32164	1.30361	0.97987	0.99656	1.01816	0.32083	0.30335	0.29332	0.02029	0.01154	0.0118	0.02685	0.01148	0.00695	0.00161	0.00288	0.00568	1.37115	0.0111745	1.31033	0.00985015	0.998197	0.0191974	0.305833	0.0139221	0.0145433	0.00497846	0.0150933	0.0104305	0.00339	0.00208238
7.31667	1.36235	1.37203	1.38335	1.30842	1.322	1.30465	0.98072	0.99799	1.01941	0.3216	0.30449	0.29421	0.02018	0.01177	0.01187	0.02673	0.01104	0.00673	0.00204	0.00271	0.00633	1.37258	0.0105107	1.31169	0.00912553	0.999373	0.0193821	0.306767	0.0138362	0.0146067	0.00482691	0.0148333	0.0105258	0.00369333	0.00230786
7.33333	1.36169	1.37257	1.384	1.30835	1.32424	1.30485	0.98094	0.99845	1.02101	0.32247	0.30534	0.29488	0.02077	0.01206	0.01223	0.02684	0.01123	0.0077	0.00139	0.00263	0.00608	1.37275	0.0111561	1.31248	0.0103337	1.00013	0.020088	0.307563	0.0139287	0.01502	0.00498037	0.0152567	0.0101856	0.00336667	0.00243023
7.35	1.36226	1.37431	1.38405	1.30879	1.32457	1.30494	0.98197	1.00029	1.02091	0.3229	0.30621	0.29486	0.02072	0.01191	0.01169	0.02738	0.01168	0.00705	0.00191	0.00252	0.00609	1.37354	0.0109154	1.31277	0.0104017	1.00106	0.0194813	0.30799	0.0141045	0.0147733	0.00515114	0.01537	0.0106555	0.00350667	0.00225793
7.36667	1.36323	1.37291	1.38531	1.30928	1.32406	1.30833	0.98267	1.0003	1.02202	0.32429	0.30674	0.29585	0.02102	0.01266	0.01218	0.02674	0.01122	0.00709	0.00117	0.00259	0.00606	1.37382	0.0110679	1.31389	0.00882028	1.00166	0.0197104	0.30896	0.0143494	0.0152867	0.00497101	0.0150167	0.0103606	0.00327333	0.0025156
7.38333	1.36301	1.37446	1.3856	1.3098	1.32486	1.30678	0.98471	1.00152	1.02229	0.32429	0.30778	0.29731	0.02092	0.0122	0.0124	0.02693	0.01079	0.00718	0.00206	0.00265	0.00616	1.37436	0.0112954	1.31381	0.00968513	1.00284	0.0188247	0.309793	0.0136022	0.0151733	0.00497776	0.0149667	0.0105166	0.00362333	0.00221654
7.4	1.36465	1.37481	1.38831	1.31094	1.32752	1.30591	0.98328	1.00117	1.02326	0.32551	0.30893	0.29764	0.02178	0.01241	0.01244	0.02723	0.01058	0.00758	0.00212	0.00277	0.00606	1.37592	0.0118692	1.31479	0.0113077	1.00257	0.0200267	0.310693	0.0140184	0.0155433	0.00540113	0.01513	0.0105857	0.00365	0.00211227
7.41667	1.36526	1.37593	1.38675	1.31171	1.3259	1.3068	0.98526	1.00373	1.02504	0.32615	0.30977	0.29849	0.02185	0.01253	0.01292	0.02772	0.01087	0.00701	0.00177	0.00231	0.00593	1.37598	0.0107451	1.3148	0.00991862	1.00468	0.0199069	0.31147	0.0139081	0.0157667	0.00527193	0.0152	0.0110131	0.00333667	0.00226206
7.43333	1.36567	1.37555	1.38623	1.31279	1.32843	1.30907	0.98712	1.00468	1.02603	0.32757	0.31088	0.29897	0.02223	0.01263	0.0126	0.0271	0.01125	0.00699	0.00164	0.00286	0.00592	1.37582	0.0102826	1.31676	0.0102734	1.00594	0.0194857	0.312473	0.0143664	0.01582	0.00555124	0.0151133	0.010597	0.00347333	0.00220493
7.45	1.36595	1.37918	1.38702	1.31112	1.32772	1.31022	0.98798	1.00403	1.02595	0.32817	0.31118	0.30035	0.02194	0.01337	0.01276	0.02783	0.01166	0.00743	0.00151	0.00323	0.00604	1.37738	0.0106493	1.31635	0.0098541	1.00599	0.0190605	0.313233	0.0140232	0.0160233	0.00513305	0.01564	0.0107666	0.00359333	0.00228675
7.46667	1.36643	1.37667	1.38697	1.3138	1.32955	1.30922	0.98875	1.00603	1.0279	0.32883	0.31157	0.30127	0.02207	0.01321	0.01259	0.02708	0.01073	0.00785	0.00181	0.00308	0.00578	1.37669	0.01027	1.31752	0.0106642	1.00756	0.0196198	0.31389	0.0139257	0.0159567	0.00530337	0.01522	0.0103715	0.00355667	0.00202747
7.48333	1.36778	1.37867	1.38881	1.31399	1.3299	1.31083	0.98967	1.00634	1.02815	0.32944	0.31372	0.30197	0.02266	0.01299	0.01293	0.02746	0.0105	0.00724	0.00208	0.00281	0.00616	1.37842	0.0105172	1.31824	0.0102207	1.00805	0.0192971	0.315043	0.0137827	0.0161933	0.00560038	0.0150667	0.010856	0.00368333	0.00217569
7.5	1.36737	1.37934	1.39042	1.31444	1.32942	1.30978	0.99057	1.0079	1.02925	0.33019	0.31353	0.30247	0.0227	0.01312	0.01298	0.02739	0.01105	0.00782	0.00172	0.00248	0.0059	1.37904	0.0115279	1.31788	0.0102619	1.00924	0.0193748	0.315397	0.013954	0.0162667	0.00557187	0.01542	0.0104914	0.00336667	0.0022266
7.51667	1.37007	1.37897	1.38972	1.31526	1.33179	1.31266	0.99183	1.00926	1.03085	0.33136	0.31453	0.30352	0.02339	0.01342	0.01328	0.02756	0.01082	0.00737	0.00192	0.0023	0.00645	1.37959	0.0098395	1.3199	0.0103759	1.01065	0.0195469	0.31647	0.014021	0.0166967	0.00579702	0.01525	0.0107994	0.00355667	0.00251289
7.53333	1.36986	1.38129	1.38995	1.31711	1.33088	1.31114	0.99309	1.01035	1.03003	0.33213	0.3156	0.30407	0.02323	0.014	0.01347	0.02691	0.01116	0.00672	0.00175	0.00233	0.00621	1.38037	0.0100768	1.31971	0.0101236	1.01116	0.0184832	0.317267	0.0141041	0.0169	0.00548834	0.01493	0.0106098	0.00343	0.00242495
7.55	1.37011	1.38045	1.39309	1.31593	1.33246	1.31191	0.99425	1.00977	1.032	0.33261	0.31605	0.30478	0.02348	0.01414	0.01369	0.02756	0.01138	0.00766	0.00224	0.00305	0.00596	1.38122	0.0115092	1.3201	0.0108912	1.01201	0.0189741	0.317813	0.0139985	0.0171033	0.00552694	0.0155333	0.0105802	0.00375	0.0019563
7.56667	1.36962	1.38169	1.39165	1.31716	1.33099	1.31516	0.99506	1.01196	1.03291	0.33396	0.31706	0.30584	0.02353	0.01391	0.01351	0.02743	0.01177	0.00806	0.00225	0.00279	0.00532	1.38099	0.0110318	1.3211	0.0086203	1.01331	0.0189611	0.318953	0.0141553	0.0169833	0.00567311	0.0157533	0.010281	0.00345333	0.00163897
7.58333	1.37082	1.3824	1.39357	1.31777	1.33423	1.31392	0.99521	1.01358	1.03393	0.33392	0.31747	0.30656	0.02397	0.01458	0.01367	0.02744	0.01137	0.00715	0.00194	0.00235	0.00598	1.38226	0.0113756	1.32197	0.0107877	1.01424	0.0193684	0.319317	0.0137732	0.0174067	0.0057022	0.01532	0.0107062	0.00342333	0.00222361
7.6	1.37212	1.38357	1.39444	1.31861	1.33445	1.31414	0.99584	1.01184	1.03542	0.33506	0.31911	0.30762	0.02364	0.01433	0.014	0.0275	0.01147	0.00733	0.00207	0.00254	0.00601	1.38338	0.0111613	1.3224	0.0106723	1.01437	0.0199106	0.320597	0.0137803	0.0173233	0.00547288	0.0154333	0.0106531	0.00354	0.00215195
7.61667	1.37167	1.38318	1.39524	1.32051	1.33362	1.31502	0.99678	1.01381	1.03594	0.33618	0.3191	0.30848	0.02438	0.01403	0.01405	0.02724	0.01128	0.00744	0.00144	0.00273	0.00603	1.38336	0.0117861	1.32305	0.00955661	1.01551	0.0196353	0.321253	0.013975	0.0174867	0.00596981	0.01532	0.0105001	0.0034	0.00236721
7.63333	1.37451	1.38354	1.39604	1.32	1.33593	1.31634	0.99919	1.01645	1.03574	0.33712	0.32039	0.30898	0.02502	0.01497	0.01446	0.0272	0.01115	0.00732	0.00162	0.00289	0.00569	1.3847	0.0108115	1.32409	0.0104158	1.01713	0.0182844	0.322163	0.0141536	0.01815	0.00595506	0.0152233	0.0105474	0.0034	0.00208238
7.65	1.37356	1.38237	1.39547	1.32064	1.33406	1.31698	0.99929	1.01657	1.0368	0.33762	0.32122	0.30997	0.02479	0.01479	0.01418	0.02753	0.01105	0.00751	0.00169	0.00292	0.00586	1.3838	0.0110248	1.32389	0.00899276	1.01755	0.0187743	0.322937	0.0139047	0.01792	0.00595741	0.0153633	0.0106843	0.00349	0.00214264
7.66667	1.37421	1.38364	1.39603	1.32149	1.33578	1.31732	1.00016	1.0183	1.0389	0.3385	0.32205	0.31068	0.02515	0.01491	0.01429	0.02796	0.01126	0.00733	0.00169	0.00254	0.00646	1.38463	0.0109434	1.32486	0.00968129	1.01912	0.019383	0.323743	0.0139871	0.0181167	0.00609893	0.0155167	0.0109539	0.00356333	0.00254433
7.68333	1.37559	1.38496	1.395	1.32071	1.33668	1.32058	1.00105	1.0178	1.04106	0.33898	0.32239	0.31122	0.02556	0.01506	0.01442	0.0276	0.01155	0.0079	0.00224	0.00272	0.00594	1.38518	0.00970693	1.32599	0.00925804	1.01997	0.0200931	0.324197	0.0139679	0.0183467	0.00625512	0.0156833	0.0104803	0.00363333	0.002012
7.7	1.37449	1.38645	1.39695	1.32229	1.33769	1.31838	1.00192	1.01967	1.04153	0.34066	0.32404	0.312	0.02587	0.01458	0.01435	0.02812	0.01145	0.00735	0.00177	0.00304	0.00593	1.38596	0.0112379	1.32612	0.0102089	1.02104	0.0198405	0.325567	0.0143909	0.0182667	0.00658568	0.01564	0.0110007	0.00358	0.00213192
7.71667	1.3744	1.38725	1.3953	1.32191	1.33834	1.31939	1.00245	1.021	1.04066	0.3413	0.32506	0.31331	0.02561	0.01573	0.01485	0.028	0.01114	0.00743	0.00196	0.00278	0.00586	1.38565	0.0105415	1.32655	0.0102908	1.02137	0.0191077	0.326557	0.0140549	0.01873	0.00597448	0.0155233	0.0109632	0.00353333	0.00205624
7.73333	1.37531	1.38658	1.39906	1.32422	1.33894	1.32162	1.00418	1.02205	1.04268	0.3417	0.32515	0.31385	0.02591	0.01542	0.01475	0.0277	0.0119	0.00782	0.00186	0.00263	0.00543	1.38698	0.0118801	1.32826	0.00934006	1.02297	0.0192665	0.3269	0.0140072	0.0186933	0.00625879	0.0158067	0.0105	0.00330667	0.00187873
7.75	1.37802	1.38651	1.40031	1.32399	1.3403	1.32094	1.00541	1.02149	1.04267	0.34249	0.32598	0.31491	0.02599	0.01557	0.01456	0.02801	0.01117	0.00771	0.00252	0.00261	0.00596	1.38828	0.0112499	1.32841	0.0104094	1.02319	0.0186881	0.327793	0.0138791	0.0187067	0.00632774	0.01563	0.0108601	0.00369667	0.00196062
7.76667	1.376	1.38806	1.40001	1.3254	1.34019	1.3213	1.00497	1.02323	1.04518	0.34348	0.32703	0.31599	0.02619	0.01588	0.015	0.02724	0.01167	0.00742	0.0018	0.00247	0.0058	1.38802	0.012005	1.32896	0.00993635	1.02446	0.0201332	0.328833	0.0138334	0.0190233	0.00622209	0.0154433	0.0104349	0.00335667	0.00214234
7.78333	1.3764	1.38985	1.40068	1.3242	1.34041	1.3218	1.00616	1.02305	1.04487	0.34389	0.32735	0.31584	0.02656	0.01564	0.01519	0.02809	0.01152	0.00729	0.00158	0.00269	0.00558	1.38898	0.0121635	1.3288	0.010123	1.02469	0.0194073	0.329027	0.0141	0.01913	0.0064385	0.0156333	0.0109932	0.00328333	0.00206495
7.8	1.37682	1.38978	1.4008	1.32643	1.34248	1.32136	1.00855	1.02435	1.04496	0.34509	0.328	0.31716	0.02671	0.01568	0.01558	0.02804	0.01115	0.00803	0.0016	0.00301	0.0062	1.38913	0.0120031	1.33009	0.0110254	1.02595	0.0182579	0.330083	0.0140811	0.0193233	0.00639724	0.01574	0.0107657	0.00360333	0.0023567
7.81667	1.37606	1.38967	1.40051	1.32595	1.34235	1.32216	1.00842	1.02597	1.04731	0.3456	0.32847	0.31807	0.02662	0.01525	0.01627	0.02775	0.01167	0.00718	0.00204	0.0027	0.00635	1.38875	0.0122511	1.33015	0.0107313	1.02723	0.0194758	0.330713	0.0139014	0.01938	0.00629073	0.0155333	0.0108155	0.00369667	0.00232143
7.83333	1.37841	1.39008	1.40148	1.32812	1.3418	1.32327	1.00855	1.0269	1.0474	0.34698	0.32969	0.31923	0.02642	0.01632	0.01567	0.02737	0.01162	0.00742	0.00197	0.0028	0.00615	1.38999	0.0115353	1.33106	0.00960925	1.02762	0.0194349	0.331967	0.0140144	0.01947	0.00602764	0.01547	0.0105175	0.00364	0.00221298
7.85	1.37992	1.39046	1.40096	1.32631	1.34062	1.32384	1.01014	1.02697	1.04863	0.3475	0.33139	0.31888	0.02762	0.01657	0.0158	0.02737	0.01137	0.00807	0.00196	0.0024	0.00581	1.39045	0.01052	1.33026	0.00905948	1.02858	0.0192954	0.33259	0.0143477	0.0199967	0.00661322	0.0156033	0.010323	0.00339	0.0021073
7.86667	1.38132	1.3909	1.40268	1.32768	1.34171	1.3256	1.01214	1.0278	1.04803	0.34838	0.3312	0.31956	0.0275	0.01651	0.01648	0.02832	0.01172	0.00796	0.00173	0.00275	0.00569	1.39163	0.0106989	1.33166	0.0087626	1.02932	0.0179934	0.333047	0.0144985	0.0201633	0.00635376	0.016	0.0108338	0.00339	0.00205611
7.88333	1.37971	1.39239	1.40338	1.32925	1.34347	1.32491	1.01157	1.0283	1.05083	0.34891	0.33196	0.32088	0.02807	0.0168	0.01639	0.02794	0.01209	0.00759	0.00174	0.00263	0.0059	1.39183	0.0118451	1.33254	0.00970839	1.03023	0.0197013	0.333917	0.0141171	0.02042	0.00662827	0.0158733	0.0106895	0.00342333	0.00219053
7.9	1.38024	1.3929	1.40333	1.3285	1.34416	1.32491	1.01244	1.02951	1.05004	0.3497	0.33284	0.32165	0.02787	0.01682	0.01617	0.02792	0.01165	0.00786	0.00172	0.00309	0.00624	1.39216	0.0115629	1.33252	0.0102363	1.03066	0.0188265	0.33473	0.0141202	0.0202867	0.0065754	0.01581	0.0106574	0.00368333	0.00231768
7.91667	1.38217	1.39413	1.40293	1.32949	1.34507	1.3269	1.01324	1.03073	1.05261	0.35054	0.33369	0.32268	0.02804	0.01711	0.01628	0.02839	0.01151	0.00779	0.0017	0.00311	0.00585	1.39308	0.01042	1.33382	0.00982847	1.03219	0.0197258	0.335637	0.0140316	0.0204767	0.00656317	0.0158967	0.0109783	0.00355333	0.00211022
7.93333	1.38299	1.39435	1.40528	1.33057	1.3439	1.32427	1.0126	1.03092	1.05276	0.3517	0.33489	0.32307	0.0284	0.01698	0.01671	0.0282	0.01139	0.00777	0.00147	0.00232	0.00592	1.39421	0.0111457	1.33291	0.0100226	1.03209	0.0201057	0.336553	0.0143873	0.0206967	0.00667265	0.0157867	0.0109016	0.00323667	0.00236238
7.95	1.38141	1.39495	1.40408	1.32964	1.3464	1.32661	1.01443	1.03198	1.05281	0.35231	0.33493	0.32449	0.02846	0.01793	0.0166	0.0286	0.01148	0.00733	0.00202	0.0024	0.00628	1.39348	0.0114063	1.33422	0.0106593	1.03307	0.0192133	0.337243	0.0140535	0.0209967	0.00649756	0.0158033	0.0112748	0.00356667	0.00235748
7.96667	1.38358	1.39627	1.40599	1.33249	1.34664	1.32719	1.01601	1.03355	1.05356	0.35357	0.33581	0.32479	0.02877	0.01724	0.01684	0.02803	0.01156	0.00786	0.00172	0.0031	0.0057	1.39528	0.0112378	1.33544	0.010055	1.03437	0.0187885	0.338057	0.0145209	0.02095	0.00677527	0.0158167	0.0107376	0.00350667	0.00202092
7.98333	1.38439	1.39482	1.40568	1.33451	1.34721	1.32712	1.01689	1.03326	1.05622	0.35394	0.33744	0.32558	0.02912	0.0175	0.01692	0.02805	0.01141	0.00745	0.00156	0.00249	0.00595	1.39496	0.0106457	1.33628	0.0101613	1.03546	0.0197568	0.338987	0.0142431	0.02118	0.00688235	0.0156367	0.0109311	0.00333333	0.00231332
8	1.3857	1.39718	1.40675	1.33323	1.34744	1.33015	1.01763	1.0348	1.05662	0.35439	0.33812	0.32591	0.0293	0.01792	0.01694	0.02805	0.01165	0.00796	0.00178	0.00276	0.0062	1.39654	0.0105394	1.33694	0.00922275	1.03635	0.0195412	0.339473	0.0142882	0.0213867	0.00687064	0.0158867	0.0106941	0.00358	0.00232129
8.01667	1.38439	1.39607	1.40506	1.33299	1.34914	1.32876	1.01862	1.03547	1.05758	0.35531	0.33892	0.32715	0.02938	0.01786	0.01695	0.02841	0.01148	0.00726	0.0018	0.00253	0.00545	1.39517	0.0103641	1.33696	0.0107553	1.03722	0.0195391	0.34046	0.014143	0.0213967	0.00692873	0.0157167	0.0111934	0.00326	0.0019314
8.03333	1.3847	1.39816	1.40838	1.33544	1.34924	1.32951	1.02046	1.03696	1.05754	0.35676	0.33913	0.32803	0.02992	0.01828	0.01722	0.02819	0.01127	0.0077	0.00158	0.00294	0.00582	1.39708	0.0118769	1.33806	0.0101232	1.03832	0.0185774	0.341307	0.0144882	0.0218067	0.00704631	0.01572	0.0109459	0.00344667	0.00216493
8.05	1.38589	1.3994	1.40813	1.33399	1.35014	1.33035	1.02039	1.0386	1.05887	0.3576	0.34034	0.32842	0.02996	0.01825	0.0175	0.02862	0.01163	0.00798	0.0021	0.00273	0.00567	1.39781	0.0112053	1.33816	0.0105334	1.03929	0.0192492	0.34212	0.0146712	0.0219033	0.00698735	0.0160767	0.0110151	0.0035	0.00190549
8.06667	1.38637	1.39782	1.4096	1.3344	1.35131	1.33181	1.02129	1.03764	1.0587	0.35771	0.34029	0.33021	0.0302	0.01874	0.01769	0.02823	0.01139	0.00811	0.00169	0.00228	0.00575	1.39793	0.0116154	1.33917	0.0105901	1.03921	0.0187544	0.342737	0.0139123	0.02221	0.00693943	0.01591	0.0107947	0.00324	0.00219365
8.08333	1.38648	1.39884	1.40953	1.33348	1.35064	1.33316	1.02266	1.03849	1.06038	0.35906	0.34148	0.33049	0.0302	0.01868	0.01748	0.02831	0.01201	0.00769	0.0017	0.00233	0.00601	1.39828	0.0115351	1.33909	0.010001	1.04051	0.018941	0.343677	0.0144111	0.02212	0.00702316	0.0160033	0.0108746	0.00334667	0.00232792
8.1	1.38764	1.39949	1.4123	1.33662	1.35148	1.33245	1.0233	1.0419	1.06047	0.35929	0.34278	0.33134	0.03081	0.01889	0.01786	0.02832	0.01201	0.0075	0.0015	0.00252	0.00613	1.39981	0.0123331	1.34018	0.0100029	1.04189	0.018585	0.34447	0.0140514	0.02252	0.0071978	0.0159433	0.0109531	0.00338333	0.00243274
8.11667	1.38947	1.39918	1.41065	1.33631	1.35056	1.33315	1.02353	1.04257	1.06308	0.3602	0.3432	0.33242	0.03129	0.01943	0.01765	0.02861	0.01177	0.00776	0.00165	0.00279	0.00586	1.39977	0.0106022	1.34001	0.00927502	1.04306	0.0197796	0.345273	0.0140056	0.02279	0.00741482	0.0160467	0.0110634	0.00343333	0.00217748
8.13333	1.38777	1.39825	1.41157	1.33807	1.35196	1.33075	1.02589	1.04131	1.06249	0.36117	0.34325	0.33237	0.03078	0.01915	0.0185	0.02877	0.01189	0.00789	0.00167	0.00271	0.0058	1.3992	0.0119282	1.34026	0.0107733	1.04323	0.0183754	0.345597	0.0145427	0.02281	0.00690987	0.0161833	0.0110823	0.00339333	0.00214812
8.15	1.39041	1.40123	1.41245	1.33621	1.35143	1.33231	1.02564	1.04318	1.06418	0.36202	0.34462	0.33305	0.03121	0.01896	0.01849	0.02837	0.01187	0.00787	0.0018	0.00263	0.00584	1.40136	0.0110206	1.33998	0.0101031	1.04433	0.0192959	0.346563	0.0145824	0.0228867	0.00721205	0.0160367	0.0108666	0.00342333	0.00213364
8.16667	1.38916	1.40123	1.41143	1.3402	1.35232	1.33475	1.02635	1.0427	1.06501	0.36237	0.34501	0.33437	0.03186	0.01933	0.01837	0.02857	0.01162	0.00797	0.00153	0.00301	0.0058	1.40061	0.0111481	1.34242	0.00899353	1.04469	0.0194064	0.34725	0.0141338	0.0231867	0.00752665	0.0160533	0.0109923	0.00344667	0.00216823
8.18333	1.39091	1.40231	1.41279	1.33906	1.35288	1.33434	1.02827	1.04396	1.06493	0.36292	0.34615	0.33506	0.03217	0.0194	0.01847	0.02857	0.01179	0.00766	0.00176	0.00266	0.00579	1.402	0.0109432	1.34209	0.00963503	1.04572	0.0183933	0.348043	0.0140262	0.0233467	0.00765537	0.0160067	0.0110744	0.00340333	0.00211533
8.2	1.38981	1.40111	1.41377	1.33843	1.35521	1.3367	1.02831	1.04514	1.06614	0.36449	0.34641	0.33552	0.03224	0.01988	0.01857	0.02861	0.0119	0.00836	0.00172	0.00296	0.00598	1.40156	0.0119864	1.34345	0.010224	1.04653	0.0189533	0.348807	0.014633	0.0235633	0.00754271	0.01629	0.0108153	0.00355333	0.0021911
8.21667	1.39014	1.40237	1.41318	1.34022	1.35419	1.3375	1.02924	1.04578	1.06659	0.36507	0.34787	0.33627	0.03191	0.02024	0.01894	0.02843	0.01205	0.00859	0.00173	0.00266	0.00585	1.4019	0.0115273	1.34397	0.00895466	1.0472	0.0187156	0.349737	0.0144905	0.0236967	0.00714259	0.0163567	0.010598	0.00341333	0.00216084
8.23333	1.38997	1.403	1.41321	1.33996	1.35517	1.33788	1.02975	1.04745	1.06828	0.3657	0.34817	0.33644	0.03274	0.02043	0.01873	0.02863	0.01208	0.00805	0.00179	0.0025	0.00569	1.40206	0.0116485	1.34434	0.00943941	1.04849	0.0192862	0.350103	0.0147255	0.0239667	0.00764533	0.0162533	0.0109063	0.00332667	0.00207727
8.25	1.39331	1.40246	1.41335	1.34094	1.3551	1.33746	1.02956	1.04787	1.0682	0.36666	0.34984	0.33836	0.03262	0.02018	0.01913	0.02892	0.01175	0.00809	0.00167	0.00252	0.00567	1.40304	0.0100326	1.3445	0.00934332	1.04854	0.0193288	0.35162	0.0142337	0.0239767	0.00750373	0.0162533	0.0111213	0.00328667	0.00210733
8.26667	1.39346	1.40467	1.41421	1.34206	1.35606	1.33682	1.03292	1.04939	1.0695	0.36743	0.35044	0.33873	0.0331	0.02064	0.01942	0.02859	0.0119	0.00817	0.00134	0.00288	0.00592	1.40411	0.0103862	1.34498	0.00994682	1.0506	0.0183202	0.3522	0.0144307	0.0243867	0.00757058	0.01622	0.0108739	0.00338	0.00233058
8.28333	1.39304	1.40454	1.41654	1.3421	1.35681	1.33787	1.03139	1.0492	1.07059	0.36725	0.35086	0.33943	0.03309	0.0207	0.01924	0.02855	0.01243	0.00834	0.00198	0.00269	0.00581	1.40471	0.0117509	1.34559	0.0099415	1.05039	0.0196272	0.352513	0.0139835	0.0243433	0.00760993	0.01644	0.0106851	0.00349333	0.00203746
8.3	1.39396	1.40386	1.41713	1.34308	1.35953	1.3404	1.03309	1.05015	1.07176	0.36828	0.35206	0.34056	0.03345	0.02056	0.01927	0.02871	0.01243	0.00729	0.00161	0.00252	0.00645	1.40498	0.0116258	1.34767	0.0103581	1.05167	0.0193796	0.353633	0.0139268	0.0244267	0.00784101	0.0161433	0.0111824	0.00352667	0.00257224
8.31667	1.39465	1.40553	1.41641	1.34515	1.35821	1.33975	1.03347	1.05052	1.07222	0.36891	0.35277	0.3408	0.03367	0.02104	0.01967	0.02914	0.01209	0.00809	0.00185	0.00317	0.00609	1.40553	0.01088	1.3477	0.00949118	1.05207	0.0194214	0.35416	0.0141065	0.0247933	0.00771788	0.01644	0.0111789	0.00370333	0.00216973
8.33333	1.39469	1.40647	1.41745	1.34344	1.3585	1.34043	1.03526	1.05137	1.07379	0.37031	0.3532	0.34137	0.03429	0.02136	0.01994	0.029	0.0124	0.00786	0.00191	0.00284	0.00625	1.4062	0.0113823	1.34746	0.0096815	1.05347	0.0193509	0.35496	0.0145501	0.0251967	0.007907	0.01642	0.0111286	0.00366667	0.00228505
8.35	1.39543	1.40565	1.41766	1.34435	1.35801	1.33932	1.03574	1.05236	1.07402	0.37096	0.35383	0.34283	0.03402	0.02156	0.01977	0.0287	0.01262	0.00816	0.00176	0.00313	0.00602	1.40625	0.011127	1.34723	0.00967137	1.05404	0.0191952	0.355873	0.0141759	0.0251167	0.00776228	0.0164933	0.0108039	0.00363667	0.00217473
8.36667	1.39504	1.40757	1.41808	1.34389	1.36044	1.33994	1.0359	1.0537	1.07407	0.37242	0.35465	0.34374	0.03415	0.0216	0.01982	0.02873	0.01236	0.00821	0.00167	0.00244	0.00595	1.4069	0.0115347	1.34809	0.0108762	1.05456	0.0190994	0.356937	0.0144761	0.02519	0.00781046	0.0164333	0.0108495	0.00335333	0.0022815
8.38333	1.39628	1.40629	1.42039	1.34567	1.35912	1.34109	1.03693	1.05536	1.07576	0.3728	0.35527	0.34381	0.03479	0.02178	0.02004	0.0293	0.01253	0.0081	0.00184	0.00261	0.00586	1.40765	0.0121127	1.34863	0.00937159	1.05602	0.0194233	0.357293	0.0146005	0.0255367	0.00806071	0.0166433	0.0111826	0.00343667	0.00213369
8.4	1.39773	1.40937	1.42027	1.34785	1.35989	1.34163	1.03779	1.05507	1.07645	0.37335	0.35575	0.34512	0.03471	0.02182	0.02054	0.02881	0.01222	0.00816	0.00206	0.00307	0.00603	1.40912	0.011272	1.34979	0.0092833	1.05644	0.0193662	0.358073	0.0142577	0.02569	0.00783772	0.0163967	0.0109402	0.00372	0.00206327
8.41667	1.39739	1.40748	1.41847	1.34752	1.35826	1.34279	1.03808	1.05616	1.07619	0.37404	0.35666	0.34551	0.03499	0.02238	0.02055	0.02904	0.01248	0.00838	0.0015	0.00298	0.00584	1.40778	0.0105432	1.34952	0.00792718	1.05681	0.0190633	0.358737	0.0143779	0.0259733	0.00786209	0.0166333	0.0109383	0.00344	0.00220626
8.43333	1.39825	1.40795	1.41875	1.3471	1.36061	1.34235	1.03996	1.05708	1.07788	0.37496	0.35735	0.34626	0.03532	0.02215	0.02075	0.02939	0.01179	0.00822	0.00237	0.00288	0.00603	1.40832	0.0102549	1.35002	0.00947374	1.05831	0.0189897	0.359523	0.0144729	0.0260733	0.00803838	0.0164667	0.0113334	0.00376	0.00198235
8.45	1.39988	1.40987	1.42045	1.34807	1.36259	1.34378	1.04209	1.05846	1.07845	0.37625	0.35811	0.34782	0.03551	0.02225	0.02071	0.02948	0.01215	0.00788	0.00193	0.00293	0.00538	1.41007	0.0102864	1.35148	0.00985774	1.05967	0.01821	0.360727	0.0143945	0.0261567	0.00813674	0.0165033	0.0114391	0.00341333	0.00177506
8.46667	1.39802	1.41071	1.42071	1.34772	1.36188	1.34388	1.0408	1.05945	1.07907	0.37641	0.35946	0.34803	0.03527	0.02244	0.02065	0.02943	0.01217	0.00826	0.00184	0.00288	0.00598	1.40981	0.0113715	1.35116	0.00948025	1.05977	0.019137	0.3613	0.0142792	0.02612	0.00797452	0.01662	0.0112647	0.00356667	0.00215373
8.48333	1.40029	1.4104	1.42026	1.34726	1.3634	1.34577	1.04237	1.05973	1.07883	0.37737	0.35943	0.34852	0.03588	0.02249	0.02117	0.02889	0.01256	0.00858	0.00221	0.00286	0.00591	1.41032	0.00998526	1.35214	0.00977698	1.06031	0.0182369	0.361773	0.0145671	0.0265133	0.00813858	0.0166767	0.0107626	0.00366	0.00197547
8.5	1.40165	1.41178	1.42318	1.34934	1.36421	1.34512	1.04276	1.05956	1.07995	0.37794	0.36033	0.34893	0.03579	0.02277	0.02152	0.02891	0.01301	0.00855	0.00149	0.00306	0.00598	1.4122	0.0107712	1.35289	0.0100279	1.06076	0.0186239	0.3624	0.0146154	0.0266933	0.0079027	0.0168233	0.0107023	0.00351	0.00227857
8.51667	1.39904	1.41145	1.42326	1.34769	1.36255	1.34731	1.04335	1.06086	1.0816	0.37906	0.36173	0.34919	0.0363	0.02281	0.02121	0.02909	0.0127	0.00837	0.00197	0.00246	0.00573	1.41125	0.0121112	1.35252	0.0086912	1.06194	0.0191477	0.363327	0.0149989	0.0267733	0.00828903	0.01672	0.0109293	0.00338667	0.00204412
8.53333	1.40054	1.41497	1.42556	1.3522	1.36538	1.34559	1.04573	1.06225	1.08366	0.37897	0.36183	0.35066	0.03614	0.0231	0.02162	0.02925	0.01303	0.00849	0.00203	0.00275	0.00572	1.41369	0.012559	1.35439	0.0100751	1.06388	0.0190175	0.36382	0.0142595	0.0269533	0.00799023	0.0169233	0.0109139	0.0035	0.00195599
8.55	1.40075	1.41215	1.42296	1.35193	1.36646	1.34764	1.04545	1.06273	1.08228	0.38003	0.36285	0.35137	0.03671	0.02359	0.02177	0.02925	0.01242	0.00828	0.00181	0.00239	0.00598	1.41195	0.0111063	1.35534	0.00986338	1.06349	0.0184267	0.36475	0.0144242	0.0273567	0.00815118	0.01665	0.0111065	0.00339333	0.00225881
8.56667	1.3997	1.41301	1.42252	1.35112	1.36671	1.34709	1.04635	1.06356	1.0839	0.38131	0.36337	0.35211	0.03694	0.02334	0.02163	0.02907	0.01232	0.00854	0.00189	0.00259	0.00595	1.41174	0.0114626	1.35497	0.0103621	1.0646	0.0187967	0.365597	0.0147268	0.0273033	0.00838928	0.0166433	0.0109265	0.00347667	0.00217038
8.58333	1.40264	1.41173	1.42619	1.3511	1.36579	1.34793	1.04822	1.0642	1.08513	0.38169	0.3646	0.35348	0.03737	0.02373	0.02136	0.02938	0.01254	0.00875	0.00168	0.00267	0.0061	1.41352	0.0118766	1.35494	0.00952912	1.06585	0.0185102	0.36659	0.0142099	0.0274867	0.00864086	0.01689	0.0109814	0.00348333	0.00231953
8.6	1.40218	1.41355	1.42399	1.35093	1.36669	1.34652	1.048	1.06441	1.0852	0.38269	0.36508	0.35431	0.0373	0.02382	0.02188	0.02938	0.01291	0.00812	0.00188	0.00292	0.00576	1.41324	0.0109083	1.35471	0.0106039	1.06587	0.0186429	0.36736	0.0143267	0.0276667	0.00839891	0.0168033	0.0111519	0.00352	0.00200838
8.61667	1.4026	1.41532	1.42582	1.35247	1.36683	1.34863	1.04808	1.06506	1.0872	0.3833	0.36558	0.3541	0.03763	0.02421	0.02228	0.02864	0.01271	0.00852	0.00182	0.00269	0.00575	1.41458	0.0116277	1.35598	0.00959336	1.06678	0.0196166	0.36766	0.0147107	0.02804	0.00836106	0.0166233	0.0106155	0.00342	0.00206419
8.63333	1.40417	1.41504	1.42453	1.35123	1.36806	1.34828	1.04924	1.06764	1.08743	0.3836	0.36617	0.3546	0.0379	0.02399	0.02227	0.0295	0.01253	0.00844	0.0018	0.00256	0.00564	1.41458	0.0101878	1.35586	0.0106708	1.0681	0.0190992	0.368123	0.0145983	0.0280533	0.00857072	0.0168233	0.0111672	0.00333333	0.00203345
8.65	1.40504	1.41519	1.42739	1.35267	1.36717	1.34891	1.05151	1.06677	1.08912	0.38475	0.36732	0.35573	0.03786	0.02421	0.02235	0.02936	0.01214	0.00802	0.00165	0.0029	0.00516	1.41587	0.0111907	1.35625	0.00964205	1.06913	0.0189161	0.369267	0.0146076	0.02814	0.00846898	0.0165067	0.0113203	0.00323667	0.00177905
8.66667	1.4049	1.41488	1.42783	1.35372	1.36955	1.35103	1.05116	1.06912	1.08778	0.38525	0.36759	0.35673	0.0383	0.02471	0.02285	0.02982	0.01209	0.0086	0.00151	0.00312	0.00578	1.41587	0.011497	1.3581	0.0100068	1.06935	0.0183111	0.369857	0.0143945	0.02862	0.00843455	0.0168367	0.0113785	0.00347	0.00215641
8.68333	1.40449	1.417	1.42656	1.354	1.37002	1.3491	1.05218	1.06875	1.09043	0.38521	0.36917	0.35766	0.03868	0.02454	0.02339	0.02949	0.01284	0.00891	0.00179	0.0028	0.00604	1.41602	0.0110678	1.35771	0.0109415	1.07045	0.0191818	0.37068	0.0138369	0.02887	0.00851515	0.01708	0.0109255	0.00354333	0.00222037
8.7	1.40605	1.41832	1.42755	1.35491	1.36989	1.35255	1.05299	1.07079	1.08969	0.38636	0.36883	0.35853	0.03901	0.0249	0.0233	0.02968	0.01233	0.00817	0.00166	0.00257	0.00574	1.41731	0.0107858	1.35912	0.0094043	1.07116	0.0183527	0.37124	0.0140707	0.02907	0.00864539	0.0167267	0.0114091	0.00332333	0.00214178
8.71667	1.40682	1.41779	1.42706	1.35509	1.36919	1.35221	1.05283	1.0703	1.09033	0.38772	0.36999	0.3589	0.03875	0.02512	0.02291	0.02945	0.01243	0.00814	0.00182	0.00293	0.00614	1.41722	0.0101319	1.35883	0.00908685	1.07115	0.0187646	0.372203	0.0145369	0.0289267	0.00857872	0.0166733	0.0112709	0.00363	0.00224346
8.73333	1.40735	1.41734	1.42895	1.35697	1.37144	1.35359	1.0534	1.07151	1.09165	0.38806	0.37068	0.35975	0.03933	0.02531	0.02316	0.02944	0.01244	0.00875	0.00192	0.00265	0.00607	1.41788	0.0108101	1.36067	0.00948181	1.07219	0.019134	0.37283	0.0142769	0.0292667	0.00878115	0.0168767	0.0110355	0.00354667	0.00221554
8.75	1.40771	1.41796	1.42734	1.35601	1.37098	1.35235	1.05493	1.07286	1.09404	0.38953	0.37103	0.36	0.03924	0.02538	0.02374	0.03	0.01194	0.00847	0.00204	0.0029	0.00593	1.41767	0.00981821	1.35978	0.00987061	1.07394	0.0195775	0.37352	0.0149216	0.0294533	0.00851508	0.0168033	0.0115596	0.00362333	0.00204339
8.76667	1.40695	1.41735	1.42905	1.35721	1.37133	1.35302	1.05553	1.07236	1.0921	0.38973	0.37242	0.36165	0.04003	0.02579	0.02367	0.02959	0.01181	0.00883	0.00149	0.0023	0.00604	1.41778	0.0110564	1.36052	0.00959328	1.07333	0.0183043	0.3746	0.0141664	0.02983	0.00889683	0.0167433	0.0112249	0.00327667	0.00242715
8.78333	1.40759	1.41998	1.431	1.35774	1.37018	1.35535	1.05613	1.07421	1.09498	0.39112	0.37273	0.36179	0.03961	0.02586	0.02374	0.0296	0.01182	0.0082	0.00168	0.00244	0.00592	1.41952	0.0117117	1.36109	0.00796236	1.07511	0.0194405	0.375213	0.0148219	0.0297367	0.00861601	0.01654	0.0114542	0.00334667	0.00226074
8.8	1.40737	1.41907	1.43048	1.35805	1.3726	1.35388	1.05636	1.07469	1.09585	0.39149	0.37331	0.36277	0.04061	0.02635	0.02357	0.03004	0.01201	0.00852	0.00173	0.00261	0.00557	1.41897	0.0115553	1.36151	0.00982793	1.07563	0.0197619	0.375857	0.0145284	0.0301767	0.00914182	0.0168567	0.0115497	0.00330333	0.0020117
8.81667	1.40697	1.4195	1.432	1.35799	1.37308	1.3562	1.0573	1.07647	1.09574	0.39129	0.37415	0.36342	0.04046	0.02637	0.02405	0.03035	0.01251	0.0082	0.00161	0.0032	0.00526	1.41949	0.012515	1.36242	0.00927224	1.0765	0.01922	0.376287	0.0140573	0.0302933	0.00888068	0.01702	0.0117435	0.00335667	0.00183004
8.83333	1.40909	1.42003	1.43143	1.35793	1.37417	1.35517	1.05767	1.07446	1.09594	0.39259	0.37547	0.36359	0.04136	0.02665	0.02414	0.02972	0.01211	0.00871	0.00147	0.00332	0.00623	1.42018	0.0111708	1.36242	0.0102661	1.07602	0.0191828	0.377217	0.0145787	0.0307167	0.00930244	0.0168467	0.0112775	0.00367333	0.00239959
8.85	1.40882	1.42034	1.43107	1.35814	1.37411	1.35482	1.05993	1.07647	1.09721	0.39307	0.37577	0.36494	0.04088	0.02652	0.02438	0.03012	0.01257	0.0087	0.00141	0.00293	0.0062	1.42008	0.0111273	1.36236	0.0103132	1.07787	0.0186794	0.377927	0.0141885	0.0305933	0.00897254	0.01713	0.0114149	0.00351333	0.0024477
8.86667	1.40922	1.4222	1.43251	1.35916	1.37577	1.35459	1.05954	1.0774	1.09932	0.39439	0.37666	0.36489	0.04119	0.0265	0.02438	0.03001	0.0119	0.00837	0.00162	0.00282	0.00562	1.42131	0.0116705	1.36317	0.0111458	1.07875	0.0199245	0.378647	0.01485	0.03069	0.00915484	0.01676	0.0116098	0.00335333	0.00205264
8.88333	1.41205	1.42076	1.4328	1.3592	1.37669	1.35684	1.06053	1.07755	1.09917	0.39466	0.37764	0.36645	0.0415	0.02725	0.02535	0.03011	0.01207	0.00888	0.00177	0.00291	0.0058	1.42187	0.0104194	1.36424	0.0108435	1.07908	0.0193656	0.379583	0.014205	0.0313667	0.00882699	0.01702	0.0114479	0.00349333	0.00207736
8.9	1.41139	1.42174	1.43326	1.36035	1.3756	1.35859	1.06213	1.07848	1.10053	0.39568	0.37796	0.36682	0.04106	0.02751	0.02489	0.02993	0.01244	0.00873	0.00245	0.00258	0.00581	1.42213	0.0109402	1.36485	0.00935415	1.08038	0.0192704	0.380153	0.0145545	0.0311533	0.00867886	0.0170333	0.0113218	0.00361333	0.00190348
8.91667	1.41294	1.42135	1.43331	1.36151	1.3759	1.35825	1.06296	1.08023	1.10034	0.39706	0.37837	0.3684	0.04197	0.02745	0.02481	0.02985	0.01218	0.00892	0.00239	0.00296	0.00594	1.42253	0.0102364	1.36522	0.00939168	1.08118	0.018708	0.381277	0.0145494	0.03141	0.00924	0.0169833	0.0112614	0.00376333	0.00190647
8.93333	1.41123	1.42366	1.43247	1.36051	1.37417	1.35692	1.06278	1.07936	1.10062	0.39678	0.37955	0.36871	0.04162	0.02768	0.02512	0.02988	0.01265	0.00825	0.00204	0.00282	0.0057	1.42245	0.0106713	1.36387	0.0091017	1.08092	0.0189682	0.38168	0.0141557	0.0314733	0.00888001	0.0169267	0.0114316	0.00352	0.0019278
8.95	1.41265	1.42228	1.4336	1.36155	1.3766	1.35772	1.06432	1.08031	1.10195	0.3975	0.38072	0.36893	0.04217	0.02762	0.02547	0.02974	0.01231	0.0088	0.0019	0.00305	0.00626	1.42284	0.0104864	1.36529	0.0099802	1.08219	0.0188856	0.382383	0.0143574	0.0317533	0.00908492	0.01695	0.0112146	0.00373667	0.00225965
8.96667	1.41338	1.42548	1.43423	1.36232	1.37996	1.35942	1.06409	1.08108	1.10319	0.39865	0.38124	0.36983	0.04244	0.02774	0.02515	0.02991	0.01232	0.00845	0.00154	0.00251	0.00596	1.42436	0.0104698	1.36723	0.0111166	1.08279	0.0196058	0.38324	0.0145137	0.0317767	0.00932508	0.0168933	0.0114376	0.00333667	0.00232307
8.98333	1.4122	1.42509	1.43545	1.36245	1.37886	1.35914	1.06502	1.08331	1.10253	0.39908	0.38182	0.37057	0.04253	0.02754	0.02572	0.03019	0.01243	0.00879	0.00168	0.00252	0.00559	1.42425	0.0116479	1.36682	0.0105603	1.08362	0.0187569	0.383823	0.0143602	0.03193	0.00922486	0.0171367	0.0114501	0.00326333	0.00205826
9	1.41516	1.42513	1.43701	1.36429	1.37913	1.36034	1.06485	1.08348	1.10431	0.39981	0.3824	0.37125	0.04324	0.02818	0.0254	0.02996	0.01239	0.00836	0.00186	0.00288	0.00548	1.42577	0.0109389	1.36792	0.009907	1.08421	0.0197402	0.384487	0.0143939	0.0322733	0.00959859	0.0169033	0.0114855	0.00340667	0.00186658
9.01667	1.41364	1.42391	1.43523	1.36351	1.38038	1.35918	1.06719	1.08525	1.10388	0.40076	0.38336	0.37129	0.04327	0.02799	0.02587	0.03052	0.01231	0.00864	0.00227	0.00304	0.00611	1.42426	0.0107993	1.36769	0.0112011	1.08544	0.0183457	0.385137	0.0148151	0.0323767	0.00949327	0.0171567	0.0117176	0.00380667	0.00203156
9.03333	1.41511	1.42561	1.43621	1.36488	1.37876	1.36049	1.06948	1.08486	1.10529	0.40167	0.38435	0.37263	0.04399	0.02864	0.02619	0.0303	0.01218	0.0085	0.00198	0.00276	0.0056	1.42564	0.01055	1.36804	0.00953694	1.08654	0.0179642	0.386217	0.0146097	0.03294	0.00964767	0.0169933	0.0116699	0.00344667	0.00190519
9.05	1.41548	1.42524	1.43743	1.36466	1.38057	1.36021	1.0682	1.08544	1.10683	0.40233	0.38487	0.37283	0.04359	0.02857	0.02587	0.03081	0.01199	0.00888	0.00224	0.00305	0.00598	1.42605	0.0109974	1.36848	0.0107041	1.08682	0.0193521	0.386677	0.0148328	0.0326767	0.00954715	0.0172267	0.0118658	0.00375667	0.0019676
9.06667	1.41253	1.42813	1.43595	1.3655	1.38103	1.36308	1.06918	1.08792	1.10681	0.40276	0.38582	0.3745	0.04379	0.02859	0.02687	0.02989	0.01209	0.00894	0.00239	0.00263	0.00562	1.42554	0.0119234	1.36987	0.00974029	1.08797	0.018815	0.387693	0.0142228	0.0330833	0.00931204	0.0169733	0.0112965	0.00354667	0.00179956
9.08333	1.4139	1.42578	1.4364	1.36718	1.379	1.36295	1.07119	1.08645	1.10728	0.40315	0.38582	0.37486	0.04377	0.02885	0.02675	0.03062	0.01241	0.00894	0.00202	0.00302	0.00594	1.42536	0.0112559	1.36971	0.00831873	1.08831	0.0181165	0.387943	0.014264	0.0331233	0.00927988	0.0173233	0.0116452	0.00366	0.00203686
9.1	1.41711	1.42738	1.43907	1.36492	1.37988	1.36285	1.07156	1.08715	1.10747	0.4041	0.38703	0.37568	0.04442	0.02943	0.02659	0.03046	0.01184	0.00792	0.00188	0.00278	0.00631	1.42785	0.0109876	1.36922	0.00929254	1.08873	0.0180068	0.388937	0.0143056	0.03348	0.00958014	0.01674	0.0120424	0.00365667	0.0023415
9.11667	1.41642	1.42832	1.43692	1.3664	1.38296	1.36405	1.07106	1.08801	1.10855	0.40535	0.38782	0.37599	0.04428	0.02941	0.02712	0.03041	0.01231	0.0088	0.00192	0.00276	0.00552	1.42722	0.0102942	1.37114	0.0103065	1.08921	0.0187736	0.38972	0.0147719	0.0336033	0.00931689	0.0171733	0.0115969	0.0034	0.0018834
9.13333	1.41751	1.42827	1.44033	1.36598	1.38162	1.36412	1.07194	1.0886	1.11009	0.40574	0.38868	0.37676	0.04506	0.02937	0.02742	0.03008	0.01269	0.00851	0.00186	0.00286	0.00598	1.4287	0.0114162	1.37057	0.00961179	1.09021	0.0191259	0.390393	0.0145658	0.03395	0.00967082	0.0170933	0.0114393	0.00356667	0.00214898
9.15	1.41851	1.42934	1.44313	1.36631	1.38155	1.36483	1.07259	1.08989	1.11031	0.40628	0.38937	0.37771	0.04489	0.02949	0.02707	0.0305	0.01232	0.00901	0.00148	0.00253	0.00546	1.43033	0.0123396	1.3709	0.00925569	1.09093	0.0188815	0.39112	0.0143652	0.0338167	0.00966582	0.0172767	0.0115707	0.00315667	0.00206268
9.16667	1.41923	1.42871	1.44129	1.36689	1.38175	1.3645	1.07368	1.09064	1.11102	0.40755	0.38984	0.37822	0.04529	0.03022	0.02695	0.03003	0.01237	0.00928	0.00207	0.00283	0.00605	1.42974	0.0110662	1.37105	0.00934607	1.09178	0.0186961	0.39187	0.01477	0.0341533	0.00978224	0.0172267	0.0111951	0.00365	0.00211291
9.18333	1.41878	1.42931	1.44097	1.36912	1.38284	1.36393	1.07306	1.08956	1.11055	0.4077	0.39078	0.37877	0.04538	0.02994	0.02782	0.03091	0.01199	0.00883	0.00165	0.00258	0.00599	1.42969	0.0110998	1.37196	0.00977039	1.09106	0.0187898	0.392417	0.0145343	0.03438	0.00958507	0.0172433	0.0119407	0.00340667	0.00228505
9.2	1.41761	1.43186	1.44157	1.36879	1.38379	1.36437	1.07413	1.09229	1.11233	0.4083	0.39147	0.38047	0.04597	0.03045	0.02716	0.03091	0.01162	0.00942	0.00186	0.00284	0.00568	1.43035	0.0120515	1.37232	0.010179	1.09292	0.0191077	0.393413	0.0140164	0.0345267	0.0100458	0.0173167	0.0118235	0.00346	0.00198404
9.21667	1.41997	1.43223	1.44352	1.36896	1.38451	1.36727	1.07578	1.09362	1.11317	0.40914	0.39197	0.38017	0.04571	0.03039	0.02754	0.03078	0.01259	0.00841	0.00167	0.00262	0.00547	1.43191	0.0117783	1.37358	0.0095033	1.09419	0.0187015	0.39376	0.0145677	0.0345467	0.00977219	0.01726	0.0118937	0.00325333	0.00197758
9.23333	1.42044	1.43182	1.44224	1.36993	1.38532	1.36595	1.07559	1.09199	1.11339	0.40941	0.39291	0.38071	0.04625	0.03113	0.02777	0.03032	0.01227	0.00886	0.00211	0.00238	0.00625	1.4315	0.0109035	1.37373	0.0102298	1.09366	0.018955	0.394343	0.0144036	0.03505	0.0098439	0.01715	0.0115323	0.00358	0.00231623
9.25	1.42156	1.43264	1.44281	1.36963	1.38555	1.36574	1.07644	1.09452	1.1141	0.41031	0.39368	0.38114	0.04683	0.03107	0.02798	0.03035	0.01259	0.00893	0.00191	0.00265	0.00555	1.43234	0.0106282	1.37364	0.0104961	1.09502	0.018835	0.395043	0.0146327	0.0352933	0.0101098	0.01729	0.0114574	0.00337	0.00192385
9.26667	1.4204	1.43095	1.44181	1.36865	1.38645	1.36841	1.07707	1.09658	1.11512	0.41156	0.39435	0.38246	0.04694	0.03075	0.02855	0.03016	0.01228	0.00877	0.0016	0.00266	0.00577	1.43105	0.0107054	1.3745	0.0103468	1.09626	0.0190271	0.396123	0.0146308	0.0354133	0.0100428	0.01707	0.0114713	0.00334333	0.00216736
9.28333	1.42073	1.43299	1.44119	1.37144	1.38642	1.36637	1.07962	1.09585	1.11638	0.4123	0.39473	0.38284	0.04706	0.03134	0.02885	0.03079	0.01253	0.00875	0.00229	0.00299	0.00586	1.43164	0.0102969	1.37474	0.0104252	1.09728	0.0184219	0.396623	0.014821	0.03575	0.00987356	0.0173567	0.0117861	0.00371333	0.00189173
9.3	1.42171	1.43085	1.44432	1.3711	1.38657	1.37	1.07936	1.09625	1.11595	0.41262	0.39536	0.38399	0.04718	0.03126	0.02851	0.03065	0.01222	0.00909	0.00223	0.00331	0.00596	1.43229	0.0113739	1.37589	0.00926549	1.09719	0.018313	0.397323	0.0144156	0.03565	0.0100795	0.01732	0.0116497	0.00383333	0.00191928
9.31667	1.42475	1.43196	1.44345	1.36884	1.38535	1.36876	1.0795	1.09725	1.1187	0.41385	0.39568	0.3846	0.0471	0.03128	0.029	0.03085	0.01208	0.00868	0.00213	0.00289	0.00549	1.43339	0.00943128	1.37432	0.00955523	1.09848	0.0196291	0.398043	0.0147675	0.0357933	0.009858	0.0172033	0.01194	0.00350333	0.00176197
9.33333	1.42193	1.43232	1.44444	1.3727	1.38696	1.36992	1.08038	1.09848	1.11801	0.41444	0.39669	0.38552	0.04725	0.03209	0.02929	0.03075	0.01222	0.00949	0.00225	0.00283	0.00601	1.4329	0.0112661	1.37653	0.00914182	1.09896	0.0188195	0.398883	0.0145842	0.03621	0.00966288	0.0174867	0.0115672	0.00369667	0.00202429
9.35	1.42342	1.43198	1.44414	1.37319	1.38783	1.36956	1.08252	1.09835	1.11971	0.41532	0.39755	0.38596	0.04749	0.03209	0.02875	0.03166	0.01211	0.00891	0.00207	0.00248	0.00541	1.43318	0.010412	1.37686	0.00967212	1.10019	0.0186634	0.39961	0.014788	0.03611	0.00999586	0.01756	0.0123153	0.00332	0.00182157
9.36667	1.42296	1.43506	1.44406	1.37162	1.38861	1.36896	1.08186	1.09888	1.11921	0.41536	0.39751	0.38711	0.04796	0.03242	0.02942	0.03046	0.01241	0.00895	0.00164	0.00309	0.00575	1.43403	0.0105879	1.3764	0.0106603	1.09998	0.0186994	0.399993	0.0142878	0.0366	0.00995174	0.0172733	0.0115503	0.00349333	0.00208447
9.38333	1.42292	1.43475	1.44685	1.37399	1.38848	1.37089	1.08306	1.09952	1.11906	0.41607	0.39954	0.38697	0.0483	0.03244	0.02977	0.03061	0.01276	0.00922	0.00229	0.00295	0.00603	1.43484	0.0119653	1.37779	0.00938952	1.10055	0.0180219	0.40086	0.0145948	0.0368367	0.0100169	0.01753	0.0114651	0.00375667	0.00199623
9.4	1.42381	1.43347	1.44678	1.37523	1.38899	1.37136	1.08281	1.10105	1.12075	0.41691	0.39943	0.38857	0.04814	0.0325	0.02984	0.03141	0.01235	0.00905	0.00232	0.00313	0.00589	1.43469	0.0115332	1.37853	0.00926581	1.10154	0.0189747	0.401637	0.0142983	0.0368267	0.00988749	0.0176033	0.0120702	0.00378	0.00187166
9.41667	1.42457	1.43396	1.4459	1.37445	1.38719	1.36965	1.08352	1.10121	1.12209	0.41788	0.4006	0.38893	0.04851	0.03254	0.03036	0.03105	0.01221	0.00905	0.00187	0.00272	0.00552	1.43481	0.0106904	1.3771	0.00906458	1.10227	0.019307	0.40247	0.0145653	0.0371367	0.00990972	0.0174367	0.0118949	0.00337	0.00190984
9.43333	1.42458	1.4334	1.44607	1.37401	1.38922	1.37245	1.08526	1.10149	1.12183	0.41831	0.40132	0.38929	0.04891	0.03328	0.03	0.03125	0.01232	0.00878	0.002	0.00253	0.00576	1.43468	0.0108023	1.37856	0.00926472	1.10286	0.0183235	0.402973	0.0145805	0.0373967	0.0101048	0.01745	0.0120815	0.00343	0.00203517
9.45	1.424	1.43751	1.44768	1.37618	1.38967	1.37142	1.08562	1.10312	1.12242	0.41921	0.4026	0.38974	0.04918	0.03305	0.03068	0.03163	0.01275	0.00879	0.00146	0.00293	0.00594	1.4364	0.0118792	1.37909	0.00946661	1.10372	0.0184073	0.40385	0.0147747	0.0376367	0.0100668	0.0177233	0.0122052	0.00344333	0.00228369
9.46667	1.42616	1.43518	1.44652	1.37638	1.39008	1.37208	1.08646	1.10242	1.12459	0.41975	0.40172	0.39119	0.04958	0.03331	0.02994	0.03076	0.01239	0.00868	0.00229	0.00298	0.00582	1.43595	0.010202	1.37951	0.00940018	1.10449	0.0191491	0.40422	0.0144432	0.03761	0.0105024	0.0172767	0.0118233	0.00369667	0.00187094
9.48333	1.42686	1.43678	1.44599	1.37722	1.39063	1.37193	1.08702	1.10363	1.12432	0.42091	0.4026	0.39082	0.0498	0.03294	0.03057	0.031	0.01203	0.00958	0.00183	0.00298	0.00562	1.43654	0.0095672	1.37993	0.00963935	1.10499	0.0186872	0.404777	0.0151626	0.03777	0.0104855	0.0175367	0.0117238	0.00347667	0.0019432
9.5	1.42629	1.43774	1.4461	1.37391	1.38899	1.37226	1.08697	1.10333	1.12502	0.4214	0.40432	0.39188	0.05005	0.03389	0.03049	0.03106	0.01223	0.00885	0.00174	0.00287	0.00574	1.43671	0.00994508	1.37839	0.00921974	1.10511	0.0190871	0.405867	0.0148207	0.0381433	0.0104507	0.01738	0.0119672	0.00345	0.00206211
9.51667	1.42606	1.4372	1.44789	1.37763	1.39099	1.3736	1.08883	1.10562	1.1254	0.42169	0.40431	0.39296	0.04995	0.03413	0.03076	0.03153	0.01254	0.0091	0.00199	0.00264	0.00612	1.43705	0.0109158	1.38074	0.00910259	1.10662	0.0183054	0.40632	0.0144701	0.03828	0.010246	0.0177233	0.01208	0.00358333	0.00222073
9.53333	1.42714	1.43801	1.44715	1.37555	1.39202	1.37486	1.08859	1.10636	1.12782	0.42257	0.40549	0.3942	0.05019	0.03455	0.03132	0.03155	0.01231	0.00944	0.00185	0.00248	0.00551	1.43743	0.0100175	1.38081	0.00971427	1.10759	0.0196439	0.40742	0.0142831	0.0386867	0.0100922	0.0177667	0.0120227	0.00328	0.00195676
9.55	1.42771	1.43827	1.44884	1.37888	1.39154	1.37285	1.08989	1.10572	1.12821	0.42361	0.40611	0.39424	0.05124	0.03409	0.03071	0.0312	0.0128	0.00902	0.00182	0.00281	0.00603	1.43827	0.010565	1.38109	0.00953898	1.10794	0.0192562	0.407987	0.0147747	0.03868	0.0110078	0.0176733	0.0118659	0.00355333	0.00220123
9.56667	1.42893	1.43812	1.4489	1.37904	1.39371	1.37547	1.09093	1.10806	1.12768	0.42356	0.40619	0.3951	0.05082	0.03425	0.03138	0.03143	0.01251	0.00901	0.00173	0.00291	0.00584	1.43865	0.00999554	1.38274	0.00966654	1.10889	0.0183891	0.408283	0.014345	0.0388167	0.0104938	0.01765	0.0120615	0.00349333	0.00211618
9.58333	1.42753	1.43986	1.45074	1.37826	1.39214	1.37475	1.09052	1.10786	1.12755	0.4246	0.40744	0.39591	0.05067	0.03424	0.03165	0.03166	0.01228	0.00921	0.00173	0.00284	0.00598	1.43938	0.0116125	1.38172	0.00919589	1.10864	0.0185274	0.409317	0.0144368	0.0388533	0.0103151	0.0177167	0.0121725	0.00351667	0.00220432
9.6	1.42753	1.43742	1.44979	1.37822	1.39279	1.37474	1.09369	1.10741	1.12804	0.42546	0.40799	0.39671	0.05093	0.03482	0.03103	0.03133	0.01203	0.00956	0.00193	0.00277	0.00573	1.43825	0.011153	1.38192	0.00957599	1.10971	0.0172904	0.410053	0.0144856	0.0389267	0.0105665	0.01764	0.01192	0.00347667	0.00199613
9.61667	1.42746	1.43868	1.44882	1.38079	1.39213	1.3756	1.09311	1.10873	1.12845	0.42589	0.40894	0.39695	0.05154	0.03519	0.03215	0.03153	0.01249	0.00929	0.00154	0.00269	0.00582	1.43832	0.0106845	1.38284	0.00845353	1.1101	0.0177096	0.410593	0.0145407	0.0396267	0.0104286	0.01777	0.0120234	0.00335	0.00221502
9.63333	1.42935	1.44027	1.45031	1.37974	1.39494	1.37707	1.0908	1.10978	1.13019	0.42625	0.40929	0.39723	0.05234	0.03534	0.03209	0.03095	0.0123	0.0094	0.00217	0.00278	0.00591	1.43998	0.0104831	1.38392	0.00963938	1.11026	0.0196993	0.410923	0.0145788	0.0399233	0.0108752	0.01755	0.011695	0.00362	0.00200651
9.65	1.43066	1.43977	1.45091	1.37836	1.39362	1.37414	1.09283	1.10981	1.1312	0.42749	0.41015	0.39815	0.05228	0.03483	0.03228	0.0315	0.0122	0.00965	0.0024	0.00285	0.00614	1.44045	0.0101419	1.38204	0.0102481	1.11128	0.0192272	0.41193	0.0147508	0.0397967	0.0108858	0.0177833	0.0119472	0.00379667	0.00204182
9.66667	1.42952	1.44163	1.45177	1.38147	1.39495	1.37689	1.09475	1.11207	1.1298	0.42748	0.41056	0.39942	0.05197	0.03561	0.03248	0.03171	0.0125	0.00913	0.00189	0.00319	0.00596	1.44097	0.0111395	1.38444	0.00938838	1.11221	0.0175254	0.412487	0.0141289	0.04002	0.0104667	0.01778	0.0121808	0.00368	0.00207877
9.68333	1.43097	1.44041	1.45218	1.37958	1.39437	1.37776	1.09435	1.1113	1.13396	0.42871	0.41119	0.3994	0.05221	0.03579	0.03258	0.03156	0.01206	0.00944	0.00191	0.00282	0.00562	1.44119	0.0106263	1.3839	0.00910996	1.1132	0.0198735	0.4131	0.0147481	0.0401933	0.0105298	0.0176867	0.0120859	0.00345	0.00193357
9.7	1.4294	1.44144	1.45397	1.38088	1.39542	1.37734	1.09447	1.11237	1.13238	0.42909	0.41224	0.40037	0.05302	0.03557	0.03258	0.03166	0.01268	0.00897	0.00191	0.00283	0.00595	1.4416	0.0122858	1.38455	0.00958149	1.11307	0.0189648	0.4139	0.0144318	0.04039	0.0110396	0.01777	0.0121713	0.00356333	0.00211748
9.71667	1.42902	1.44066	1.45214	1.3837	1.39683	1.37905	1.09617	1.11302	1.13361	0.4306	0.41306	0.40138	0.05315	0.03615	0.03282	0.03149	0.01225	0.00951	0.00192	0.00273	0.00619	1.44061	0.0115601	1.38653	0.00922088	1.11427	0.0187511	0.415013	0.0147076	0.0407067	0.0109041	0.01775	0.0119778	0.00361333	0.00226791
9.73333	1.43055	1.44042	1.45272	1.38245	1.39666	1.37888	1.09722	1.11275	1.13489	0.43088	0.41379	0.40199	0.05362	0.03639	0.03261	0.03187	0.01252	0.00938	0.00202	0.00331	0.00592	1.44123	0.0111072	1.386	0.00940565	1.11495	0.0189314	0.415553	0.0145255	0.0408733	0.0111996	0.0179233	0.0121798	0.00375	0.00198688
9.75	1.43103	1.44183	1.45485	1.38289	1.39731	1.37902	1.09889	1.11358	1.13622	0.43127	0.41356	0.40216	0.05261	0.03677	0.0331	0.03159	0.01241	0.00888	0.00181	0.00295	0.00598	1.44257	0.0119272	1.38641	0.00963879	1.11623	0.0188056	0.415663	0.0146685	0.0408267	0.0103683	0.0176267	0.0122207	0.00358	0.0021552
9.76667	1.43195	1.44454	1.45452	1.38176	1.39541	1.37988	1.09942	1.11494	1.13584	0.43214	0.41532	0.40329	0.05335	0.03676	0.03291	0.0318	0.01211	0.00931	0.00174	0.00288	0.00611	1.44367	0.0113101	1.38568	0.00847583	1.11673	0.0182761	0.416917	0.0144911	0.0410067	0.0108616	0.01774	0.0122565	0.00357667	0.00226677
9.78333	1.43142	1.44206	1.45601	1.38314	1.39723	1.37929	1.09966	1.11661	1.13722	0.43296	0.41509	0.40368	0.05357	0.03695	0.03362	0.03134	0.01262	0.00966	0.00199	0.00267	0.00618	1.44316	0.0123321	1.38655	0.00944452	1.11783	0.0188097	0.417243	0.0147583	0.04138	0.0106873	0.0178733	0.011756	0.00361333	0.00224865
9.8	1.43186	1.44506	1.45473	1.38188	1.39781	1.38008	1.1002	1.1172	1.13701	0.43356	0.41637	0.40452	0.05354	0.03719	0.03411	0.0316	0.01238	0.00942	0.00215	0.00281	0.00585	1.44388	0.0114803	1.38659	0.0097584	1.11814	0.0184229	0.41815	0.0146016	0.0416133	0.010443	0.0178	0.0120424	0.00360333	0.00197346
9.81667	1.43416	1.44291	1.45517	1.38324	1.39809	1.37952	1.09992	1.11544	1.13805	0.43422	0.41703	0.40469	0.05429	0.03745	0.03422	0.03232	0.01249	0.00933	0.00221	0.0028	0.00567	1.44408	0.0105538	1.38695	0.00982519	1.1178	0.0191745	0.418647	0.0148312	0.0419867	0.0107767	0.0180467	0.0124616	0.00356	0.00185097
9.83333	1.43168	1.44188	1.45488	1.38488	1.39983	1.37972	1.10176	1.11759	1.13643	0.43459	0.41706	0.40632	0.05446	0.03752	0.03392	0.03179	0.01227	0.00946	0.002	0.00275	0.00589	1.44281	0.0116281	1.38814	0.0104446	1.11859	0.0173568	0.419323	0.0142703	0.0419667	0.0109683	0.01784	0.0121625	0.00354667	0.00206374
9.85	1.43384	1.44371	1.45574	1.384	1.40045	1.38298	1.10267	1.11949	1.13943	0.43511	0.41758	0.40583	0.0544	0.03713	0.03389	0.03184	0.01236	0.00948	0.00227	0.00294	0.00609	1.44443	0.0109677	1.38914	0.00980513	1.12053	0.0184021	0.419507	0.0147348	0.0418067	0.0110258	0.0178933	0.0121637	0.00376667	0.00203976
9.86667	1.43543	1.44629	1.45782	1.38457	1.39915	1.38101	1.10205	1.1194	1.13924	0.43647	0.41928	0.40724	0.05531	0.03795	0.03457	0.03183	0.01245	0.00937	0.00192	0.00299	0.00603	1.44651	0.0111967	1.38824	0.00961171	1.12023	0.0186089	0.420997	0.0146904	0.04261	0.0111276	0.0178833	0.0121759	0.00364667	0.00213224
9.88333	1.43526	1.44645	1.45598	1.38685	1.39882	1.38189	1.10362	1.12042	1.14056	0.43746	0.41999	0.40762	0.05468	0.03829	0.0342	0.03161	0.01283	0.00921	0.00204	0.00308	0.00622	1.4459	0.0103711	1.38919	0.00870352	1.12153	0.0184951	0.42169	0.0149925	0.04239	0.0108381	0.0178833	0.0120246	0.00378	0.00217614
9.9	1.43503	1.44422	1.4565	1.38694	1.40096	1.38221	1.103	1.12155	1.14108	0.43808	0.42004	0.40881	0.05531	0.03813	0.03469	0.03197	0.01267	0.0095	0.00197	0.00307	0.00587	1.44525	0.010772	1.39004	0.00975103	1.12188	0.0190421	0.42231	0.0147664	0.04271	0.0110466	0.0180467	0.0121617	0.00363667	0.0020108
9.91667	1.43384	1.44426	1.45536	1.38672	1.4015	1.38227	1.10484	1.12157	1.14022	0.43754	0.42096	0.40929	0.05565	0.03843	0.0348	0.03233	0.01252	0.00964	0.00166	0.00327	0.00605	1.44449	0.0107618	1.39016	0.0100668	1.12221	0.0176987	0.422597	0.0141959	0.04296	0.0111387	0.0181633	0.0123529	0.00366	0.00222083
9.93333	1.43661	1.44754	1.45896	1.38664	1.40196	1.38344	1.10455	1.12147	1.14195	0.4391	0.42145	0.40911	0.05594	0.0386	0.03506	0.03226	0.01297	0.00948	0.00205	0.00285	0.006	1.4477	0.0111759	1.39068	0.00989893	1.12266	0.0187282	0.42322	0.0150731	0.0432	0.0111742	0.0182367	0.0122693	0.00363333	0.00208826
9.95	1.43605	1.44513	1.45781	1.38706	1.4021	1.38235	1.10556	1.12358	1.14176	0.44003	0.42131	0.41082	0.0557	0.03846	0.0355	0.03213	0.01296	0.00931	0.00198	0.00273	0.00593	1.44633	0.0109295	1.3905	0.0103154	1.12363	0.0181001	0.424053	0.014797	0.04322	0.0109089	0.0181333	0.0122581	0.00354667	0.00209782
9.96667	1.43708	1.44672	1.45838	1.38674	1.40193	1.38604	1.10526	1.1234	1.1432	0.43975	0.42262	0.41151	0.05608	0.03925	0.03515	0.03222	0.01249	0.00924	0.00235	0.00308	0.00586	1.44739	0.010666	1.39157	0.00897885	1.12395	0.0189761	0.424627	0.0142265	0.0434933	0.0110915	0.0179833	0.0124359	0.00376333	0.00185209
9.98333	1.43465	1.44544	1.46093	1.38669	1.40345	1.38407	1.10721	1.12424	1.144	0.44134	0.42383	0.41194	0.05668	0.03941	0.03526	0.03238	0.01293	0.00951	0.002	0.00297	0.00563	1.44701	0.0132099	1.3914	0.0105146	1.12515	0.0184119	0.425703	0.0147893	0.0437833	0.01136	0.0182733	0.0123358	0.00353333	0.00187942
10	1.43763	1.44762	1.45867	1.38697	1.40319	1.38485	1.10694	1.12438	1.14395	0.44201	0.4239	0.41295	0.05662	0.03904	0.03578	0.03207	0.01278	0.00932	0.00181	0.00263	0.00607	1.44797	0.0105244	1.39167	0.0100328	1.12509	0.0185152	0.426287	0.0146763	0.0438133	0.01121	0.0180567	0.0122586	0.00350333	0.00226029

## Sheet: Fig. 1e
Time	Absorbance																					Mean	Standard Deviation	Mean	Standard Deviation	Mean	Standard Deviation	Mean	Standard Deviation	Mean	Standard Deviation	Mean	Standard Deviation	Mean	Standard Deviation
min	AU
	ox50_1	50_2	50_3	100_1	100_2	100_3	200_1	200_2	200_3	300_1	300_2	300_3	400_1	400_2	400_3	oxM58control_1	oxM58control_2	oxM58control_3	CcaA_50mM_1	CcaA_50mM_2	CcaA_50mM_3	Statistics On Rows of B"Absorbance":D	Statistics On Rows of B"Absorbance":D	Statistics On Rows of E:G	Statistics On Rows of E:G	Statistics On Rows of H:J	Statistics On Rows of H:J	Statistics On Rows of K:M	Statistics On Rows of K:M	Statistics On Rows of N:P	Statistics On Rows of N:P	Statistics On Rows of Q:S	Statistics On Rows of Q:S	Statistics On Rows of T:V	Statistics On Rows of T:V
0	0.17968	0.15882	0.14338	0.03713	0.04511	0.04613	0.00315	0.00813	0.00554	0.0029	0.0062	0.00619	0.00506	0.00507	0.00447	0.0027	-0.0001	-6e-05	0.0033	0.00177	0.00453	0.160627	0.0182173	0.04279	0.00492816	0.00560667	0.00249067	0.00509667	0.00190238	0.00486667	0.00034356	0.000846667	0.00160516	0.0032	0.00138271
0.0166667	0.21432	0.20391	0.18684	0.06433	0.06836	0.07242	0.00304	0.00758	0.00564	0.00307	0.00613	0.00403	0.00536	0.00503	0.00396	0.00244	0.00078	-8e-05	0.00318	0.00179	0.00414	0.20169	0.0138739	0.06837	0.00404501	0.00542	0.00227798	0.00441	0.00156499	0.00478333	0.00073187	0.00104667	0.00128099	0.00303667	0.00118154
0.0333333	0.24713	0.24378	0.22501	0.09354	0.09473	0.09906	0.00303	0.00823	0.00557	0.00253	0.00638	0.00432	0.00524	0.00482	0.00412	0.00232	0.00043	-1e-05	0.00292	0.00217	0.00468	0.23864	0.0119222	0.0957767	0.00290504	0.00561	0.00260023	0.00441	0.00192658	0.00472667	0.000565803	0.000913333	0.00123791	0.00325667	0.00128842
0.05	0.27503	0.27912	0.25811	0.12174	0.1209	0.1248	0.00285	0.00771	0.00564	0.00295	0.00685	0.00472	0.00451	0.0046	0.00464	0.00223	0.00013	0.00026	0.00254	0.0025	0.00434	0.270753	0.0111388	0.12248	0.00205261	0.0054	0.00243887	0.00484	0.00195277	0.00458333	6.65833e-05	0.000873333	0.0011767	0.00312667	0.00105097
0.0666667	0.30126	0.30959	0.28854	0.14906	0.14606	0.14816	0.0037	0.00702	0.0053	0.00253	0.0064	0.00418	0.00443	0.00471	0.00445	0.0014	0.00037	-0.00014	0.00207	0.00191	0.00435	0.299797	0.010601	0.14776	0.00153948	0.00534	0.00166036	0.00437	0.00194198	0.00453	0.000156205	0.000543333	0.000784496	0.00277667	0.00136489
0.0833333	0.32541	0.3379	0.31533	0.17467	0.17058	0.17153	0.00329	0.00742	0.00538	0.00259	0.00651	0.00422	0.00431	0.00401	0.00448	0.00127	0.00018	-0.00045	0.00192	0.00215	0.00451	0.326213	0.0113064	0.17226	0.00214049	0.00536333	0.00206505	0.00444	0.00196924	0.00426667	0.000237978	0.000333333	0.000870192	0.00286	0.00143356
0.1	0.34664	0.36362	0.34079	0.1999	0.19318	0.19271	0.00322	0.00781	0.00554	0.00294	0.0059	0.00418	0.00467	0.00453	0.00483	0.00185	0.00053	0.00011	0.00163	0.00177	0.00466	0.35035	0.0118586	0.195263	0.00402234	0.00552333	0.00229505	0.00434	0.00148647	0.00467667	0.000150111	0.00083	0.000907965	0.00268667	0.00171039
0.116667	0.36691	0.38684	0.36321	0.2225	0.21565	0.21358	0.00318	0.00761	0.00596	0.00274	0.00604	0.00421	0.00431	0.00436	0.00463	0.00224	0.00041	1e-05	0.00156	0.00207	0.00432	0.37232	0.01271	0.217243	0.00466858	0.00558333	0.00223889	0.00433	0.00165327	0.00443333	0.000172143	0.000886667	0.00118896	0.00265	0.00146857
0.133333	0.38576	0.40739	0.3834	0.24373	0.23537	0.23171	0.0037	0.0083	0.00575	0.00274	0.00582	0.00442	0.00427	0.00463	0.00426	0.00163	0.0001	-3e-05	0.00165	0.00219	0.00416	0.392183	0.0132221	0.236937	0.00616124	0.00591667	0.00230452	0.00432667	0.00154212	0.00438667	0.000210792	0.000566667	0.000923165	0.00266667	0.00132115
0.15	0.4034	0.42735	0.40258	0.2636	0.25425	0.25044	0.00348	0.00807	0.00543	0.00315	0.00592	0.00436	0.00426	0.0048	0.0044	0.00213	0.0009	3e-05	0.00104	0.00202	0.00413	0.41111	0.0140702	0.256097	0.00677156	0.00566	0.00230363	0.00447667	0.00138868	0.00448667	0.000280238	0.00102	0.00105513	0.00239667	0.00157906
0.166667	0.41947	0.44658	0.42037	0.28266	0.27238	0.26741	0.0039	0.00813	0.00548	0.00335	0.00596	0.00437	0.00405	0.00519	0.00477	0.00129	0.0003	9e-05	0.00189	0.00242	0.00386	0.428807	0.0153987	0.27415	0.00777755	0.00583667	0.00213744	0.00456	0.00131533	0.00467	0.000576541	0.00056	0.000640859	0.00272333	0.00101943
0.183333	0.4355	0.46271	0.43622	0.30059	0.28923	0.28384	0.00384	0.00856	0.00532	0.00337	0.00574	0.00441	0.00421	0.00487	0.00462	0.00147	2e-05	0.00043	0.00148	0.00207	0.00409	0.44481	0.015506	0.29122	0.00855048	0.00590667	0.00241407	0.00450667	0.00118795	0.00456667	0.000333217	0.00064	0.000747462	0.00254667	0.00136873
0.2	0.44993	0.47879	0.45258	0.31766	0.30562	0.29855	0.00425	0.00967	0.00567	0.00291	0.00669	0.00412	0.00468	0.00505	0.00464	0.00154	0.00071	0.00038	0.00101	0.00213	0.00405	0.460433	0.0159525	0.307277	0.00966211	0.00653	0.00281048	0.00457333	0.00193035	0.00479	0.000226053	0.000876667	0.00059769	0.00239667	0.00153744
0.216667	0.46348	0.4943	0.46737	0.33408	0.32154	0.31306	0.00458	0.01068	0.00681	0.00327	0.00645	0.00443	0.00412	0.00467	0.00479	0.00175	0.00055	0.00049	0.00153	0.00218	0.00429	0.47505	0.0167841	0.322893	0.0105751	0.00735667	0.00308652	0.00471667	0.00160926	0.00452667	0.000357258	0.00093	0.000710774	0.00266667	0.00144293
0.233333	0.47634	0.50875	0.47979	0.34953	0.33622	0.3271	0.00516	0.01142	0.00615	0.00289	0.00644	0.0042	0.00446	0.00526	0.00447	0.00156	0.00043	0.00016	0.00132	0.00227	0.00438	0.488293	0.0177998	0.337617	0.01128	0.00757667	0.00336503	0.00451	0.00179519	0.00473	0.000459021	0.000716667	0.00074272	0.00265667	0.00156622
0.25	0.48848	0.52171	0.4937	0.36426	0.34963	0.34077	0.0059	0.01138	0.00716	0.00321	0.00644	0.00448	0.00509	0.00463	0.00466	0.00192	0.00039	6e-05	0.00075	0.00222	0.00481	0.501297	0.0178701	0.351553	0.0118625	0.00814667	0.00287015	0.00471	0.00162724	0.00479333	0.000257358	0.00079	0.000992421	0.00259333	0.00205559
0.266667	0.50027	0.53569	0.5062	0.37844	0.36416	0.35369	0.0069	0.01264	0.00766	0.00318	0.00639	0.00443	0.00449	0.00524	0.00486	0.00197	0.00052	0.00033	0.00132	0.00211	0.00454	0.514053	0.018971	0.36543	0.0124238	0.00906667	0.00311784	0.00466667	0.00161803	0.00486333	0.000375011	0.00094	0.000897051	0.00265667	0.00167816
0.283333	0.51142	0.54602	0.51809	0.39246	0.37691	0.36609	0.00881	0.01386	0.00842	0.00317	0.0066	0.00456	0.00421	0.00515	0.00472	0.00208	0.00092	0.00042	0.00107	0.00213	0.00427	0.525177	0.0183564	0.378487	0.0132555	0.0103633	0.00303447	0.00477667	0.00172523	0.00469333	0.000470567	0.00114	0.000851587	0.00249	0.00163009
0.3	0.52188	0.55807	0.52973	0.40505	0.39054	0.37811	0.01066	0.01475	0.00977	0.00291	0.0068	0.00467	0.00474	0.00553	0.00495	0.00184	0.00022	0.00056	0.00139	0.00187	0.0045	0.53656	0.0190372	0.391233	0.0134834	0.0117267	0.00265583	0.00479333	0.00194793	0.00507333	0.000409186	0.000873333	0.000854244	0.00258667	0.00167429
0.316667	0.53269	0.56882	0.54011	0.41767	0.40209	0.38881	0.0132	0.01704	0.01111	0.00293	0.0063	0.00472	0.00441	0.00526	0.00446	0.00157	0.00056	0.00041	0.00151	0.00171	0.00441	0.547207	0.0190818	0.402857	0.0144453	0.0137833	0.00300773	0.00465	0.00168609	0.00471	0.00047697	0.000846667	0.000630899	0.00254333	0.00161967
0.333333	0.54325	0.57914	0.54962	0.43018	0.41346	0.40018	0.01622	0.01881	0.01295	0.00328	0.00653	0.00474	0.00424	0.00519	0.00455	0.00198	0.00107	0.00034	0.00148	0.00253	0.00479	0.557337	0.019149	0.414607	0.0150328	0.0159933	0.00293657	0.00485	0.00162779	0.00466	0.000484458	0.00113	0.000821645	0.00293333	0.00169146
0.35	0.55165	0.59044	0.56008	0.44107	0.4242	0.41045	0.01948	0.02161	0.01558	0.00321	0.00595	0.00425	0.0041	0.00517	0.0042	0.00179	0.00093	-0.00019	0.00152	0.00254	0.00438	0.56739	0.020402	0.42524	0.0153365	0.01889	0.00305799	0.00447	0.00138318	0.00449	0.000591016	0.000843333	0.000992841	0.00281333	0.00144946
0.366667	0.5606	0.6003	0.56953	0.45281	0.43587	0.42086	0.02316	0.02471	0.01808	0.00308	0.00686	0.00418	0.00418	0.00557	0.00503	0.00187	0.0009	7e-05	0.00194	0.00219	0.0045	0.57681	0.0208272	0.436513	0.0159847	0.0219833	0.00346809	0.00470667	0.00194426	0.00492667	0.000700738	0.000946667	0.000900907	0.00287667	0.00141139
0.383333	0.57004	0.60857	0.57878	0.46315	0.44623	0.43006	0.02687	0.028	0.02118	0.00331	0.0063	0.00426	0.00414	0.0049	0.00482	0.00199	0.00094	1e-05	0.00175	0.00171	0.00522	0.585797	0.0202006	0.44648	0.0165464	0.02535	0.00365526	0.00462333	0.00152775	0.00462	0.000417612	0.00098	0.000990606	0.00289333	0.00201505
0.4	0.57873	0.6178	0.5873	0.47357	0.45601	0.4398	0.03111	0.03219	0.02442	0.00364	0.00655	0.00463	0.00471	0.00524	0.00466	0.00227	0.00106	8e-05	0.00192	0.0024	0.00489	0.59461	0.0205352	0.45646	0.0168895	0.02924	0.00420903	0.00494	0.00147956	0.00487	0.000321403	0.00113667	0.00109701	0.00307	0.00159433
0.416667	0.587	0.62663	0.59626	0.48347	0.46568	0.44969	0.03564	0.03576	0.02797	0.00308	0.00643	0.00459	0.00424	0.00551	0.00499	0.00215	0.00088	0.00048	0.00158	0.00247	0.00467	0.603297	0.0207309	0.46628	0.016898	0.0331233	0.00446332	0.0047	0.00167771	0.00491333	0.000638462	0.00117	0.000871952	0.00290667	0.00159061
0.433333	0.59501	0.63536	0.60379	0.49308	0.47548	0.45838	0.0407	0.04033	0.03208	0.00369	0.00672	0.00478	0.00433	0.00561	0.00462	0.00239	0.00083	0.00059	0.00221	0.00238	0.00498	0.611387	0.0212206	0.475647	0.0173506	0.0377033	0.00487346	0.00506333	0.00153474	0.00485333	0.000671143	0.00127	0.000977343	0.00319	0.00155251
0.45	0.60215	0.64328	0.6118	0.5022	0.48496	0.46737	0.04534	0.04473	0.03622	0.0039	0.00649	0.00458	0.00473	0.00543	0.00495	0.00231	0.00097	-0.00014	0.00136	0.00243	0.00537	0.619077	0.0215089	0.484843	0.0174153	0.0420967	0.00509847	0.00499	0.0013428	0.00503667	0.000357957	0.00104667	0.0012268	0.00305333	0.0020764
0.466667	0.61011	0.65073	0.6192	0.51219	0.49456	0.47597	0.05059	0.0498	0.04052	0.00335	0.00652	0.0051	0.00443	0.00564	0.00484	0.00254	0.00075	0.00064	0.00199	0.00251	0.00545	0.62668	0.021318	0.49424	0.0181121	0.04697	0.00559981	0.00499	0.00158786	0.00497	0.000615386	0.00131	0.00106663	0.00331667	0.00186573
0.483333	0.61719	0.65838	0.62761	0.52061	0.5022	0.48338	0.0564	0.05464	0.04546	0.00333	0.00689	0.00487	0.00465	0.00525	0.00463	0.0021	0.0006	0.00016	0.00171	0.00131	0.00524	0.634393	0.0214164	0.502063	0.0186154	0.0521667	0.00587443	0.00503	0.00178539	0.00484333	0.000352326	0.000953333	0.00101712	0.00275333	0.00216278
0.5	0.62411	0.66589	0.63502	0.52864	0.51102	0.49168	0.06192	0.05973	0.05078	0.00372	0.00676	0.0049	0.00462	0.00524	0.00468	0.00249	0.00049	0.00059	0.00163	0.00217	0.00476	0.641673	0.0216701	0.510447	0.0184867	0.0574767	0.00590195	0.00512667	0.00153262	0.00484667	0.000341955	0.00119	0.00112694	0.00285333	0.00167315
0.516667	0.6315	0.6724	0.64201	0.53706	0.51937	0.50033	0.06749	0.06474	0.05588	0.00362	0.00634	0.00488	0.00449	0.00545	0.00492	0.00227	0.0009	0.00049	0.00204	0.00219	0.00513	0.648637	0.02124	0.51892	0.0183691	0.0627033	0.00606704	0.00494667	0.00136122	0.00495333	0.000480867	0.00122	0.000932148	0.00312	0.00174233
0.533333	0.63849	0.67942	0.6479	0.54531	0.52663	0.50731	0.07309	0.07033	0.06083	0.00379	0.00679	0.00484	0.0048	0.00547	0.00467	0.00218	0.00161	0.00023	0.00167	0.00247	0.00486	0.65527	0.0214372	0.526417	0.0190009	0.0680833	0.00643137	0.00514	0.00152233	0.00498	0.000429302	0.00134	0.00100265	0.003	0.00165973
0.55	0.64399	0.68629	0.65411	0.55395	0.53472	0.5149	0.07898	0.07605	0.06598	0.00354	0.00634	0.00496	0.00497	0.00597	0.00486	0.00264	0.00099	0.00072	0.00202	0.00224	0.00482	0.661463	0.0220879	0.534523	0.0195257	0.07367	0.00681897	0.00494667	0.00140005	0.00526667	0.000611583	0.00145	0.00103937	0.00302667	0.00155696
0.566667	0.65066	0.69342	0.66178	0.56152	0.54149	0.52193	0.08502	0.08218	0.0719	0.00335	0.00608	0.00484	0.005	0.00532	0.00501	0.00282	0.00136	0.00084	0.00202	0.00214	0.00502	0.66862	0.0221854	0.541647	0.0197955	0.0797	0.00690264	0.00475667	0.00136691	0.00511	0.000181934	0.00167333	0.00102652	0.00306	0.00169847
0.583333	0.65743	0.69877	0.66708	0.56806	0.54941	0.52926	0.09067	0.08743	0.07716	0.00322	0.00674	0.00445	0.00437	0.00515	0.00455	0.00293	0.00102	0.00031	0.00173	0.00216	0.00523	0.674427	0.021627	0.54891	0.0194048	0.0850867	0.00705326	0.00480333	0.0017864	0.00469	0.000408412	0.00142	0.00135503	0.00304	0.00190874
0.6	0.66307	0.7049	0.6733	0.57548	0.55617	0.53558	0.09646	0.0933	0.08334	0.00394	0.0066	0.00511	0.00473	0.00564	0.00464	0.00307	0.00099	0.00017	0.00169	0.00235	0.0051	0.680423	0.0218058	0.555743	0.0199534	0.0910333	0.0068474	0.00521667	0.0013332	0.00500333	0.000553203	0.00141	0.00149492	0.00304667	0.0018086
0.616667	0.66874	0.71033	0.68009	0.58274	0.56319	0.54146	0.10259	0.09858	0.08819	0.00385	0.0065	0.00472	0.0049	0.00524	0.00511	0.00277	0.00116	0.00049	0.00191	0.00208	0.00478	0.686387	0.0214981	0.562463	0.0206496	0.0964533	0.00743183	0.00502333	0.00135079	0.00508333	0.000171561	0.00147333	0.00117185	0.00292333	0.00161017
0.633333	0.67515	0.71601	0.68519	0.58998	0.57078	0.54854	0.10903	0.10472	0.09402	0.00407	0.00635	0.00474	0.00453	0.0052	0.00494	0.00295	0.00072	0.00016	0.00175	0.00219	0.00466	0.692117	0.0212925	0.569767	0.0207386	0.10259	0.00772837	0.00505333	0.00117185	0.00489	0.000337787	0.00127667	0.00147595	0.00286667	0.00156858
0.65	0.67943	0.72176	0.6912	0.59604	0.57694	0.55564	0.11425	0.11028	0.09978	0.00373	0.00661	0.00481	0.00466	0.0056	0.00493	0.003	0.00119	0.00028	0.00182	0.00209	0.00453	0.697463	0.021849	0.576207	0.02021	0.108103	0.00747654	0.00505	0.00145492	0.00506333	0.000483977	0.00149	0.00138459	0.00281333	0.00149279
0.666667	0.6856	0.72687	0.69558	0.603	0.58319	0.56114	0.1203	0.11633	0.10558	0.0038	0.00692	0.00534	0.0044	0.00537	0.00501	0.0031	0.00096	0.0003	0.00152	0.00232	0.00487	0.702683	0.0215324	0.582443	0.02094	0.11407	0.00761579	0.00535333	0.00156004	0.00492667	0.00049034	0.00145333	0.00146374	0.00290333	0.00174952
0.683333	0.69012	0.73262	0.70146	0.60991	0.59004	0.56689	0.12626	0.12193	0.11195	0.00406	0.00665	0.00491	0.00451	0.00603	0.00493	0.00343	0.00155	0.00021	0.00213	0.00224	0.00535	0.708067	0.0220068	0.588947	0.0215308	0.120047	0.00733854	0.00520667	0.00132024	0.00515667	0.000784942	0.00173	0.00161753	0.00324	0.00182814
0.7	0.69623	0.73738	0.70625	0.61638	0.59705	0.57255	0.13171	0.12761	0.11786	0.00369	0.00676	0.00507	0.0042	0.00554	0.00513	0.00313	0.00147	0.00081	0.00194	0.00168	0.00516	0.713287	0.0214585	0.595327	0.0219658	0.125727	0.00711448	0.00517333	0.00153761	0.00495667	0.00068661	0.00180333	0.00119538	0.00292667	0.00193849
0.716667	0.70099	0.74306	0.71168	0.62244	0.60295	0.57938	0.1389	0.13304	0.12317	0.00412	0.00664	0.00493	0.00491	0.00563	0.00465	0.0033	0.00159	0.00013	0.00209	0.002	0.00456	0.718577	0.0218665	0.60159	0.0215622	0.131703	0.00794973	0.00523	0.00128651	0.00506333	0.000507674	0.00167333	0.00158664	0.00288333	0.00145273
0.733333	0.70534	0.74786	0.71687	0.62784	0.60891	0.58407	0.14416	0.13922	0.12911	0.00354	0.00736	0.00561	0.00464	0.00537	0.0054	0.00341	0.00111	0.00067	0.00181	0.00224	0.00482	0.723357	0.0219897	0.60694	0.0219514	0.137497	0.00767157	0.00550333	0.00191223	0.00513667	0.000430387	0.00173	0.00147146	0.00295667	0.00162795
0.75	0.71086	0.75317	0.72118	0.63357	0.61405	0.59056	0.1496	0.14428	0.13429	0.00373	0.00686	0.00523	0.00463	0.00543	0.00473	0.0035	0.00117	0.00017	0.00232	0.00223	0.00474	0.728403	0.0220605	0.612727	0.0215355	0.142723	0.0077728	0.00527333	0.00156545	0.00493	0.00043589	0.00161333	0.00170869	0.00309667	0.00142388
0.766667	0.71536	0.75767	0.72598	0.63961	0.61962	0.59581	0.15593	0.15054	0.14114	0.00387	0.00685	0.00541	0.00471	0.00571	0.00518	0.00375	0.00174	-4e-05	0.00221	0.00168	0.00495	0.733003	0.022012	0.618347	0.0219277	0.149203	0.00748505	0.00537667	0.00149028	0.0052	0.0005003	0.00181667	0.00189616	0.00294667	0.00175506
0.783333	0.72091	0.76308	0.73094	0.64536	0.62624	0.6019	0.16195	0.15636	0.14655	0.00369	0.00709	0.00552	0.0047	0.005	0.00497	0.00407	0.00105	0.00069	0.00225	0.0023	0.00516	0.73831	0.0220299	0.6245	0.0217822	0.154953	0.00779577	0.00543333	0.00170166	0.00489	0.000165227	0.00193667	0.00185627	0.00323667	0.00166584
0.8	0.72388	0.7671	0.73526	0.65061	0.63033	0.60603	0.16715	0.16243	0.152	0.00417	0.00694	0.00578	0.00483	0.00588	0.00518	0.0037	0.00151	0.00065	0.00225	0.00186	0.00449	0.74208	0.0224026	0.62899	0.0223202	0.160527	0.00775227	0.00563	0.00139108	0.00529667	0.000534634	0.00195333	0.00157259	0.00286667	0.00141931
0.816667	0.72927	0.77164	0.74029	0.65555	0.63565	0.61261	0.17292	0.16745	0.15761	0.0042	0.00701	0.00529	0.00453	0.00523	0.00517	0.00389	0.00179	0.00052	0.00215	0.00155	0.0047	0.747067	0.0219829	0.634603	0.0214891	0.165993	0.00775825	0.0055	0.00141672	0.00497667	0.000387986	0.00206667	0.00170195	0.0028	0.00167257
0.833333	0.73454	0.77685	0.7435	0.66167	0.64079	0.61724	0.17859	0.17364	0.16343	0.00407	0.00684	0.0053	0.00468	0.00543	0.00444	0.00439	0.00118	0.0004	0.00149	0.00241	0.00475	0.75163	0.0222959	0.6399	0.0222284	0.171887	0.00773059	0.00540333	0.00138789	0.00485	0.00051643	0.00199	0.00211473	0.00288333	0.00168075
0.85	0.73787	0.78054	0.7487	0.66683	0.64685	0.62106	0.18472	0.17918	0.16944	0.00373	0.00658	0.00522	0.00485	0.00552	0.00499	0.0042	0.0019	0.00032	0.00163	0.0019	0.00494	0.755703	0.0221803	0.644913	0.0229464	0.17778	0.00773561	0.00517667	0.00142549	0.00512	0.000353412	0.00214	0.0019511	0.00282333	0.00183805
0.866667	0.74358	0.7843	0.75155	0.67156	0.65159	0.6267	0.19006	0.18472	0.17479	0.00415	0.00734	0.0054	0.00509	0.00585	0.00509	0.00433	0.00143	0.00064	0.00199	0.00154	0.00505	0.75981	0.0215801	0.64995	0.0224749	0.18319	0.00774912	0.00563	0.00160739	0.00534333	0.000438786	0.00213333	0.00194294	0.00286	0.0019099
0.883333	0.74731	0.78872	0.75731	0.67625	0.65576	0.63101	0.19601	0.18993	0.18018	0.0036	0.00727	0.00558	0.00487	0.00526	0.00503	0.00415	0.0011	0.00076	0.00215	0.00221	0.00493	0.764447	0.0216078	0.65434	0.0226534	0.188707	0.00798559	0.00548333	0.00183691	0.00505333	0.000196044	0.00200333	0.00186682	0.00309667	0.001588
0.9	0.75102	0.79254	0.7617	0.6816	0.6611	0.63644	0.20116	0.1949	0.18624	0.00409	0.00728	0.00547	0.00494	0.0058	0.00484	0.00457	0.00168	0.0007	0.00138	0.00248	0.00467	0.76842	0.0215603	0.659713	0.0226119	0.1941	0.0074921	0.00561333	0.00159982	0.00519333	0.000527763	0.00231667	0.00201202	0.00284333	0.00167482
0.916667	0.75482	0.79609	0.76486	0.68675	0.66575	0.63977	0.20693	0.20086	0.19138	0.00433	0.00688	0.00567	0.00513	0.00556	0.00489	0.00444	0.0019	0.00085	0.00131	0.00215	0.00492	0.771923	0.0215226	0.66409	0.0235339	0.199723	0.00783707	0.00562667	0.00127555	0.00519333	0.00033946	0.00239667	0.00184582	0.00279333	0.00188903
0.933333	0.75932	0.8002	0.76751	0.69073	0.67028	0.6442	0.21184	0.20603	0.19676	0.00448	0.00708	0.00529	0.00491	0.00521	0.00548	0.0045	0.00162	0.00098	0.00204	0.00189	0.00464	0.775677	0.021629	0.668403	0.0233217	0.204877	0.00760587	0.00561667	0.00133043	0.0052	0.000285132	0.00236667	0.00187503	0.00285667	0.00154623
0.95	0.7625	0.80465	0.77204	0.69585	0.67458	0.64953	0.21798	0.21205	0.202	0.00393	0.00706	0.0055	0.00471	0.00503	0.00499	0.00474	0.00164	0.00077	0.0017	0.00205	0.005	0.77973	0.0221022	0.67332	0.0231857	0.210677	0.00807803	0.00549667	0.001565	0.00491	0.000174356	0.00238333	0.00208678	0.00291667	0.00181269
0.966667	0.76658	0.80895	0.77629	0.70121	0.67885	0.65428	0.22312	0.21753	0.2081	0.00425	0.00662	0.00546	0.00469	0.00567	0.00479	0.00481	0.00177	0.00032	0.00207	0.00216	0.00505	0.78394	0.0221968	0.678113	0.0234737	0.21625	0.00759137	0.00544333	0.00118509	0.00505	0.000539259	0.0023	0.00229144	0.00309333	0.00169512
0.983333	0.7716	0.81257	0.77951	0.70524	0.6841	0.65776	0.22728	0.22319	0.2129	0.00436	0.00724	0.00536	0.00473	0.00561	0.00558	0.00483	0.00201	0.00033	0.00203	0.00234	0.00494	0.787893	0.0217335	0.682367	0.0237874	0.221123	0.00740942	0.00565333	0.00146224	0.00530667	0.000499633	0.00239	0.00227394	0.00310333	0.00159813
1	0.77482	0.81513	0.78361	0.70886	0.68813	0.66192	0.23325	0.22797	0.21826	0.0043	0.00776	0.00608	0.00533	0.00494	0.005	0.00505	0.00196	0.00103	0.00147	0.00211	0.00488	0.791187	0.0211962	0.686303	0.0235233	0.226493	0.00760332	0.00604667	0.00173024	0.00509	0.00021	0.00268	0.0021045	0.00282	0.00181248
1.01667	0.77838	0.8194	0.7877	0.71303	0.6925	0.66542	0.2384	0.23296	0.22392	0.00452	0.00737	0.00586	0.00492	0.00521	0.00487	0.00493	0.00204	0.00068	0.00127	0.00233	0.00504	0.79516	0.0215035	0.690317	0.02388	0.23176	0.00731421	0.00591667	0.00142584	0.005	0.000183576	0.00255	0.00217041	0.00288	0.00194425
1.03333	0.78166	0.82134	0.79118	0.71737	0.69701	0.67063	0.24402	0.23816	0.22953	0.00445	0.00718	0.00553	0.00454	0.00547	0.00498	0.00576	0.00214	0.00073	0.00151	0.00211	0.00488	0.79806	0.0207154	0.695003	0.0234345	0.237237	0.00728899	0.00572	0.00137488	0.00499667	0.000465224	0.00287667	0.00259465	0.00283333	0.00179767
1.05	0.78585	0.82596	0.79414	0.72208	0.70043	0.67592	0.24962	0.24394	0.23454	0.00428	0.00733	0.0056	0.00497	0.0052	0.00492	0.0054	0.00176	0.00054	0.00168	0.00209	0.0052	0.801983	0.0211741	0.699477	0.0230948	0.2427	0.00761609	0.00573667	0.00152959	0.00503	0.000149332	0.00256667	0.00252843	0.00299	0.00192486
1.06667	0.78844	0.82981	0.79709	0.72554	0.70497	0.67902	0.25393	0.24857	0.24026	0.00421	0.00795	0.00626	0.00472	0.00535	0.0048	0.0054	0.00226	0.00066	0.00214	0.00242	0.00537	0.805113	0.0218209	0.703177	0.0233118	0.247587	0.00688785	0.00614	0.00187289	0.00495667	0.000342977	0.00277333	0.00241133	0.00331	0.0017895
1.08333	0.79235	0.83298	0.80135	0.7304	0.70884	0.68261	0.25875	0.25397	0.24471	0.00471	0.0077	0.00603	0.00477	0.00557	0.00517	0.00554	0.00202	0.00084	0.0013	0.00197	0.00546	0.808893	0.0213395	0.707283	0.023933	0.252477	0.00713813	0.00614667	0.00149841	0.00517	0.0004	0.0028	0.00244516	0.00291	0.00223363
1.1	0.79561	0.83591	0.80427	0.73449	0.71323	0.68557	0.26409	0.2592	0.24957	0.00426	0.00773	0.00595	0.00538	0.0054	0.00526	0.00589	0.00206	0.00099	0.00143	0.00258	0.00499	0.81193	0.0212139	0.711097	0.0245297	0.25762	0.00738782	0.00598	0.00173519	0.00534667	7.57188e-05	0.00298	0.0025763	0.003	0.00181678
1.11667	0.79963	0.83947	0.8075	0.73807	0.71734	0.69062	0.26854	0.26391	0.25501	0.00448	0.00773	0.00665	0.00491	0.00525	0.00515	0.00584	0.00198	0.00088	0.00186	0.00206	0.00521	0.815533	0.0210999	0.715343	0.0237879	0.262487	0.00687638	0.00628667	0.00165518	0.00510333	0.000174738	0.0029	0.00260484	0.00304333	0.00187905
1.13333	0.80291	0.84215	0.81196	0.74267	0.72001	0.69411	0.2738	0.26942	0.26006	0.0045	0.00763	0.00618	0.00553	0.00541	0.00547	0.00606	0.00196	0.00081	0.00159	0.00176	0.00515	0.819007	0.0205472	0.71893	0.024298	0.26776	0.0070188	0.00610333	0.00156641	0.00547	6e-05	0.00294333	0.00275968	0.00283333	0.00200809
1.15	0.80546	0.84592	0.81468	0.74609	0.72452	0.69745	0.27863	0.27392	0.26478	0.00482	0.00753	0.00633	0.00547	0.00549	0.00564	0.00598	0.00231	0.00103	0.00214	0.00206	0.00461	0.82202	0.0212052	0.722687	0.0243718	0.272443	0.00704209	0.00622667	0.00135795	0.00553333	9.29157e-05	0.00310667	0.00256936	0.00293667	0.0014497
1.16667	0.8114	0.85051	0.81745	0.75006	0.72745	0.70085	0.28346	0.27875	0.26969	0.00457	0.0078	0.00647	0.00531	0.00498	0.00542	0.00633	0.00226	0.00105	0.00176	0.00247	0.00506	0.826453	0.0210522	0.72612	0.0246319	0.2773	0.00699858	0.00628	0.00162336	0.00523667	0.000228983	0.00321333	0.00276609	0.00309667	0.00173696
1.18333	0.8123	0.85199	0.82029	0.7524	0.73149	0.70421	0.289	0.2838	0.27533	0.00435	0.00768	0.00621	0.00498	0.0056	0.00527	0.00609	0.00176	0.00109	0.00196	0.00242	0.00522	0.828193	0.0209922	0.729367	0.0241651	0.28271	0.00689988	0.00608	0.0016688	0.00528333	0.000310215	0.00298	0.00271409	0.0032	0.00176443
1.2	0.81536	0.85524	0.82414	0.75688	0.73453	0.70708	0.29338	0.28848	0.28024	0.00465	0.00785	0.0061	0.00532	0.00561	0.00525	0.0063	0.00217	0.00054	0.00198	0.00191	0.00528	0.83158	0.0209552	0.73283	0.0249435	0.287367	0.00664037	0.0062	0.00160234	0.00539333	0.000190875	0.00300333	0.00296905	0.00305667	0.00192578
1.21667	0.81862	0.85738	0.82635	0.76047	0.73845	0.71183	0.29793	0.29318	0.28474	0.00508	0.00839	0.00656	0.00516	0.00525	0.00537	0.00621	0.00216	0.00113	0.00127	0.00251	0.00499	0.834117	0.020514	0.736917	0.0243562	0.29195	0.00668047	0.00667667	0.00165808	0.00526	0.000105357	0.00316667	0.00268545	0.00292333	0.00189413
1.23333	0.82272	0.86103	0.83	0.76401	0.74141	0.71541	0.30253	0.29839	0.28882	0.00543	0.00827	0.0062	0.00539	0.00558	0.00538	0.00589	0.00191	0.0005	0.00168	0.00206	0.00477	0.837917	0.020345	0.740277	0.0243198	0.29658	0.00703193	0.00663333	0.00146875	0.00545	0.000112694	0.00276667	0.00279525	0.00283667	0.00168506
1.25	0.82394	0.86374	0.83169	0.76683	0.74655	0.71886	0.30689	0.30271	0.29411	0.00575	0.0081	0.0065	0.0056	0.00606	0.00502	0.00631	0.00217	0.00104	0.00156	0.00206	0.00481	0.83979	0.0211002	0.74408	0.0240802	0.301237	0.00651614	0.00678333	0.00120035	0.00556	0.000521153	0.00317333	0.00277457	0.00281	0.00175
1.26667	0.82778	0.86657	0.83482	0.77141	0.74947	0.72285	0.31178	0.30739	0.29905	0.00518	0.00828	0.00699	0.00473	0.00566	0.00568	0.00656	0.00281	0.0015	0.00167	0.00203	0.00512	0.843057	0.0206651	0.74791	0.0243176	0.306073	0.00646633	0.00681667	0.00155725	0.00535667	0.000542801	0.00362333	0.00262622	0.00294	0.0018965
1.28333	0.83089	0.86899	0.83809	0.77348	0.75279	0.72465	0.31656	0.31169	0.30385	0.00471	0.00838	0.0063	0.00475	0.00543	0.0053	0.00621	0.00238	0.00129	0.00159	0.00234	0.00547	0.84599	0.0202413	0.750307	0.0245095	0.3107	0.00641257	0.00646333	0.00184044	0.00516	0.000360971	0.00329333	0.00258403	0.00313333	0.00205807
1.3	0.8327	0.87133	0.84046	0.77716	0.75642	0.72892	0.32107	0.31631	0.30807	0.00551	0.00864	0.00715	0.00539	0.00582	0.00513	0.0068	0.00278	0.00088	0.00189	0.00235	0.00553	0.848163	0.0204347	0.754167	0.0241988	0.31515	0.00657717	0.0071	0.0015656	0.00544667	0.000348473	0.00348667	0.0030226	0.00325667	0.00198215
1.31667	0.837	0.87525	0.84417	0.78089	0.75821	0.73106	0.32527	0.32138	0.31273	0.00589	0.00855	0.007	0.00497	0.00564	0.00505	0.00694	0.00263	0.0003	0.0019	0.00223	0.00492	0.85214	0.0203324	0.75672	0.0249484	0.319793	0.0064188	0.00714667	0.00133605	0.00522	0.000365923	0.00329	0.00336884	0.00301667	0.00165657
1.33333	0.83925	0.87682	0.84556	0.78372	0.7623	0.73565	0.32981	0.32551	0.31732	0.00566	0.00877	0.00752	0.00484	0.0055	0.00495	0.00706	0.00229	0.0009	0.00157	0.00228	0.00484	0.853877	0.0201184	0.760557	0.0240824	0.324213	0.00634516	0.00731667	0.00156494	0.00509667	0.000353601	0.00341667	0.00323086	0.00289667	0.00172001
1.35	0.84247	0.87972	0.84975	0.78755	0.76559	0.73781	0.33385	0.33021	0.32277	0.00611	0.00877	0.00711	0.00558	0.00496	0.0047	0.0074	0.00238	0.00093	0.00114	0.00187	0.00537	0.857313	0.0197432	0.76365	0.0249267	0.328943	0.00564756	0.00733	0.00134358	0.00508	0.000452106	0.00357	0.00339519	0.00279333	0.00226111
1.36667	0.84634	0.88124	0.85129	0.79033	0.76815	0.74136	0.33799	0.33472	0.32687	0.006	0.0089	0.0078	0.0052	0.0055	0.00539	0.00721	0.00263	0.00069	0.0018	0.00249	0.00557	0.859623	0.0188835	0.766613	0.0245211	0.333193	0.00571504	0.00756667	0.00146401	0.00536333	0.000151767	0.00351	0.00334789	0.00328667	0.0020073
1.38333	0.84845	0.88473	0.85437	0.79298	0.77214	0.74348	0.34291	0.33896	0.3309	0.00637	0.00886	0.00793	0.00482	0.00549	0.00541	0.00718	0.00273	0.0015	0.00147	0.00203	0.00488	0.862517	0.0194637	0.769533	0.0248527	0.33759	0.00612109	0.00772	0.00125821	0.00524	0.000365923	0.00380333	0.00298825	0.00279333	0.00182867
1.4	0.84995	0.88702	0.85735	0.79655	0.77402	0.74726	0.34682	0.34342	0.33514	0.00623	0.00919	0.00814	0.00537	0.00576	0.00566	0.0075	0.00276	0.00101	0.00138	0.00163	0.00527	0.864773	0.0196182	0.77261	0.0246752	0.341793	0.00600751	0.00785333	0.00150068	0.00559667	0.000202567	0.00375667	0.00335783	0.00276	0.00217731
1.41667	0.85408	0.88991	0.85837	0.79952	0.77769	0.75015	0.35159	0.34769	0.34003	0.00654	0.00928	0.00813	0.00552	0.00553	0.00503	0.00766	0.00254	0.0013	0.00178	0.00191	0.00518	0.867453	0.019566	0.775787	0.02474	0.346437	0.00588103	0.00798333	0.00137588	0.00536	0.000285832	0.00383333	0.00337149	0.00295667	0.00192656
1.43333	0.85589	0.8927	0.86191	0.80276	0.7807	0.75235	0.35615	0.35209	0.34454	0.00667	0.00967	0.009	0.00524	0.00591	0.00506	0.00786	0.00226	0.00158	0.0017	0.00228	0.00542	0.870167	0.0197452	0.778603	0.0252703	0.350927	0.00589178	0.00844667	0.00157469	0.00540333	0.000447921	0.0039	0.00344627	0.00313333	0.00200143
1.45	0.85907	0.8949	0.86389	0.80574	0.78395	0.75629	0.3597	0.35734	0.34867	0.00719	0.00954	0.00844	0.00515	0.00534	0.00514	0.00835	0.00287	0.0014	0.00147	0.00261	0.00476	0.87262	0.019445	0.781993	0.024783	0.355237	0.00580803	0.00839	0.0011758	0.00521	0.000112694	0.00420667	0.00366274	0.00294667	0.00167064
1.46667	0.86099	0.89719	0.86656	0.80802	0.78689	0.75785	0.36446	0.36149	0.35334	0.00751	0.00977	0.00893	0.00535	0.00542	0.0054	0.00801	0.00283	0.00127	0.00168	0.00208	0.00474	0.874913	0.0194921	0.784253	0.0251887	0.359763	0.00575757	0.00873667	0.00114234	0.00539	3.60555e-05	0.00403667	0.0035283	0.00283333	0.00166329
1.48333	0.86417	0.89897	0.86954	0.81081	0.7886	0.76171	0.3681	0.36588	0.35725	0.00765	0.01002	0.00901	0.00499	0.00553	0.00516	0.00777	0.00284	0.0011	0.00096	0.00219	0.0048	0.87756	0.018735	0.78704	0.0245871	0.363743	0.0057319	0.00889333	0.0011893	0.00522667	0.000276104	0.00390333	0.0034598	0.00265	0.00196089
1.5	0.86711	0.90259	0.87124	0.81349	0.79228	0.76489	0.37202	0.36912	0.36103	0.00822	0.01051	0.00943	0.00561	0.00572	0.00538	0.00766	0.00316	0.00158	0.00136	0.00219	0.00511	0.880313	0.0194024	0.79022	0.0243654	0.36739	0.00569559	0.00938667	0.00114561	0.00557	0.000173494	0.00413333	0.0031547	0.00288667	0.00196968
1.51667	0.86823	0.90501	0.87374	0.81791	0.79555	0.76714	0.37607	0.37317	0.36625	0.00832	0.01066	0.00952	0.00539	0.00554	0.00549	0.00802	0.00305	0.0018	0.00113	0.00196	0.00506	0.882327	0.0198366	0.793533	0.025445	0.37183	0.00504528	0.0095	0.00117013	0.00547333	7.63763e-05	0.00429	0.00329018	0.00271667	0.00207138
1.53333	0.87066	0.90637	0.87703	0.81946	0.79706	0.76856	0.38023	0.37698	0.36909	0.00946	0.01043	0.00979	0.00508	0.00565	0.00517	0.00829	0.0025	0.00121	0.00158	0.00272	0.00504	0.884687	0.0190465	0.795027	0.0255108	0.375433	0.00572879	0.00989333	0.000493187	0.0053	0.000306431	0.004	0.00377082	0.00311333	0.00176322
1.55	0.87275	0.9096	0.87981	0.82272	0.80116	0.77224	0.38465	0.38212	0.37408	0.00961	0.01115	0.01073	0.00566	0.00541	0.00557	0.00845	0.0027	0.00111	0.0017	0.0023	0.00461	0.887387	0.0195585	0.798707	0.0253293	0.380283	0.00551917	0.0104967	0.000796074	0.00554667	0.000126623	0.00408667	0.00386148	0.00287	0.00153646
1.56667	0.87577	0.91108	0.88126	0.82484	0.80332	0.77467	0.38861	0.38533	0.3783	0.00971	0.01163	0.01049	0.00557	0.00561	0.00532	0.00798	0.00275	0.00122	0.00191	0.00221	0.00529	0.88937	0.0190007	0.800943	0.0251693	0.38408	0.00526744	0.01061	0.000965609	0.0055	0.000157162	0.00398333	0.00354475	0.00313667	0.00187086
1.58333	0.87802	0.91335	0.88279	0.82736	0.80476	0.7779	0.39182	0.38998	0.38245	0.01021	0.0121	0.01099	0.00502	0.00512	0.0056	0.00846	0.00308	0.00107	0.00159	0.00225	0.00493	0.891387	0.0191697	0.80334	0.0247606	0.388083	0.0049646	0.0111	0.000949789	0.00524667	0.000310054	0.00420333	0.00382092	0.00292333	0.00176888
1.6	0.8802	0.91528	0.88557	0.82984	0.80866	0.78021	0.3963	0.3937	0.38654	0.01072	0.01227	0.01175	0.00528	0.00616	0.00546	0.00859	0.00258	0.0016	0.00157	0.00183	0.00542	0.893683	0.018895	0.806237	0.0249036	0.39218	0.00505442	0.01158	0.00078886	0.00563333	0.000464901	0.00425667	0.00378463	0.00294	0.00215167
1.61667	0.88352	0.91794	0.88803	0.83319	0.81232	0.78267	0.40015	0.398	0.39022	0.01194	0.01259	0.01234	0.00546	0.00556	0.00538	0.00888	0.00323	0.00105	0.00159	0.00228	0.00509	0.896497	0.0187069	0.809393	0.0253868	0.396123	0.00522424	0.01229	0.000327872	0.00546667	9.0185e-05	0.00438667	0.00404112	0.00298667	0.00185392
1.63333	0.8859	0.91983	0.89094	0.83471	0.81363	0.7849	0.40441	0.40234	0.39464	0.01204	0.01288	0.0124	0.0054	0.0059	0.00535	0.00876	0.00303	0.00136	0.00162	0.0023	0.00535	0.89889	0.0183088	0.81108	0.0250027	0.400463	0.00514827	0.01244	0.000421426	0.00555	0.000304138	0.00438333	0.00388119	0.00309	0.00198653
1.65	0.8869	0.92212	0.89169	0.83884	0.8157	0.78776	0.40806	0.40527	0.39817	0.01276	0.01379	0.01354	0.00523	0.00545	0.00529	0.00879	0.00309	0.00203	0.00133	0.00195	0.00474	0.900237	0.0191023	0.8141	0.0255776	0.403833	0.00509912	0.0133633	0.000537246	0.00532333	0.000113725	0.00463667	0.00363573	0.00267333	0.00181643
1.66667	0.88929	0.92312	0.89373	0.84023	0.81884	0.78999	0.41127	0.40938	0.40303	0.01354	0.01436	0.01396	0.00538	0.00611	0.00572	0.00951	0.00319	0.00089	0.00149	0.0021	0.00513	0.902047	0.0183846	0.816353	0.0252121	0.407893	0.00431648	0.0139533	0.000410041	0.00573667	0.000365285	0.00453	0.0044635	0.00290667	0.00194947
1.68333	0.89161	0.92622	0.8957	0.84245	0.82155	0.7925	0.41549	0.41352	0.40637	0.01463	0.015	0.01494	0.00568	0.00588	0.00542	0.00925	0.00292	0.0011	0.0015	0.00223	0.00533	0.90451	0.0189123	0.818833	0.0250856	0.411793	0.00479892	0.0148567	0.000198578	0.00566	0.000230651	0.00442333	0.00427792	0.00302	0.00203354
1.7	0.89445	0.92721	0.89751	0.84596	0.82392	0.79556	0.41988	0.4177	0.41039	0.0151	0.01549	0.01565	0.00558	0.006	0.00525	0.00909	0.00291	0.00167	0.00168	0.00231	0.00492	0.90639	0.0180954	0.821813	0.025266	0.41599	0.00497072	0.0154133	0.000282902	0.00561	0.000375899	0.00455667	0.00397464	0.00297	0.00171788
1.71667	0.89655	0.92898	0.9	0.8483	0.82576	0.79769	0.42356	0.42104	0.4139	0.01636	0.01584	0.01585	0.00567	0.00604	0.0058	0.00914	0.00325	0.00193	0.00145	0.00204	0.00525	0.90851	0.0178113	0.823917	0.0253553	0.4195	0.00501075	0.0160167	0.000297377	0.00583667	0.000187705	0.00477333	0.00383881	0.00291333	0.002045
1.73333	0.89823	0.93117	0.90238	0.84962	0.82912	0.80038	0.42672	0.42432	0.41746	0.01748	0.01686	0.01688	0.00566	0.00564	0.00554	0.00939	0.00291	0.00157	0.00104	0.00181	0.0051	0.910593	0.0179403	0.826373	0.0247346	0.422833	0.00480568	0.0170733	0.000352326	0.00561333	6.4291e-05	0.00462333	0.00418207	0.00265	0.00215641
1.75	0.90045	0.93404	0.9038	0.85161	0.83069	0.80208	0.43047	0.42824	0.42136	0.01832	0.01739	0.0177	0.00516	0.00584	0.00554	0.00933	0.00323	0.00184	0.00166	0.00235	0.00513	0.912763	0.0185021	0.828127	0.0248643	0.42669	0.00474867	0.0178033	0.000473533	0.00551333	0.000340783	0.0048	0.00398418	0.00304667	0.00183691
1.76667	0.90206	0.93626	0.9069	0.85406	0.83301	0.80461	0.43393	0.43201	0.42492	0.01921	0.01856	0.01863	0.00539	0.00594	0.00565	0.01029	0.00322	0.00143	0.00179	0.00227	0.00517	0.915073	0.0185071	0.83056	0.0248159	0.430287	0.00474578	0.0188	0.000356791	0.00566	0.000275136	0.00498	0.00468488	0.00307667	0.0018287
1.78333	0.90375	0.93709	0.9088	0.8567	0.83621	0.80679	0.4369	0.43553	0.42969	0.02015	0.01922	0.01986	0.00584	0.00573	0.00573	0.00969	0.0035	0.00095	0.00156	0.00238	0.00513	0.916547	0.0179693	0.833233	0.0250878	0.43404	0.00382898	0.0197433	0.00047585	0.00576667	6.35085e-05	0.00471333	0.00449456	0.00302333	0.00186993
1.8	0.90615	0.94098	0.91141	0.85972	0.83836	0.80939	0.44053	0.43968	0.43264	0.02065	0.01993	0.02055	0.00525	0.00633	0.00558	0.00981	0.00311	0.00142	0.00178	0.00241	0.00527	0.919513	0.0187758	0.835823	0.0252607	0.437617	0.00433082	0.0203767	0.000390043	0.00572	0.000553444	0.00478	0.00443731	0.00315333	0.00185996
1.81667	0.90903	0.94242	0.91368	0.86215	0.84094	0.81173	0.44426	0.44272	0.43643	0.02223	0.02116	0.02218	0.00532	0.0064	0.00568	0.00968	0.00316	0.00142	0.00148	0.00242	0.00529	0.92171	0.0180855	0.838273	0.0253156	0.441137	0.00414818	0.0218567	0.000603849	0.0058	0.000549909	0.00475333	0.00435442	0.00306333	0.0019848
1.83333	0.9113	0.94377	0.91453	0.86399	0.84253	0.81317	0.44863	0.44639	0.43995	0.02371	0.02122	0.02282	0.00512	0.00567	0.00536	0.01006	0.00319	0.00197	0.00138	0.00216	0.00558	0.9232	0.0178872	0.839897	0.0255121	0.44499	0.00450617	0.0225833	0.00126176	0.00538333	0.000275741	0.00507333	0.00436145	0.00304	0.00223401
1.85	0.91178	0.94498	0.91531	0.867	0.84479	0.81555	0.45079	0.4506	0.44334	0.02471	0.02349	0.02359	0.00523	0.00559	0.00548	0.00974	0.00288	0.00136	0.00107	0.00185	0.00536	0.924023	0.0182346	0.842447	0.0258049	0.448243	0.00424747	0.02393	0.000677348	0.00543333	0.000184481	0.00466	0.00446457	0.00276	0.00228519
1.86667	0.91455	0.94709	0.91775	0.86735	0.84704	0.81804	0.45508	0.45359	0.44683	0.02628	0.02387	0.02484	0.00554	0.00638	0.00504	0.0102	0.00353	0.0019	0.00113	0.00227	0.00491	0.926463	0.0179347	0.844143	0.0247823	0.451833	0.00439659	0.0249967	0.00121261	0.00565333	0.000677151	0.00521	0.00439765	0.00277	0.00193897
1.88333	0.91593	0.94942	0.9202	0.87147	0.84886	0.82014	0.45831	0.45721	0.45096	0.02781	0.02489	0.02578	0.00544	0.00604	0.00545	0.01021	0.00292	0.00162	0.00165	0.00227	0.00539	0.928517	0.0182283	0.846823	0.0257255	0.455493	0.00396432	0.02616	0.00149663	0.00564333	0.00034356	0.00491667	0.00463001	0.00310333	0.00200443
1.9	0.91848	0.95151	0.92138	0.87225	0.85145	0.82357	0.46175	0.46114	0.45416	0.02881	0.02658	0.02757	0.00539	0.00588	0.00592	0.00985	0.00347	0.00103	0.0014	0.00217	0.00507	0.930457	0.0182903	0.84909	0.0244257	0.459017	0.00421704	0.0276533	0.00111733	0.00573	0.000295127	0.00478333	0.00455431	0.00288	0.00193528
1.91667	0.92011	0.9535	0.92318	0.8749	0.85294	0.82483	0.46455	0.46405	0.45764	0.0295	0.02722	0.02864	0.00616	0.00605	0.00534	0.01043	0.00287	0.00158	0.00157	0.00206	0.00513	0.932263	0.0184554	0.85089	0.0250979	0.46208	0.00385327	0.0284533	0.0011514	0.00585	0.000445084	0.00496	0.00478087	0.00292	0.00192953
1.93333	0.92265	0.95469	0.92558	0.87721	0.85515	0.82799	0.46833	0.46797	0.46112	0.03125	0.02823	0.02997	0.00586	0.00609	0.00527	0.01058	0.00289	0.00175	0.00189	0.0019	0.00514	0.934307	0.0177132	0.85345	0.024654	0.465807	0.00406276	0.0298167	0.00151583	0.00574	0.000422966	0.00507333	0.00480286	0.00297667	0.00187351
1.95	0.92544	0.9565	0.9283	0.87983	0.85826	0.8289	0.47197	0.47129	0.46452	0.03305	0.03034	0.0311	0.00549	0.00618	0.00529	0.01051	0.00353	0.00168	0.00184	0.00253	0.00486	0.936747	0.0171666	0.855663	0.0255641	0.46926	0.00411902	0.0314967	0.00139787	0.00565333	0.00046694	0.00524	0.00465675	0.00307667	0.00158248
1.96667	0.92553	0.95775	0.92845	0.8812	0.85919	0.83087	0.47519	0.47483	0.46798	0.03413	0.0311	0.0328	0.00566	0.00622	0.00564	0.0107	0.00307	0.00151	0.00146	0.00251	0.00477	0.937243	0.0178192	0.857087	0.0252308	0.472667	0.00406276	0.0326767	0.00151876	0.00584	0.000329242	0.00509333	0.00491777	0.00291333	0.00169146
1.98333	0.92803	0.95957	0.93073	0.88331	0.86139	0.83358	0.47836	0.47802	0.47192	0.03586	0.03234	0.03446	0.00594	0.00614	0.00567	0.01037	0.00381	0.00175	0.00133	0.00208	0.00549	0.939443	0.0174824	0.859427	0.0249231	0.4761	0.00362398	0.03422	0.00177223	0.00591667	0.000235867	0.00531	0.00450151	0.00296667	0.00221721
2	0.93009	0.96217	0.93311	0.88575	0.86395	0.83522	0.4817	0.48092	0.47501	0.03757	0.03424	0.03526	0.00573	0.00622	0.00585	0.011	0.00355	0.00166	0.00108	0.00211	0.00569	0.94179	0.0177141	0.86164	0.0253441	0.47921	0.00365816	0.03569	0.00170614	0.00593333	0.000255408	0.00540333	0.00493812	0.00296	0.00241969
2.01667	0.93117	0.96255	0.93407	0.8866	0.86467	0.83764	0.48471	0.48457	0.47837	0.03893	0.03538	0.03695	0.006	0.00623	0.00576	0.01091	0.0039	0.00157	0.00162	0.00272	0.00548	0.942597	0.0173408	0.86297	0.0245242	0.48255	0.00362066	0.0370867	0.00177894	0.00599667	0.000235018	0.00546	0.00486149	0.00327333	0.0019886
2.03333	0.93405	0.9643	0.93615	0.88959	0.86752	0.83897	0.48771	0.48821	0.48278	0.04086	0.03661	0.03816	0.00544	0.00608	0.00539	0.01078	0.00349	0.00176	0.0013	0.00248	0.00528	0.944833	0.0168913	0.86536	0.025379	0.486233	0.00300111	0.0385433	0.00215078	0.00563667	0.000384751	0.00534333	0.00478709	0.00302	0.00204421
2.05	0.93526	0.96684	0.93746	0.89178	0.8692	0.84097	0.4914	0.49048	0.48546	0.04197	0.03809	0.04026	0.00565	0.00597	0.0058	0.01115	0.00329	0.0019	0.00165	0.00242	0.00568	0.94652	0.017632	0.867317	0.0254573	0.489113	0.00319714	0.0401067	0.00194454	0.00580667	0.000160104	0.00544667	0.00498789	0.00325	0.00213937
2.06667	0.93704	0.96879	0.93855	0.89289	0.87197	0.84293	0.49411	0.49371	0.48892	0.04379	0.03961	0.04132	0.0059	0.00581	0.00573	0.01112	0.0036	0.00175	0.00202	0.00268	0.00525	0.948127	0.0179109	0.869263	0.0250897	0.492247	0.00288791	0.0415733	0.00210148	0.00581333	8.5049e-05	0.00549	0.00496269	0.00331667	0.00170653
2.08333	0.93893	0.96889	0.94165	0.89505	0.87205	0.84497	0.49685	0.49777	0.49213	0.04521	0.04135	0.04308	0.00572	0.00619	0.00576	0.01079	0.00351	0.00158	0.0013	0.00256	0.00563	0.949823	0.0165681	0.87069	0.0250677	0.495583	0.00302584	0.0432133	0.00193345	0.00589	0.000260576	0.00529333	0.00485708	0.00316333	0.00222716
2.1	0.94055	0.97115	0.94224	0.89642	0.87504	0.84626	0.50079	0.50059	0.49501	0.04773	0.04254	0.04524	0.00592	0.00602	0.00572	0.01155	0.00363	0.00167	0.00133	0.00234	0.00559	0.951313	0.0171998	0.872573	0.0251708	0.498797	0.00328087	0.04517	0.00259571	0.00588667	0.000152753	0.00561667	0.00523104	0.00308667	0.00222599
2.11667	0.94223	0.97348	0.94537	0.89929	0.87778	0.84855	0.50339	0.50384	0.49863	0.04929	0.04494	0.04662	0.00578	0.00592	0.00572	0.011	0.00361	0.00171	0.00105	0.00165	0.0054	0.953693	0.0172075	0.875207	0.0254677	0.501953	0.00288687	0.04695	0.0021937	0.00580667	0.000102632	0.00544	0.00490792	0.0027	0.00235744
2.13333	0.94429	0.97478	0.94561	0.90023	0.87879	0.85166	0.50725	0.50712	0.5011	0.05069	0.04639	0.0478	0.00579	0.0061	0.00595	0.01135	0.00408	0.0021	0.00144	0.002	0.00557	0.954893	0.017235	0.876893	0.0243405	0.505157	0.00351378	0.0482933	0.00219204	0.00594667	0.000155027	0.00584333	0.00487059	0.00300333	0.00224036
2.15	0.94658	0.97626	0.94732	0.90165	0.88102	0.85285	0.50938	0.5101	0.50445	0.05222	0.04763	0.04994	0.00581	0.00714	0.0058	0.0115	0.0038	0.00176	0.00136	0.00235	0.00551	0.95672	0.0169262	0.878507	0.0244969	0.507977	0.00307533	0.04993	0.00229502	0.00625	0.000770779	0.00568667	0.00513678	0.00307333	0.00216749
2.16667	0.94786	0.97698	0.94934	0.90474	0.88339	0.85378	0.51278	0.51286	0.50785	0.05425	0.04889	0.05135	0.00609	0.00603	0.00596	0.01179	0.00331	0.00157	0.00114	0.00201	0.00549	0.95806	0.0164019	0.880637	0.0255913	0.511163	0.00286971	0.0514967	0.00268301	0.00602667	6.50641e-05	0.00555667	0.00546788	0.00288	0.0023018
2.18333	0.94826	0.979	0.95126	0.90628	0.88518	0.85695	0.5153	0.51624	0.51086	0.0562	0.05069	0.05276	0.00628	0.00629	0.0062	0.01152	0.00377	0.0015	0.00134	0.00211	0.00548	0.959507	0.0169482	0.882803	0.0247507	0.514133	0.00287349	0.0532167	0.00278324	0.00625667	4.93288e-05	0.00559667	0.00525382	0.00297667	0.00220187
2.2	0.95125	0.98038	0.95253	0.90784	0.8857	0.85744	0.51892	0.51917	0.51412	0.05866	0.05238	0.05495	0.00597	0.00598	0.00616	0.01158	0.00367	0.00192	0.00167	0.00195	0.00526	0.961387	0.0164612	0.88366	0.0252619	0.517403	0.0028462	0.05533	0.0031572	0.00603667	0.000106927	0.00572333	0.00514694	0.00296	0.00199677
2.21667	0.95112	0.98298	0.95334	0.91052	0.88977	0.86046	0.52119	0.52319	0.51663	0.06014	0.05414	0.05697	0.00573	0.0058	0.00629	0.01186	0.0041	0.0022	0.00181	0.00227	0.00525	0.96248	0.0177882	0.886917	0.0251517	0.520337	0.00336222	0.0570833	0.00300161	0.00594	0.000305123	0.00605333	0.00511767	0.00311	0.00186751
2.23333	0.9556	0.98259	0.95459	0.90977	0.89031	0.86096	0.52412	0.52551	0.52008	0.06184	0.05576	0.05901	0.00611	0.0065	0.0057	0.01222	0.00371	0.0013	0.00115	0.00181	0.00494	0.96426	0.0158823	0.887013	0.0245714	0.523237	0.00282072	0.05887	0.00304242	0.00610333	0.000400042	0.00574333	0.00573694	0.00263333	0.00202471
2.25	0.95467	0.98452	0.95698	0.91292	0.89181	0.86339	0.52731	0.52798	0.52258	0.06345	0.05757	0.05986	0.00591	0.00628	0.00567	0.01198	0.00386	0.00188	0.00179	0.0026	0.0056	0.96539	0.0166073	0.889373	0.0248547	0.525957	0.00294341	0.0602933	0.00296385	0.00595333	0.0003073	0.00590667	0.00535202	0.00333	0.00200716
2.26667	0.95777	0.98505	0.95903	0.91587	0.89203	0.86553	0.53093	0.53136	0.52636	0.06541	0.05942	0.06244	0.00583	0.00575	0.00588	0.01252	0.00409	0.00141	0.00132	0.00264	0.00529	0.967283	0.0153993	0.891143	0.0251817	0.52955	0.00277097	0.0624233	0.00299503	0.00582	6.55744e-05	0.00600667	0.00579769	0.00308333	0.00202179
2.28333	0.95872	0.98867	0.96077	0.91675	0.89491	0.86685	0.53303	0.53351	0.52858	0.06734	0.06115	0.06347	0.00612	0.00685	0.00627	0.01228	0.00374	0.00221	0.00149	0.00251	0.00538	0.969387	0.0167313	0.892837	0.0250145	0.531707	0.00271839	0.0639867	0.00312718	0.00641333	0.00038553	0.00607667	0.00542644	0.00312667	0.00201699
2.3	0.96185	0.99022	0.96159	0.91881	0.89716	0.86991	0.53552	0.53735	0.53217	0.06935	0.06276	0.0656	0.00625	0.00654	0.00605	0.01254	0.00382	0.00217	0.00173	0.00239	0.00535	0.97122	0.016455	0.895293	0.0245034	0.535013	0.00262691	0.0659033	0.00330546	0.00628	0.000246374	0.00617667	0.00557222	0.00315667	0.00192793
2.31667	0.96259	0.99087	0.96272	0.92135	0.89848	0.86956	0.53888	0.53999	0.53499	0.07167	0.06514	0.06804	0.00634	0.00614	0.00613	0.01248	0.00408	0.00226	0.00139	0.00217	0.00565	0.97206	0.0162901	0.896463	0.0259538	0.537953	0.00262565	0.0682833	0.00327179	0.00620333	0.000118462	0.00627333	0.00545162	0.00307	0.00226813
2.33333	0.96428	0.99253	0.96485	0.92153	0.90158	0.87237	0.54149	0.54346	0.5374	0.07322	0.06616	0.06947	0.00554	0.00649	0.00581	0.01226	0.00386	0.0018	0.00137	0.00233	0.00529	0.973887	0.0161481	0.898493	0.0247249	0.540783	0.00309119	0.0696167	0.00353228	0.00594667	0.000489524	0.00597333	0.00554099	0.00299667	0.00204327
2.35	0.96614	0.9938	0.96598	0.9232	0.90222	0.87381	0.54391	0.54639	0.54106	0.07533	0.06865	0.07135	0.00612	0.00678	0.00645	0.01272	0.0038	0.00193	0.00127	0.0023	0.00523	0.975307	0.0160159	0.899743	0.024788	0.543787	0.00266714	0.0717767	0.00336038	0.00645	0.00033	0.00615	0.0057661	0.00293333	0.00205456
2.36667	0.96698	0.99484	0.96698	0.92586	0.90391	0.87582	0.54727	0.54879	0.54419	0.07702	0.07065	0.07318	0.0061	0.00649	0.00621	0.01285	0.00419	0.00191	0.00151	0.00268	0.00479	0.976267	0.016085	0.901863	0.0250827	0.54675	0.00234367	0.0736167	0.00320737	0.00626667	0.00020108	0.00631667	0.00577174	0.00299333	0.0016623
2.38333	0.96726	0.99618	0.96959	0.92735	0.90507	0.87757	0.54999	0.55208	0.54649	0.07928	0.07249	0.07521	0.0059	0.00633	0.00634	0.01226	0.00453	0.00193	0.00131	0.00197	0.0057	0.977677	0.0160666	0.90333	0.0249356	0.54952	0.00282448	0.07566	0.00341729	0.00619	0.000251197	0.00624	0.00537311	0.00299333	0.00236716
2.4	0.96904	0.99839	0.96998	0.92818	0.90776	0.88069	0.55241	0.55409	0.54974	0.08087	0.07446	0.07713	0.00646	0.00656	0.00627	0.01259	0.00417	0.00217	0.0013	0.00199	0.00516	0.979137	0.0166805	0.905543	0.0238225	0.55208	0.0021937	0.0774867	0.00321985	0.00643	0.000147309	0.00631	0.00552981	0.00281667	0.0020585
2.41667	0.97166	0.99915	0.9717	0.93052	0.90844	0.88029	0.55519	0.55756	0.55234	0.0829	0.07581	0.07882	0.00597	0.00587	0.00574	0.01317	0.00354	0.0023	0.00148	0.00231	0.0052	0.980837	0.0158598	0.906417	0.0251761	0.55503	0.00261368	0.0791767	0.00355843	0.00586	0.000115326	0.00633667	0.00595023	0.00299667	0.00195275
2.43333	0.97197	1.00016	0.97324	0.93256	0.9101	0.88265	0.55802	0.55988	0.55567	0.08542	0.07809	0.08091	0.00649	0.00685	0.00626	0.01248	0.00386	0.00188	0.00106	0.0023	0.00542	0.98179	0.0159216	0.908437	0.0249965	0.557857	0.00210975	0.0814733	0.00369733	0.00653333	0.000297377	0.00607333	0.00563597	0.00292667	0.00224654
2.45	0.97358	1.00103	0.97456	0.93338	0.91103	0.88469	0.56131	0.56251	0.55771	0.08724	0.08011	0.08338	0.00615	0.00653	0.00628	0.01306	0.00437	0.00245	0.00191	0.0021	0.00473	0.983057	0.0155731	0.9097	0.0243722	0.56051	0.002498	0.0835767	0.00356907	0.00632	0.000193132	0.00662667	0.00565353	0.00291333	0.00157615
2.46667	0.9756	1.00429	0.97523	0.93453	0.91327	0.88668	0.56361	0.5663	0.56094	0.0894	0.08202	0.08508	0.00608	0.00657	0.00624	0.01268	0.00396	0.00192	0.00192	0.00217	0.00565	0.98504	0.016672	0.911493	0.0239744	0.563617	0.00268001	0.0855	0.00370788	0.00629667	0.000249867	0.00618667	0.00571515	0.00324667	0.0020851
2.48333	0.97769	1.00381	0.97709	0.93678	0.91508	0.88718	0.56645	0.56778	0.56291	0.09118	0.08413	0.08707	0.00649	0.00605	0.0061	0.01331	0.00442	0.00208	0.00163	0.00227	0.00579	0.986197	0.0152565	0.913013	0.0248645	0.565713	0.00251719	0.08746	0.00354114	0.00621333	0.000240901	0.00660333	0.00592482	0.00323	0.00224
2.5	0.97842	1.00669	0.97945	0.93862	0.91643	0.88826	0.56924	0.57106	0.5659	0.09309	0.08561	0.08827	0.00653	0.00629	0.00574	0.01329	0.00443	0.00178	0.00173	0.0022	0.00548	0.988187	0.0160326	0.914437	0.0252391	0.568733	0.00261705	0.08899	0.00379162	0.00618667	0.00040501	0.0065	0.00602774	0.00313667	0.00204295
2.51667	0.98078	1.00741	0.98019	0.93899	0.91762	0.89091	0.5715	0.57328	0.56949	0.09523	0.08781	0.09114	0.00632	0.00675	0.0063	0.01332	0.00378	0.00182	0.00143	0.00276	0.00547	0.98946	0.015548	0.91584	0.0240894	0.571423	0.00189616	0.0913933	0.00371648	0.00645667	0.000254231	0.00630667	0.00615228	0.00322	0.00205891
2.53333	0.98096	1.00836	0.98139	0.94098	0.91938	0.89194	0.57367	0.57673	0.5714	0.09779	0.08993	0.09309	0.00652	0.00668	0.00639	0.01344	0.00426	0.00238	0.0015	0.00214	0.00584	0.990237	0.0156967	0.917433	0.0245779	0.573933	0.00267474	0.0936033	0.00395506	0.00653	0.000145258	0.00669333	0.00591792	0.00316	0.0023429
2.55	0.98312	1.0099	0.98363	0.94239	0.92086	0.89311	0.57619	0.57873	0.57376	0.09959	0.09182	0.09497	0.00628	0.00649	0.00627	0.01295	0.00428	0.00173	0.00164	0.00241	0.00576	0.992217	0.0153163	0.918787	0.0247053	0.576227	0.0024852	0.09546	0.00390811	0.00634667	0.000124231	0.00632	0.00588161	0.00327	0.0021905
2.56667	0.98392	1.01072	0.98316	0.94462	0.92347	0.89504	0.57918	0.58194	0.57691	0.10105	0.09393	0.09707	0.00642	0.00702	0.00625	0.01388	0.00455	0.0021	0.00161	0.00194	0.00533	0.9926	0.015697	0.921043	0.0248789	0.579343	0.00251897	0.09735	0.00356825	0.00656333	0.000404516	0.00684333	0.00621584	0.00296	0.0020591
2.58333	0.98348	1.01219	0.98488	0.94589	0.92456	0.89939	0.58151	0.58523	0.5793	0.10298	0.09576	0.09914	0.00618	0.00666	0.00661	0.01328	0.00478	0.0022	0.00168	0.00249	0.00517	0.993517	0.0161867	0.92328	0.0232764	0.582013	0.00299687	0.0992933	0.00361244	0.00648333	0.000263881	0.00675333	0.0057976	0.00311333	0.00182659
2.6	0.9861	1.0147	0.98694	0.94683	0.92665	0.89799	0.58453	0.58716	0.58274	0.10567	0.09766	0.10092	0.00633	0.00661	0.00672	0.01337	0.00418	0.00235	0.00162	0.00227	0.0057	0.995913	0.0162752	0.923823	0.0245424	0.58481	0.00222326	0.101417	0.00402803	0.00655333	0.00020108	0.00663333	0.00590544	0.00319667	0.00219218
2.61667	0.98744	1.01519	0.98744	0.94724	0.92646	0.89948	0.5865	0.58965	0.58435	0.10713	0.09997	0.10288	0.00644	0.00688	0.00671	0.01364	0.0045	0.00236	0.00146	0.00186	0.00532	0.99669	0.0160215	0.924393	0.023947	0.586833	0.00266568	0.103327	0.00360084	0.00667667	0.000221886	0.00683333	0.00599107	0.00288	0.00212255
2.63333	0.99044	1.01516	0.98817	0.95088	0.92997	0.90091	0.589	0.59164	0.58758	0.10964	0.10192	0.10466	0.0067	0.00732	0.00609	0.01351	0.00443	0.00267	0.00163	0.00221	0.00546	0.997923	0.0149705	0.927253	0.0250955	0.589407	0.00206032	0.105407	0.00391379	0.00670333	0.000615007	0.00687	0.00581735	0.0031	0.00206429
2.65	0.99089	1.01772	0.99067	0.95215	0.93015	0.9036	0.59125	0.59383	0.58994	0.11176	0.10382	0.10717	0.0063	0.00645	0.00669	0.01336	0.00451	0.00214	0.00115	0.00255	0.00535	0.99976	0.0155542	0.928633	0.0243105	0.591673	0.00197925	0.107583	0.00398611	0.00648	0.000196723	0.00667	0.00591365	0.00301667	0.00213854
2.66667	0.99348	1.01847	0.99312	0.95381	0.93053	0.90463	0.5941	0.59718	0.59188	0.11381	0.10587	0.10908	0.00643	0.00675	0.00628	0.01366	0.005	0.00239	0.00152	0.0023	0.00501	1.00169	0.014533	0.929657	0.0246016	0.594387	0.0026616	0.109587	0.00399417	0.00648667	0.000240069	0.00701667	0.00589944	0.00294333	0.00183178
2.68333	0.99356	1.01922	0.99342	0.95554	0.93242	0.90571	0.59553	0.5993	0.59527	0.11564	0.10748	0.11104	0.00653	0.00688	0.00654	0.01398	0.00477	0.00198	0.00158	0.00225	0.00529	1.00207	0.0148554	0.931223	0.0249365	0.5967	0.00225542	0.111387	0.00409103	0.00665	0.000199249	0.00691	0.00627971	0.00304	0.00197714
2.7	0.99485	1.02033	0.99494	0.95636	0.93415	0.90846	0.59857	0.60152	0.59839	0.11759	0.11023	0.11338	0.00644	0.00646	0.00683	0.01402	0.00469	0.00243	0.00161	0.00237	0.00542	1.00337	0.014685	0.93299	0.0239711	0.599493	0.00175745	0.113733	0.0036927	0.00657667	0.000219621	0.00704667	0.00614389	0.00313333	0.00201644
2.71667	0.99651	1.02218	0.99292	0.95796	0.93676	0.90734	0.60073	0.60385	0.60062	0.12019	0.11154	0.11507	0.00658	0.00716	0.00646	0.01413	0.00468	0.00218	0.00156	0.00195	0.00519	1.00387	0.0159582	0.93402	0.025421	0.601733	0.00183391	0.1156	0.00434929	0.00673333	0.000374344	0.00699667	0.00630284	0.0029	0.00199276
2.73333	0.99724	1.02286	0.99594	0.95861	0.93714	0.90836	0.60326	0.60618	0.60258	0.12205	0.11373	0.11723	0.00618	0.00696	0.00681	0.01382	0.0044	0.00216	0.00196	0.00256	0.00583	1.00535	0.0151809	0.934703	0.0252135	0.604007	0.00191262	0.11767	0.00417742	0.00665	0.000413884	0.00679333	0.00618748	0.00345	0.00208286
2.75	1.00044	1.0242	0.99876	0.96005	0.93952	0.91116	0.60543	0.60927	0.60503	0.12382	0.11565	0.11894	0.00684	0.00703	0.00629	0.01405	0.00473	0.002	0.00127	0.00204	0.00556	1.0078	0.0142276	0.93691	0.0245493	0.606577	0.00234105	0.11947	0.00411071	0.00672	0.000384318	0.00692667	0.0063182	0.00295667	0.00228719
2.76667	1.00085	1.02637	0.99972	0.96101	0.94032	0.91339	0.60869	0.61147	0.60824	0.12598	0.11734	0.12109	0.00735	0.00716	0.00682	0.01412	0.00456	0.0024	0.00219	0.00235	0.00533	1.00898	0.0150708	0.93824	0.023878	0.609467	0.00174947	0.12147	0.00433252	0.00711	0.000268514	0.00702667	0.00623722	0.00329	0.0017685
2.78333	1.00098	1.02716	1.00045	0.9632	0.9411	0.91391	0.61124	0.61368	0.60949	0.12851	0.11969	0.12282	0.00672	0.00717	0.00665	0.01416	0.0044	0.00203	0.00153	0.0024	0.00553	1.00953	0.0152703	0.939403	0.0246888	0.61147	0.00210445	0.123673	0.00447149	0.00684667	0.000282194	0.00686333	0.00642925	0.00315333	0.00210372
2.8	1.00246	1.02701	1.00223	0.96353	0.94225	0.91579	0.61236	0.61641	0.61223	0.13016	0.1223	0.1249	0.00679	0.00707	0.00663	0.01396	0.00434	0.00248	0.00147	0.00262	0.00518	1.01057	0.0142408	0.940523	0.0239168	0.613667	0.00237669	0.125787	0.00400431	0.00683	0.000222711	0.00692667	0.00616163	0.00309	0.00189913
2.81667	1.00461	1.02934	1.00358	0.96454	0.94443	0.91785	0.61463	0.61938	0.61486	0.13221	0.1243	0.12692	0.00673	0.00691	0.00694	0.01421	0.00525	0.00288	0.00136	0.00246	0.0055	1.01251	0.0145843	0.942273	0.0234196	0.61629	0.00267849	0.12781	0.0040294	0.00686	0.000113578	0.00744667	0.00597589	0.00310667	0.00214442
2.83333	1.0059	1.03058	1.00481	0.96704	0.94415	0.9193	0.61752	0.62155	0.61779	0.13425	0.12557	0.12959	0.00699	0.00684	0.00691	0.01447	0.00485	0.00266	0.00123	0.0023	0.00566	1.01376	0.0145739	0.943497	0.0238767	0.618953	0.00225283	0.129803	0.00434393	0.00691333	7.50555e-05	0.00732667	0.00628247	0.00306333	0.00231154
2.85	1.00584	1.03128	1.00548	0.9692	0.94569	0.9196	0.61987	0.62306	0.62016	0.13649	0.12822	0.13153	0.00682	0.00697	0.00659	0.0147	0.00501	0.00267	0.00168	0.00225	0.00503	1.0142	0.0147928	0.94483	0.0248112	0.62103	0.001764	0.13208	0.00416234	0.00679333	0.000191398	0.00746	0.00637825	0.00298667	0.00179238
2.86667	1.00733	1.03217	1.00673	0.97079	0.94834	0.92108	0.6218	0.62633	0.62242	0.13808	0.13036	0.13374	0.00699	0.00732	0.00736	0.01443	0.00516	0.00275	0.00167	0.00197	0.0054	1.01541	0.0145177	0.946737	0.0248938	0.623517	0.00245606	0.13406	0.00386994	0.00722333	0.00020306	0.00744667	0.00616662	0.00301333	0.00207235
2.88333	1.00822	1.03289	1.00782	0.97023	0.94974	0.92197	0.62447	0.62779	0.62464	0.14043	0.13206	0.1351	0.00683	0.00714	0.00675	0.01452	0.00501	0.00283	0.00139	0.00168	0.00549	1.01631	0.0143601	0.947313	0.0242213	0.625633	0.00186966	0.135863	0.00423689	0.00690667	0.000205994	0.00745333	0.00621622	0.00285333	0.00228802
2.9	1.00937	1.03406	1.00918	0.97239	0.95074	0.92366	0.62651	0.63059	0.62651	0.14192	0.13377	0.13668	0.00717	0.00693	0.00691	0.01438	0.00485	0.00225	0.00206	0.00228	0.00549	1.01754	0.0143099	0.94893	0.0244154	0.62787	0.00235559	0.137457	0.00413014	0.00700333	0.000144684	0.00716	0.00638642	0.00327667	0.00191996
2.91667	1.01131	1.03407	1.01	0.97385	0.95197	0.92432	0.62904	0.6322	0.6292	0.1442	0.1359	0.13941	0.00715	0.00721	0.00698	0.01475	0.00496	0.00243	0.00127	0.00227	0.0056	1.01846	0.0135345	0.950047	0.024821	0.630147	0.00178004	0.139837	0.00416642	0.00711333	0.000119304	0.00738	0.00650676	0.00304667	0.00226708
2.93333	1.01235	1.03589	1.01135	0.97546	0.95221	0.92641	0.63113	0.63522	0.63192	0.1466	0.13843	0.14117	0.00678	0.0072	0.00695	0.0152	0.00501	0.0024	0.00161	0.0021	0.0059	1.01986	0.0138885	0.95136	0.024536	0.632757	0.00216957	0.142067	0.00415815	0.00697667	0.000211266	0.00753667	0.00676373	0.00320333	0.0023482
2.95	1.01163	1.03722	1.01214	0.97596	0.95527	0.92739	0.63389	0.63695	0.63376	0.14901	0.14039	0.14356	0.00705	0.00694	0.00685	0.01491	0.00553	0.00241	0.00141	0.0019	0.00525	1.02033	0.0146294	0.952873	0.0243735	0.634867	0.00180539	0.14432	0.00435997	0.00694667	0.000100167	0.00761667	0.00650601	0.00285333	0.00208998
2.96667	1.0154	1.03888	1.01248	0.97723	0.95555	0.92811	0.63598	0.63906	0.63622	0.15079	0.14271	0.14576	0.00703	0.00689	0.00749	0.01564	0.00495	0.00309	0.00165	0.0021	0.0054	1.02225	0.0144729	0.95363	0.0246162	0.637087	0.00171316	0.14642	0.00408023	0.00713667	0.0003139	0.00789333	0.00677296	0.00305	0.00204756
2.98333	1.0159	1.03832	1.01416	0.97839	0.95673	0.93051	0.63746	0.64164	0.63808	0.15287	0.14437	0.14754	0.00716	0.0075	0.00742	0.01488	0.00521	0.00298	0.00154	0.0024	0.00541	1.02279	0.0134746	0.95521	0.0239762	0.63906	0.00225575	0.14826	0.0042955	0.00736	0.000177764	0.00769	0.00632576	0.00311667	0.0020321
3	1.01728	1.04035	1.01563	0.98029	0.95716	0.9311	0.63939	0.64313	0.63996	0.15476	0.14631	0.15006	0.00689	0.00759	0.00722	0.015	0.00492	0.00283	0.00123	0.00206	0.00529	1.02442	0.0138204	0.956183	0.0246095	0.640827	0.002015	0.150377	0.00423389	0.00723333	0.00035019	0.00758333	0.00650748	0.00286	0.00214497
3.01667	1.01846	1.04138	1.01592	0.98197	0.9588	0.93329	0.64124	0.64668	0.64311	0.1571	0.14826	0.15156	0.00735	0.00767	0.00722	0.01545	0.00536	0.00242	0.00168	0.00246	0.00587	1.02525	0.0140237	0.95802	0.0243494	0.643677	0.00276392	0.152307	0.00446705	0.00741333	0.000231589	0.00774333	0.00683414	0.00333667	0.00222833
3.03333	1.01916	1.04338	1.01731	0.98239	0.95911	0.93497	0.64439	0.64832	0.64479	0.15864	0.15065	0.15389	0.00705	0.00746	0.00704	0.01546	0.00493	0.00278	0.00133	0.00211	0.00544	1.02662	0.0145469	0.958823	0.0237113	0.645833	0.00216278	0.154393	0.00401871	0.00718333	0.000239653	0.00772333	0.00678584	0.00296	0.00218287
3.05	1.02002	1.04413	1.0187	0.98369	0.96111	0.93518	0.64578	0.65105	0.64742	0.16111	0.15233	0.15619	0.00714	0.00739	0.00747	0.01568	0.00548	0.00222	0.0015	0.00237	0.00558	1.02762	0.0143162	0.959993	0.0242743	0.648083	0.00269689	0.156543	0.00440065	0.00733333	0.000172143	0.00779333	0.00702186	0.00315	0.00214893
3.06667	1.02053	1.04581	1.01971	0.98533	0.96354	0.93643	0.64806	0.65315	0.64957	0.1626	0.15471	0.15814	0.00714	0.0072	0.0073	0.01494	0.00531	0.00338	0.00153	0.00221	0.00555	1.02868	0.0148378	0.961767	0.0244982	0.65026	0.00261421	0.158483	0.00395619	0.00721333	8.0829e-05	0.00787667	0.00619268	0.00309667	0.00215168
3.08333	1.02422	1.04627	1.02095	0.98618	0.96454	0.93834	0.65056	0.65446	0.65085	0.16453	0.15651	0.15948	0.00713	0.00735	0.00749	0.01524	0.00481	0.00228	0.00121	0.00214	0.00506	1.03048	0.0137719	0.96302	0.0239562	0.651957	0.00217279	0.160173	0.00405471	0.00732333	0.000181475	0.00744333	0.00686959	0.00280333	0.00200889
3.1	1.02439	1.0467	1.02241	0.98783	0.96471	0.93858	0.65193	0.65713	0.65415	0.16709	0.15805	0.16231	0.00726	0.00738	0.00738	0.01529	0.00499	0.00274	0.0015	0.00261	0.00564	1.03117	0.0134886	0.963707	0.0246403	0.654403	0.00260924	0.162483	0.00452249	0.00734	6.9282e-05	0.00767333	0.00669147	0.00325	0.00214292
3.11667	1.02554	1.04725	1.02283	0.98807	0.96609	0.94117	0.65438	0.65855	0.65576	0.16881	0.16039	0.16387	0.00725	0.0073	0.00719	0.01607	0.00499	0.00312	0.00141	0.00213	0.00548	1.03187	0.0133853	0.96511	0.0234654	0.65623	0.00212436	0.164357	0.00423104	0.00724667	5.50757e-05	0.00806	0.00699959	0.00300667	0.00217201
3.13333	1.0258	1.04806	1.02381	0.98954	0.9671	0.94186	0.65656	0.66135	0.65823	0.17107	0.16246	0.16588	0.00729	0.00749	0.00746	0.01584	0.00515	0.003	0.00144	0.00247	0.00548	1.03256	0.0134631	0.966167	0.0238537	0.658713	0.0024313	0.16647	0.00433522	0.00741333	0.000107858	0.00799667	0.00687707	0.00313	0.00209931
3.15	1.02735	1.05034	1.02419	0.99014	0.96843	0.9416	0.659	0.66408	0.6609	0.1734	0.16449	0.16806	0.00747	0.00755	0.00743	0.01571	0.00581	0.00274	0.00148	0.00255	0.00577	1.03396	0.0142732	0.966723	0.024315	0.661327	0.00256674	0.16865	0.00448421	0.00748333	6.1101e-05	0.00808667	0.0067781	0.00326667	0.00223299
3.16667	1.02816	1.0499	1.02528	0.9902	0.97027	0.94507	0.66041	0.66387	0.66128	0.17496	0.16631	0.17037	0.00727	0.00809	0.00719	0.01618	0.00519	0.00303	0.00167	0.00251	0.00529	1.03445	0.0134602	0.968513	0.0226162	0.661853	0.00179984	0.170547	0.00432771	0.00751667	0.00049813	0.00813333	0.00705181	0.00315667	0.00189466
3.18333	1.03001	1.05173	1.02659	0.99198	0.97061	0.94435	0.6635	0.66776	0.66399	0.17701	0.16817	0.1721	0.00781	0.00764	0.00744	0.01555	0.0051	0.00278	0.0017	0.00255	0.00564	1.03611	0.013635	0.96898	0.0238568	0.665083	0.00233097	0.172427	0.00442904	0.00763	0.000185203	0.00781	0.00680267	0.00329667	0.00207341
3.2	1.03096	1.05349	1.02853	0.99413	0.97229	0.94555	0.66482	0.66875	0.66652	0.17886	0.17035	0.1743	0.00773	0.00745	0.00758	0.01579	0.00499	0.00287	0.00164	0.00243	0.00513	1.03766	0.0137629	0.970657	0.0243312	0.666697	0.00197095	0.174503	0.00425864	0.00758667	0.000140119	0.00788333	0.00692893	0.00306667	0.00183004
3.21667	1.03109	1.05372	1.02773	0.99551	0.97519	0.94699	0.66704	0.67216	0.66848	0.1813	0.17257	0.17619	0.00773	0.00757	0.00723	0.01534	0.00534	0.00274	0.00152	0.00213	0.00518	1.03751	0.0141356	0.972563	0.0243664	0.669227	0.0026404	0.176687	0.00438614	0.00751	0.000255343	0.00780667	0.00665232	0.00294333	0.00196088
3.23333	1.03296	1.05451	1.02973	0.99721	0.97506	0.94953	0.66894	0.67407	0.67033	0.18338	0.17446	0.17754	0.00755	0.00768	0.00677	0.0161	0.00573	0.00343	0.00148	0.00215	0.00554	1.03907	0.0134715	0.973933	0.02386	0.671113	0.00265319	0.17846	0.00453061	0.00733333	0.000492172	0.00842	0.00674976	0.00305667	0.00217656
3.25	1.03281	1.0563	1.03099	0.99651	0.97724	0.9505	0.67015	0.67634	0.67297	0.18505	0.17644	0.17986	0.00811	0.00752	0.00715	0.01603	0.00534	0.0031	0.0015	0.00209	0.00578	1.04003	0.0141167	0.97475	0.0231058	0.673153	0.00309907	0.18045	0.00433522	0.00759333	0.000484183	0.00815667	0.00690988	0.00312333	0.00231958
3.26667	1.03404	1.05783	1.03294	0.99916	0.9762	0.95008	0.67305	0.67826	0.67528	0.18754	0.17887	0.18192	0.0076	0.00792	0.00738	0.0161	0.00509	0.00247	0.00162	0.00256	0.00541	1.0416	0.0140635	0.975147	0.0245569	0.67553	0.00261398	0.182777	0.00439803	0.00763333	0.000271539	0.00788667	0.00723258	0.00319667	0.00197358
3.28333	1.03564	1.05647	1.03231	0.99967	0.97771	0.95204	0.67435	0.67968	0.67688	0.18916	0.18039	0.18429	0.0079	0.00786	0.00738	0.01612	0.00553	0.00257	0.00151	0.00241	0.00598	1.04147	0.0130938	0.976473	0.0238391	0.67697	0.00266614	0.184613	0.00439393	0.00771333	0.000289367	0.00807333	0.00712405	0.0033	0.00236417
3.3	1.03645	1.05902	1.03439	1.0008	0.97967	0.95308	0.67632	0.6812	0.67953	0.19123	0.18243	0.18595	0.00752	0.00764	0.00808	0.01606	0.00602	0.0032	0.00134	0.00246	0.0058	1.04329	0.0136643	0.97785	0.023912	0.679017	0.00248017	0.186537	0.00442924	0.00774667	0.000294845	0.00842667	0.00675936	0.0032	0.00232026
3.31667	1.03803	1.0596	1.03469	1.00083	0.98032	0.95363	0.6779	0.68428	0.68049	0.19307	0.18437	0.18783	0.00771	0.00794	0.0075	0.01618	0.00537	0.0033	0.00128	0.00227	0.00574	1.04411	0.0135211	0.97826	0.0236673	0.68089	0.00320875	0.188423	0.00438024	0.00771667	0.000220076	0.00828333	0.00691659	0.00309667	0.0023421
3.33333	1.03905	1.05967	1.03615	1.00245	0.98174	0.95656	0.67999	0.68547	0.68335	0.1948	0.18652	0.19011	0.00813	0.00776	0.00766	0.01652	0.00546	0.00295	0.00134	0.00197	0.00578	1.04496	0.0128244	0.98025	0.0229813	0.682937	0.00276328	0.190477	0.00415216	0.00785	0.000247588	0.00831	0.00721998	0.00303	0.00240231
3.35	1.03896	1.06137	1.03899	1.00359	0.98202	0.95658	0.6819	0.68841	0.68494	0.19718	0.18839	0.19163	0.0082	0.00809	0.00777	0.01679	0.00524	0.00299	0.00158	0.00231	0.00571	1.04644	0.0129298	0.98073	0.0235315	0.685083	0.00325737	0.1924	0.0044453	0.00802	0.000223383	0.00834	0.00740388	0.0032	0.00220416
3.36667	1.04105	1.06296	1.03726	1.00606	0.98285	0.95729	0.68343	0.68958	0.68716	0.19927	0.19084	0.19371	0.00775	0.00784	0.00769	0.01669	0.00594	0.00327	0.00134	0.00236	0.00573	1.04709	0.0138738	0.982067	0.0243944	0.686723	0.00309817	0.194607	0.00428593	0.00776	7.54983e-05	0.00863333	0.00710385	0.00314333	0.00229744
3.38333	1.04088	1.06342	1.03941	1.0059	0.98411	0.95867	0.68653	0.69194	0.68916	0.20138	0.19227	0.19597	0.00766	0.00806	0.00739	0.01667	0.00603	0.00305	0.00199	0.0021	0.00636	1.0479	0.0134579	0.982893	0.0236385	0.68921	0.00270535	0.19654	0.00458167	0.00770333	0.000337095	0.00858333	0.00716001	0.00348333	0.00249187
3.4	1.04276	1.06544	1.04087	1.00719	0.9867	0.96067	0.68817	0.69313	0.69112	0.20303	0.19483	0.19784	0.00746	0.00784	0.00768	0.01622	0.00539	0.0028	0.00159	0.00212	0.00542	1.04969	0.0136726	0.984853	0.0233149	0.690807	0.0024948	0.198567	0.00414802	0.00766	0.000190788	0.00813667	0.00711915	0.00304333	0.00207524
3.41667	1.04429	1.06612	1.04122	1.00808	0.98661	0.96162	0.68994	0.69558	0.6918	0.20467	0.19659	0.19999	0.00797	0.00806	0.00832	0.01692	0.00556	0.00313	0.0017	0.00251	0.00536	1.05054	0.0135768	0.985437	0.0232522	0.69244	0.00287395	0.200417	0.00405686	0.00811667	0.000181751	0.00853667	0.00736114	0.00319	0.00192242
3.43333	1.04512	1.0662	1.0424	1.00936	0.98796	0.96204	0.69147	0.69792	0.69565	0.20709	0.19861	0.20153	0.00856	0.00802	0.00738	0.01591	0.00556	0.00339	0.00146	0.00216	0.00558	1.05124	0.0130269	0.986453	0.023696	0.695013	0.00327179	0.20241	0.00430795	0.00798667	0.000590706	0.00828667	0.00669056	0.00306667	0.00220457
3.45	1.04506	1.0677	1.0425	1.01074	0.98947	0.96314	0.6933	0.69917	0.69717	0.2097	0.20065	0.20351	0.0084	0.00816	0.00789	0.01675	0.00565	0.00266	0.00176	0.00248	0.00554	1.05175	0.0138694	0.987783	0.0238448	0.696547	0.00298423	0.20462	0.00462598	0.00815	0.000255147	0.00835333	0.00742382	0.00326	0.00200709
3.46667	1.04679	1.06916	1.04411	1.01195	0.99046	0.96369	0.69483	0.70108	0.69931	0.21046	0.20217	0.20532	0.00848	0.00768	0.00769	0.01696	0.00568	0.0034	0.00165	0.00285	0.00582	1.05335	0.0137544	0.9887	0.0241781	0.698407	0.00322143	0.205983	0.00418462	0.00795	0.000459021	0.00868	0.00726074	0.00344	0.0021467
3.48333	1.04796	1.06961	1.04392	1.01185	0.99105	0.96535	0.69743	0.70309	0.70109	0.21261	0.20418	0.20765	0.00828	0.00822	0.00762	0.01669	0.00574	0.00318	0.00171	0.0018	0.00573	1.05383	0.0138144	0.989417	0.023293	0.700537	0.00287028	0.208147	0.00423689	0.00804	0.000364966	0.00853667	0.00717607	0.00308	0.00229541
3.5	1.04828	1.07077	1.04439	1.01291	0.99186	0.96583	0.69941	0.70604	0.70268	0.21469	0.20657	0.20993	0.00852	0.00783	0.00838	0.01672	0.00544	0.00322	0.00137	0.00267	0.00535	1.05448	0.014241	0.9902	0.0235839	0.70271	0.0033151	0.210397	0.00408007	0.00824333	0.000364737	0.00846	0.00723898	0.00313	0.00202948
3.51667	1.05025	1.07022	1.0466	1.01514	0.99332	0.96699	0.7003	0.70601	0.70409	0.21689	0.20853	0.21161	0.00849	0.00792	0.00779	0.01693	0.00541	0.0033	0.00176	0.00242	0.00563	1.05569	0.012715	0.991817	0.0241102	0.703467	0.00290559	0.212343	0.00422797	0.00806667	0.000372335	0.00854667	0.00733643	0.00327	0.00207029
3.53333	1.05102	1.073	1.04671	1.0159	0.99348	0.96864	0.70304	0.70789	0.70682	0.21843	0.21023	0.21401	0.00875	0.00852	0.00833	0.01707	0.00591	0.00309	0.00163	0.00246	0.00591	1.05691	0.0141	0.992673	0.0236403	0.705917	0.00254806	0.214223	0.00410416	0.00853333	0.000210317	0.00869	0.007393	0.00333333	0.00226972
3.55	1.05165	1.07281	1.04839	1.01586	0.99539	0.97065	0.70362	0.71005	0.70827	0.22024	0.21216	0.21521	0.00842	0.00814	0.00824	0.01699	0.00522	0.00323	0.00119	0.00265	0.0055	1.05762	0.0132584	0.993967	0.0226386	0.707313	0.00332004	0.21587	0.00408023	0.00826667	0.000141892	0.00848	0.00743674	0.00311333	0.00219204
3.56667	1.05175	1.07272	1.04918	1.01717	0.99651	0.97025	0.70606	0.71244	0.71047	0.22232	0.21382	0.21758	0.00876	0.00884	0.00834	0.01709	0.00616	0.00322	0.0015	0.00235	0.00612	1.05788	0.012913	0.994643	0.0235156	0.709657	0.00326684	0.217907	0.00425941	0.00864667	0.000268576	0.00882333	0.0073085	0.00332333	0.00245899
3.58333	1.05355	1.07238	1.04973	1.0188	0.99637	0.97214	0.70801	0.71415	0.71118	0.22385	0.21599	0.21931	0.00861	0.00832	0.00832	0.01716	0.00578	0.00382	0.00204	0.00222	0.00586	1.05855	0.0121256	0.99577	0.0233358	0.711113	0.00307054	0.219717	0.00394575	0.00841667	0.000167432	0.00892	0.00720303	0.00337333	0.0021554
3.6	1.05414	1.07639	1.04953	1.01933	0.99788	0.97343	0.70996	0.71509	0.71333	0.22638	0.21805	0.2215	0.00846	0.00853	0.00839	0.01718	0.00609	0.00325	0.00166	0.00245	0.00609	1.06002	0.014363	0.99688	0.0229663	0.712793	0.00260677	0.221977	0.00418541	0.00846	7e-05	0.00884	0.00736092	0.0034	0.00236286
3.61667	1.05492	1.07603	1.05245	1.02127	0.99818	0.97394	0.71138	0.71729	0.7151	0.22832	0.21962	0.22322	0.00897	0.00872	0.00846	0.01723	0.00608	0.00297	0.00162	0.00214	0.00629	1.06113	0.0129599	0.997797	0.0236673	0.71459	0.00298783	0.22372	0.0043715	0.00871667	0.000255016	0.00876	0.00749825	0.00335	0.00255936
3.63333	1.05551	1.07791	1.05311	1.02233	1.00008	0.97486	0.71303	0.71953	0.7162	0.22967	0.22154	0.22475	0.00887	0.00872	0.00816	0.01709	0.00577	0.00311	0.00134	0.00279	0.0058	1.06218	0.0136782	0.99909	0.0237505	0.716253	0.00325033	0.22532	0.00409486	0.00858333	0.00037421	0.00865667	0.00742359	0.00331	0.00227502
3.65	1.05743	1.07771	1.05357	1.02418	1.00032	0.97502	0.71426	0.72158	0.71953	0.23216	0.22385	0.22668	0.00893	0.00843	0.00859	0.01747	0.00675	0.0036	0.00122	0.00235	0.00559	1.0629	0.0129674	0.99984	0.0245835	0.718457	0.00377619	0.227563	0.00422484	0.00865	0.000255343	0.00927333	0.00727115	0.00305333	0.00226831
3.66667	1.05756	1.07914	1.05418	1.02454	1.00016	0.97666	0.71696	0.72259	0.72136	0.23399	0.22567	0.22852	0.00927	0.00868	0.00841	0.01721	0.0057	0.00346	0.00159	0.00243	0.00604	1.06363	0.0135408	1.00045	0.0239413	0.720303	0.00296001	0.229393	0.0042282	0.00878667	0.000439811	0.00879	0.00737745	0.00335333	0.00236433
3.68333	1.05868	1.07948	1.05543	1.0239	1.00246	0.9777	0.71822	0.72496	0.72283	0.23549	0.22752	0.23124	0.00904	0.00862	0.0089	0.01785	0.00628	0.00382	0.0019	0.00281	0.00585	1.06453	0.0130487	1.00135	0.0231199	0.722003	0.0034452	0.231417	0.00398794	0.00885333	0.000213854	0.00931667	0.00749174	0.00352	0.0020685
3.7	1.05953	1.07978	1.05673	1.02648	1.00391	0.97901	0.71987	0.72694	0.72448	0.23714	0.22931	0.23252	0.00935	0.00816	0.0085	0.01711	0.00591	0.0037	0.00159	0.00218	0.00587	1.06535	0.0125778	1.00313	0.0237445	0.723763	0.00358907	0.23299	0.0039361	0.00867	0.000612944	0.00890667	0.00718972	0.00321333	0.00231958
3.71667	1.06134	1.08081	1.05863	1.02741	1.00497	0.97923	0.7211	0.72737	0.72748	0.23941	0.23123	0.23445	0.00905	0.00861	0.00907	0.01773	0.00624	0.00346	0.00155	0.00262	0.00599	1.06693	0.0120994	1.00387	0.0241088	0.725317	0.00365215	0.23503	0.00412073	0.00891	0.00026	0.00914333	0.00756507	0.00338667	0.00231716
3.73333	1.06154	1.08283	1.0574	1.02784	1.00469	0.9814	0.72386	0.72947	0.72788	0.24132	0.23305	0.23642	0.00942	0.00878	0.00869	0.01799	0.00581	0.00386	0.00134	0.00232	0.00561	1.06726	0.0136448	1.00464	0.02322	0.72707	0.00289138	0.23693	0.00415852	0.00896333	0.000398037	0.00922	0.00765737	0.00309	0.00223672
3.75	1.06227	1.08335	1.05917	1.0277	1.00673	0.98202	0.72436	0.73163	0.72843	0.24305	0.2351	0.23887	0.00921	0.00886	0.00873	0.01769	0.00644	0.00355	0.00211	0.00284	0.00544	1.06826	0.0131571	1.00548	0.0228655	0.72814	0.00364367	0.239007	0.00397676	0.00893333	0.000248261	0.00922667	0.00747054	0.00346333	0.00175032
3.76667	1.06344	1.08319	1.05949	1.03069	1.00719	0.98168	0.72576	0.73271	0.73149	0.24524	0.23722	0.23992	0.00967	0.00958	0.0089	0.01781	0.00618	0.00354	0.00157	0.00213	0.006	1.06871	0.0126975	1.00652	0.0245119	0.729987	0.00371088	0.240793	0.0040807	0.00938333	0.000420991	0.00917667	0.00759231	0.00323333	0.00241231
3.78333	1.06517	1.08345	1.06066	1.02964	1.00892	0.9831	0.7287	0.73572	0.73361	0.24679	0.23868	0.2423	0.01016	0.00927	0.00928	0.01783	0.00665	0.00366	0.00148	0.00267	0.00619	1.06976	0.0120684	1.00722	0.0233165	0.732677	0.00360187	0.24259	0.00406277	0.00957	0.000510979	0.00938	0.00746906	0.00344667	0.00244917
3.8	1.06481	1.08452	1.06131	1.03093	1.0095	0.98513	0.72987	0.73693	0.73456	0.24867	0.24072	0.24405	0.00978	0.00872	0.00898	0.01794	0.00605	0.00354	0.00147	0.00261	0.00581	1.07021	0.0125129	1.00852	0.0229157	0.733787	0.00359297	0.24448	0.00399241	0.00916	0.000552449	0.00917667	0.00769234	0.00329667	0.00225001
3.81667	1.06715	1.08605	1.06232	1.03178	1.01101	0.98703	0.73159	0.73825	0.73713	0.25085	0.24264	0.24561	0.00964	0.00916	0.00903	0.01765	0.00624	0.00366	0.00146	0.00233	0.00571	1.07184	0.0125409	1.00994	0.0223942	0.735657	0.00356608	0.246367	0.00415697	0.00927667	0.000321299	0.00918333	0.00744496	0.00316667	0.00224514
3.83333	1.06735	1.08744	1.06366	1.03327	1.01098	0.98641	0.73333	0.73984	0.738	0.25268	0.24431	0.24724	0.00979	0.00919	0.00881	0.01814	0.0063	0.00359	0.0016	0.00249	0.00608	1.07282	0.0127979	1.01022	0.0234392	0.737057	0.00335595	0.248077	0.00424726	0.00926333	0.000494099	0.00934333	0.0077377	0.00339	0.00237173
3.85	1.06724	1.08762	1.06368	1.03437	1.01153	0.98832	0.7346	0.74196	0.73916	0.25438	0.24646	0.24923	0.01011	0.00951	0.00958	0.01785	0.00655	0.00305	0.00157	0.00199	0.00559	1.07285	0.0129173	1.01141	0.0230252	0.738573	0.00371491	0.250023	0.00401916	0.00973333	0.000328075	0.00915	0.00773499	0.00305	0.00220971
3.86667	1.06925	1.08878	1.06496	1.03591	1.01295	0.98809	0.73513	0.74326	0.74239	0.25633	0.24811	0.2519	0.01043	0.00927	0.00973	0.01778	0.00683	0.00369	0.00107	0.00224	0.00557	1.07433	0.0126966	1.01232	0.0239163	0.74026	0.00446396	0.252113	0.00411415	0.00981	0.000584123	0.00943333	0.00739696	0.00296	0.0023348
3.88333	1.06898	1.08852	1.0658	1.03774	1.0134	0.99044	0.73756	0.74538	0.7434	0.25791	0.25115	0.25363	0.01028	0.00934	0.01003	0.01809	0.00687	0.00395	0.00161	0.00262	0.00595	1.07443	0.0123026	1.01386	0.0236534	0.742113	0.00406568	0.25423	0.00341971	0.00988333	0.000486861	0.00963667	0.00746497	0.00339333	0.002271
3.9	1.07077	1.09015	1.06583	1.03735	1.01629	0.99084	0.73952	0.74638	0.74593	0.2601	0.25195	0.25483	0.01073	0.00943	0.00927	0.01823	0.00631	0.0035	0.00125	0.00251	0.00553	1.07558	0.0128546	1.01483	0.0232895	0.743943	0.00383732	0.255627	0.00413299	0.00981	0.00080075	0.00934667	0.00782044	0.00309667	0.00219948
3.91667	1.07188	1.09026	1.06667	1.03808	1.0159	0.99143	0.74146	0.74876	0.747	0.26173	0.25361	0.25707	0.01054	0.00944	0.00966	0.01799	0.00626	0.00353	0.0016	0.00222	0.0055	1.07627	0.0123926	1.01514	0.0233344	0.74574	0.00380962	0.25747	0.00407475	0.00988	0.000582065	0.00926	0.00768264	0.00310667	0.00209574
3.93333	1.07159	1.09175	1.06695	1.03876	1.01669	0.99332	0.74286	0.74945	0.74863	0.26325	0.25611	0.2587	0.0109	0.00988	0.00969	0.01792	0.00622	0.00413	0.00138	0.00205	0.00566	1.07676	0.0131846	1.01626	0.0227231	0.74698	0.0035915	0.259353	0.00361456	0.0101567	0.000650718	0.00942333	0.00743216	0.00303	0.00230215
3.95	1.07277	1.09261	1.06846	1.04067	1.01762	0.99267	0.74355	0.7517	0.74949	0.26552	0.25738	0.26019	0.01061	0.00964	0.00962	0.01814	0.00649	0.00393	0.00119	0.00238	0.00602	1.07795	0.0128804	1.01699	0.0240063	0.748247	0.00421486	0.26103	0.0041345	0.00995667	0.000565892	0.00952	0.00757408	0.00319667	0.00251643
3.96667	1.07468	1.09397	1.07006	1.04096	1.01809	0.99367	0.74717	0.75373	0.75107	0.26718	0.2596	0.2624	0.01101	0.00973	0.00908	0.0185	0.00664	0.00362	0.00194	0.00267	0.00565	1.07957	0.0126829	1.01757	0.0236492	0.750657	0.00329947	0.26306	0.00383286	0.00994	0.000981988	0.00958667	0.00786548	0.00342	0.00196543
3.98333	1.07529	1.09399	1.0687	1.04286	1.01805	0.99341	0.74724	0.75543	0.75317	0.26892	0.26111	0.26419	0.0111	0.01025	0.00996	0.01797	0.00651	0.00339	0.00174	0.00263	0.00616	1.07933	0.0131193	1.01811	0.024725	0.751947	0.00422983	0.26474	0.00393394	0.0104367	0.000592481	0.00929	0.00767727	0.00351	0.00233771
4	1.07578	1.09365	1.07126	1.04337	1.0211	0.9965	0.74897	0.75628	0.75462	0.27033	0.26261	0.26628	0.01116	0.00976	0.00987	0.01888	0.00687	0.004	0.00152	0.00207	0.00567	1.08023	0.0118398	1.02032	0.0234447	0.75329	0.00383219	0.266407	0.00386156	0.0102633	0.000778481	0.00991667	0.007894	0.00308667	0.00225407
4.01667	1.07566	1.09509	1.07238	1.04289	1.02151	0.99666	0.7497	0.75823	0.75641	0.27191	0.26474	0.26821	0.01144	0.01007	0.01018	0.01868	0.00644	0.003	0.00146	0.0024	0.00562	1.08104	0.0122748	1.02035	0.0231367	0.75478	0.00449254	0.268287	0.00358561	0.0105633	0.000761205	0.00937333	0.00824129	0.00316	0.00218165
4.03333	1.07712	1.0955	1.07365	1.04495	1.02181	0.99804	0.75155	0.76088	0.75756	0.27405	0.26728	0.26974	0.0112	0.00996	0.01025	0.01867	0.00669	0.00412	0.00173	0.0024	0.00628	1.08209	0.0117423	1.0216	0.0234557	0.756663	0.00472919	0.270357	0.00342687	0.01047	0.000648614	0.00982667	0.00776561	0.00347	0.00245648
4.05	1.07724	1.09523	1.07323	1.04524	1.02297	0.99792	0.75357	0.76035	0.76001	0.27625	0.26879	0.2718	0.01168	0.00978	0.01023	0.01865	0.00624	0.00415	0.00124	0.00237	0.00558	1.0819	0.0117169	1.02204	0.0236736	0.757977	0.00382007	0.27228	0.00375309	0.0105633	0.000992891	0.00968	0.00783822	0.00306333	0.00225154
4.06667	1.07827	1.09751	1.07385	1.04543	1.02228	0.9997	0.75529	0.76329	0.76051	0.27791	0.26988	0.27309	0.01217	0.01001	0.01055	0.01831	0.00649	0.0037	0.00182	0.00248	0.0062	1.08321	0.0125798	1.02247	0.0228656	0.759697	0.00406154	0.273627	0.00404181	0.01091	0.0011241	0.0095	0.00775617	0.0035	0.00236144
4.08333	1.08137	1.09776	1.07655	1.0468	1.02394	1.00034	0.75704	0.76398	0.76163	0.27967	0.27205	0.27499	0.01191	0.01057	0.0103	0.01871	0.00688	0.00403	0.00161	0.00235	0.00566	1.08523	0.0111185	1.02369	0.023231	0.760883	0.00352974	0.27557	0.00384297	0.0109267	0.000862226	0.00987333	0.00778432	0.00320667	0.00215663
4.1	1.08155	1.09881	1.07571	1.0481	1.02558	1.0019	0.75741	0.76559	0.76403	0.28127	0.27403	0.277	0.0128	0.0104	0.01105	0.01884	0.00687	0.00404	0.00135	0.00247	0.00611	1.08536	0.0120113	1.02519	0.0231024	0.762343	0.00434301	0.277433	0.0036394	0.0114167	0.0012413	0.00991667	0.00785631	0.00331	0.00248869
4.11667	1.08158	1.09801	1.07642	1.04802	1.02557	1.0011	0.75902	0.76787	0.76555	0.2833	0.27523	0.27887	0.01277	0.01029	0.0104	0.01936	0.00655	0.00369	0.0016	0.00248	0.00587	1.08534	0.0112746	1.0249	0.0234672	0.764147	0.00458886	0.279133	0.00404144	0.0111533	0.00140115	0.00986667	0.0083449	0.00331667	0.0022546
4.13333	1.08224	1.09979	1.07766	1.04934	1.02664	1.00247	0.76062	0.7691	0.76763	0.28472	0.2776	0.28029	0.01311	0.01028	0.0108	0.01842	0.00697	0.00419	0.00146	0.00227	0.00573	1.08656	0.0116813	1.02615	0.0234388	0.765783	0.00453158	0.28087	0.00359526	0.0113967	0.0015064	0.00986	0.00754237	0.00315333	0.00226791
4.15	1.08204	1.09928	1.07839	1.05022	1.02675	1.00332	0.76308	0.77038	0.76936	0.28719	0.27915	0.28242	0.01297	0.01048	0.01103	0.01874	0.0067	0.00422	0.00202	0.00243	0.00605	1.08657	0.0111575	1.02676	0.02345	0.767607	0.00395324	0.28292	0.00404325	0.0114933	0.00130806	0.00988667	0.00776684	0.0035	0.00221786
4.16667	1.0856	1.1021	1.07898	1.05087	1.02881	1.00581	0.7639	0.77121	0.77076	0.28817	0.28089	0.28368	0.01322	0.01054	0.01054	0.01886	0.00708	0.00417	0.00133	0.00249	0.00623	1.08889	0.0119066	1.0285	0.0225316	0.768623	0.00409671	0.284247	0.00367293	0.0114333	0.0015473	0.0100367	0.00777852	0.00335	0.0025607
4.18333	1.08408	1.10282	1.07971	1.05312	1.02876	1.00569	0.76577	0.7736	0.77219	0.29036	0.28235	0.2857	0.01353	0.01076	0.01104	0.01887	0.00648	0.00376	0.00152	0.00274	0.00557	1.08887	0.0122771	1.02919	0.0237179	0.77052	0.0041736	0.286137	0.00402281	0.0117767	0.00152487	0.00970333	0.00805422	0.00327667	0.00207765
4.2	1.08403	1.10231	1.07945	1.05328	1.0313	1.00637	0.76798	0.7753	0.77352	0.29241	0.2845	0.28792	0.01385	0.01055	0.01133	0.01912	0.00719	0.00345	0.00202	0.00242	0.00579	1.0886	0.0120949	1.03032	0.0234705	0.772267	0.00381756	0.288277	0.00396704	0.01191	0.00172476	0.00992	0.00818394	0.00341	0.00207082
4.21667	1.08636	1.10436	1.08205	1.05402	1.03062	1.00813	0.76855	0.7772	0.77478	0.29339	0.28627	0.28971	0.01382	0.0105	0.01124	0.01895	0.00721	0.00369	0.00153	0.00237	0.00611	1.09092	0.0118344	1.03092	0.0229465	0.77351	0.00446266	0.28979	0.00356067	0.0118533	0.00174291	0.00995	0.00799047	0.00333667	0.00243822
4.23333	1.08738	1.10379	1.08234	1.05431	1.03334	1.00885	0.7696	0.77788	0.77684	0.29573	0.28733	0.29087	0.01371	0.01184	0.0116	0.01904	0.00642	0.00399	0.00155	0.00242	0.0056	1.09117	0.011216	1.03217	0.0227527	0.774773	0.00451031	0.29131	0.00421725	0.0123833	0.00115518	0.00981667	0.00807952	0.00319	0.00213197
4.25	1.08811	1.10519	1.08309	1.0546	1.03292	1.00939	0.7704	0.77914	0.77797	0.29766	0.2898	0.29319	0.01446	0.01142	0.01156	0.01952	0.00677	0.0039	0.00192	0.00231	0.0058	1.09213	0.0115855	1.0323	0.0226113	0.775837	0.0047445	0.29355	0.00394235	0.01248	0.00171616	0.0100633	0.00831448	0.00334333	0.00213645
4.26667	1.08862	1.10524	1.08374	1.05538	1.03305	1.00906	0.77318	0.7799	0.77939	0.29888	0.29142	0.29481	0.01486	0.01135	0.01191	0.01903	0.00709	0.00424	0.00111	0.00244	0.00633	1.09253	0.0112716	1.0325	0.023165	0.77749	0.00374127	0.295037	0.00373516	0.0127067	0.00188574	0.01012	0.00784676	0.00329333	0.00271261
4.28333	1.08978	1.10597	1.08438	1.05686	1.03503	1.01046	0.77438	0.78216	0.78128	0.30074	0.2933	0.29607	0.01527	0.0113	0.01185	0.01901	0.00723	0.00359	0.00162	0.00224	0.00551	1.09338	0.0112354	1.03412	0.0232135	0.779273	0.00426053	0.296703	0.00376022	0.0128067	0.00215096	0.00994333	0.00806013	0.00312333	0.00209003
4.3	1.0889	1.10781	1.08462	1.05752	1.03445	1.01124	0.77553	0.78254	0.78219	0.30205	0.2948	0.29806	0.01537	0.01172	0.01267	0.01955	0.00693	0.00431	0.0015	0.00287	0.00591	1.09378	0.0123402	1.0344	0.02314	0.780087	0.00395007	0.298303	0.00363112	0.0132533	0.00189363	0.0102633	0.00814848	0.00342667	0.00225709
4.31667	1.08959	1.10891	1.08626	1.05807	1.03547	1.01377	0.77754	0.78463	0.78351	0.30393	0.29617	0.29914	0.01595	0.01114	0.01226	0.01969	0.0071	0.00421	0.0014	0.00263	0.00609	1.09492	0.0122296	1.03577	0.0221515	0.781893	0.00381146	0.299747	0.00391541	0.0131167	0.00251683	0.0103333	0.00823094	0.00337333	0.00243176
4.33333	1.0918	1.10829	1.08535	1.05785	1.03588	1.01297	0.77852	0.78568	0.78395	0.30548	0.29819	0.30173	0.0162	0.01171	0.0128	0.01964	0.00705	0.00415	0.00146	0.00283	0.0059	1.09515	0.0118305	1.03557	0.0224416	0.782717	0.00373594	0.3018	0.0036455	0.01357	0.00234194	0.01028	0.00823466	0.00339667	0.00227359
4.35	1.0923	1.11024	1.08729	1.06126	1.03854	1.0143	0.77966	0.78829	0.78647	0.30756	0.30001	0.30321	0.01666	0.01207	0.01265	0.01961	0.00714	0.00424	0.00143	0.00255	0.00616	1.09661	0.0120668	1.03803	0.0234841	0.784807	0.00454909	0.303593	0.00378957	0.0137933	0.00249949	0.01033	0.00816647	0.00338	0.00247182
4.36667	1.09271	1.11084	1.08763	1.06055	1.03756	1.0149	0.78056	0.78891	0.78799	0.30924	0.30147	0.30472	0.01704	0.01184	0.01333	0.01927	0.00669	0.00426	0.00134	0.00212	0.00605	1.09706	0.0122011	1.03767	0.0228252	0.78582	0.00457846	0.305143	0.00390226	0.01407	0.00267782	0.0100733	0.00805669	0.00317	0.00252446
4.38333	1.0948	1.112	1.08802	1.0612	1.03921	1.01516	0.78265	0.78899	0.78911	0.31056	0.30328	0.30641	0.01748	0.01234	0.01339	0.01946	0.00676	0.00464	0.0017	0.00247	0.00583	1.09827	0.0123616	1.03852	0.0230277	0.786917	0.00369553	0.30675	0.00365189	0.0144033	0.0027157	0.0102867	0.00801474	0.00333333	0.00219619
4.4	1.09414	1.1123	1.0891	1.0614	1.04017	1.01601	0.78292	0.79254	0.79021	0.31279	0.30506	0.30878	0.0175	0.01228	0.01376	0.0199	0.00706	0.00405	0.0015	0.00243	0.00649	1.09851	0.0122026	1.03919	0.0227108	0.788557	0.00501859	0.308877	0.00386591	0.0145133	0.0026903	0.0103367	0.00841772	0.00347333	0.00265357
4.41667	1.09513	1.11221	1.08898	1.06372	1.04247	1.01753	0.78516	0.79373	0.79252	0.31447	0.30695	0.31044	0.01814	0.01266	0.0137	0.01966	0.00754	0.00437	0.00115	0.00198	0.00566	1.09877	0.0120359	1.04124	0.0231196	0.79047	0.00463822	0.31062	0.00376323	0.0148333	0.00291049	0.0105233	0.00806977	0.00293	0.0024004
4.43333	1.09459	1.11224	1.09047	1.0634	1.04114	1.01816	0.78744	0.79581	0.7939	0.31578	0.30869	0.31215	0.01893	0.01278	0.01406	0.01955	0.00765	0.00436	0.00145	0.00206	0.00548	1.0991	0.0115645	1.0409	0.022621	0.792383	0.00438628	0.312207	0.00354534	0.0152567	0.00324494	0.01052	0.00799135	0.00299667	0.00217215
4.45	1.09728	1.11398	1.09161	1.06422	1.0429	1.01955	0.788	0.79591	0.79512	0.31735	0.31027	0.31361	0.01887	0.01274	0.01436	0.01967	0.00754	0.00406	0.00138	0.00263	0.00607	1.10096	0.0116294	1.04222	0.0223427	0.79301	0.00435673	0.313743	0.00354188	0.0153233	0.00317651	0.0104233	0.00819471	0.00336	0.00242872
4.46667	1.09749	1.11434	1.09163	1.06559	1.04398	1.02005	0.78936	0.79699	0.7967	0.31956	0.31165	0.31527	0.01876	0.0131	0.01431	0.02011	0.00742	0.00465	0.00155	0.00216	0.00589	1.10115	0.0117899	1.04321	0.0227798	0.79435	0.0043239	0.315493	0.00395973	0.01539	0.00298055	0.0107267	0.00824339	0.0032	0.00234949
4.48333	1.09806	1.11507	1.09323	1.0665	1.04391	1.02153	0.78956	0.7984	0.79833	0.32025	0.31379	0.31683	0.01946	0.01309	0.01467	0.0197	0.00693	0.00424	0.00144	0.00235	0.00557	1.10212	0.0114721	1.04398	0.0224851	0.79543	0.00508369	0.316957	0.00323186	0.01574	0.00331706	0.01029	0.00825955	0.00312	0.00217
4.5	1.09867	1.11663	1.09339	1.06818	1.04455	1.02149	0.7913	0.7999	0.7992	0.3224	0.31497	0.31861	0.02092	0.0136	0.01512	0.01974	0.00711	0.00474	0.00147	0.00288	0.00602	1.1029	0.0121829	1.04474	0.0233456	0.7968	0.00477598	0.31866	0.00371525	0.0165467	0.00386292	0.01053	0.00806364	0.00345667	0.00232917
4.51667	1.09927	1.11504	1.0944	1.06749	1.04656	1.02115	0.79297	0.80219	0.80104	0.32404	0.3175	0.32026	0.02142	0.01321	0.01584	0.02021	0.00721	0.00438	0.00133	0.00266	0.00555	1.1029	0.010789	1.04507	0.0232061	0.798733	0.0050242	0.3206	0.00328323	0.0168233	0.0041924	0.0106	0.00844194	0.00318	0.00215752
4.53333	1.10066	1.11643	1.09424	1.06936	1.04506	1.02344	0.79469	0.80279	0.80119	0.32561	0.31909	0.3219	0.02188	0.0141	0.01569	0.01962	0.00704	0.00473	0.0016	0.00264	0.00606	1.10378	0.0114186	1.04595	0.022973	0.799557	0.00428991	0.3222	0.00327034	0.0172233	0.00411041	0.0104633	0.00801358	0.00343333	0.00233344
4.55	1.09985	1.11823	1.09432	1.06895	1.04658	1.02419	0.79526	0.80459	0.8034	0.32769	0.32044	0.32419	0.022	0.01416	0.01554	0.01983	0.00698	0.00494	0.00155	0.002	0.00547	1.10413	0.0125173	1.04657	0.02238	0.801083	0.00507813	0.324107	0.00362572	0.0172333	0.00418532	0.0105833	0.00807255	0.00300667	0.00214514
4.56667	1.10236	1.11862	1.09647	1.06889	1.04767	1.02475	0.79689	0.80574	0.80514	0.32878	0.32192	0.32558	0.02247	0.01424	0.0159	0.01952	0.00724	0.00468	0.00171	0.00259	0.0057	1.10582	0.0114724	1.0471	0.0220755	0.80259	0.00494545	0.325427	0.00343257	0.0175367	0.00435227	0.01048	0.00793282	0.00333333	0.00209629
4.58333	1.10252	1.11857	1.09722	1.07074	1.04953	1.02499	0.79865	0.80781	0.80635	0.33018	0.32317	0.32691	0.02235	0.01464	0.01684	0.02043	0.00734	0.00482	0.00122	0.00221	0.00563	1.1061	0.0111169	1.04842	0.0228952	0.80427	0.0049215	0.326753	0.00350763	0.0179433	0.00397165	0.0108633	0.00838024	0.00302	0.00231389
4.6	1.10257	1.12007	1.09811	1.07061	1.04835	1.02416	0.79856	0.80864	0.80795	0.33197	0.32589	0.32898	0.02263	0.01477	0.01669	0.02022	0.00744	0.00435	0.00136	0.00227	0.0063	1.10692	0.0116073	1.04771	0.0232317	0.80505	0.00563108	0.328947	0.00304014	0.01803	0.00409776	0.01067	0.00841361	0.00331	0.00262909
4.61667	1.10442	1.12037	1.09816	1.07296	1.04973	1.02713	0.80099	0.80926	0.80891	0.334	0.32673	0.33058	0.02354	0.01541	0.01748	0.02047	0.00745	0.00431	0.002	0.0027	0.00525	1.10765	0.0114519	1.04994	0.0229157	0.806387	0.00467693	0.330437	0.00363712	0.01881	0.00422503	0.0107433	0.0085686	0.00331667	0.00171051
4.63333	1.10418	1.12079	1.0982	1.0733	1.05028	1.027	0.80226	0.81031	0.80992	0.33549	0.32894	0.33194	0.02424	0.01563	0.01754	0.02078	0.00736	0.00441	0.00199	0.00187	0.00575	1.10772	0.0117044	1.05019	0.0231501	0.807497	0.00453928	0.332123	0.00327885	0.0191367	0.00452162	0.01085	0.00872521	0.00320333	0.00220629
4.65	1.10519	1.12107	1.09854	1.07346	1.05111	1.02842	0.80379	0.81233	0.81242	0.33731	0.3304	0.334	0.0247	0.01557	0.01802	0.02053	0.00765	0.00425	0.00166	0.0021	0.006	1.10827	0.0115758	1.051	0.0225202	0.809513	0.00495676	0.333903	0.00345601	0.01943	0.00472549	0.01081	0.00858771	0.00325333	0.00238884
4.66667	1.10686	1.12155	1.09975	1.07566	1.05219	1.02863	0.80528	0.81327	0.81294	0.33839	0.33128	0.33575	0.02525	0.0156	0.01833	0.02047	0.00748	0.00453	0.00175	0.00243	0.00589	1.10939	0.0111175	1.05216	0.023515	0.810497	0.00452078	0.33514	0.00359404	0.0197267	0.0049743	0.0108267	0.00848063	0.00335667	0.00222012
4.68333	1.10712	1.12239	1.10115	1.07457	1.053	1.02806	0.8054	0.81555	0.81403	0.34026	0.33341	0.33663	0.02574	0.01611	0.01828	0.01994	0.0076	0.00485	0.00132	0.00242	0.00574	1.11022	0.0109541	1.05188	0.0232753	0.81166	0.00547433	0.336767	0.00342704	0.0200433	0.00505136	0.0107967	0.00803685	0.00316	0.00230104
4.7	1.1072	1.12433	1.10018	1.07682	1.05383	1.0299	0.8065	0.81539	0.81652	0.34212	0.33472	0.33874	0.02684	0.01635	0.01871	0.02091	0.00794	0.00424	0.00145	0.00247	0.0062	1.11057	0.0124227	1.05352	0.0234616	0.812803	0.00548801	0.338527	0.00370461	0.0206333	0.00550313	0.01103	0.00875404	0.00337333	0.00250053
4.71667	1.10903	1.12385	1.10167	1.07587	1.05477	1.03193	0.80818	0.81781	0.8172	0.34305	0.33687	0.33998	0.02723	0.01666	0.01934	0.02037	0.00772	0.00457	0.00168	0.00256	0.00596	1.11152	0.0112972	1.05419	0.0219757	0.814397	0.00539242	0.339967	0.00309002	0.0210767	0.00549484	0.0108867	0.00836247	0.0034	0.00226027
4.73333	1.11041	1.12401	1.10275	1.07729	1.05496	1.03241	0.81017	0.81833	0.81881	0.34547	0.33853	0.3416	0.02761	0.01729	0.01992	0.02058	0.00756	0.00482	0.00186	0.00231	0.00545	1.11239	0.0107674	1.05489	0.0224401	0.81577	0.00485568	0.341867	0.00347768	0.0216067	0.00536276	0.0109867	0.00842027	0.00320667	0.00195577
4.75	1.10976	1.12593	1.10317	1.07725	1.05688	1.03361	0.81117	0.81956	0.81962	0.34692	0.34024	0.34328	0.02856	0.01709	0.02002	0.02066	0.00714	0.00424	0.00123	0.00256	0.00559	1.11295	0.0117112	1.05591	0.0218361	0.816783	0.00486138	0.34348	0.00334449	0.02189	0.00595927	0.01068	0.00876372	0.00312667	0.00223455
4.76667	1.10995	1.12602	1.10356	1.07822	1.05612	1.03456	0.81283	0.82094	0.82042	0.34819	0.3414	0.34531	0.02863	0.01733	0.02071	0.02087	0.00747	0.00417	0.00159	0.00236	0.00595	1.11318	0.0115724	1.0563	0.0218306	0.818063	0.00453965	0.344967	0.003408	0.0222233	0.00580001	0.0108367	0.0088444	0.0033	0.00232704
4.78333	1.11119	1.12584	1.10459	1.07888	1.05691	1.03457	0.81208	0.82227	0.82251	0.35007	0.34326	0.34673	0.03003	0.01768	0.02096	0.02115	0.00776	0.00444	0.00177	0.00228	0.00586	1.11387	0.0108762	1.05679	0.0221553	0.818953	0.00595369	0.346687	0.00340521	0.02289	0.00639721	0.0111167	0.00884627	0.00330333	0.00222877
4.8	1.11006	1.12752	1.10625	1.08084	1.05777	1.0352	0.81512	0.82303	0.82356	0.35148	0.34481	0.34809	0.03046	0.01845	0.02089	0.0206	0.00741	0.00428	0.00164	0.00248	0.00583	1.11461	0.0113415	1.05794	0.0228205	0.82057	0.00472727	0.348127	0.00333515	0.0232667	0.00634795	0.0107633	0.00866136	0.00331667	0.00221676
4.81667	1.11126	1.12775	1.10517	1.08092	1.0574	1.03682	0.81626	0.8254	0.82476	0.35308	0.34665	0.34959	0.03145	0.01881	0.0218	0.02053	0.00772	0.00487	0.00142	0.00235	0.00594	1.11473	0.0116824	1.05838	0.0220663	0.82214	0.00510227	0.349773	0.00321892	0.02402	0.00660596	0.01104	0.0083412	0.00323667	0.00238689
4.83333	1.1135	1.12888	1.106	1.08161	1.05932	1.03693	0.81754	0.82464	0.82572	0.35465	0.34778	0.35181	0.03178	0.01896	0.02233	0.02084	0.00818	0.00499	0.00133	0.00244	0.00581	1.11613	0.011664	1.05929	0.02234	0.822633	0.00444389	0.351413	0.00345213	0.0243567	0.00664595	0.0113367	0.00838326	0.00319333	0.00233307
4.85	1.11419	1.12948	1.10772	1.08173	1.05952	1.03715	0.8182	0.82707	0.82706	0.3564	0.34966	0.35216	0.03271	0.01922	0.02267	0.02075	0.00754	0.00477	0.00157	0.00217	0.00607	1.11713	0.0111739	1.05947	0.02229	0.82411	0.00511821	0.35274	0.00340723	0.0248667	0.00700814	0.01102	0.00853949	0.00327	0.00244336
4.86667	1.11329	1.13038	1.10814	1.08174	1.05987	1.0386	0.81898	0.82863	0.8284	0.35763	0.3512	0.35483	0.03331	0.01962	0.02355	0.02128	0.00788	0.00456	0.00147	0.00171	0.00572	1.11727	0.0116419	1.06007	0.0215707	0.825337	0.00550624	0.354553	0.00322392	0.0254933	0.00704886	0.01124	0.00885194	0.00296667	0.00238747
4.88333	1.11561	1.1295	1.1086	1.08275	1.06136	1.03805	0.8206	0.83072	0.82964	0.35911	0.35324	0.35539	0.03371	0.01962	0.02376	0.02081	0.00831	0.00458	0.00142	0.00225	0.00557	1.1179	0.0106371	1.06072	0.0223569	0.826987	0.00555731	0.355913	0.00296979	0.0256967	0.00724189	0.0112333	0.00850074	0.00308	0.00219597
4.9	1.11572	1.12948	1.10942	1.08369	1.06216	1.03954	0.82174	0.83118	0.83012	0.36085	0.3543	0.35782	0.0345	0.01988	0.02455	0.02067	0.00789	0.00495	0.00192	0.00251	0.0062	1.11821	0.0102586	1.0618	0.0220772	0.82768	0.00517142	0.357657	0.00327805	0.02631	0.00746722	0.01117	0.00835754	0.00354333	0.00231958
4.91667	1.1148	1.13248	1.10913	1.08479	1.06269	1.03993	0.82346	0.83318	0.83267	0.36252	0.35581	0.35917	0.03507	0.02103	0.02505	0.02093	0.00792	0.00453	0.00151	0.00273	0.0062	1.1188	0.0121789	1.06247	0.0224308	0.82977	0.00547057	0.359167	0.003355	0.02705	0.00723052	0.0111267	0.00865748	0.00348	0.00243329
4.93333	1.1168	1.13207	1.11002	1.08477	1.06423	1.0399	0.82529	0.8336	0.83252	0.36386	0.35734	0.36042	0.03602	0.02114	0.02547	0.02109	0.00797	0.00504	0.00135	0.00241	0.00584	1.11963	0.0112941	1.06297	0.0224617	0.83047	0.0045184	0.36054	0.00326166	0.0275433	0.0076536	0.0113667	0.00854714	0.0032	0.00234693
4.95	1.11602	1.13243	1.11042	1.08595	1.06355	1.04118	0.82526	0.83485	0.83442	0.36527	0.35883	0.36227	0.03726	0.02178	0.02613	0.02143	0.00793	0.00438	0.00132	0.00212	0.0059	1.11962	0.0114389	1.06356	0.022385	0.83151	0.00541693	0.362123	0.0032225	0.02839	0.00798363	0.0112467	0.00899588	0.00311333	0.00244625
4.96667	1.1187	1.13331	1.11193	1.08604	1.06375	1.04174	0.8254	0.83544	0.83585	0.36649	0.36039	0.36414	0.03778	0.02194	0.02692	0.02104	0.00789	0.00461	0.00156	0.00269	0.00579	1.12131	0.0109269	1.06384	0.0221501	0.83223	0.0059185	0.363673	0.00307666	0.02888	0.00809985	0.01118	0.00869507	0.00334667	0.00219012
4.98333	1.11804	1.13408	1.11122	1.08626	1.06443	1.04224	0.82861	0.83689	0.83721	0.36822	0.36207	0.36503	0.03855	0.02219	0.02734	0.02153	0.00809	0.00451	0.00129	0.00251	0.00581	1.12111	0.0117358	1.06431	0.0220102	0.834237	0.00487546	0.365107	0.00307572	0.02936	0.00836497	0.0113767	0.00897339	0.00320333	0.0023384
5	1.11986	1.13399	1.11188	1.08853	1.06557	1.0424	0.82843	0.8387	0.83738	0.37009	0.36358	0.36729	0.03949	0.02322	0.02721	0.02163	0.00785	0.00512	0.00138	0.00222	0.00619	1.12191	0.0111966	1.0655	0.0230651	0.834837	0.00558745	0.366987	0.00326558	0.0299733	0.0084797	0.0115333	0.00884987	0.00326333	0.00256913
5.01667	1.11855	1.13583	1.11254	1.08897	1.06653	1.04418	0.83071	0.84001	0.83978	0.37204	0.36483	0.36819	0.03995	0.02344	0.02888	0.02157	0.00764	0.00465	0.00151	0.00203	0.00589	1.12231	0.0120909	1.06656	0.022395	0.836833	0.00530421	0.368353	0.00360777	0.0307567	0.00841347	0.0112867	0.00903024	0.00314333	0.00239285
5.03333	1.12066	1.13564	1.11224	1.08843	1.06669	1.04549	0.8313	0.84137	0.8411	0.37334	0.36739	0.36993	0.04089	0.02389	0.02883	0.02123	0.00804	0.00499	0.00173	0.00228	0.00606	1.12285	0.0118523	1.06687	0.0214706	0.837923	0.00573756	0.37022	0.00298558	0.0312033	0.00874497	0.01142	0.00863149	0.00335667	0.00235725
5.05	1.12099	1.13664	1.11421	1.08877	1.06741	1.04546	0.83344	0.84182	0.84103	0.37446	0.36813	0.37231	0.04154	0.02429	0.02942	0.02154	0.008	0.0052	0.00162	0.00301	0.00566	1.12395	0.0115036	1.06721	0.0216557	0.838763	0.00462703	0.371633	0.00321879	0.03175	0.00885789	0.01158	0.00873849	0.00343	0.00205249
5.06667	1.12073	1.13699	1.11508	1.08973	1.06799	1.04631	0.83377	0.84286	0.84351	0.37591	0.36946	0.37338	0.04207	0.02486	0.03067	0.02145	0.00809	0.00487	0.00143	0.00249	0.0059	1.12427	0.0113751	1.06801	0.02171	0.840047	0.00544546	0.372917	0.00324987	0.0325333	0.008755	0.01147	0.00879161	0.00327333	0.00233569
5.08333	1.12242	1.13717	1.11579	1.09112	1.06976	1.04609	0.83471	0.84437	0.84431	0.37731	0.37168	0.37465	0.04351	0.0254	0.03087	0.02226	0.00795	0.00479	0.00139	0.00248	0.00599	1.12513	0.010944	1.06899	0.0225249	0.84113	0.00555996	0.374547	0.00281642	0.03326	0.00928855	0.0116667	0.00930916	0.00328667	0.00240375
5.1	1.1225	1.13835	1.1172	1.09218	1.06914	1.04829	0.83621	0.84531	0.84525	0.37829	0.37247	0.37617	0.04428	0.02536	0.03154	0.02148	0.00827	0.00486	0.00151	0.00181	0.00577	1.12602	0.0110048	1.06987	0.0219541	0.842257	0.00523665	0.375643	0.00294553	0.0337267	0.00964768	0.0115367	0.00877835	0.00303	0.00237765
5.11667	1.12334	1.13805	1.11746	1.09174	1.06917	1.0471	0.83822	0.84731	0.84651	0.38048	0.37442	0.37785	0.04455	0.02641	0.03209	0.02166	0.0082	0.00484	0.00135	0.0028	0.00581	1.12628	0.0106059	1.06934	0.0223205	0.844013	0.00503309	0.377583	0.00303879	0.03435	0.00927877	0.0115667	0.00890106	0.00332	0.00227502
5.13333	1.12499	1.1385	1.11616	1.09274	1.07092	1.04934	0.83863	0.84657	0.84697	0.38241	0.37637	0.37998	0.04611	0.02679	0.0326	0.02171	0.00805	0.00529	0.00204	0.00261	0.0056	1.12655	0.0112514	1.071	0.0217001	0.844057	0.00470388	0.379587	0.00303915	0.0351667	0.00991244	0.0116833	0.00879232	0.00341667	0.00191218
5.15	1.12556	1.14025	1.11851	1.09476	1.07122	1.04982	0.83854	0.84832	0.84935	0.38318	0.3778	0.38049	0.04686	0.02738	0.03341	0.02161	0.0082	0.0051	0.00158	0.0024	0.00582	1.12811	0.0110915	1.07193	0.0224785	0.845403	0.00596609	0.38049	0.00269	0.0358833	0.00997274	0.0116367	0.00877514	0.00326667	0.00224894
5.16667	1.12385	1.13963	1.11839	1.09441	1.07138	1.04991	0.83986	0.84895	0.84974	0.38435	0.37897	0.38232	0.04774	0.02795	0.03377	0.02217	0.00801	0.00518	0.00133	0.00204	0.00582	1.12729	0.0110299	1.0719	0.0222546	0.846183	0.00549039	0.38188	0.00271685	0.0364867	0.0101709	0.0117867	0.00910288	0.00306333	0.00241359
5.18333	1.12709	1.14106	1.11777	1.09461	1.07233	1.05068	0.8421	0.85084	0.85108	0.38619	0.38025	0.38415	0.04864	0.02872	0.03523	0.02193	0.00854	0.005	0.00173	0.00257	0.00626	1.12864	0.0117221	1.07254	0.0219658	0.848007	0.00511673	0.38353	0.00301815	0.03753	0.0101572	0.0118233	0.00892981	0.00352	0.00240979
5.2	1.12738	1.14112	1.12053	1.09465	1.07281	1.05129	0.84327	0.85175	0.85269	0.3881	0.38143	0.38519	0.04924	0.02903	0.03575	0.02187	0.00797	0.0048	0.00167	0.00223	0.00615	1.12968	0.0104854	1.07292	0.0216802	0.849237	0.00518862	0.384907	0.00334401	0.0380067	0.0102923	0.0115467	0.00907968	0.00335	0.00244098
5.21667	1.12693	1.14119	1.12201	1.09643	1.0743	1.05223	0.84513	0.85322	0.85346	0.3889	0.38407	0.38648	0.04999	0.02958	0.0365	0.02175	0.00802	0.00482	0.00151	0.00277	0.00569	1.13004	0.00996181	1.07432	0.0221	0.850603	0.00474156	0.386483	0.002415	0.03869	0.0103797	0.01153	0.00899424	0.00332333	0.00214423
5.23333	1.12683	1.14311	1.12221	1.09605	1.07452	1.05254	0.84509	0.85395	0.85451	0.39021	0.38494	0.38851	0.05117	0.03031	0.03717	0.02167	0.00831	0.00552	0.00182	0.00259	0.00599	1.13072	0.0109787	1.07437	0.0217554	0.851183	0.0052844	0.387887	0.00268973	0.03955	0.0106317	0.0118333	0.00863227	0.00346667	0.00221893
5.25	1.12991	1.143	1.122	1.09694	1.07625	1.05336	0.84533	0.85633	0.85671	0.39181	0.38624	0.38986	0.05237	0.0307	0.03752	0.02227	0.0083	0.00535	0.00154	0.00205	0.00619	1.13164	0.0106059	1.07552	0.0217993	0.85279	0.00646334	0.389303	0.00282642	0.0401967	0.0110802	0.0119733	0.00903834	0.00326	0.00255024
5.26667	1.12883	1.14305	1.12139	1.09822	1.0752	1.05493	0.84611	0.85665	0.85733	0.39335	0.38784	0.39134	0.05316	0.03164	0.03838	0.02232	0.00818	0.00538	0.0016	0.00241	0.00574	1.13109	0.0110054	1.07612	0.0216596	0.853363	0.00629077	0.390843	0.00278837	0.04106	0.0110075	0.01196	0.00908059	0.00325	0.00219411
5.28333	1.12838	1.14326	1.1224	1.09895	1.07431	1.05428	0.84796	0.85747	0.85914	0.39518	0.38894	0.3926	0.05395	0.03256	0.03884	0.02169	0.0082	0.00492	0.0017	0.00273	0.00578	1.13135	0.0107418	1.07585	0.0223746	0.854857	0.00603077	0.39224	0.00313554	0.0417833	0.0109946	0.0116033	0.00888793	0.00340333	0.00212171
5.3	1.13079	1.14343	1.12265	1.0995	1.07676	1.05565	0.84844	0.85904	0.86044	0.39623	0.3907	0.39423	0.0551	0.03279	0.03957	0.02219	0.00817	0.00478	0.00137	0.00224	0.00633	1.13229	0.0104709	1.0773	0.02193	0.855973	0.0065615	0.39372	0.00280005	0.0424867	0.0114374	0.0117133	0.00923003	0.00331333	0.00264848
5.31667	1.13026	1.14583	1.12427	1.09907	1.07685	1.0558	0.85046	0.85967	0.85997	0.3982	0.39253	0.39504	0.05556	0.03355	0.041	0.0222	0.00882	0.0053	0.00176	0.0029	0.00586	1.13345	0.0111291	1.07724	0.0216376	0.8567	0.00540608	0.395257	0.0028412	0.04337	0.0111948	0.0121067	0.00891651	0.00350667	0.00211625
5.33333	1.13156	1.14414	1.12457	1.09972	1.07906	1.05811	0.85166	0.86214	0.86232	0.39959	0.39486	0.39672	0.05663	0.034	0.0416	0.02177	0.00824	0.00514	0.00202	0.0027	0.00559	1.13342	0.00991717	1.07896	0.0208052	0.858707	0.00610326	0.397057	0.0023829	0.0440767	0.0115165	0.0117167	0.00884334	0.00343667	0.00189558
5.35	1.13117	1.14536	1.12455	1.09958	1.07864	1.05794	0.85216	0.86207	0.86218	0.40055	0.39533	0.39894	0.05784	0.03452	0.04215	0.0221	0.00861	0.00486	0.00217	0.00284	0.00548	1.13369	0.010632	1.07872	0.0208201	0.858803	0.00575356	0.398273	0.00267309	0.0448367	0.0118899	0.0118567	0.00906697	0.00349667	0.00174998
5.36667	1.13351	1.14694	1.1269	1.10188	1.07965	1.05831	0.85343	0.86344	0.86421	0.40234	0.39667	0.40025	0.05856	0.0355	0.04275	0.02224	0.0086	0.0046	0.00161	0.00207	0.00577	1.13578	0.0102116	1.07995	0.0217865	0.86036	0.00601389	0.399753	0.00286744	0.0456033	0.0117918	0.0118133	0.0092486	0.00315	0.00228061
5.38333	1.13191	1.14703	1.12639	1.10203	1.08016	1.05885	0.85471	0.86483	0.86508	0.40284	0.39758	0.40129	0.05932	0.03653	0.04361	0.02252	0.00869	0.00529	0.00112	0.00263	0.00541	1.13511	0.0106856	1.08035	0.0215906	0.86154	0.00591627	0.40057	0.00270291	0.0464867	0.0116642	0.0121667	0.00912599	0.00305333	0.00217611
5.4	1.13391	1.14894	1.12552	1.10301	1.08078	1.05904	0.85549	0.86492	0.86502	0.40457	0.39898	0.40295	0.06046	0.03653	0.04457	0.02236	0.0082	0.00502	0.00186	0.00244	0.006	1.13612	0.0118658	1.08094	0.0219855	0.86181	0.00547351	0.402167	0.00287615	0.0471867	0.0121777	0.01186	0.00923123	0.00343333	0.00224164
5.41667	1.13478	1.1485	1.12596	1.10291	1.07999	1.0603	0.85627	0.86704	0.86748	0.40602	0.40022	0.40436	0.06157	0.03722	0.04551	0.02257	0.0086	0.00476	0.00194	0.00217	0.00579	1.13641	0.0113584	1.08107	0.0213254	0.863597	0.00634889	0.403533	0.00298706	0.0481	0.0123799	0.0119767	0.00937286	0.0033	0.00215947
5.43333	1.13474	1.14829	1.12791	1.10433	1.08073	1.06014	0.85876	0.86713	0.86781	0.40754	0.40254	0.4057	0.06229	0.03781	0.04619	0.02305	0.00846	0.00513	0.00189	0.0025	0.0055	1.13698	0.010373	1.08173	0.0221121	0.864567	0.0050402	0.40526	0.00252887	0.0487633	0.0124412	0.0122133	0.00953138	0.00329667	0.00193236
5.45	1.13456	1.14994	1.12915	1.10452	1.08159	1.0598	0.85827	0.8679	0.86909	0.40911	0.40346	0.40762	0.06374	0.03904	0.04745	0.02249	0.00867	0.00545	0.00192	0.00235	0.00576	1.13788	0.0107861	1.08197	0.0223624	0.865087	0.00593332	0.40673	0.00292826	0.0500767	0.0125577	0.0122033	0.00905283	0.00334333	0.00210391
5.46667	1.13624	1.15131	1.13038	1.10581	1.08275	1.06179	0.85901	0.86949	0.87066	0.41044	0.40476	0.40823	0.06418	0.03994	0.04767	0.0225	0.00825	0.00521	0.00134	0.00276	0.00592	1.13931	0.0107974	1.08345	0.0220183	0.866387	0.00641511	0.40781	0.0028632	0.0505967	0.0123822	0.0119867	0.00923082	0.00334	0.00234444
5.48333	1.13589	1.15134	1.12996	1.10561	1.08445	1.06137	0.86078	0.87028	0.87097	0.4121	0.40666	0.41017	0.06539	0.04057	0.04883	0.02279	0.00896	0.00489	0.00146	0.00244	0.00571	1.13906	0.0110376	1.08381	0.0221269	0.867343	0.00569447	0.409643	0.00275798	0.0515967	0.0126392	0.0122133	0.009383	0.00320333	0.00222545
5.5	1.13751	1.15106	1.1307	1.10623	1.08513	1.0635	0.86235	0.87081	0.8726	0.41401	0.40784	0.41173	0.06663	0.0408	0.0492	0.02293	0.00863	0.00567	0.00145	0.00205	0.00589	1.13976	0.0103643	1.08495	0.0213655	0.868587	0.00547476	0.411193	0.00311981	0.05221	0.0131754	0.01241	0.00923002	0.00313	0.00240898
5.51667	1.13741	1.15162	1.13125	1.10719	1.08612	1.06347	0.86231	0.87209	0.87382	0.4149	0.40902	0.41335	0.06751	0.04184	0.05064	0.02244	0.00823	0.00539	0.0014	0.00228	0.00577	1.14009	0.0104467	1.08559	0.0218648	0.869407	0.00620647	0.412423	0.00304756	0.05333	0.0130447	0.01202	0.00913503	0.00315	0.00231126
5.53333	1.13807	1.15173	1.12997	1.10785	1.08468	1.06409	0.86375	0.87357	0.87384	0.41633	0.4107	0.41384	0.06853	0.04286	0.05136	0.02294	0.00861	0.00543	0.00176	0.00255	0.00564	1.13992	0.0109978	1.08554	0.0218927	0.870387	0.00574911	0.413623	0.00282125	0.05425	0.0130767	0.0123267	0.00932793	0.00331667	0.00205047
5.55	1.13879	1.15327	1.13039	1.10913	1.08767	1.06478	0.86494	0.87468	0.87481	0.41736	0.41184	0.41604	0.06915	0.0432	0.05232	0.02303	0.00866	0.0054	0.00159	0.00292	0.00599	1.14082	0.0115739	1.08719	0.0221788	0.871477	0.00566129	0.41508	0.0028825	0.05489	0.0131645	0.0123633	0.00938031	0.0035	0.00225661
5.56667	1.13952	1.15333	1.1319	1.1082	1.08636	1.06588	0.86549	0.87479	0.8764	0.41924	0.41356	0.41734	0.06988	0.04424	0.05322	0.02254	0.00865	0.00577	0.00185	0.00208	0.00581	1.14158	0.010863	1.08681	0.0211636	0.872227	0.0058894	0.416713	0.00289139	0.05578	0.0130103	0.01232	0.00896716	0.00324667	0.00222289
5.58333	1.14019	1.15312	1.13212	1.1094	1.08751	1.06646	0.86661	0.87613	0.87769	0.42037	0.41572	0.4187	0.07148	0.04437	0.05374	0.02285	0.0085	0.00557	0.00184	0.00244	0.00589	1.14181	0.0105933	1.08779	0.0214714	0.873477	0.00599764	0.418263	0.00235555	0.05653	0.0137687	0.0123067	0.00924757	0.00339	0.00218575
5.6	1.14095	1.15443	1.1329	1.11001	1.08871	1.06754	0.86856	0.87747	0.87899	0.42155	0.41603	0.41979	0.07277	0.04546	0.05435	0.02268	0.0087	0.00555	0.00173	0.00251	0.00597	1.14276	0.0108785	1.08875	0.021235	0.875007	0.00563447	0.419123	0.00281974	0.0575267	0.0139294	0.01231	0.00911775	0.00340333	0.00225675
5.61667	1.14196	1.15461	1.1341	1.11043	1.08878	1.06728	0.8687	0.87904	0.87884	0.42339	0.41837	0.42102	0.07347	0.0462	0.05542	0.02264	0.00887	0.0056	0.00194	0.00237	0.00594	1.14356	0.0103478	1.08883	0.021575	0.875527	0.00591291	0.420927	0.0025113	0.0583633	0.0138712	0.01237	0.00904311	0.00341667	0.00219582
5.63333	1.1421	1.15467	1.13458	1.11094	1.08859	1.06786	0.86982	0.88044	0.88043	0.42434	0.41899	0.42329	0.07431	0.04766	0.05657	0.02303	0.00889	0.00577	0.00176	0.00224	0.00551	1.14378	0.0101502	1.08913	0.0215451	0.876897	0.00612858	0.422207	0.00283475	0.0595133	0.0135666	0.0125633	0.00919766	0.00317	0.00204066
5.65	1.14221	1.15379	1.13407	1.11161	1.08918	1.0675	0.87107	0.87994	0.88381	0.42622	0.42066	0.42426	0.07609	0.0481	0.05744	0.02258	0.00893	0.00571	0.00186	0.00268	0.00611	1.14336	0.00990988	1.08943	0.0220561	0.878273	0.00653148	0.423713	0.00282002	0.0605433	0.0142507	0.0124067	0.00895626	0.00355	0.00225462
5.66667	1.14219	1.15668	1.13405	1.11242	1.09074	1.07002	0.8719	0.88119	0.88236	0.42682	0.42269	0.42531	0.07671	0.04869	0.05863	0.02272	0.00871	0.00543	0.00167	0.00263	0.00587	1.14431	0.0114625	1.09106	0.0212018	0.878483	0.00573127	0.42494	0.00208971	0.0613433	0.0142057	0.0122867	0.00918316	0.00339	0.00220073
5.68333	1.14361	1.15605	1.13552	1.11277	1.08991	1.07012	0.87306	0.88216	0.88429	0.42879	0.42296	0.42648	0.0779	0.0494	0.05904	0.02286	0.00884	0.00557	0.00211	0.00297	0.00602	1.14506	0.0103415	1.09093	0.0213434	0.879837	0.00596462	0.426077	0.00293585	0.0621133	0.0144964	0.0124233	0.00918511	0.0037	0.00205468
5.7	1.14529	1.15782	1.13577	1.11366	1.09088	1.07004	0.87369	0.88255	0.88476	0.4302	0.42435	0.42826	0.07909	0.05038	0.05988	0.02327	0.00895	0.00561	0.00214	0.00251	0.00604	1.14629	0.0110592	1.09153	0.0218172	0.880333	0.00585845	0.427603	0.00297977	0.0631167	0.0146261	0.01261	0.00938166	0.00356333	0.00215282
5.71667	1.14443	1.15707	1.13673	1.11469	1.09223	1.07005	0.87533	0.88433	0.88514	0.43055	0.42649	0.42887	0.08014	0.05139	0.06066	0.02288	0.00821	0.00551	0.00179	0.00302	0.00582	1.14608	0.0102695	1.09232	0.0223201	0.8816	0.00544506	0.428637	0.00204003	0.0640633	0.014674	0.0122	0.00934715	0.00354333	0.00206534
5.73333	1.14415	1.15962	1.13533	1.11285	1.09263	1.07082	0.87634	0.88553	0.88743	0.43211	0.42788	0.43059	0.08061	0.05237	0.06222	0.02274	0.00897	0.00578	0.0017	0.00251	0.00609	1.14637	0.0122958	1.0921	0.02102	0.8831	0.00593091	0.430193	0.00214272	0.0650667	0.0143336	0.0124967	0.00901324	0.00343333	0.00233612
5.75	1.14546	1.15666	1.13866	1.11401	1.09331	1.07113	0.87596	0.8881	0.88738	0.43428	0.42942	0.43245	0.08166	0.05237	0.06279	0.02345	0.00874	0.00569	0.00196	0.00245	0.00577	1.14693	0.00908919	1.09282	0.0214443	0.883813	0.00681071	0.43205	0.00245457	0.0656067	0.0148468	0.0126267	0.00949653	0.00339333	0.00207278
5.76667	1.14733	1.15917	1.13894	1.11564	1.09357	1.07199	0.87688	0.88742	0.88876	0.43526	0.42979	0.43374	0.08283	0.05365	0.06381	0.02284	0.00895	0.00556	0.00113	0.00248	0.00564	1.14848	0.0101639	1.09373	0.0218255	0.884353	0.00650668	0.43293	0.00282353	0.0667633	0.0148125	0.01245	0.00915626	0.00308333	0.00231474
5.78333	1.14725	1.16009	1.13882	1.11637	1.09356	1.07343	0.87874	0.88791	0.88994	0.43646	0.43204	0.43492	0.08368	0.05442	0.06497	0.02328	0.00854	0.00553	0.00176	0.00264	0.00621	1.14872	0.0107109	1.09445	0.0214839	0.88553	0.00596727	0.434473	0.0022436	0.06769	0.0148184	0.01245	0.00949904	0.00353667	0.00235661
5.8	1.14891	1.16015	1.13846	1.11686	1.09399	1.07393	0.87988	0.89056	0.89042	0.43772	0.43343	0.43633	0.08528	0.05577	0.06564	0.02339	0.00884	0.00532	0.00172	0.00228	0.00607	1.14917	0.0108474	1.09493	0.0214803	0.886953	0.00612609	0.435827	0.00218884	0.0688967	0.0150221	0.0125167	0.00957965	0.00335667	0.00236644
5.81667	1.14656	1.16061	1.14117	1.11672	1.09576	1.07521	0.88098	0.89081	0.8924	0.43862	0.43409	0.43758	0.08578	0.05605	0.06651	0.02359	0.00885	0.00589	0.00118	0.00218	0.00561	1.14945	0.0100363	1.0959	0.0207553	0.888063	0.00618565	0.436763	0.00237285	0.0694467	0.015081	0.0127767	0.00948085	0.00299	0.00232342
5.83333	1.14739	1.16123	1.14131	1.11781	1.09718	1.07488	0.88096	0.89177	0.89188	0.44034	0.43569	0.43926	0.08711	0.05689	0.06787	0.02345	0.00897	0.00579	0.00121	0.00222	0.00574	1.14998	0.0102088	1.09662	0.0214704	0.888203	0.00627315	0.43843	0.00243358	0.0706233	0.015297	0.0127367	0.00941327	0.00305667	0.00237807
5.85	1.1485	1.16165	1.14097	1.11871	1.09581	1.07582	0.8836	0.89204	0.8929	0.44131	0.437	0.44027	0.08836	0.05825	0.06827	0.02379	0.00931	0.00568	0.00188	0.0022	0.006	1.15037	0.0104665	1.09678	0.0214614	0.889513	0.00513912	0.439527	0.0022491	0.0716267	0.0153331	0.0129267	0.0095814	0.00336	0.0022919
5.86667	1.14906	1.16233	1.14221	1.1192	1.09677	1.07497	0.88402	0.89317	0.89431	0.44209	0.43803	0.44122	0.08899	0.05867	0.07	0.02389	0.00909	0.00576	0.0019	0.00247	0.00592	1.1512	0.0102293	1.09698	0.0221157	0.8905	0.00564072	0.440447	0.00213762	0.0725533	0.0153204	0.0129133	0.00965078	0.00343	0.00217516
5.88333	1.14868	1.16262	1.14297	1.1192	1.09687	1.07621	0.8845	0.89376	0.89523	0.44412	0.43981	0.44274	0.09032	0.05958	0.07043	0.02387	0.00945	0.00572	0.00144	0.00243	0.00589	1.15142	0.0101082	1.09743	0.0215004	0.891163	0.00581724	0.442223	0.00220096	0.0734433	0.01559	0.0130133	0.00958533	0.00325333	0.00233646
5.9	1.15006	1.16272	1.14268	1.12058	1.09805	1.07641	0.88408	0.89532	0.89657	0.44519	0.44102	0.44463	0.09134	0.06093	0.0713	0.02323	0.00905	0.00525	0.00146	0.00239	0.00588	1.15182	0.0101353	1.09835	0.0220865	0.89199	0.00687871	0.443613	0.00226328	0.0745233	0.0154591	0.01251	0.00947622	0.00324333	0.00233029
5.91667	1.1494	1.16317	1.14404	1.12184	1.09851	1.07734	0.88678	0.89597	0.8969	0.44719	0.44218	0.44605	0.09209	0.0617	0.0723	0.02341	0.00884	0.00562	0.00191	0.00234	0.00598	1.1522	0.00986829	1.09923	0.0222587	0.893217	0.00559368	0.44514	0.00262604	0.0753633	0.0154249	0.0126233	0.00947925	0.00341	0.00223605
5.93333	1.15093	1.16475	1.14393	1.12082	1.09856	1.07897	0.88663	0.89717	0.89915	0.44822	0.44377	0.44696	0.0935	0.06208	0.07358	0.02411	0.00915	0.0058	0.00132	0.00202	0.00592	1.1532	0.0105945	1.09945	0.0209392	0.894317	0.00673006	0.446317	0.00229369	0.0763867	0.0158969	0.01302	0.00974919	0.00308667	0.00247857
5.95	1.15153	1.16533	1.14367	1.11958	1.0996	1.07984	0.8877	0.89805	0.89959	0.44992	0.44523	0.44814	0.0944	0.06352	0.07456	0.02374	0.00932	0.0057	0.00164	0.00271	0.00603	1.15351	0.0109649	1.09967	0.0198701	0.895113	0.00646615	0.447763	0.00236758	0.0774933	0.0156476	0.01292	0.00954361	0.00346	0.00228908
5.96667	1.15134	1.16403	1.14461	1.12175	1.10105	1.07863	0.88896	0.89773	0.9008	0.4503	0.44613	0.4497	0.09526	0.06406	0.07522	0.02391	0.00935	0.006	0.0021	0.00224	0.00631	1.15333	0.00986125	1.10048	0.0215657	0.89583	0.00614442	0.44871	0.0022544	0.07818	0.0158092	0.0130867	0.00952177	0.00355	0.00239125
5.98333	1.15216	1.16464	1.14452	1.1228	1.10116	1.08003	0.88984	0.90054	0.90068	0.45184	0.44802	0.45108	0.09687	0.06491	0.07596	0.0237	0.00874	0.00607	0.002	0.00195	0.00562	1.15377	0.0101566	1.10133	0.0213855	0.89702	0.00621846	0.450313	0.00202211	0.0792467	0.0162315	0.0128367	0.00950217	0.00319	0.00210459
6	1.15238	1.16554	1.1444	1.12363	1.0999	1.08063	0.89084	0.9008	0.90327	0.45338	0.44915	0.45191	0.09722	0.06608	0.07708	0.02413	0.00938	0.00554	0.00188	0.00239	0.00609	1.15411	0.0106752	1.10139	0.0215385	0.898303	0.00658037	0.45148	0.00214753	0.0801267	0.015792	0.0130167	0.00981407	0.00345333	0.00229761
6.01667	1.15424	1.16615	1.14588	1.12424	1.10119	1.08161	0.89118	0.90202	0.90285	0.45426	0.45081	0.45365	0.09854	0.06687	0.07813	0.02355	0.00891	0.00611	0.0015	0.00266	0.00614	1.15542	0.0101867	1.10235	0.0213385	0.898683	0.00651132	0.452907	0.0018412	0.08118	0.0160538	0.0128567	0.00936592	0.00343333	0.00241473
6.03333	1.15429	1.16627	1.1465	1.12308	1.10159	1.08116	0.89157	0.90306	0.90393	0.45494	0.4523	0.45573	0.09969	0.0674	0.07909	0.02405	0.00922	0.00603	0.00176	0.00233	0.00611	1.15569	0.00995873	1.10194	0.0209622	0.89952	0.00689863	0.454323	0.00179623	0.08206	0.0163486	0.0131	0.00961618	0.0034	0.00236417
6.05	1.15548	1.16819	1.1468	1.12424	1.10238	1.08287	0.89452	0.90294	0.90579	0.45679	0.45244	0.45574	0.10113	0.06851	0.0804	0.0243	0.00913	0.00602	0.00147	0.00255	0.00634	1.15682	0.0107581	1.10316	0.0206961	0.901083	0.00585992	0.45499	0.00226991	0.0833467	0.0165084	0.01315	0.00978059	0.00345333	0.00255758
6.06667	1.15631	1.1684	1.14867	1.12525	1.10319	1.0836	0.89418	0.90391	0.90622	0.45849	0.45427	0.45764	0.1018	0.06969	0.08113	0.02422	0.00927	0.0061	0.00158	0.00233	0.00594	1.15779	0.00994829	1.10401	0.0208372	0.901437	0.00638971	0.4568	0.00223188	0.0842067	0.0162746	0.0131967	0.00967717	0.00328333	0.0023311
6.08333	1.15557	1.16792	1.14808	1.12527	1.10362	1.08284	0.89519	0.90492	0.90723	0.45993	0.45528	0.45903	0.10292	0.07111	0.08177	0.0243	0.00978	0.00591	0.00147	0.00216	0.006	1.15719	0.0100187	1.10391	0.0212165	0.902447	0.00638971	0.45808	0.00246627	0.0852667	0.0161907	0.01333	0.00969535	0.00321	0.00244072
6.1	1.15705	1.16919	1.14884	1.12603	1.10294	1.08409	0.89635	0.90599	0.9076	0.46057	0.45618	0.45937	0.10382	0.07137	0.0838	0.02381	0.00947	0.00608	0.00118	0.00276	0.00601	1.15836	0.0102381	1.10435	0.0210057	0.903313	0.00608392	0.458707	0.00226893	0.08633	0.0163723	0.01312	0.0094117	0.00331667	0.00246265
6.11667	1.15822	1.16957	1.14946	1.12677	1.10434	1.0837	0.89755	0.90758	0.90796	0.46197	0.45824	0.46162	0.10461	0.07272	0.08414	0.02399	0.00922	0.006	0.00179	0.00206	0.00561	1.15908	0.0100828	1.10494	0.0215412	0.904363	0.00590358	0.46061	0.00205993	0.0871567	0.0161576	0.01307	0.00959307	0.00315333	0.00213181
6.13333	1.15706	1.17025	1.14925	1.12792	1.10561	1.08425	0.89645	0.90879	0.91006	0.46297	0.45932	0.4631	0.10593	0.07392	0.08529	0.02443	0.00961	0.00618	0.00164	0.0028	0.00607	1.15885	0.0106142	1.10593	0.0218367	0.9051	0.00751799	0.461797	0.00214584	0.08838	0.0162272	0.0134067	0.00969931	0.00350333	0.00229722
6.15	1.15793	1.17023	1.15041	1.12762	1.10551	1.08648	0.89738	0.90968	0.91057	0.4639	0.46143	0.46387	0.1068	0.07427	0.08601	0.02443	0.00939	0.00608	0.00173	0.00242	0.00577	1.15952	0.0100056	1.10654	0.0205892	0.905877	0.00737177	0.463067	0.00141747	0.0890267	0.0164735	0.0133	0.00977991	0.00330667	0.00216103
6.16667	1.15941	1.17165	1.15066	1.12811	1.1054	1.08621	0.89932	0.90999	0.91183	0.46558	0.46232	0.46541	0.10833	0.07534	0.08739	0.02422	0.00941	0.00571	0.00159	0.00219	0.00595	1.16057	0.0105432	1.10657	0.0209746	0.907047	0.00675444	0.464437	0.00183506	0.0903533	0.0166934	0.0131133	0.00979495	0.00324333	0.00236316
6.18333	1.15899	1.17291	1.15184	1.12926	1.10588	1.08655	0.89865	0.91006	0.91179	0.46752	0.46344	0.46676	0.10973	0.07684	0.08847	0.02446	0.00924	0.00581	0.00154	0.00249	0.00598	1.16125	0.0107147	1.10723	0.021387	0.906833	0.00713957	0.465907	0.00216973	0.09168	0.0166783	0.01317	0.0099267	0.00333667	0.00233795
6.2	1.15969	1.16966	1.1519	1.12798	1.10769	1.08726	0.90166	0.91231	0.91327	0.46822	0.4641	0.46819	0.11064	0.07718	0.08903	0.02447	0.0095	0.00586	0.00138	0.00278	0.00618	1.16042	0.00890227	1.10764	0.02036	0.90908	0.00644381	0.466837	0.00237007	0.0922833	0.0169656	0.0132767	0.00986308	0.00344667	0.00246847
6.21667	1.15892	1.17229	1.15356	1.13123	1.10653	1.08792	0.90235	0.91388	0.91497	0.46953	0.46489	0.46904	0.11165	0.07808	0.09031	0.02451	0.00976	0.00618	0.00147	0.00268	0.00583	1.16159	0.00964624	1.10856	0.0217262	0.9104	0.00699277	0.46782	0.00254925	0.0933467	0.0169898	0.0134833	0.00971569	0.00332667	0.00225079
6.23333	1.16183	1.17202	1.15447	1.12983	1.10736	1.08846	0.90229	0.91378	0.91504	0.47071	0.46674	0.47021	0.11285	0.07917	0.09104	0.02454	0.00948	0.00653	0.0013	0.00238	0.00548	1.16277	0.00881295	1.10855	0.0207107	0.91037	0.00702579	0.46922	0.00216224	0.0943533	0.0170827	0.0135167	0.00965976	0.00305333	0.00216982
6.25	1.16101	1.17298	1.15291	1.13198	1.1073	1.08941	0.90464	0.91334	0.91508	0.47143	0.46823	0.47187	0.11356	0.08018	0.09224	0.02449	0.00934	0.00604	0.00199	0.00235	0.00606	1.1623	0.010097	1.10956	0.0213751	0.91102	0.00559332	0.47051	0.00198676	0.0953267	0.0169027	0.01329	0.00983883	0.00346667	0.00225309
6.26667	1.16103	1.17339	1.15211	1.13182	1.10795	1.08936	0.90492	0.9156	0.91653	0.47321	0.46906	0.47205	0.11449	0.08069	0.09308	0.02429	0.00953	0.00628	0.00155	0.00251	0.00575	1.16218	0.0106862	1.10971	0.0212846	0.91235	0.00645135	0.47144	0.00214119	0.0960867	0.0170994	0.0133667	0.00959844	0.00327	0.00220073
6.28333	1.16241	1.17213	1.15357	1.13158	1.10974	1.09011	0.90517	0.91588	0.91828	0.47437	0.47097	0.47396	0.11579	0.08173	0.09436	0.0245	0.00967	0.00606	0.00171	0.00264	0.00587	1.1627	0.00928348	1.11048	0.0207448	0.91311	0.00698016	0.4731	0.00185599	0.0972933	0.0172184	0.01341	0.00977236	0.00340667	0.0021834
6.3	1.16246	1.17473	1.15486	1.13205	1.1086	1.09004	0.90618	0.91691	0.91853	0.47472	0.47132	0.47576	0.11687	0.08365	0.09568	0.02447	0.00989	0.00589	0.00141	0.00254	0.00594	1.16402	0.010026	1.11023	0.0210524	0.913873	0.00671168	0.473933	0.00232218	0.0987333	0.0168192	0.0134167	0.00977917	0.00329667	0.00235789
6.31667	1.16203	1.17515	1.15488	1.13315	1.10974	1.09087	0.90845	0.91909	0.91964	0.47662	0.47317	0.47609	0.11879	0.08497	0.0965	0.02454	0.00974	0.00629	0.00153	0.00246	0.00591	1.16402	0.0102805	1.11125	0.0211806	0.915727	0.00630778	0.475293	0.00185786	0.100087	0.0171929	0.0135233	0.0096954	0.0033	0.00230766
6.33333	1.16297	1.17584	1.15542	1.13417	1.11027	1.09062	0.90864	0.91841	0.92067	0.47787	0.47454	0.47728	0.11953	0.08486	0.09712	0.02471	0.00973	0.00611	0.00219	0.00238	0.00603	1.16474	0.0103249	1.11169	0.0218095	0.915907	0.00639377	0.476563	0.00177692	0.100503	0.0175809	0.0135167	0.00986124	0.00353333	0.00216426
6.35	1.1642	1.17583	1.15537	1.1332	1.10945	1.09162	0.9088	0.92062	0.92225	0.47917	0.47525	0.4787	0.11989	0.08619	0.09878	0.02475	0.00968	0.00604	0.00151	0.00254	0.00544	1.16513	0.0102619	1.11142	0.0208601	0.917223	0.00734021	0.477707	0.00214048	0.10162	0.0170286	0.01349	0.00991983	0.00316333	0.0020378
6.36667	1.16331	1.17635	1.15685	1.1334	1.11119	1.09316	0.909	0.92088	0.9223	0.48071	0.47697	0.47912	0.12111	0.08632	0.0992	0.02413	0.01032	0.00638	0.00192	0.00255	0.00604	1.1655	0.0099333	1.11258	0.0201562	0.917393	0.00730343	0.478933	0.00187697	0.10221	0.0175892	0.01361	0.00932114	0.00350333	0.00221929
6.38333	1.16498	1.17756	1.15502	1.13402	1.1108	1.09278	0.91045	0.92226	0.92247	0.48176	0.47798	0.48143	0.12231	0.08793	0.10043	0.02461	0.00976	0.00602	0.00127	0.00239	0.00599	1.16585	0.0112954	1.11253	0.0206746	0.918393	0.00687993	0.48039	0.00209363	0.103557	0.017402	0.0134633	0.00983275	0.00321667	0.0024662
6.4	1.16535	1.17669	1.15696	1.13769	1.11255	1.09377	0.91186	0.92249	0.92263	0.48273	0.47964	0.48305	0.1238	0.08925	0.1016	0.02528	0.00973	0.00632	0.00174	0.00252	0.00609	1.16633	0.00990169	1.11467	0.0220366	0.918993	0.00617804	0.481807	0.0018832	0.104883	0.0175075	0.0137767	0.010107	0.00345	0.00231933
6.41667	1.16548	1.17808	1.15844	1.13551	1.11169	1.09461	0.91252	0.92273	0.92383	0.48398	0.48071	0.48424	0.12491	0.08983	0.10227	0.02498	0.00965	0.00625	0.0017	0.00268	0.0059	1.16733	0.0099503	1.11394	0.0205423	0.919693	0.00623659	0.482977	0.00196729	0.10567	0.0177854	0.0136267	0.00997816	0.00342667	0.0021973
6.43333	1.16626	1.17792	1.1576	1.13675	1.11217	1.09483	0.91417	0.9245	0.92605	0.48526	0.4813	0.48505	0.12583	0.09069	0.10363	0.02508	0.00964	0.00644	0.00143	0.00211	0.00583	1.16726	0.0101968	1.11458	0.0210639	0.921573	0.00645814	0.48387	0.00222816	0.106717	0.0177722	0.01372	0.00996731	0.00312333	0.00236857
6.45	1.16659	1.1778	1.15906	1.13656	1.11454	1.09559	0.91449	0.92423	0.926	0.48551	0.48305	0.48588	0.12654	0.09141	0.10484	0.02505	0.0101	0.00663	0.00147	0.00287	0.00578	1.16782	0.00943003	1.11556	0.0205042	0.921573	0.00619786	0.484813	0.00153826	0.107597	0.0177265	0.0139267	0.00978809	0.00337333	0.00219864
6.46667	1.1675	1.17795	1.15801	1.13733	1.11326	1.09484	0.9155	0.92606	0.92744	0.48776	0.48423	0.48795	0.12864	0.0932	0.10556	0.02483	0.0099	0.00622	0.00185	0.00247	0.00587	1.16782	0.00997385	1.11514	0.0213075	0.923	0.00653174	0.486647	0.00209505	0.109133	0.0179882	0.01365	0.00985545	0.00339667	0.00216429
6.48333	1.16709	1.17922	1.161	1.13727	1.11418	1.09567	0.91603	0.9256	0.92818	0.48873	0.48544	0.48813	0.12897	0.09364	0.10646	0.0252	0.00964	0.0066	0.00187	0.00247	0.00599	1.1691	0.00927536	1.11571	0.020842	0.92327	0.00640135	0.487433	0.00175215	0.10969	0.0178851	0.0138133	0.0099776	0.00344333	0.00222579
6.5	1.1675	1.17983	1.1597	1.13803	1.11537	1.09538	0.91617	0.92777	0.92947	0.4904	0.48602	0.49068	0.13009	0.09471	0.10741	0.02472	0.00952	0.00653	0.00138	0.00265	0.00551	1.16901	0.0101496	1.11626	0.0213389	0.92447	0.00723809	0.489033	0.00261338	0.110737	0.0179231	0.01359	0.00975411	0.00318	0.0021154
6.51667	1.16887	1.1797	1.1617	1.13863	1.11473	1.09673	0.91738	0.92747	0.9293	0.49129	0.48823	0.49074	0.13151	0.09583	0.10865	0.02535	0.00985	0.00663	0.0022	0.00256	0.00617	1.17009	0.0090618	1.1167	0.0210191	0.924717	0.00641929	0.490087	0.00163127	0.111997	0.0180739	0.0139433	0.0100088	0.00364333	0.00219555
6.53333	1.1698	1.17952	1.15982	1.13884	1.11771	1.09738	0.91871	0.92893	0.9311	0.49229	0.48842	0.49289	0.13229	0.09713	0.10971	0.02493	0.00973	0.00685	0.00176	0.00222	0.00614	1.16971	0.00985029	1.11798	0.0207313	0.926247	0.00661651	0.4912	0.00242617	0.113043	0.0178154	0.0138367	0.00971443	0.00337333	0.00240702
6.55	1.16881	1.18137	1.1613	1.14012	1.11703	1.09823	0.91885	0.93081	0.9327	0.49333	0.4901	0.49382	0.13308	0.09746	0.11069	0.02535	0.01019	0.00655	0.00152	0.00247	0.00599	1.17049	0.0101403	1.11846	0.0209816	0.927453	0.0075104	0.492417	0.0020212	0.113743	0.0180052	0.01403	0.00997092	0.00332667	0.00235492
6.56667	1.16973	1.18126	1.16241	1.1403	1.11606	1.0986	0.9199	0.93029	0.93211	0.49495	0.49152	0.49408	0.13483	0.09881	0.11152	0.02495	0.01057	0.00623	0.00166	0.00258	0.00612	1.17113	0.00950303	1.11832	0.0209417	0.927433	0.00658722	0.493517	0.00178304	0.115053	0.0182681	0.0139167	0.00979846	0.00345333	0.00235477
6.58333	1.17157	1.18146	1.16278	1.14064	1.11682	1.09831	0.92086	0.93237	0.93246	0.49579	0.49264	0.496	0.13538	0.09993	0.1128	0.0249	0.0096	0.00627	0.00175	0.00243	0.00616	1.17194	0.0093454	1.11859	0.0212204	0.928563	0.00667143	0.49481	0.00188221	0.116037	0.0179453	0.01359	0.00993526	0.00344667	0.00237429
6.6	1.17098	1.18148	1.163	1.14164	1.11928	1.09959	0.92109	0.9323	0.9337	0.4966	0.49328	0.49756	0.13645	0.10075	0.11344	0.02525	0.00996	0.007	0.00177	0.00272	0.00636	1.17182	0.00926859	1.12017	0.0210391	0.92903	0.00691178	0.495813	0.00224583	0.11688	0.0180969	0.01407	0.00979463	0.00361667	0.00242282
6.61667	1.17136	1.18213	1.16245	1.14099	1.11935	1.10038	0.92311	0.93344	0.93434	0.49771	0.49463	0.49799	0.1379	0.10152	0.11479	0.02481	0.0096	0.00638	0.00177	0.00283	0.00613	1.17198	0.00985464	1.12024	0.0203196	0.930297	0.00624008	0.496777	0.00186433	0.11807	0.0184105	0.0135967	0.00984359	0.00357667	0.00227388
6.63333	1.17073	1.18283	1.16389	1.14251	1.11931	1.10069	0.9239	0.93278	0.93515	0.49916	0.49592	0.49973	0.13891	0.10282	0.11629	0.02557	0.00995	0.00656	0.00183	0.00282	0.00599	1.17248	0.00959096	1.12084	0.0209518	0.93061	0.00593062	0.49827	0.00205502	0.11934	0.0182373	0.0140267	0.0101395	0.00354667	0.00217312
6.65	1.17289	1.18327	1.1648	1.14278	1.11884	1.09933	0.92298	0.93402	0.93613	0.50032	0.4973	0.50113	0.14007	0.10344	0.11663	0.02537	0.01025	0.00655	0.0019	0.00244	0.0062	1.17365	0.00925863	1.12032	0.0217626	0.931043	0.0070623	0.499583	0.00201847	0.120047	0.0185525	0.0140567	0.00997076	0.00351333	0.00234234
6.66667	1.17373	1.18399	1.16482	1.14188	1.11926	1.10187	0.9241	0.93631	0.93669	0.50149	0.49792	0.50161	0.14114	0.1044	0.1183	0.02525	0.0102	0.00679	0.002	0.00252	0.00548	1.17418	0.00959292	1.121	0.0200619	0.932367	0.00716166	0.50034	0.00209664	0.12128	0.0185504	0.01408	0.00982261	0.00333333	0.00187716
6.68333	1.17295	1.18362	1.16509	1.14379	1.12026	1.10161	0.92529	0.93698	0.93848	0.50243	0.49964	0.50307	0.14149	0.10605	0.11886	0.02546	0.01004	0.00622	0.00141	0.00291	0.00632	1.17389	0.00930044	1.12189	0.021137	0.933583	0.00722129	0.501713	0.00182385	0.122133	0.0179453	0.0139067	0.0101862	0.00354667	0.00251615
6.7	1.17403	1.18512	1.16528	1.14365	1.11945	1.10384	0.92681	0.93763	0.9388	0.50355	0.5005	0.50411	0.14315	0.10695	0.11953	0.02524	0.01026	0.00711	0.00116	0.0028	0.00549	1.17481	0.00994297	1.12231	0.0200589	0.934413	0.00661062	0.50272	0.00194286	0.12321	0.0183784	0.0142033	0.00968693	0.00315	0.00218612
6.71667	1.17354	1.18476	1.16578	1.14524	1.12142	1.10238	0.92677	0.93792	0.93953	0.5042	0.5006	0.50529	0.14462	0.10833	0.12121	0.02565	0.01023	0.00665	0.00195	0.00309	0.00609	1.17469	0.00954242	1.12301	0.0214744	0.93474	0.00694901	0.503363	0.00245439	0.12472	0.0183979	0.0141767	0.0100961	0.00371	0.0021385
6.73333	1.17355	1.18446	1.16584	1.14408	1.12291	1.10293	0.92815	0.93926	0.94018	0.50633	0.50248	0.50657	0.14562	0.10867	0.12241	0.02577	0.01039	0.00651	0.00148	0.00232	0.0065	1.17462	0.00935572	1.12331	0.0205779	0.935863	0.00669576	0.505127	0.00229522	0.125567	0.0186762	0.0142233	0.0101862	0.00343333	0.00268882
6.75	1.17432	1.18503	1.16708	1.14403	1.12405	1.10573	0.92859	0.93963	0.94133	0.50683	0.50348	0.50851	0.1463	0.10924	0.12298	0.0259	0.01003	0.0065	0.00203	0.00273	0.00625	1.17548	0.00903073	1.1246	0.019156	0.936517	0.00691712	0.506273	0.00256079	0.126173	0.0187352	0.0141433	0.0103334	0.00367	0.00226159
6.76667	1.17546	1.18644	1.16606	1.14502	1.12233	1.10368	0.92918	0.94104	0.94238	0.508	0.50493	0.50902	0.14805	0.11111	0.12382	0.02572	0.00989	0.00637	0.00201	0.00261	0.00611	1.17599	0.0102002	1.12368	0.0207029	0.937533	0.00726516	0.507317	0.0021289	0.12766	0.018767	0.0139933	0.010307	0.00357667	0.00221435
6.78333	1.1769	1.18736	1.16771	1.14533	1.12421	1.10493	0.93147	0.94159	0.94178	0.50877	0.50657	0.50985	0.14871	0.1116	0.12552	0.02543	0.01029	0.00699	0.00241	0.00276	0.00599	1.17732	0.00983184	1.12482	0.020207	0.93828	0.0058984	0.508397	0.00167157	0.12861	0.018747	0.0142367	0.00983313	0.00372	0.00197365
6.8	1.17593	1.18795	1.16672	1.14622	1.12434	1.1056	0.93079	0.94251	0.94242	0.5103	0.50696	0.51114	0.14952	0.11282	0.12623	0.02588	0.00963	0.00652	0.00161	0.00275	0.00577	1.17687	0.0106459	1.12539	0.0203302	0.938573	0.00674071	0.509467	0.00221109	0.129523	0.0185703	0.01401	0.0103967	0.00337667	0.00214964
6.81667	1.17735	1.18757	1.16769	1.147	1.12315	1.10633	0.93089	0.94322	0.94363	0.51113	0.50858	0.51261	0.15057	0.11356	0.12727	0.02588	0.0104	0.00691	0.0022	0.00241	0.00591	1.17754	0.00994131	1.12549	0.020436	0.939247	0.00723999	0.510773	0.00203854	0.130467	0.0187109	0.0143967	0.0100968	0.00350667	0.00208399
6.83333	1.17726	1.1883	1.16831	1.14693	1.12548	1.1069	0.9324	0.94314	0.94353	0.51271	0.50994	0.51421	0.15168	0.1145	0.12811	0.02592	0.01065	0.00629	0.00205	0.00265	0.00547	1.17796	0.0100132	1.12644	0.0200321	0.93969	0.00631634	0.512287	0.00216625	0.13143	0.018811	0.0142867	0.0103079	0.00339	0.00182614
6.85	1.17739	1.18915	1.16909	1.14834	1.12492	1.10641	0.93309	0.94402	0.94534	0.51313	0.5108	0.51503	0.15316	0.11572	0.1295	0.02589	0.01027	0.00662	0.00196	0.00253	0.00581	1.17854	0.0100796	1.12656	0.0210129	0.940817	0.00672396	0.512987	0.00211864	0.132793	0.018936	0.01426	0.0102359	0.00343333	0.00207789
6.86667	1.17872	1.1879	1.16875	1.14724	1.12533	1.10855	0.93427	0.94496	0.94561	0.51427	0.51161	0.51573	0.15386	0.11692	0.13068	0.02632	0.01024	0.00657	0.0016	0.0028	0.00601	1.17846	0.00957772	1.12704	0.0194016	0.941613	0.00636781	0.51387	0.00208892	0.13382	0.0186691	0.0143767	0.0105047	0.00347	0.00228007
6.88333	1.17814	1.18978	1.16957	1.14863	1.1249	1.10876	0.93465	0.94744	0.94781	0.51524	0.51299	0.51677	0.15478	0.11763	0.13133	0.02571	0.01015	0.00684	0.0017	0.00256	0.00652	1.17916	0.0101438	1.12743	0.020055	0.9433	0.0074934	0.515	0.00190139	0.13458	0.018787	0.0142333	0.0100759	0.00359333	0.00257078
6.9	1.17982	1.18937	1.17114	1.1503	1.12502	1.10862	0.93526	0.9468	0.94766	0.51602	0.51437	0.51795	0.15618	0.1187	0.13281	0.02549	0.01049	0.00664	0.00184	0.00284	0.00585	1.18011	0.00911846	1.12798	0.0209971	0.94324	0.00692425	0.516113	0.00179182	0.135897	0.0189297	0.0142067	0.00995946	0.00351	0.00208727
6.91667	1.18015	1.19106	1.17029	1.15008	1.12679	1.10793	0.93661	0.94673	0.9494	0.51831	0.5151	0.51963	0.15692	0.11947	0.13397	0.02611	0.01018	0.00653	0.00195	0.00299	0.00605	1.1805	0.0103894	1.12827	0.0211138	0.944247	0.00674694	0.51768	0.00232979	0.136787	0.0188832	0.0142733	0.010412	0.00366333	0.00213132
6.93333	1.1795	1.19009	1.16927	1.14949	1.12668	1.10883	0.93646	0.94832	0.95003	0.51888	0.51669	0.51979	0.15831	0.1206	0.13436	0.02607	0.01034	0.00666	0.00143	0.00251	0.00602	1.17962	0.0104105	1.12833	0.0203804	0.944937	0.00739063	0.518453	0.00159343	0.137757	0.0190831	0.0143567	0.0103096	0.00332	0.00239981
6.95	1.17913	1.19085	1.17107	1.15091	1.12859	1.11065	0.93822	0.9486	0.95032	0.52005	0.51725	0.52176	0.15893	0.12134	0.13544	0.02596	0.01059	0.00625	0.00136	0.00276	0.0065	1.18035	0.00994628	1.13005	0.0201697	0.945713	0.00654615	0.519687	0.00227685	0.13857	0.0189895	0.0142667	0.0103566	0.00354	0.00265729
6.96667	1.18059	1.19127	1.17186	1.151	1.12847	1.1101	0.9391	0.94946	0.95205	0.52047	0.51899	0.52249	0.16035	0.1229	0.13692	0.02587	0.01075	0.00691	0.00156	0.00253	0.00598	1.18124	0.00972131	1.12986	0.0204852	0.94687	0.0068525	0.52065	0.00175693	0.140057	0.018921	0.01451	0.0100237	0.00335667	0.00232307
6.98333	1.18209	1.1912	1.17297	1.15134	1.12933	1.11005	0.93861	0.9508	0.95304	0.52198	0.51953	0.5243	0.16133	0.12356	0.13784	0.02587	0.01065	0.00757	0.00233	0.00237	0.00599	1.18209	0.009115	1.13024	0.02066	0.947483	0.00776572	0.521937	0.0023853	0.14091	0.0190712	0.0146967	0.00979817	0.00356333	0.00210165
7	1.18173	1.1932	1.17219	1.15157	1.12832	1.11149	0.94054	0.95162	0.95242	0.52268	0.52126	0.52557	0.1627	0.12481	0.13884	0.0266	0.01082	0.00693	0.00151	0.00236	0.00579	1.18237	0.0105198	1.13046	0.0201255	0.948193	0.00664004	0.52317	0.00219638	0.142117	0.0191563	0.0147833	0.0104167	0.00322	0.0022659
7.01667	1.182	1.19199	1.1715	1.1526	1.12897	1.11068	0.94133	0.95164	0.95418	0.52428	0.52243	0.52609	0.16379	0.12556	0.13955	0.02643	0.01088	0.00691	0.00178	0.00268	0.00607	1.18183	0.0102461	1.13075	0.0210166	0.94905	0.00680527	0.524267	0.00183004	0.142967	0.0193427	0.01474	0.0103166	0.00351	0.00226223
7.03333	1.18257	1.19278	1.1735	1.15321	1.13034	1.11093	0.94123	0.95174	0.95455	0.52591	0.52276	0.52756	0.16458	0.12704	0.14106	0.0258	0.0102	0.00711	0.00199	0.00289	0.00581	1.18295	0.00964562	1.13149	0.0211636	0.949173	0.00702114	0.52541	0.00243875	0.144227	0.0189693	0.01437	0.0100185	0.00356333	0.00199703
7.05	1.18267	1.19288	1.17444	1.15411	1.1293	1.11332	0.94207	0.95331	0.95499	0.52655	0.52416	0.52775	0.16512	0.12787	0.14208	0.02659	0.01029	0.00667	0.0016	0.00294	0.00607	1.18333	0.0092377	1.13224	0.0205537	0.950123	0.00702479	0.526153	0.00182758	0.145023	0.0187986	0.0145167	0.0106113	0.00353667	0.00229396
7.06667	1.18227	1.19427	1.17455	1.15367	1.13103	1.11259	0.94154	0.95369	0.95687	0.52734	0.52561	0.52867	0.16717	0.12882	0.14315	0.02609	0.01085	0.00695	0.00168	0.00268	0.006	1.1837	0.00993711	1.13243	0.0205758	0.9507	0.00809057	0.527207	0.00153435	0.14638	0.019378	0.01463	0.0101144	0.00345333	0.00226144
7.08333	1.18393	1.19355	1.17454	1.15355	1.13133	1.11326	0.94309	0.9558	0.95631	0.52768	0.52613	0.52995	0.16767	0.1296	0.14397	0.02661	0.01074	0.00726	0.00186	0.00245	0.00621	1.18401	0.00950523	1.13271	0.0201806	0.951733	0.00748969	0.52792	0.00192128	0.14708	0.0192246	0.01487	0.010315	0.00350667	0.00235967
7.1	1.18348	1.19543	1.17516	1.15486	1.13209	1.11337	0.9438	0.95461	0.95692	0.52942	0.52688	0.5314	0.16912	0.13109	0.14468	0.02693	0.01085	0.00697	0.00141	0.00279	0.00576	1.18469	0.010189	1.13344	0.0207779	0.951777	0.00700389	0.529233	0.00226577	0.148297	0.0192712	0.0149167	0.0105832	0.00332	0.0022229
7.11667	1.18498	1.19414	1.17637	1.15379	1.13178	1.11466	0.94512	0.95726	0.95828	0.53087	0.52834	0.53296	0.17018	0.13174	0.14664	0.02645	0.01043	0.00688	0.0016	0.00255	0.00607	1.18516	0.00888642	1.13341	0.0196159	0.953553	0.00732127	0.530723	0.00231349	0.14952	0.0193812	0.0145867	0.0104262	0.00340667	0.00235492
7.13333	1.1854	1.19379	1.17621	1.15537	1.13263	1.11532	0.94548	0.95729	0.95958	0.5316	0.52954	0.53323	0.17067	0.13232	0.14718	0.02628	0.01134	0.00732	0.00184	0.00257	0.00603	1.18513	0.00879303	1.13444	0.0200863	0.954117	0.00756671	0.531457	0.00184917	0.150057	0.0193362	0.01498	0.00999038	0.00348	0.00223833
7.15	1.18529	1.19586	1.17645	1.15599	1.13365	1.11475	0.94636	0.95723	0.95862	0.53295	0.53088	0.5346	0.17184	0.1341	0.14802	0.0266	0.01053	0.00688	0.00198	0.00284	0.00581	1.18587	0.00971784	1.1348	0.0206439	0.95407	0.00671313	0.53281	0.00186395	0.15132	0.0190852	0.01467	0.0104916	0.00354333	0.00200954
7.16667	1.18507	1.19558	1.176	1.15515	1.13312	1.11654	0.94769	0.95894	0.95967	0.53393	0.53225	0.53619	0.1731	0.13487	0.14885	0.02701	0.01061	0.00708	0.00223	0.00279	0.00561	1.18555	0.00979882	1.13494	0.019369	0.955433	0.00671585	0.534123	0.0019771	0.152273	0.0193435	0.0149	0.0106351	0.00354333	0.00181156
7.18333	1.18667	1.19696	1.17566	1.15846	1.13416	1.11572	0.9486	0.95972	0.96048	0.53495	0.53284	0.53709	0.17411	0.13557	0.1502	0.02643	0.01069	0.00662	0.0016	0.00255	0.00598	1.18643	0.010652	1.13611	0.0214368	0.956267	0.00665039	0.53496	0.00212502	0.153293	0.0194553	0.01458	0.0104622	0.00337667	0.00230405
7.2	1.18746	1.19769	1.17876	1.15755	1.13369	1.11605	0.94764	0.95894	0.96097	0.53583	0.53337	0.53789	0.17527	0.13681	0.15087	0.02622	0.01046	0.00702	0.00128	0.00272	0.00579	1.18797	0.0094753	1.13576	0.0208275	0.95585	0.00718215	0.535697	0.00226295	0.154317	0.0194603	0.0145667	0.0102376	0.00326333	0.00230357
7.21667	1.18757	1.19762	1.17825	1.15766	1.13487	1.11705	0.94847	0.9602	0.96184	0.5372	0.53528	0.53922	0.17635	0.13779	0.15199	0.02649	0.01109	0.0068	0.00158	0.00262	0.00562	1.18781	0.00968729	1.13653	0.0203556	0.956837	0.007292	0.537233	0.00197021	0.155377	0.0195018	0.0147933	0.0103542	0.00327333	0.00209774
7.23333	1.18826	1.1962	1.17844	1.15743	1.13504	1.11726	0.95027	0.96022	0.96332	0.5379	0.53554	0.54014	0.1776	0.13846	0.15324	0.02665	0.01107	0.00685	0.00154	0.00246	0.0058	1.18763	0.00889657	1.13658	0.020129	0.957937	0.00681805	0.53786	0.00230026	0.156433	0.0197644	0.0148567	0.010429	0.00326667	0.00224164
7.25	1.18548	1.19774	1.17874	1.15804	1.13642	1.11737	0.95029	0.96252	0.96482	0.53945	0.53729	0.54059	0.17845	0.13991	0.15472	0.02674	0.01074	0.00751	0.00193	0.00291	0.00583	1.18732	0.00963272	1.13728	0.0203485	0.95921	0.00781008	0.53911	0.00167607	0.157693	0.0194413	0.0149967	0.0102975	0.00355667	0.00202883
7.26667	1.18825	1.19738	1.17967	1.15835	1.13649	1.11769	0.95161	0.9631	0.96389	0.54047	0.53783	0.54244	0.17953	0.14075	0.15537	0.02642	0.01038	0.0076	0.00198	0.00244	0.00585	1.18843	0.00885642	1.13751	0.0203492	0.959533	0.00687317	0.540247	0.0023131	0.15855	0.0195846	0.0148	0.0101588	0.00342333	0.0021141
7.28333	1.18765	1.19832	1.18042	1.15849	1.13662	1.11954	0.95265	0.96378	0.96524	0.5414	0.53957	0.5433	0.18116	0.14169	0.1564	0.02706	0.01093	0.00712	0.00176	0.0028	0.00627	1.1888	0.00900492	1.13822	0.019524	0.960557	0.00688618	0.541423	0.00186511	0.15975	0.0199471	0.0150367	0.0105853	0.00361	0.00236159
7.3	1.18986	1.19929	1.17913	1.1601	1.1368	1.11847	0.95248	0.96451	0.96554	0.54174	0.53993	0.54482	0.1818	0.14277	0.15723	0.02685	0.01148	0.00695	0.00161	0.00288	0.00568	1.18943	0.010087	1.13846	0.0208644	0.960843	0.00726115	0.542163	0.00247233	0.1606	0.019732	0.0150933	0.0104305	0.00339	0.00208238
7.31667	1.18983	1.19905	1.18102	1.16135	1.13646	1.11867	0.95334	0.96312	0.96653	0.54262	0.54177	0.54489	0.1825	0.14399	0.15845	0.02673	0.01104	0.00673	0.00204	0.00271	0.00633	1.18997	0.00901578	1.13883	0.0214382	0.960997	0.00684656	0.543093	0.00161296	0.161647	0.019453	0.0148333	0.0105258	0.00369333	0.00230786
7.33333	1.18924	1.19953	1.18043	1.15893	1.13868	1.11968	0.95431	0.96522	0.96768	0.5445	0.54239	0.54639	0.18382	0.14492	0.15925	0.02684	0.01123	0.0077	0.00139	0.00263	0.00608	1.18973	0.00955955	1.1391	0.0196283	0.962403	0.00711614	0.544427	0.00200101	0.162663	0.0196733	0.0152567	0.0101856	0.00336667	0.00243023
7.35	1.19081	1.19863	1.17886	1.16176	1.13684	1.11932	0.95574	0.96673	0.96716	0.54604	0.54242	0.54753	0.18469	0.1457	0.16029	0.02738	0.01168	0.00705	0.00191	0.00252	0.00609	1.18943	0.00995664	1.13931	0.0213273	0.96321	0.00647278	0.54533	0.00262795	0.16356	0.0196996	0.01537	0.0106555	0.00350667	0.00225793
7.36667	1.1908	1.19991	1.18201	1.16073	1.13833	1.11973	0.95586	0.96688	0.96821	0.54573	0.54488	0.54871	0.18552	0.14696	0.16183	0.02674	0.01122	0.00709	0.00117	0.00259	0.00606	1.19091	0.00895048	1.1396	0.0205293	0.96365	0.00677903	0.54644	0.00201129	0.16477	0.0194474	0.0150167	0.0103606	0.00327333	0.0025156
7.38333	1.19222	1.20018	1.18147	1.16195	1.13853	1.12096	0.95641	0.96837	0.96857	0.54715	0.54506	0.54958	0.18695	0.1474	0.16325	0.02693	0.01079	0.00718	0.00206	0.00265	0.00616	1.19129	0.00938961	1.14048	0.0205645	0.96445	0.00696356	0.547263	0.00226213	0.165867	0.0199044	0.0149667	0.0105166	0.00362333	0.00221654
7.4	1.19048	1.20272	1.18169	1.16204	1.13931	1.11971	0.95707	0.9682	0.97228	0.5483	0.54671	0.55124	0.18773	0.14841	0.16362	0.02723	0.01058	0.00758	0.00212	0.00277	0.00606	1.19163	0.0105621	1.14035	0.0211843	0.96585	0.0078726	0.54875	0.00229828	0.166587	0.0198272	0.01513	0.0105857	0.00365	0.00211227
7.41667	1.1937	1.20053	1.18446	1.16322	1.14031	1.12359	0.95631	0.9685	0.97045	0.54879	0.54797	0.55178	0.18878	0.14996	0.16472	0.02772	0.01087	0.00701	0.00177	0.00231	0.00593	1.1929	0.00806506	1.14237	0.0198954	0.965087	0.0076631	0.549513	0.00200535	0.16782	0.0195948	0.0152	0.0110131	0.00333667	0.00226206
7.43333	1.19216	1.2004	1.18265	1.16309	1.13991	1.12237	0.95879	0.97016	0.97206	0.55024	0.54932	0.5531	0.19003	0.15084	0.16578	0.0271	0.01125	0.00699	0.00164	0.00286	0.00592	1.19174	0.00888257	1.14179	0.020425	0.967003	0.00717612	0.550887	0.00197123	0.168883	0.0197784	0.0151133	0.010597	0.00347333	0.00220493
7.45	1.19388	1.20194	1.18368	1.16339	1.14037	1.1226	0.95819	0.97147	0.97116	0.5514	0.55029	0.55385	0.19083	0.15181	0.16646	0.02783	0.01166	0.00743	0.00151	0.00323	0.00604	1.19317	0.00915088	1.14212	0.0204512	0.96694	0.00757931	0.551847	0.00182155	0.1697	0.0197107	0.01564	0.0107666	0.00359333	0.00228675
7.46667	1.19291	1.20176	1.18492	1.1648	1.14093	1.12343	0.96034	0.9702	0.97208	0.55205	0.55069	0.55535	0.19267	0.15292	0.16787	0.02708	0.01073	0.00785	0.00181	0.00308	0.00578	1.1932	0.00842366	1.14305	0.0207666	0.96754	0.00630584	0.552697	0.00239636	0.171153	0.0200774	0.01522	0.0103715	0.00355667	0.00202747
7.48333	1.19435	1.20206	1.18425	1.16582	1.14163	1.12321	0.96056	0.97105	0.97427	0.55408	0.55171	0.55569	0.19274	0.15341	0.16885	0.02746	0.0105	0.00724	0.00208	0.00281	0.00616	1.19355	0.00893169	1.14355	0.02137	0.968627	0.00716906	0.553827	0.00200206	0.171667	0.0198157	0.0150667	0.010856	0.00368333	0.00217569
7.5	1.19393	1.20204	1.18537	1.16567	1.14172	1.12312	0.9618	0.97269	0.97335	0.55405	0.55232	0.5568	0.19466	0.15494	0.16948	0.02739	0.01105	0.00782	0.00172	0.00248	0.0059	1.19378	0.00833601	1.1435	0.021331	0.96928	0.00648627	0.55439	0.00225927	0.173027	0.0200961	0.01542	0.0104914	0.00336667	0.0022266
7.51667	1.19453	1.20319	1.18642	1.16572	1.14045	1.12487	0.96243	0.9726	0.975	0.55475	0.55319	0.55809	0.19554	0.15585	0.17083	0.02756	0.01082	0.00737	0.00192	0.0023	0.00645	1.19471	0.0083865	1.14368	0.0206157	0.97001	0.00667325	0.555343	0.0025033	0.174073	0.0200428	0.01525	0.0107994	0.00355667	0.00251289
7.53333	1.19463	1.20626	1.18503	1.1631	1.14254	1.1251	0.96196	0.9747	0.97547	0.55593	0.55453	0.55877	0.196	0.15655	0.17121	0.02691	0.01116	0.00672	0.00175	0.00233	0.00621	1.19531	0.0106312	1.14358	0.0190213	0.97071	0.0075875	0.55641	0.00216037	0.174587	0.0199406	0.01493	0.0106098	0.00343	0.00242495
7.55	1.1954	1.20338	1.18794	1.16617	1.14105	1.12371	0.96459	0.97492	0.97595	0.55672	0.5552	0.56001	0.19738	0.15823	0.17266	0.02756	0.01138	0.00766	0.00224	0.00305	0.00596	1.19557	0.00772146	1.14364	0.0213485	0.97182	0.00628251	0.55731	0.00245868	0.17609	0.0197991	0.0155333	0.0105802	0.00375	0.0019563
7.56667	1.19569	1.20498	1.18615	1.16433	1.14202	1.12487	0.96282	0.97434	0.97754	0.55719	0.55688	0.5613	0.19819	0.15883	0.17356	0.02743	0.01177	0.00806	0.00225	0.00279	0.00532	1.19561	0.00941528	1.14374	0.0197861	0.971567	0.00774197	0.558457	0.00246727	0.17686	0.0198864	0.0157533	0.010281	0.00345333	0.00163897
7.58333	1.19548	1.2054	1.18752	1.16547	1.14314	1.12541	0.9642	0.97608	0.97793	0.55993	0.55729	0.56178	0.19901	0.15945	0.17473	0.02744	0.01137	0.00715	0.00194	0.00235	0.00598	1.19613	0.00895789	1.14467	0.020074	0.972737	0.00745061	0.559667	0.00225655	0.17773	0.0199499	0.01532	0.0107062	0.00342333	0.00222361
7.6	1.1965	1.20629	1.18736	1.16539	1.14384	1.12765	0.96521	0.97676	0.97856	0.56031	0.55901	0.56276	0.20013	0.1607	0.17591	0.0275	0.01147	0.00733	0.00207	0.00254	0.00601	1.19672	0.00946686	1.14563	0.0189333	0.97351	0.00724414	0.560693	0.00190416	0.178913	0.0198858	0.0154333	0.0106531	0.00354	0.00215195
7.61667	1.19713	1.20627	1.18738	1.16639	1.14452	1.12677	0.96559	0.97821	0.97988	0.56057	0.56014	0.5642	0.20055	0.16189	0.17695	0.02724	0.01128	0.00744	0.00144	0.00273	0.00603	1.19693	0.00944664	1.14589	0.0198457	0.97456	0.007813	0.561637	0.0022303	0.179797	0.0194866	0.01532	0.0105001	0.0034	0.00236721
7.63333	1.19889	1.20614	1.18735	1.16733	1.14337	1.12733	0.96553	0.97804	0.98017	0.56192	0.56027	0.56571	0.20236	0.16334	0.17796	0.0272	0.01115	0.00732	0.00162	0.00289	0.00569	1.19746	0.00947627	1.14601	0.0201303	0.97458	0.00790956	0.562633	0.00278927	0.18122	0.0197132	0.0152233	0.0105474	0.0034	0.00208238
7.65	1.19819	1.20895	1.18787	1.16881	1.14561	1.12833	0.96663	0.9779	0.98064	0.56273	0.56231	0.56579	0.20308	0.16345	0.17886	0.02753	0.01105	0.00751	0.00169	0.00292	0.00586	1.19834	0.0105408	1.14758	0.020312	0.975057	0.00742519	0.56361	0.00189958	0.181797	0.0199775	0.0153633	0.0106843	0.00349	0.00214264
7.66667	1.19795	1.20739	1.18829	1.16922	1.14683	1.12908	0.96777	0.98001	0.98011	0.56405	0.56383	0.5677	0.20429	0.16506	0.17951	0.02796	0.01126	0.00733	0.00169	0.00254	0.00646	1.19788	0.00955021	1.14838	0.0201146	0.975963	0.00709581	0.565193	0.00217362	0.182953	0.0198404	0.0155167	0.0109539	0.00356333	0.00254433
7.68333	1.19859	1.20756	1.18795	1.16921	1.14539	1.12916	0.96882	0.97926	0.98169	0.5646	0.56365	0.56877	0.20549	0.16559	0.18041	0.0276	0.01155	0.0079	0.00224	0.00272	0.00594	1.19803	0.00981684	1.14792	0.0201445	0.97659	0.00683783	0.565673	0.00272353	0.18383	0.0201687	0.0156833	0.0104803	0.00363333	0.002012
7.7	1.19969	1.20711	1.18866	1.16891	1.14528	1.12814	0.96939	0.98067	0.98236	0.56587	0.56544	0.56931	0.20642	0.16688	0.18192	0.02812	0.01145	0.00735	0.00177	0.00304	0.00593	1.19849	0.00928368	1.14744	0.0204709	0.977473	0.00705119	0.566873	0.00212114	0.185073	0.0199577	0.01564	0.0110007	0.00358	0.00213192
7.71667	1.19757	1.20863	1.18844	1.16822	1.14667	1.12841	0.96904	0.98231	0.98249	0.56759	0.56498	0.56999	0.2073	0.16761	0.18316	0.028	0.01114	0.00743	0.00196	0.00278	0.00586	1.19821	0.0101104	1.14777	0.0199276	0.977947	0.00771392	0.56752	0.00250573	0.186023	0.0199993	0.0155233	0.0109632	0.00353333	0.00205624
7.73333	1.20049	1.20777	1.18916	1.16924	1.14811	1.12923	0.96988	0.98181	0.98356	0.56746	0.56757	0.57083	0.20845	0.16836	0.18375	0.0277	0.0119	0.00782	0.00186	0.00263	0.00543	1.19914	0.00937816	1.14886	0.0200155	0.978417	0.00744457	0.56862	0.00191471	0.186853	0.0202244	0.0158067	0.0105	0.00330667	0.00187873
7.75	1.20061	1.20769	1.19064	1.17071	1.1465	1.12942	0.97119	0.98231	0.98514	0.56882	0.56705	0.57173	0.20978	0.16972	0.1849	0.02801	0.01117	0.00771	0.00252	0.00261	0.00596	1.19965	0.00856572	1.14888	0.0207473	0.979547	0.00737412	0.5692	0.00236303	0.188133	0.0202248	0.01563	0.0108601	0.00369667	0.00196062
7.76667	1.20035	1.20831	1.19109	1.17005	1.14718	1.13071	0.97146	0.98294	0.98502	0.56977	0.56851	0.57333	0.21081	0.17028	0.18581	0.02724	0.01167	0.00742	0.0018	0.00247	0.0058	1.19992	0.00861817	1.14931	0.0197566	0.979807	0.00730286	0.570537	0.00249979	0.188967	0.0204486	0.0154433	0.0104349	0.00335667	0.00214234
7.78333	1.20106	1.21072	1.19236	1.17174	1.14789	1.13145	0.97274	0.98381	0.98617	0.57108	0.57023	0.5738	0.21151	0.17148	0.18687	0.02809	0.01152	0.00729	0.00158	0.00269	0.00558	1.20138	0.00918418	1.15036	0.0202583	0.980907	0.0071703	0.571703	0.00186484	0.189953	0.0201923	0.0156333	0.0109932	0.00328333	0.00206495
7.8	1.20127	1.20966	1.19142	1.17243	1.14813	1.1305	0.97271	0.98432	0.98565	0.57171	0.57104	0.57561	0.21238	0.17252	0.18796	0.02804	0.01115	0.00803	0.0016	0.00301	0.0062	1.20078	0.00912973	1.15035	0.0210532	0.980893	0.00711811	0.572787	0.00246792	0.190953	0.0200979	0.01574	0.0107657	0.00360333	0.0023567
7.81667	1.20177	1.21075	1.19142	1.17037	1.14903	1.13334	0.97354	0.9859	0.98747	0.5733	0.57193	0.57614	0.21361	0.17364	0.18878	0.02775	0.01167	0.00718	0.00204	0.0027	0.00635	1.20131	0.00967309	1.15091	0.0185867	0.982303	0.00762976	0.57379	0.00214735	0.19201	0.0201798	0.0155333	0.0108155	0.00369667	0.00232143
7.83333	1.20209	1.2113	1.19243	1.17097	1.14914	1.13145	0.97312	0.98592	0.98683	0.57403	0.57327	0.57688	0.21436	0.17424	0.18978	0.02737	0.01162	0.00742	0.00197	0.0028	0.00615	1.20194	0.00943589	1.15052	0.0197961	0.981957	0.00766629	0.574727	0.00190316	0.192793	0.020229	0.01547	0.0105175	0.00364	0.00221298
7.85	1.20209	1.21171	1.19272	1.17235	1.14937	1.13316	0.97308	0.98606	0.98775	0.57446	0.57398	0.57824	0.21531	0.17545	0.19051	0.02737	0.01137	0.00807	0.00196	0.0024	0.00581	1.20217	0.00949527	1.15163	0.0196922	0.982297	0.00802647	0.57556	0.00233332	0.193757	0.0201274	0.0156033	0.010323	0.00339	0.0021073
7.86667	1.20158	1.21134	1.19224	1.17196	1.14995	1.1314	0.97557	0.98794	0.98961	0.57546	0.57404	0.57929	0.21658	0.17705	0.19175	0.02832	0.01172	0.00796	0.00173	0.00275	0.00569	1.20172	0.00955077	1.1511	0.0203046	0.984373	0.0076695	0.576263	0.00271563	0.195127	0.0199802	0.016	0.0108338	0.00339	0.00205611
7.88333	1.20344	1.21156	1.19498	1.17365	1.15	1.13284	0.97585	0.98743	0.98934	0.57584	0.57536	0.57998	0.21742	0.17702	0.19274	0.02794	0.01209	0.00759	0.00174	0.00263	0.0059	1.20333	0.00829058	1.15216	0.0204908	0.984207	0.00729982	0.57706	0.00254016	0.195727	0.0203649	0.0158733	0.0106895	0.00342333	0.00219053
7.9	1.20445	1.21155	1.19345	1.17343	1.15074	1.13302	0.97758	0.98753	0.9896	0.57702	0.57674	0.58017	0.21866	0.17875	0.19332	0.02792	0.01165	0.00786	0.00172	0.00309	0.00624	1.20315	0.00911976	1.1524	0.0202559	0.984903	0.00642609	0.577977	0.00190463	0.19691	0.0201957	0.01581	0.0106574	0.00368333	0.00231768
7.91667	1.20396	1.21311	1.19429	1.17372	1.15099	1.1336	0.97789	0.98852	0.99186	0.57847	0.5776	0.58309	0.21964	0.17974	0.19471	0.02839	0.01151	0.00779	0.0017	0.00311	0.00585	1.20379	0.0094112	1.15277	0.0201191	0.98609	0.00729513	0.57972	0.00295075	0.19803	0.0201561	0.0158967	0.0109783	0.00355333	0.00211022
7.93333	1.20335	1.21314	1.19417	1.17415	1.15171	1.134	0.9783	0.98966	0.9912	0.57895	0.5793	0.58277	0.22036	0.18062	0.19554	0.0282	0.01139	0.00777	0.00147	0.00232	0.00592	1.20355	0.00948663	1.15329	0.0201214	0.986387	0.00704546	0.58034	0.00211171	0.19884	0.0200745	0.0157867	0.0109016	0.00323667	0.00236238
7.95	1.20425	1.21412	1.19469	1.17495	1.1505	1.13444	0.97937	0.99036	0.99094	0.58044	0.57939	0.58451	0.22126	0.18153	0.19636	0.0286	0.01148	0.00733	0.00202	0.0024	0.00628	1.20435	0.00971541	1.1533	0.0203993	0.98689	0.00651896	0.581447	0.00270437	0.199717	0.0200766	0.0158033	0.0112748	0.00356667	0.00235748
7.96667	1.20607	1.21315	1.19575	1.17527	1.15173	1.13707	0.9784	0.99086	0.99213	0.58073	0.5801	0.58541	0.22206	0.18242	0.19776	0.02803	0.01156	0.00786	0.00172	0.0031	0.0057	1.20499	0.00875013	1.15469	0.0192713	0.98713	0.00758702	0.58208	0.00290102	0.200747	0.0199881	0.0158167	0.0107376	0.00350667	0.00202092
7.98333	1.20516	1.21469	1.19521	1.17544	1.15216	1.13563	0.97948	0.99115	0.993	0.58098	0.5815	0.58527	0.22326	0.18327	0.19851	0.02805	0.01141	0.00745	0.00156	0.00249	0.00595	1.20502	0.00974075	1.15441	0.0200001	0.987877	0.00733032	0.582583	0.0023412	0.20168	0.0201826	0.0156367	0.0109311	0.00333333	0.00231332
8	1.20679	1.21332	1.19565	1.17573	1.15341	1.13647	0.98018	0.9922	0.99343	0.58276	0.5814	0.58696	0.22431	0.18412	0.19924	0.02805	0.01165	0.00796	0.00178	0.00276	0.0062	1.20525	0.00893466	1.1552	0.0196913	0.988603	0.0073207	0.583707	0.00289837	0.202557	0.0202992	0.0158867	0.0106941	0.00358	0.00232129
8.01667	1.20672	1.2153	1.19686	1.17607	1.15165	1.1365	0.98129	0.99235	0.99418	0.5839	0.58353	0.58827	0.22497	0.18486	0.20034	0.02841	0.01148	0.00726	0.0018	0.00253	0.00545	1.20629	0.0092274	1.15474	0.0199652	0.989273	0.00697405	0.585233	0.00263633	0.20339	0.0202282	0.0157167	0.0111934	0.00326	0.0019314
8.03333	1.20464	1.21473	1.19456	1.17644	1.15248	1.13796	0.98083	0.99369	0.9942	0.58492	0.58411	0.58806	0.2265	0.18657	0.20144	0.02819	0.01127	0.0077	0.00158	0.00294	0.00582	1.20464	0.010085	1.15563	0.019432	0.989573	0.00757624	0.585697	0.00208639	0.204837	0.0201805	0.01572	0.0109459	0.00344667	0.00216493
8.05	1.20736	1.2154	1.19693	1.17708	1.15428	1.13621	0.9834	0.99344	0.99683	0.58644	0.58429	0.58898	0.22719	0.18762	0.20229	0.02862	0.01163	0.00798	0.0021	0.00273	0.00567	1.20656	0.00926074	1.15586	0.0204806	0.991223	0.00698401	0.58657	0.0023477	0.2057	0.0200042	0.0160767	0.0110151	0.0035	0.00190549
8.06667	1.20661	1.21491	1.19635	1.17635	1.15485	1.13846	0.98388	0.99472	0.99653	0.58667	0.58573	0.59042	0.22821	0.18772	0.20373	0.02823	0.01139	0.00811	0.00169	0.00228	0.00575	1.20596	0.00929723	1.15655	0.0190023	0.99171	0.0068411	0.587607	0.00248134	0.206553	0.0203921	0.01591	0.0107947	0.00324	0.00219365
8.08333	1.20739	1.21501	1.19703	1.17875	1.15453	1.13894	0.98355	0.99449	0.9963	0.58837	0.58663	0.59176	0.22916	0.18944	0.2047	0.02831	0.01201	0.00769	0.0017	0.00233	0.00601	1.20648	0.00902473	1.15741	0.0200603	0.991447	0.00689834	0.58892	0.00260885	0.207767	0.0200368	0.0160033	0.0108746	0.00334667	0.00232792
8.1	1.20657	1.2153	1.19835	1.17766	1.15484	1.13827	0.9855	0.99676	0.99831	0.58773	0.58738	0.59254	0.23009	0.18994	0.20558	0.02832	0.01201	0.0075	0.0015	0.00252	0.00613	1.20674	0.00847628	1.15692	0.0197775	0.993523	0.0069915	0.589217	0.00288341	0.208537	0.0202376	0.0159433	0.0109531	0.00338333	0.00243274
8.11667	1.20832	1.21591	1.19869	1.18015	1.1551	1.13978	0.98467	0.99726	0.99871	0.58987	0.58939	0.5932	0.23121	0.19099	0.20629	0.02861	0.01177	0.00776	0.00165	0.00279	0.00586	1.20764	0.00863012	1.15834	0.0203795	0.993547	0.00772153	0.59082	0.00207507	0.209497	0.0203008	0.0160467	0.0110634	0.00343333	0.00217748
8.13333	1.20812	1.21666	1.19965	1.17972	1.1558	1.13879	0.98522	0.99785	0.99985	0.59008	0.58931	0.59434	0.23159	0.19221	0.20793	0.02877	0.01189	0.00789	0.00167	0.00271	0.0058	1.20814	0.00850502	1.1581	0.020562	0.994307	0.00793257	0.591243	0.00270929	0.210577	0.019823	0.0161833	0.0110823	0.00339333	0.00214812
8.15	1.20923	1.21724	1.19887	1.17839	1.15677	1.13935	0.98647	0.99801	0.99951	0.59067	0.59048	0.59492	0.2334	0.19324	0.20846	0.02837	0.01187	0.00787	0.0018	0.00263	0.00584	1.20845	0.00921002	1.15817	0.0195576	0.994663	0.00713516	0.592023	0.00251039	0.2117	0.0202751	0.0160367	0.0108666	0.00342333	0.00213364
8.16667	1.20988	1.21846	1.19988	1.17893	1.15701	1.14001	0.9873	0.9981	1.00019	0.59178	0.5917	0.59508	0.23441	0.19375	0.20911	0.02857	0.01162	0.00797	0.00153	0.00301	0.0058	1.20941	0.00929904	1.15865	0.0195118	0.995197	0.00691809	0.592853	0.00192876	0.212423	0.0205315	0.0160533	0.0109923	0.00344667	0.00216823
8.18333	1.20878	1.2185	1.19795	1.18056	1.15578	1.13988	0.98651	0.9992	0.99951	0.59288	0.59148	0.5965	0.23496	0.19428	0.21064	0.02857	0.01179	0.00766	0.00176	0.00266	0.00579	1.20841	0.01028	1.15874	0.0205009	0.995073	0.00741768	0.59362	0.00259052	0.213293	0.0204694	0.0160067	0.0110744	0.00340333	0.00211533
8.2	1.21098	1.21869	1.19819	1.17989	1.15677	1.14177	0.98676	1.00007	1.00234	0.59409	0.59348	0.598	0.23601	0.196	0.21126	0.02861	0.0119	0.00836	0.00172	0.00296	0.00598	1.20929	0.0103544	1.15948	0.0192036	0.99639	0.0084167	0.59519	0.00245257	0.214423	0.0201917	0.01629	0.0108153	0.00355333	0.0021911
8.21667	1.21041	1.21894	1.20001	1.18023	1.15871	1.14083	0.98767	1.00036	1.00305	0.59469	0.59421	0.59949	0.23744	0.1964	0.21134	0.02843	0.01205	0.00859	0.00173	0.00266	0.00585	1.20979	0.00948038	1.15992	0.019728	0.997027	0.00821398	0.59613	0.00291973	0.21506	0.0207714	0.0163567	0.010598	0.00341333	0.00216084
8.23333	1.21102	1.21802	1.1993	1.18121	1.1577	1.1423	0.98824	1.00086	1.00146	0.59535	0.59436	0.59914	0.23811	0.19768	0.21302	0.02863	0.01208	0.00805	0.00179	0.0025	0.00569	1.20945	0.00945865	1.1604	0.0195954	0.996853	0.0074654	0.596283	0.00252298	0.21627	0.02041	0.0162533	0.0109063	0.00332667	0.00207727
8.25	1.20986	1.22069	1.20082	1.18152	1.15765	1.14199	0.98983	1.00145	1.00204	0.59622	0.59588	0.60013	0.23917	0.19907	0.21399	0.02892	0.01175	0.00809	0.00167	0.00252	0.00567	1.21046	0.00994843	1.16039	0.0199066	0.997773	0.00688545	0.59741	0.00236172	0.21741	0.0202676	0.0162533	0.0111213	0.00328667	0.00210733
8.26667	1.21192	1.22022	1.20219	1.18074	1.15824	1.14158	0.98873	1.0013	1.00373	0.59738	0.59679	0.60096	0.24017	0.19917	0.21497	0.02859	0.0119	0.00817	0.00134	0.00288	0.00592	1.21144	0.00902445	1.16019	0.0196524	0.99792	0.00805098	0.598377	0.0022566	0.218103	0.0206788	0.01622	0.0108739	0.00338	0.00233058
8.28333	1.21196	1.21993	1.2015	1.18091	1.15978	1.14346	0.99043	1.00261	1.00481	0.59772	0.59778	0.60261	0.24077	0.2003	0.21635	0.02855	0.01243	0.00834	0.00198	0.00269	0.00581	1.21113	0.00924299	1.16138	0.0187764	0.999283	0.00774572	0.59937	0.00280608	0.21914	0.0203787	0.01644	0.0106851	0.00349333	0.00203746
8.3	1.2127	1.2203	1.20114	1.18218	1.16043	1.14259	0.99144	1.00273	1.00539	0.59938	0.59886	0.60307	0.24209	0.20179	0.2168	0.02871	0.01243	0.00729	0.00161	0.00252	0.00645	1.21138	0.00964796	1.16173	0.0198272	0.999853	0.00740655	0.600437	0.00229531	0.220227	0.0203674	0.0161433	0.0111824	0.00352667	0.00257224
8.31667	1.21258	1.22123	1.20231	1.1833	1.15997	1.14393	0.99074	1.00204	1.0059	0.60001	0.60029	0.60447	0.24245	0.20233	0.21787	0.02914	0.01209	0.00809	0.00185	0.00317	0.00609	1.21204	0.00947155	1.1624	0.0197972	0.99956	0.0078784	0.60159	0.00249808	0.220883	0.020229	0.01644	0.0111789	0.00370333	0.00216973
8.33333	1.21324	1.22093	1.20424	1.18365	1.16099	1.14333	0.99217	1.00417	1.00456	0.60073	0.60073	0.60509	0.24422	0.20335	0.21882	0.029	0.0124	0.00786	0.00191	0.00284	0.00625	1.2128	0.00835356	1.16266	0.0202116	1.0003	0.00704349	0.602183	0.00251725	0.22213	0.0206351	0.01642	0.0111286	0.00366667	0.00228505
8.35	1.21433	1.22116	1.20241	1.18383	1.16074	1.14462	0.99223	1.00378	1.00704	0.60134	0.60163	0.60597	0.24489	0.20478	0.21983	0.0287	0.01262	0.00816	0.00176	0.00313	0.00602	1.21263	0.00948945	1.16306	0.019708	1.00102	0.0077821	0.60298	0.00259347	0.223167	0.0202621	0.0164933	0.0108039	0.00363667	0.00217473
8.36667	1.21359	1.22007	1.20329	1.18341	1.16134	1.14389	0.99323	1.00409	1.00733	0.60272	0.60192	0.60714	0.24572	0.20613	0.22151	0.02873	0.01236	0.00821	0.00167	0.00244	0.00595	1.21232	0.00846216	1.16288	0.019805	1.00155	0.0073852	0.603927	0.00281143	0.224453	0.0199584	0.0164333	0.0108495	0.00335333	0.0022815
8.38333	1.21377	1.22292	1.20437	1.18348	1.16166	1.14558	0.99443	1.00607	1.00836	0.6039	0.60274	0.60795	0.24657	0.2065	0.22184	0.0293	0.01253	0.0081	0.00184	0.00261	0.00586	1.21369	0.00927528	1.16357	0.0190223	1.00295	0.0074697	0.604863	0.00273533	0.22497	0.0202175	0.0166433	0.0111826	0.00343667	0.00213369
8.4	1.21353	1.22086	1.20307	1.18482	1.16244	1.1456	0.99484	1.00515	1.00962	0.6039	0.60361	0.60857	0.24798	0.20735	0.22265	0.02881	0.01222	0.00816	0.00206	0.00307	0.00603	1.21249	0.00894077	1.16429	0.0196751	1.0032	0.00757986	0.60536	0.00278372	0.225993	0.0205203	0.0163967	0.0109402	0.00372	0.00206327
8.41667	1.21361	1.22219	1.20475	1.18398	1.16302	1.14555	0.99423	1.00793	1.00935	0.60546	0.60525	0.60986	0.24907	0.20861	0.22357	0.02904	0.01248	0.00838	0.0015	0.00298	0.00584	1.21352	0.00872037	1.16418	0.0192414	1.00384	0.00834986	0.606857	0.00260308	0.227083	0.0204575	0.0166333	0.0109383	0.00344	0.00220626
8.43333	1.21556	1.22182	1.20639	1.18488	1.16273	1.14543	0.99539	1.00685	1.00829	0.60499	0.60568	0.61043	0.25013	0.20929	0.22444	0.02939	0.01179	0.00822	0.00237	0.00288	0.00603	1.21459	0.0077606	1.16435	0.0197746	1.00351	0.00706889	0.607033	0.00296176	0.227953	0.0206454	0.0164667	0.0113334	0.00376	0.00198235
8.45	1.21626	1.2231	1.20593	1.18504	1.16291	1.14491	0.99668	1.00812	1.01058	0.60711	0.60665	0.61189	0.2507	0.20982	0.22593	0.02948	0.01215	0.00788	0.00193	0.00293	0.00538	1.2151	0.00864391	1.16429	0.0201004	1.00513	0.00741772	0.60855	0.00290165	0.228817	0.0205923	0.0165033	0.0114391	0.00341333	0.00177506
8.46667	1.21646	1.22214	1.20466	1.18674	1.16407	1.14559	0.99646	1.00814	1.01122	0.60789	0.60751	0.61285	0.25218	0.21103	0.22641	0.02943	0.01217	0.00826	0.00184	0.00288	0.00598	1.21442	0.00891677	1.16547	0.0206105	1.00527	0.00778638	0.609417	0.00297942	0.229873	0.0207925	0.01662	0.0112647	0.00356667	0.00215373
8.48333	1.2168	1.22173	1.2051	1.18539	1.16438	1.14706	0.99806	1.00853	1.01109	0.60898	0.60832	0.61321	0.25319	0.21236	0.22712	0.02889	0.01256	0.00858	0.00221	0.00286	0.00591	1.21454	0.00854158	1.16561	0.0191946	1.00589	0.00690357	0.61017	0.00265332	0.23089	0.0206744	0.0166767	0.0107626	0.00366	0.00197547
8.5	1.21543	1.22326	1.20608	1.18585	1.16341	1.14813	0.99876	1.00937	1.01433	0.60947	0.60968	0.61477	0.2538	0.21268	0.22844	0.02891	0.01301	0.00855	0.00149	0.00306	0.00598	1.21492	0.0086012	1.1658	0.0189729	1.00749	0.00795402	0.611307	0.00300117	0.23164	0.0207459	0.0168233	0.0107023	0.00351	0.00227857
8.51667	1.21661	1.22377	1.20553	1.18608	1.16408	1.14725	0.99922	1.01064	1.01335	0.61021	0.61115	0.61509	0.25448	0.21402	0.2289	0.02909	0.0127	0.00837	0.00197	0.00246	0.00573	1.2153	0.00918994	1.1658	0.0194723	1.00774	0.00749908	0.61215	0.00258913	0.232467	0.0204645	0.01672	0.0109293	0.00338667	0.00204412
8.53333	1.2183	1.22488	1.20675	1.18761	1.16315	1.14841	0.99971	1.01146	1.01347	0.61149	0.61019	0.61672	0.25544	0.21517	0.23029	0.02925	0.01303	0.00849	0.00203	0.00275	0.00572	1.21664	0.00917783	1.16639	0.0197998	1.00821	0.00743236	0.6128	0.00345649	0.233633	0.0203421	0.0169233	0.0109139	0.0035	0.00195599
8.55	1.21763	1.2244	1.20585	1.18682	1.16495	1.14789	1.00112	1.01129	1.01187	0.61175	0.61246	0.61646	0.25642	0.21573	0.23105	0.02925	0.01242	0.00828	0.00181	0.00239	0.00598	1.21596	0.00938708	1.16655	0.0195145	1.00809	0.00604604	0.613557	0.0025393	0.2344	0.0205508	0.01665	0.0111065	0.00339333	0.00225881
8.56667	1.2176	1.22619	1.20733	1.18799	1.16524	1.14959	1.00051	1.01236	1.01465	0.61314	0.61256	0.61791	0.25701	0.21686	0.23229	0.02907	0.01232	0.00854	0.00189	0.00259	0.00595	1.21704	0.00944246	1.16761	0.0193091	1.00917	0.00758953	0.614537	0.00293575	0.235387	0.0202533	0.0166433	0.0109265	0.00347667	0.00217038
8.58333	1.21883	1.22535	1.20719	1.18795	1.16636	1.14863	1.00039	1.01266	1.01401	0.61428	0.61393	0.61873	0.2577	0.21723	0.23278	0.02938	0.01254	0.00875	0.00168	0.00267	0.0061	1.21712	0.00919951	1.16765	0.0196916	1.00902	0.00750422	0.615647	0.00267597	0.235903	0.020415	0.01689	0.0109814	0.00348333	0.00231953
8.6	1.21718	1.22524	1.20876	1.18807	1.16611	1.14937	1.00176	1.01334	1.01497	0.61415	0.61496	0.6189	0.25942	0.21869	0.23408	0.02938	0.01291	0.00812	0.00188	0.00292	0.00576	1.21706	0.00824066	1.16785	0.0194086	1.01002	0.00720252	0.616003	0.00254107	0.237397	0.0205666	0.0168033	0.0111519	0.00352	0.00200838
8.61667	1.21966	1.22541	1.20912	1.18849	1.16757	1.14916	1.00139	1.01377	1.0164	0.61608	0.61606	0.62096	0.26025	0.21956	0.23479	0.02864	0.01271	0.00852	0.00182	0.00269	0.00575	1.21806	0.00826154	1.16841	0.0196783	1.01052	0.00801542	0.6177	0.00282326	0.2382	0.0205582	0.0166233	0.0106155	0.00342	0.00206419
8.63333	1.21867	1.22656	1.20902	1.18838	1.16518	1.1503	1.00379	1.01503	1.01679	0.61653	0.61691	0.62084	0.26124	0.22045	0.23577	0.0295	0.01253	0.00844	0.0018	0.00256	0.00564	1.21808	0.0087847	1.16795	0.0191909	1.01187	0.0070526	0.618093	0.00238626	0.239153	0.0206044	0.0168233	0.0111672	0.00333333	0.00203345
8.65	1.22128	1.22696	1.20893	1.18928	1.16825	1.14979	1.00345	1.0133	1.01746	0.61661	0.61752	0.62199	0.26168	0.22115	0.23624	0.02936	0.01214	0.00802	0.00165	0.0029	0.00516	1.21906	0.00921833	1.16911	0.0197589	1.0114	0.007195	0.618707	0.00287962	0.23969	0.0204841	0.0165067	0.0113203	0.00323667	0.00177905
8.66667	1.21901	1.22602	1.21037	1.1905	1.16673	1.15145	1.00436	1.01576	1.01737	0.61737	0.61798	0.6231	0.26258	0.22265	0.23772	0.02982	0.01209	0.0086	0.00151	0.00312	0.00578	1.21847	0.00783913	1.16956	0.0196782	1.0125	0.00709239	0.619483	0.00314694	0.240983	0.020164	0.0168367	0.0113785	0.00347	0.00215641
8.68333	1.22025	1.22794	1.21032	1.18941	1.16687	1.15202	1.00486	1.0161	1.01698	0.61914	0.61938	0.6241	0.26394	0.22332	0.23839	0.02949	0.01284	0.00891	0.00179	0.0028	0.00604	1.2195	0.0088337	1.16943	0.0188263	1.01265	0.00675779	0.620873	0.00279695	0.241883	0.0205341	0.01708	0.0109255	0.00354333	0.00222037
8.7	1.22179	1.22848	1.20974	1.18947	1.1697	1.1521	1.00491	1.01559	1.01824	0.61938	0.6197	0.62491	0.2646	0.22439	0.23951	0.02968	0.01233	0.00817	0.00166	0.00257	0.00574	1.22	0.0094969	1.17042	0.0186955	1.01291	0.0070566	0.62133	0.0031045	0.242833	0.02031	0.0167267	0.0114091	0.00332333	0.00214178
8.71667	1.21999	1.22804	1.21019	1.18942	1.16843	1.15071	1.00654	1.01768	1.01934	0.61982	0.62073	0.62556	0.26561	0.22464	0.24027	0.02945	0.01243	0.00814	0.00182	0.00293	0.00614	1.21941	0.00893929	1.16952	0.019378	1.01452	0.00696055	0.622037	0.00308503	0.243507	0.0206759	0.0166733	0.0112709	0.00363	0.00224346
8.73333	1.22165	1.22877	1.21214	1.18975	1.17003	1.15272	1.0055	1.01824	1.02074	0.62114	0.62212	0.62784	0.26704	0.22595	0.24142	0.02944	0.01244	0.00875	0.00192	0.00265	0.00607	1.22085	0.00834357	1.17083	0.0185281	1.01483	0.00817328	0.6237	0.00361867	0.244803	0.0207529	0.0168767	0.0110355	0.00354667	0.00221554
8.75	1.22129	1.22891	1.2109	1.19094	1.16939	1.15225	1.0061	1.01813	1.0205	0.6222	0.62192	0.62753	0.26793	0.22693	0.24193	0.03	0.01194	0.00847	0.00204	0.0029	0.00593	1.22037	0.00904043	1.17086	0.0193868	1.01491	0.00772116	0.623883	0.00316121	0.245597	0.0207445	0.0168033	0.0115596	0.00362333	0.00204339
8.76667	1.22055	1.22929	1.21141	1.19169	1.17086	1.15202	1.00817	1.01787	1.02144	0.62257	0.62326	0.62876	0.26868	0.22766	0.24323	0.02959	0.01181	0.00883	0.00149	0.0023	0.00604	1.22042	0.00894075	1.17152	0.0198433	1.01583	0.00686692	0.624863	0.0033922	0.246523	0.0207074	0.0167433	0.0112249	0.00327667	0.00242715
8.78333	1.22219	1.22857	1.21199	1.19266	1.17042	1.15404	1.00839	1.01991	1.02106	0.62366	0.62448	0.6289	0.26978	0.22881	0.24414	0.0296	0.01182	0.0082	0.00168	0.00244	0.00592	1.22092	0.00836302	1.17237	0.019384	1.01645	0.00700668	0.62568	0.00281858	0.247577	0.0207001	0.01654	0.0114542	0.00334667	0.00226074
8.8	1.22316	1.22996	1.21237	1.19171	1.17123	1.1533	1.00749	1.01892	1.02032	0.62426	0.62569	0.62996	0.27026	0.22921	0.2451	0.03004	0.01201	0.00852	0.00173	0.00261	0.00557	1.22183	0.0088701	1.17208	0.0192191	1.01558	0.00703816	0.626637	0.00296557	0.24819	0.0206987	0.0168567	0.0115497	0.00330333	0.0020117
8.81667	1.22282	1.2298	1.21345	1.19238	1.17025	1.15247	1.00911	1.02127	1.02244	0.62567	0.626	0.63036	0.27166	0.23032	0.24617	0.03035	0.01251	0.0082	0.00161	0.0032	0.00526	1.22202	0.00820406	1.1717	0.0199945	1.01761	0.00738155	0.627343	0.00261772	0.249383	0.0208565	0.01702	0.0117435	0.00335667	0.00183004
8.83333	1.22186	1.23036	1.21354	1.19238	1.17109	1.15543	1.0099	1.02074	1.0242	0.62605	0.62602	0.63198	0.27216	0.2311	0.24683	0.02972	0.01211	0.00871	0.00147	0.00332	0.00623	1.22192	0.00841016	1.17297	0.0185463	1.01828	0.00746064	0.628017	0.00343238	0.25003	0.0207162	0.0168467	0.0112775	0.00367333	0.00239959
8.85	1.22343	1.22963	1.21319	1.19281	1.16964	1.15483	1.0108	1.02155	1.02329	0.62682	0.62709	0.63326	0.27288	0.23229	0.24777	0.03012	0.01257	0.0087	0.00141	0.00293	0.0062	1.22208	0.00830232	1.17243	0.0191427	1.01855	0.00676499	0.629057	0.0036427	0.25098	0.0204845	0.01713	0.0114149	0.00351333	0.0024477
8.86667	1.22384	1.23236	1.21274	1.19341	1.17127	1.15497	1.0097	1.02149	1.02472	0.62763	0.62845	0.63339	0.27414	0.2329	0.24803	0.03001	0.0119	0.00837	0.00162	0.00282	0.00562	1.22298	0.00983823	1.17322	0.0192938	1.01864	0.00790609	0.629823	0.00311592	0.25169	0.0208622	0.01676	0.0116098	0.00335333	0.00205264
8.88333	1.22588	1.23324	1.21413	1.19483	1.17215	1.155	1.00975	1.02222	1.02539	0.62777	0.62891	0.63448	0.27496	0.23404	0.24963	0.03011	0.01207	0.00888	0.00177	0.00291	0.0058	1.22442	0.00963867	1.17399	0.0199789	1.01912	0.008268	0.630387	0.00359046	0.252877	0.0206523	0.01702	0.0114479	0.00349333	0.00207736
8.9	1.22459	1.23133	1.21453	1.19463	1.17078	1.15618	1.01216	1.02354	1.02523	0.62936	0.62953	0.63585	0.27562	0.23543	0.25031	0.02993	0.01244	0.00873	0.00245	0.00258	0.00581	1.22348	0.0084545	1.17386	0.0194096	1.02031	0.00710851	0.63158	0.00369891	0.253787	0.0203193	0.0170333	0.0113218	0.00361333	0.00190348
8.91667	1.22547	1.23211	1.21494	1.19292	1.17174	1.15605	1.01159	1.02289	1.02629	0.62898	0.63099	0.63703	0.27742	0.23602	0.25131	0.02985	0.01218	0.00892	0.00239	0.00296	0.00594	1.22417	0.00865813	1.17357	0.018503	1.02026	0.00769567	0.632333	0.00418975	0.254917	0.0209343	0.0169833	0.0112614	0.00376333	0.00190647
8.93333	1.22392	1.23152	1.21477	1.19543	1.1725	1.15683	1.01275	1.02467	1.02602	0.63142	0.63225	0.6371	0.27752	0.23737	0.25254	0.02988	0.01265	0.00825	0.00204	0.00282	0.0057	1.2234	0.00838694	1.17492	0.0194135	1.02115	0.00730299	0.63359	0.00306795	0.25581	0.0202738	0.0169267	0.0114316	0.00352	0.0019278
8.95	1.22628	1.23137	1.21474	1.19536	1.17131	1.15739	1.01348	1.02565	1.02691	0.63175	0.63171	0.63781	0.27794	0.2375	0.25324	0.02974	0.01231	0.0088	0.0019	0.00305	0.00626	1.22413	0.00852092	1.17469	0.0192089	1.02201	0.00741689	0.633757	0.00351035	0.256227	0.0203848	0.01695	0.0112146	0.00373667	0.00225965
8.96667	1.22678	1.23208	1.21592	1.19555	1.17353	1.1573	1.01472	1.02533	1.02776	0.63236	0.63238	0.63868	0.27906	0.23836	0.25425	0.02991	0.01232	0.00845	0.00154	0.00251	0.00596	1.22493	0.00823787	1.17546	0.0191979	1.0226	0.00693444	0.634473	0.00364309	0.257223	0.0205123	0.0168933	0.0114376	0.00333667	0.00232307
8.98333	1.22766	1.232	1.21646	1.19495	1.17254	1.15713	1.01496	1.02569	1.02716	0.63325	0.63362	0.63937	0.28048	0.23881	0.25484	0.03019	0.01243	0.00879	0.00168	0.00252	0.00559	1.22537	0.00801839	1.17487	0.0190177	1.0226	0.00666	0.635413	0.00343156	0.258043	0.0210189	0.0171367	0.0114501	0.00326333	0.00205826
9	1.22615	1.23295	1.21656	1.19667	1.17328	1.15806	1.01378	1.02548	1.02757	0.6337	0.63413	0.63983	0.28132	0.24061	0.25646	0.02996	0.01239	0.00836	0.00186	0.00288	0.00548	1.22522	0.00823448	1.176	0.0194485	1.02228	0.00743216	0.635887	0.00342179	0.259463	0.0205205	0.0169033	0.0114855	0.00340667	0.00186658
9.01667	1.22687	1.23433	1.21703	1.19622	1.17268	1.15739	1.01442	1.02628	1.02907	0.6349	0.63537	0.64145	0.28201	0.24082	0.25678	0.03052	0.01231	0.00864	0.00227	0.00304	0.00611	1.22608	0.00867724	1.17543	0.0195605	1.02326	0.00777888	0.63724	0.00365353	0.25987	0.0207681	0.0171567	0.0117176	0.00380667	0.00203156
9.03333	1.22668	1.23578	1.21632	1.19595	1.1749	1.15774	1.01636	1.02673	1.02915	0.63596	0.63607	0.64195	0.28339	0.2418	0.25711	0.0303	0.01218	0.0085	0.00198	0.00276	0.0056	1.22626	0.0097368	1.1762	0.019138	1.02408	0.00679433	0.637993	0.00342702	0.260767	0.0210347	0.0169933	0.0116699	0.00344667	0.00190519
9.05	1.22708	1.23431	1.2169	1.19664	1.17459	1.15901	1.01692	1.02906	1.02993	0.6365	0.63713	0.64294	0.28377	0.24311	0.25851	0.03081	0.01199	0.00888	0.00224	0.00305	0.00598	1.2261	0.00874656	1.17675	0.0189075	1.0253	0.0072732	0.638857	0.00355027	0.261797	0.0205283	0.0172267	0.0118658	0.00375667	0.0019676
9.06667	1.22768	1.23436	1.21711	1.19653	1.17403	1.15892	1.01621	1.02851	1.02992	0.63766	0.63722	0.64329	0.28459	0.24414	0.25912	0.02989	0.01209	0.00894	0.00239	0.00263	0.00562	1.22638	0.00869779	1.17649	0.0189256	1.02488	0.00754147	0.63939	0.00338466	0.262617	0.0204504	0.0169733	0.0112965	0.00354667	0.00179956
9.08333	1.22776	1.23593	1.21763	1.19862	1.17475	1.15936	1.01716	1.03028	1.03165	0.63828	0.63891	0.64475	0.28569	0.24515	0.26071	0.03062	0.01241	0.00894	0.00202	0.00302	0.00594	1.22711	0.00916748	1.17758	0.019782	1.02636	0.0079997	0.640647	0.00356752	0.26385	0.0204516	0.0173233	0.0116452	0.00366	0.00203686
9.1	1.2294	1.23595	1.21782	1.19808	1.17528	1.15991	1.01851	1.02993	1.0317	0.63851	0.64009	0.64476	0.28606	0.2459	0.26069	0.03046	0.01184	0.00792	0.00188	0.00278	0.00631	1.22772	0.00918056	1.17776	0.0192051	1.02671	0.00715921	0.64112	0.00324982	0.264217	0.0203109	0.01674	0.0120424	0.00365667	0.0023415
9.11667	1.22843	1.23604	1.21803	1.20028	1.17423	1.15973	1.0182	1.02979	1.03185	0.63945	0.63964	0.64539	0.28724	0.24627	0.26188	0.03041	0.01231	0.0088	0.00192	0.00276	0.00552	1.2275	0.00904095	1.17808	0.0205473	1.02661	0.0073586	0.641493	0.00337595	0.26513	0.0206775	0.0171733	0.0115969	0.0034	0.0018834
9.13333	1.22835	1.23628	1.21779	1.19799	1.17553	1.16133	1.01947	1.03184	1.03282	0.64014	0.64143	0.64679	0.28819	0.24733	0.26326	0.03008	0.01269	0.00851	0.00186	0.00286	0.00598	1.22747	0.00927612	1.17828	0.0184844	1.02804	0.00744088	0.642787	0.00352648	0.26626	0.0205945	0.0170933	0.0114393	0.00356667	0.00214898
9.15	1.22782	1.23483	1.2188	1.19977	1.17661	1.1607	1.0196	1.03096	1.03342	0.64078	0.64182	0.64811	0.28957	0.24879	0.26352	0.0305	0.01232	0.00901	0.00148	0.00253	0.00546	1.22715	0.00803598	1.17903	0.0196468	1.02799	0.00737217	0.64357	0.00396599	0.267293	0.0206502	0.0172767	0.0115707	0.00315667	0.00206268
9.16667	1.23028	1.23694	1.22034	1.20043	1.17728	1.16067	1.02114	1.03187	1.03294	0.64163	0.64235	0.64765	0.28996	0.24913	0.26433	0.03003	0.01237	0.00928	0.00207	0.00283	0.00605	1.22919	0.00835383	1.17946	0.0199694	1.02865	0.00652582	0.643877	0.00328757	0.267807	0.0206358	0.0172267	0.0111951	0.00365	0.00211291
9.18333	1.2303	1.23777	1.21922	1.20004	1.1763	1.16143	1.0199	1.03241	1.03378	0.64238	0.64357	0.64845	0.291	0.25041	0.26592	0.03091	0.01199	0.00883	0.00165	0.00258	0.00599	1.2291	0.00933336	1.17926	0.0194741	1.0287	0.00764887	0.6448	0.0032165	0.26911	0.0204822	0.0172433	0.0119407	0.00340667	0.00228505
9.2	1.22972	1.23646	1.21984	1.19974	1.17838	1.16142	1.02083	1.03261	1.03453	0.6432	0.6447	0.65043	0.29186	0.25107	0.26627	0.03091	0.01162	0.00942	0.00186	0.00284	0.00568	1.22867	0.00835929	1.17985	0.0192021	1.02932	0.00741783	0.64611	0.00381567	0.269733	0.0206144	0.0173167	0.0118235	0.00346	0.00198404
9.21667	1.2315	1.23733	1.21884	1.20014	1.17841	1.16324	1.02102	1.03366	1.03453	0.64379	0.64524	0.65044	0.29265	0.25185	0.26811	0.03078	0.01259	0.00841	0.00167	0.00262	0.00547	1.22922	0.00945291	1.1806	0.0185469	1.02974	0.00756138	0.64649	0.00349678	0.27087	0.0205396	0.01726	0.0118937	0.00325333	0.00197758
9.23333	1.23037	1.23721	1.22058	1.20065	1.1781	1.16192	1.02228	1.03356	1.0351	0.64485	0.64626	0.65103	0.29377	0.25313	0.26825	0.03032	0.01227	0.00886	0.00211	0.00238	0.00625	1.22939	0.00835849	1.18022	0.0194521	1.03031	0.00699955	0.64738	0.00323866	0.271717	0.0205406	0.01715	0.0115323	0.00358	0.00231623
9.25	1.23054	1.23762	1.22009	1.20103	1.17739	1.16264	1.02206	1.03488	1.0357	0.64544	0.64688	0.65327	0.2943	0.25376	0.26891	0.03035	0.01259	0.00893	0.00191	0.00265	0.00555	1.22942	0.00881882	1.18035	0.0193658	1.03088	0.00764934	0.64853	0.00416763	0.272323	0.0204844	0.01729	0.0114574	0.00337	0.00192385
9.26667	1.23083	1.23773	1.21998	1.20152	1.17859	1.16195	1.0237	1.03499	1.0366	0.64642	0.64747	0.65263	0.29521	0.25486	0.27007	0.03016	0.01228	0.00877	0.0016	0.00266	0.00577	1.22951	0.00894795	1.18069	0.0198681	1.03176	0.0070293	0.64884	0.00332396	0.27338	0.0203776	0.01707	0.0114713	0.00334333	0.00216736
9.28333	1.23245	1.23951	1.22179	1.20226	1.17788	1.16351	1.02492	1.0355	1.03629	0.64642	0.64922	0.65439	0.29656	0.25567	0.27104	0.03079	0.01253	0.00875	0.00229	0.00299	0.00586	1.23125	0.00892074	1.18122	0.0195893	1.03224	0.00634872	0.65001	0.0040433	0.274423	0.0206539	0.0173567	0.0117861	0.00371333	0.00189173
9.3	1.23194	1.23809	1.22127	1.2012	1.18014	1.1629	1.02404	1.03587	1.03765	0.64763	0.6505	0.65455	0.29741	0.2568	0.27158	0.03065	0.01222	0.00909	0.00223	0.00331	0.00596	1.23043	0.00851062	1.18141	0.0191817	1.03252	0.00739763	0.650893	0.00347673	0.275263	0.020554	0.01732	0.0116497	0.00383333	0.00191928
9.31667	1.23081	1.23779	1.22131	1.20086	1.17964	1.16429	1.02584	1.03753	1.03803	0.64843	0.65077	0.65582	0.29817	0.25743	0.27254	0.03085	0.01208	0.00868	0.00213	0.00289	0.00549	1.22997	0.00827205	1.1816	0.0183634	1.0338	0.00689809	0.651673	0.00377691	0.276047	0.0205951	0.0172033	0.01194	0.00350333	0.00176197
9.33333	1.2325	1.23904	1.2213	1.20287	1.17897	1.16324	1.02336	1.03664	1.03917	0.64892	0.6506	0.65606	0.2995	0.2584	0.27324	0.03075	0.01222	0.00949	0.00225	0.00283	0.00601	1.23095	0.00897143	1.18169	0.0199549	1.03306	0.0084923	0.65186	0.00373304	0.277047	0.0208127	0.0174867	0.0115672	0.00369667	0.00202429
9.35	1.23308	1.23949	1.22325	1.20222	1.18163	1.1644	1.02614	1.03793	1.03908	0.6496	0.65117	0.6571	0.2997	0.25944	0.27413	0.03166	0.01211	0.00891	0.00207	0.00248	0.00541	1.23194	0.0081798	1.18275	0.0189349	1.03438	0.00716206	0.652623	0.00395558	0.277757	0.0203735	0.01756	0.0123153	0.00332	0.00182157
9.36667	1.23454	1.23869	1.22419	1.20277	1.18087	1.16587	1.02491	1.03761	1.03967	0.65043	0.65293	0.65816	0.30085	0.25939	0.27475	0.03046	0.01241	0.00895	0.00164	0.00309	0.00575	1.23247	0.00746765	1.18317	0.0185572	1.03406	0.00799366	0.65384	0.00394453	0.27833	0.0209606	0.0172733	0.0115503	0.00349333	0.00208447
9.38333	1.23421	1.24063	1.22344	1.20287	1.1815	1.16553	1.02639	1.03786	1.04125	0.65145	0.65282	0.6582	0.3014	0.26085	0.27614	0.03061	0.01276	0.00922	0.00229	0.00295	0.00603	1.23276	0.00868625	1.1833	0.018735	1.03517	0.00778752	0.654157	0.003568	0.279463	0.0204783	0.01753	0.0114651	0.00375667	0.00199623
9.4	1.23319	1.23961	1.22436	1.20383	1.18037	1.16607	1.02712	1.0393	1.04095	0.65195	0.65349	0.65885	0.30223	0.26185	0.27724	0.03141	0.01235	0.00905	0.00232	0.00313	0.00589	1.23239	0.00765667	1.18342	0.0190643	1.03579	0.00755363	0.654763	0.00362195	0.28044	0.0203793	0.0176033	0.0120702	0.00378	0.00187166
9.41667	1.2354	1.24082	1.22439	1.20253	1.18206	1.16434	1.02879	1.03881	1.04086	0.65309	0.6549	0.65965	0.30333	0.26219	0.27758	0.03105	0.01221	0.00905	0.00187	0.00272	0.00552	1.23354	0.00837199	1.18298	0.0191115	1.03615	0.00645869	0.65588	0.00338802	0.281033	0.0207863	0.0174367	0.0118949	0.00337	0.00190984
9.43333	1.23479	1.24079	1.22385	1.20384	1.18215	1.16581	1.02909	1.03948	1.04222	0.65415	0.65524	0.66042	0.30357	0.26355	0.27798	0.03125	0.01232	0.00878	0.002	0.00253	0.00576	1.23314	0.00858921	1.18393	0.0190776	1.03693	0.00692648	0.656603	0.00334996	0.2817	0.0202677	0.01745	0.0120815	0.00343	0.00203517
9.45	1.23502	1.24205	1.22425	1.20481	1.18238	1.16462	1.02959	1.04067	1.04213	0.65445	0.65599	0.66175	0.30496	0.26438	0.27914	0.03163	0.01275	0.00879	0.00146	0.00293	0.00594	1.23377	0.00896525	1.18394	0.0201402	1.03746	0.00685747	0.657397	0.00384793	0.282827	0.0205397	0.0177233	0.0122052	0.00344333	0.00228369
9.46667	1.23527	1.24095	1.22373	1.20438	1.18235	1.16703	1.02834	1.04021	1.0424	0.65478	0.65656	0.66258	0.30636	0.26537	0.27967	0.03076	0.01239	0.00868	0.00229	0.00298	0.00582	1.23332	0.00877461	1.18459	0.0187752	1.03698	0.00756501	0.657973	0.00408756	0.2838	0.0208048	0.0172767	0.0118233	0.00369667	0.00187094
9.48333	1.23572	1.2426	1.22605	1.20632	1.18329	1.16622	1.02952	1.04072	1.04315	0.65636	0.65829	0.66334	0.30742	0.26543	0.2807	0.031	0.01203	0.00958	0.00183	0.00298	0.00562	1.23479	0.0083141	1.18528	0.0201237	1.0378	0.00727005	0.65933	0.00360434	0.284517	0.0212536	0.0175367	0.0117238	0.00347667	0.0019432
9.5	1.23684	1.2405	1.22566	1.20639	1.18364	1.16826	1.03211	1.04229	1.043	0.65643	0.65875	0.6641	0.30768	0.26714	0.28131	0.03106	0.01223	0.00885	0.00174	0.00287	0.00574	1.23433	0.00773104	1.1861	0.0191833	1.03913	0.00609274	0.65976	0.00393348	0.285377	0.0205737	0.01738	0.0119672	0.00345	0.00206211
9.51667	1.23614	1.24317	1.22494	1.20476	1.18347	1.1677	1.02979	1.04278	1.0443	0.65757	0.65838	0.66413	0.308	0.26792	0.28283	0.03153	0.01254	0.0091	0.00199	0.00264	0.00612	1.23475	0.00919414	1.18531	0.0185984	1.03896	0.00797486	0.660027	0.0035766	0.28625	0.0202577	0.0177233	0.01208	0.00358333	0.00222073
9.53333	1.2349	1.24237	1.22569	1.20716	1.18501	1.16756	1.03054	1.04195	1.04418	0.65816	0.66067	0.66527	0.30929	0.26814	0.28366	0.03155	0.01231	0.00944	0.00185	0.00248	0.00551	1.23432	0.00835511	1.18658	0.0198464	1.03889	0.00731677	0.661367	0.00360583	0.28703	0.020781	0.0177667	0.0120227	0.00328	0.00195676
9.55	1.23609	1.24274	1.22613	1.20651	1.18406	1.16806	1.03179	1.04304	1.04485	0.65839	0.66046	0.66621	0.30975	0.27006	0.28435	0.0312	0.0128	0.00902	0.00182	0.00281	0.00603	1.23499	0.00835979	1.18621	0.019315	1.03989	0.00707581	0.661687	0.00405174	0.288053	0.0201025	0.0176733	0.0118659	0.00355333	0.00220123
9.56667	1.23699	1.24342	1.22569	1.20721	1.18502	1.16756	1.03087	1.04302	1.04567	0.66052	0.66091	0.66712	0.31121	0.27035	0.28511	0.03143	0.01251	0.00901	0.00173	0.00291	0.00584	1.23537	0.00897578	1.1866	0.019872	1.03985	0.00789182	0.66285	0.00370307	0.28889	0.0206906	0.01765	0.0120615	0.00349333	0.00211618
9.58333	1.23652	1.24347	1.2262	1.20661	1.18428	1.1692	1.03167	1.04447	1.04477	0.66079	0.66258	0.66785	0.31178	0.27074	0.2859	0.03166	0.01228	0.00921	0.00173	0.00284	0.00598	1.2354	0.00868963	1.1867	0.0188217	1.0403	0.00747819	0.66374	0.00367016	0.289473	0.020752	0.0177167	0.0121725	0.00351667	0.00220432
9.6	1.23802	1.24365	1.22699	1.2071	1.184	1.1684	1.03363	1.0444	1.04571	0.66103	0.66352	0.66878	0.31195	0.27167	0.28745	0.03133	0.01203	0.00956	0.00193	0.00277	0.00573	1.23622	0.0084746	1.1865	0.0194707	1.04125	0.00662867	0.664443	0.00395664	0.290357	0.0202967	0.01764	0.01192	0.00347667	0.00199613
9.61667	1.23768	1.24482	1.2289	1.20828	1.18555	1.16953	1.03273	1.04548	1.04661	0.66237	0.6639	0.66936	0.31352	0.27307	0.28762	0.03153	0.01249	0.00929	0.00154	0.00269	0.00582	1.23713	0.00797407	1.18779	0.0194716	1.04161	0.00770815	0.66521	0.00367452	0.291403	0.0204887	0.01777	0.0120234	0.00335	0.00221502
9.63333	1.23652	1.24393	1.22773	1.20718	1.18548	1.1699	1.033	1.0456	1.04756	0.66262	0.66362	0.6699	0.31453	0.27371	0.2885	0.03095	0.0123	0.0094	0.00217	0.00278	0.00591	1.23606	0.00810979	1.18752	0.0187235	1.04205	0.00790143	0.66538	0.00394624	0.292247	0.0206663	0.01755	0.011695	0.00362	0.00200651
9.65	1.23781	1.24534	1.2289	1.20889	1.18522	1.16963	1.03344	1.04534	1.04762	0.66298	0.66531	0.67033	0.31526	0.27497	0.28959	0.0315	0.0122	0.00965	0.0024	0.00285	0.00614	1.23735	0.00822965	1.18791	0.0197681	1.04213	0.00761447	0.666207	0.00375615	0.293273	0.020396	0.0177833	0.0119472	0.00379667	0.00204182
9.66667	1.23952	1.24368	1.22756	1.20737	1.18574	1.17135	1.03433	1.04636	1.04805	0.66412	0.66567	0.67172	0.31559	0.27532	0.29089	0.03171	0.0125	0.00913	0.00189	0.00319	0.00596	1.23692	0.00836861	1.18815	0.0181309	1.04291	0.00748126	0.66717	0.00401591	0.293933	0.0203068	0.01778	0.0121808	0.00368	0.00207877
9.68333	1.24091	1.24579	1.23004	1.2095	1.18656	1.17122	1.03517	1.04742	1.04833	0.66446	0.66743	0.67287	0.31675	0.27615	0.29119	0.03156	0.01206	0.00944	0.00191	0.00282	0.00562	1.23891	0.00806261	1.18909	0.0192653	1.04364	0.00734933	0.668253	0.00426502	0.294697	0.0205259	0.0176867	0.0120859	0.00345	0.00193357
9.7	1.24024	1.24443	1.22795	1.20871	1.18761	1.17172	1.03611	1.04838	1.0501	0.66571	0.66818	0.67304	0.31822	0.27656	0.29209	0.03166	0.01268	0.00897	0.00191	0.00283	0.00595	1.23754	0.00856534	1.18935	0.0185561	1.04486	0.00762924	0.668977	0.00372937	0.295623	0.0210536	0.01777	0.0121713	0.00356333	0.00211748
9.71667	1.23843	1.24456	1.23059	1.20809	1.18911	1.17211	1.03667	1.04815	1.04966	0.66603	0.66864	0.67408	0.3188	0.27795	0.29309	0.03149	0.01225	0.00951	0.00192	0.00273	0.00619	1.23786	0.00700242	1.18977	0.0179991	1.04483	0.00710411	0.669583	0.00410707	0.296613	0.0206517	0.01775	0.0119778	0.00361333	0.00226791
9.73333	1.23838	1.24721	1.22937	1.20997	1.18905	1.17156	1.03662	1.04844	1.04886	0.66699	0.66844	0.67463	0.31886	0.2787	0.29353	0.03187	0.01252	0.00938	0.00202	0.00331	0.00592	1.23832	0.00892015	1.19019	0.0192305	1.04464	0.0069487	0.67002	0.00405767	0.29703	0.0203075	0.0179233	0.0121798	0.00375	0.00198688
9.75	1.23977	1.24487	1.22916	1.2082	1.18869	1.17343	1.03736	1.04817	1.04999	0.66738	0.67016	0.67605	0.31998	0.27966	0.29469	0.03159	0.01241	0.00888	0.00181	0.00295	0.00598	1.23793	0.00801443	1.19011	0.0174282	1.04517	0.00682746	0.671197	0.00442699	0.29811	0.0203764	0.0176267	0.0122207	0.00358	0.0021552
9.76667	1.23946	1.2468	1.22832	1.20979	1.18737	1.17087	1.03687	1.04962	1.05032	0.66835	0.67081	0.6765	0.3213	0.27964	0.2951	0.0318	0.01211	0.00931	0.00174	0.00288	0.00611	1.23819	0.00930489	1.18934	0.0195349	1.0456	0.00757138	0.671887	0.00418031	0.29868	0.0210595	0.01774	0.0122565	0.00357667	0.00226677
9.78333	1.2407	1.24513	1.23022	1.20972	1.18748	1.17155	1.03772	1.04936	1.05101	0.66884	0.6708	0.6772	0.32183	0.28099	0.29593	0.03134	0.01262	0.00966	0.00199	0.00267	0.00618	1.23868	0.00765684	1.18958	0.0191717	1.04603	0.0072438	0.67228	0.00437209	0.299583	0.0206637	0.0178733	0.011756	0.00361333	0.00224865
9.8	1.24034	1.24707	1.22861	1.21075	1.18729	1.17179	1.03888	1.0506	1.05197	0.66907	0.67171	0.67741	0.32319	0.28221	0.29697	0.0316	0.01238	0.00942	0.00215	0.00281	0.00585	1.23867	0.00934217	1.18994	0.0196151	1.04715	0.00719471	0.67273	0.00426253	0.30079	0.0207553	0.0178	0.0120424	0.00360333	0.00197346
9.81667	1.24206	1.24639	1.23135	1.21106	1.18741	1.1725	1.0396	1.04982	1.05444	0.67162	0.67275	0.67827	0.32367	0.28338	0.29816	0.03232	0.01249	0.00933	0.00221	0.0028	0.00567	1.23993	0.00774225	1.19032	0.0194444	1.04795	0.00759406	0.674213	0.00355832	0.301737	0.0203817	0.0180467	0.0124616	0.00356	0.00185097
9.83333	1.24131	1.24777	1.23	1.21003	1.18866	1.17333	1.03914	1.05107	1.05347	0.67196	0.67268	0.67931	0.32459	0.28429	0.29798	0.03179	0.01227	0.00946	0.002	0.00275	0.00589	1.23969	0.00899463	1.19067	0.0184327	1.04789	0.007675	0.67465	0.0040517	0.302287	0.0204923	0.01784	0.0121625	0.00354667	0.00206374
9.85	1.24253	1.24873	1.23081	1.21072	1.18976	1.17434	1.03932	1.05144	1.05471	0.67224	0.67391	0.67922	0.32479	0.28406	0.29996	0.03184	0.01236	0.00948	0.00227	0.00294	0.00609	1.24069	0.00910059	1.19161	0.0182602	1.04849	0.00810801	0.675123	0.00364475	0.302937	0.0205275	0.0178933	0.0121637	0.00376667	0.00203976
9.86667	1.24297	1.24783	1.23099	1.21273	1.1894	1.174	1.04076	1.05214	1.0539	0.67339	0.67495	0.68	0.3264	0.28507	0.30023	0.03183	0.01245	0.00937	0.00192	0.00299	0.00603	1.2406	0.00866723	1.19204	0.0194998	1.04893	0.00713281	0.676113	0.00345515	0.3039	0.020908	0.0178833	0.0121759	0.00364667	0.00213224
9.88333	1.24281	1.24832	1.23166	1.21279	1.19086	1.17461	1.04036	1.05244	1.05444	0.67342	0.67444	0.68238	0.32722	0.28559	0.3012	0.03161	0.01283	0.00921	0.00204	0.00308	0.00622	1.24093	0.00848762	1.19275	0.0191603	1.04908	0.00761766	0.676747	0.00490519	0.30467	0.0210308	0.0178833	0.0120246	0.00378	0.00217614
9.9	1.24215	1.25007	1.23082	1.21274	1.18998	1.17384	1.04048	1.05402	1.05455	0.67368	0.6758	0.68179	0.32784	0.28729	0.30206	0.03197	0.01267	0.0095	0.00197	0.00307	0.00587	1.24101	0.00967521	1.19219	0.0195437	1.04968	0.00797472	0.67709	0.00420608	0.30573	0.0205226	0.0180467	0.0121617	0.00363667	0.0020108
9.91667	1.24394	1.24967	1.23131	1.21215	1.19012	1.17638	1.04001	1.05488	1.05517	0.67429	0.67711	0.68272	0.32841	0.28823	0.30318	0.03233	0.01252	0.00964	0.00166	0.00327	0.00605	1.24164	0.00939361	1.19288	0.0180444	1.05002	0.00867013	0.67804	0.00429126	0.306607	0.020308	0.0181633	0.0123529	0.00366	0.00222083
9.93333	1.24331	1.24957	1.23217	1.21319	1.18947	1.17595	1.04315	1.05371	1.05682	0.6764	0.67716	0.68418	0.32938	0.28868	0.30364	0.03226	0.01297	0.00948	0.00205	0.00285	0.006	1.24168	0.00881332	1.19287	0.0188514	1.05123	0.00716536	0.679247	0.00428926	0.307233	0.0205866	0.0182367	0.0122693	0.00363333	0.00208826
9.95	1.24487	1.24888	1.23199	1.21394	1.19112	1.17566	1.04243	1.05403	1.05614	0.67639	0.67837	0.6853	0.32999	0.28942	0.30407	0.03213	0.01296	0.00931	0.00198	0.00273	0.00593	1.24191	0.00882465	1.19357	0.0192576	1.05087	0.00738214	0.68002	0.00467856	0.307827	0.0205442	0.0181333	0.0122581	0.00354667	0.00209782
9.96667	1.24406	1.24934	1.23281	1.21252	1.19196	1.17485	1.04256	1.05603	1.05719	0.67648	0.67887	0.68578	0.3311	0.29015	0.30505	0.03222	0.01249	0.00924	0.00235	0.00308	0.00586	1.24207	0.00844277	1.19311	0.0188613	1.05193	0.00813248	0.680377	0.0048296	0.308767	0.0207265	0.0179833	0.0124359	0.00376333	0.00185209
9.98333	1.24487	1.24975	1.2329	1.21388	1.19256	1.17588	1.04338	1.0555	1.05646	0.67661	0.67912	0.68546	0.33206	0.29092	0.30602	0.03238	0.01293	0.00951	0.002	0.00297	0.00563	1.24251	0.00867004	1.19411	0.0190472	1.05178	0.00729043	0.680397	0.00456103	0.309667	0.020811	0.0182733	0.0123358	0.00353333	0.00187942
10	1.24629	1.25102	1.23294	1.21491	1.19166	1.17671	1.04467	1.05518	1.05698	0.67826	0.68029	0.68646	0.33217	0.29188	0.30718	0.03207	0.01278	0.00932	0.00181	0.00263	0.00607	1.24342	0.00937623	1.19443	0.0192497	1.05228	0.00664876	0.68167	0.00427063	0.31041	0.0203383	0.0180567	0.0122586	0.00350333	0.00226029

## Sheet: Fig. 1f
CcaA	Absorbance 340						Mean	Standard Deviation	Mean	Standard Deviation
uM	AU
	redM58_1	redM58_2	redM58_3	oxM58_1	oxM58_2	oxM58_3	Statistics On Rows of B"Absorbance 340":D	Statistics On Rows of B"Absorbance 340":D	Statistics On Rows of E:G	Statistics On Rows of E:G
0	0	0	0	0	0	0	0	0	0	0
0.0625	0.06925	0.12529	0.12686	0.16093	0.17204	0.17352	0.107133	0.0328173	0.16883	0.0068815
0.125	0.25172	0.30957	0.35067	0.34376	0.3215	0.33692	0.303987	0.0497107	0.33406	0.0114023
0.25	0.80494	0.78659	0.82496	0.84382	0.72665	0.71308	0.805497	0.0191911	0.761183	0.0718864
0.375	1.20536	1.18344	1.14612	1.10291	0.97597	1.00093	1.17831	0.0299518	1.0266	0.0672516
0.5	1.2964	1.30591	1.24395	1.22148	1.06648	1.08414	1.28209	0.0333679	1.12403	0.084852
0.75	1.40161	1.42108	1.34297	1.44308	1.28537	1.28345	1.38855	0.040659	1.3373	0.0916132
1	1.41555	1.40872	1.38656	1.58226	1.27626	1.39275	1.40361	0.0151555	1.41709	0.154445
1.25	1.46416	1.44746	1.4111	1.60541	1.39283	1.451	1.44091	0.0271303	1.48308	0.109861
