# Supplementary material for: Scaffolding protein CcmM directs multiprotein phase separation in β-carboxysome biogenesis
Source: Nat Struct Mol Biol. 2021 Nov 10;28(11):909–22. doi: 10.1038/s41594-021-00676-5 (PMC8580825; doi:10.1038/s41594-021-00676-5)
Supplement: Source Data Fig. 2 — Raw values for graphs shown in Fig. 2b,d,e. [file 41594_2021_676_MOESM11_ESM.xls]

## Sheet: Fig. 2b
Time							Mean	Standard Deviation	Mean	Standard Deviation	Time							Mean	Standard Deviation	Mean	Standard Deviation
min											min
	0.5 CcaADC + 0.5 oxM58_1	0.5 CcaADC + 0.5 oxM58_2	0.5 CcaADC + 0.5 oxM58_3	0.5 CcaADC + 0.5 reM58_1	0.5 CcaADC + 0.5 reM58_2	0.5 CcaADC + 0.5 reM58_3	Statistics On Rows of B:D	Statistics On Rows of B:D	Statistics On Rows of E:G	Statistics On Rows of E:G		oxM58_1	oxM58_2	oxM58_3	redM58_1	redM58_2	redM58_3	Statistics On Rows of M:O	Statistics On Rows of M:O	Statistics On Rows of P:R	Statistics On Rows of P:R
0	0.00662	0.01595	0.0131	0.00975	0.00244	-0.00024	0.01189	0.00478	0.00398	0.00517	0	0.07011	0.0811	0.06383	0.01928	0.02696	0.02451	0.07168	0.00874	0.02358	0.00392
0.03333	0.00637	0.0158	0.0134	0.0103	0.00281	-0.00079	0.01186	0.0049	0.00411	0.00566	0.01667	0.0994	0.113	0.09693	0.0377	0.04688	0.04529	0.10311	0.00865	0.04329	0.00491
0.06667	0.00528	0.01493	0.01354	0.01019	0.0022	-0.00058	0.01125	0.00522	0.00394	0.00559	0.03333	0.12811	0.14282	0.12901	0.05907	0.0698	0.06822	0.13331	0.00825	0.0657	0.00579
0.1	0.00539	0.01509	0.01308	0.00913	0.00181	-0.00076	0.01119	0.00512	0.00339	0.00513	0.05	0.15474	0.17113	0.15917	0.08257	0.09239	0.09194	0.16168	0.00848	0.08897	0.00554
0.13333	0.00506	0.01485	0.01332	0.00936	0.00142	-0.00085	0.01108	0.00527	0.00331	0.00536	0.06667	0.17933	0.19682	0.18753	0.10543	0.11449	0.11519	0.18789	0.00875	0.1117	0.00544
0.16667	0.0052	0.0153	0.01325	0.00931	0.00062	-0.00046	0.01125	0.00534	0.00316	0.00536	0.08333	0.20289	0.22093	0.214	0.12778	0.13588	0.13709	0.21261	0.0091	0.13358	0.00506
0.2	0.0044	0.01495	0.01327	0.00879	0.00012	-0.00029	0.01087	0.00567	0.00287	0.00513	0.1	0.22514	0.24417	0.23898	0.14864	0.15662	0.15844	0.2361	0.00984	0.15457	0.00521
0.23333	0.00514	0.01463	0.01275	0.00899	7e-05	-0.00038	0.01084	0.00503	0.00289	0.00528	0.11667	0.24504	0.26607	0.26153	0.16904	0.17618	0.17848	0.25755	0.01107	0.17457	0.00492
0.26667	0.00454	0.01475	0.01311	0.00943	0.00037	-0.00041	0.0108	0.00548	0.00313	0.00547	0.13333	0.26327	0.28569	0.28328	0.18759	0.19493	0.19699	0.27741	0.01231	0.19317	0.00494
0.3	0.00473	0.01505	0.01317	0.00879	0.00018	-0.00034	0.01098	0.0055	0.00288	0.00513	0.15	0.28095	0.30455	0.30267	0.20539	0.21203	0.21524	0.29606	0.01312	0.21089	0.00502
0.33333	0.00467	0.01496	0.01297	0.00908	-0.00019	-0.00036	0.01087	0.00546	0.00284	0.0054	0.16667	0.29853	0.32239	0.3211	0.2229	0.22856	0.23234	0.31401	0.01342	0.22793	0.00475
0.36667	0.00468	0.01525	0.0133	0.00888	-8e-05	-0.00032	0.01108	0.00562	0.00283	0.00524	0.18333	0.31379	0.33971	0.339	0.23896	0.24494	0.24872	0.33083	0.01476	0.24421	0.00492
0.4	0.00476	0.01501	0.0134	0.00937	0.00033	-0.00074	0.01106	0.00551	0.00299	0.00555	0.2	0.33012	0.35548	0.35588	0.25396	0.25965	0.26485	0.34716	0.01476	0.25949	0.00545
0.43333	0.00438	0.01535	0.01299	0.00915	-0.00036	-0.00022	0.01091	0.00577	0.00286	0.00545	0.21667	0.34423	0.37055	0.37116	0.26941	0.27443	0.27941	0.36198	0.01537	0.27442	0.005
0.46667	0.00462	0.01529	0.01285	0.00925	-0.00049	-0.00057	0.01092	0.00559	0.00273	0.00565	0.23333	0.35773	0.38483	0.38643	0.28287	0.28745	0.29307	0.37633	0.01613	0.2878	0.00511
0.5	0.00424	0.01521	0.01266	0.00914	-0.0002	-0.00046	0.0107	0.00574	0.00283	0.00547	0.25	0.37071	0.39854	0.40108	0.2968	0.30106	0.30681	0.39011	0.01685	0.30156	0.00502
0.53333	0.00366	0.01521	0.01294	0.00897	-0.00063	-0.00046	0.0106	0.00612	0.00263	0.00549	0.26667	0.38428	0.41222	0.41403	0.31066	0.31305	0.31952	0.40351	0.01668	0.31441	0.00458
0.56667	0.00415	0.01519	0.01333	0.0092	-0.00053	-0.00049	0.01089	0.00591	0.00273	0.00561	0.28333	0.39544	0.42487	0.42798	0.32244	0.32612	0.3321	0.4161	0.01796	0.32689	0.00488
0.6	0.00426	0.0155	0.01329	0.0095	-0.00022	-0.00049	0.01102	0.00595	0.00293	0.00569	0.3	0.40704	0.43731	0.44083	0.3346	0.33736	0.3442	0.42839	0.01858	0.33872	0.00494
0.63333	0.00395	0.01496	0.01322	0.0088	-0.00031	-0.00075	0.01071	0.00592	0.00258	0.00539	0.31667	0.4183	0.44827	0.45206	0.34589	0.34855	0.356	0.43954	0.01849	0.35015	0.00524
0.66667	0.00421	0.01579	0.01309	0.00916	-0.00023	-0.00059	0.01103	0.00606	0.00278	0.00553	0.33333	0.42951	0.45963	0.46443	0.35677	0.35934	0.36727	0.45119	0.01893	0.36113	0.00547
0.7	0.00407	0.01553	0.01297	0.00894	-0.00062	-0.00044	0.01086	0.00602	0.00263	0.00547	0.35	0.43894	0.47034	0.47508	0.36746	0.37069	0.3781	0.46145	0.01964	0.37208	0.00546
0.73333	0.00396	0.01565	0.01306	0.00881	-0.00051	-7e-05	0.01089	0.00614	0.00274	0.00526	0.36667	0.44937	0.4803	0.48514	0.37767	0.3807	0.38904	0.4716	0.01941	0.38247	0.00589
0.76667	0.0037	0.01625	0.01284	0.00893	-0.0003	-0.00053	0.01093	0.00649	0.0027	0.0054	0.38333	0.45866	0.49105	0.49642	0.38795	0.39057	0.39892	0.48204	0.02043	0.39248	0.00573
0.8	0.00396	0.01571	0.01256	0.00914	-0.00101	-0.00062	0.01074	0.00608	0.0025	0.00575	0.4	0.46901	0.50084	0.5064	0.39781	0.39998	0.40803	0.49208	0.02017	0.40194	0.00538
0.83333	0.00408	0.01557	0.01265	0.00913	-0.00063	-0.00055	0.01077	0.00597	0.00265	0.00561	0.41667	0.47762	0.50915	0.51631	0.4075	0.40877	0.41817	0.50103	0.02058	0.41148	0.00583
0.86667	0.00399	0.01552	0.01254	0.00891	-0.00091	-0.00044	0.01068	0.00599	0.00252	0.00554	0.43333	0.48634	0.51874	0.52524	0.41567	0.41863	0.42687	0.51011	0.02084	0.42039	0.0058
0.9	0.00422	0.01574	0.01283	0.00911	-0.00055	-0.0008	0.01093	0.00599	0.00259	0.00565	0.45	0.49424	0.52734	0.53495	0.42531	0.42639	0.43611	0.51884	0.02164	0.42927	0.00595
0.93333	0.00398	0.01552	0.01278	0.00884	-0.00082	-0.00022	0.01076	0.00603	0.0026	0.00541	0.46667	0.50213	0.53576	0.54282	0.43419	0.4355	0.44437	0.5269	0.02174	0.43802	0.00554
0.96667	0.00436	0.01597	0.0124	0.00873	-0.00115	-0.00014	0.01091	0.00595	0.00248	0.00544	0.48333	0.51078	0.54474	0.55162	0.44214	0.44331	0.45305	0.53571	0.02187	0.44617	0.00599
1	0.00376	0.01586	0.0129	0.00891	-0.00066	-0.00041	0.01084	0.00631	0.00261	0.00545	0.5	0.51792	0.55204	0.56049	0.44983	0.45109	0.46202	0.54348	0.02254	0.45431	0.0067
1.03333	0.00422	0.01583	0.0131	0.00922	-0.00104	-0.00064	0.01105	0.00607	0.00251	0.00581	0.51667	0.52537	0.56003	0.56746	0.45807	0.45975	0.46942	0.55095	0.02247	0.46241	0.00613
1.06667	0.00427	0.01591	0.01288	0.00893	-0.00092	-0.00036	0.01102	0.00604	0.00255	0.00553	0.53333	0.53239	0.56727	0.57466	0.46606	0.46735	0.47731	0.55811	0.02258	0.47024	0.00616
1.1	0.004	0.01604	0.01261	0.0089	-0.00075	-0.00053	0.01088	0.0062	0.00254	0.00551	0.55	0.54029	0.57458	0.58174	0.47364	0.47493	0.48488	0.56554	0.02216	0.47782	0.00615
1.13333	0.00404	0.01652	0.01257	0.00934	-0.00116	-0.00076	0.01104	0.00638	0.00247	0.00595	0.56667	0.54697	0.58187	0.58989	0.48151	0.48231	0.49244	0.57291	0.02282	0.48542	0.00609
1.16667	0.00378	0.01602	0.0128	0.00923	-0.00129	-0.00081	0.01087	0.00634	0.00238	0.00594	0.58333	0.55287	0.58889	0.59711	0.48877	0.48989	0.49979	0.57962	0.02353	0.49282	0.00606
1.2	0.00414	0.01603	0.01298	0.00892	-0.00111	-0.00055	0.01105	0.00618	0.00242	0.00564	0.6	0.56063	0.59532	0.60358	0.49568	0.49574	0.50687	0.58651	0.02279	0.49943	0.00644
1.23333	0.00371	0.01601	0.01242	0.00957	-0.0013	-0.00026	0.01071	0.00633	0.00267	0.006	0.61667	0.56624	0.60272	0.61129	0.50276	0.50335	0.51458	0.59342	0.02392	0.5069	0.00666
1.26667	0.00377	0.01595	0.01201	0.00917	-0.00109	-0.00082	0.01058	0.00622	0.00242	0.00585	0.63333	0.57416	0.60823	0.61794	0.50927	0.51001	0.52106	0.60011	0.02299	0.51345	0.0066
1.3	0.00407	0.01595	0.01276	0.0086	-0.00071	-0.00057	0.01093	0.00615	0.00244	0.00534	0.65	0.57904	0.61451	0.62387	0.51667	0.51604	0.52759	0.60581	0.02365	0.5201	0.00649
1.33333	0.00433	0.01601	0.01276	0.00938	-0.00122	-0.00045	0.01103	0.00603	0.00257	0.00591	0.66667	0.58563	0.62108	0.62915	0.52246	0.52293	0.53459	0.61195	0.02315	0.52666	0.00687
1.36667	0.00406	0.01614	0.0127	0.00855	-0.00135	-0.0008	0.01097	0.00622	0.00213	0.00556	0.68333	0.59083	0.62658	0.63653	0.52919	0.52938	0.54032	0.61798	0.02403	0.53296	0.00637
1.4	0.00387	0.01638	0.01244	0.0089	-0.00112	-0.00049	0.0109	0.0064	0.00243	0.00561	0.7	0.59655	0.63295	0.64171	0.53531	0.53531	0.54636	0.62374	0.02395	0.53899	0.00638
1.43333	0.00392	0.01599	0.01303	0.00923	-0.00097	-0.00071	0.01098	0.00629	0.00252	0.00582	0.71667	0.60163	0.63884	0.64736	0.54081	0.5419	0.55253	0.62928	0.02432	0.54508	0.00647
1.46667	0.00403	0.01681	0.01266	0.00877	-0.00162	-0.00033	0.01117	0.00652	0.00227	0.00566	0.73333	0.60839	0.6439	0.65327	0.54724	0.54781	0.55908	0.63519	0.02367	0.55138	0.00668
1.5	0.00406	0.01653	0.01284	0.00878	-0.00159	0.00016	0.01114	0.00641	0.00245	0.00555	0.75	0.61463	0.64895	0.6591	0.55263	0.55374	0.5647	0.64089	0.0233	0.55702	0.00667
1.53333	0.00419	0.01628	0.01284	0.00876	-0.00151	-0.00076	0.0111	0.00623	0.00216	0.00573	0.76667	0.61836	0.65497	0.66407	0.55885	0.5597	0.57118	0.6458	0.0242	0.56324	0.00689
1.56667	0.00398	0.01684	0.01303	0.00868	-0.0014	-0.00044	0.01128	0.00661	0.00228	0.00556	0.78333	0.62377	0.65975	0.67006	0.56531	0.56468	0.57656	0.65119	0.0243	0.56885	0.00668
1.6	0.00452	0.01662	0.01282	0.00892	-0.0011	-0.00024	0.01132	0.00619	0.00253	0.00555	0.8	0.62929	0.66567	0.67538	0.56986	0.5708	0.58224	0.65678	0.0243	0.5743	0.00689
1.63333	0.00404	0.0165	0.01275	0.0087	-0.00124	-0.00053	0.0111	0.00639	0.00231	0.00555	0.81667	0.6339	0.67057	0.6809	0.5759	0.57595	0.58896	0.66179	0.0247	0.58027	0.00753
1.66667	0.00396	0.01652	0.01298	0.00858	-0.00111	-0.0001	0.01115	0.00648	0.00246	0.00533	0.83333	0.63853	0.67569	0.68483	0.58144	0.58148	0.59317	0.66635	0.02452	0.58536	0.00676
1.7	0.0043	0.01685	0.01308	0.00904	-0.00156	-0.00072	0.01141	0.00644	0.00225	0.00589	0.85	0.64352	0.68081	0.6905	0.58727	0.58615	0.59841	0.67161	0.0248	0.59061	0.00678
1.73333	0.00405	0.01773	0.01243	0.00859	-0.00188	-0.00058	0.0114	0.0069	0.00204	0.00571	0.86667	0.64799	0.68525	0.69486	0.59248	0.59114	0.60363	0.67603	0.02476	0.59575	0.00686
1.76667	0.00381	0.01683	0.01281	0.0089	-0.0015	-0.00104	0.01115	0.00667	0.00212	0.00588	0.88333	0.65271	0.69016	0.69969	0.59719	0.5971	0.60859	0.68085	0.02483	0.60096	0.00661
1.8	0.00401	0.01692	0.01254	0.0089	-0.00164	-0.00087	0.01116	0.00657	0.00213	0.00588	0.9	0.65731	0.694	0.70437	0.60182	0.6027	0.61495	0.68523	0.02473	0.60649	0.00734
1.83333	0.0044	0.01734	0.01268	0.00912	-0.00164	-0.00115	0.01147	0.00655	0.00211	0.00608	0.91667	0.6621	0.69771	0.70804	0.60691	0.6074	0.6194	0.68928	0.0241	0.61124	0.00707
1.86667	0.00391	0.01704	0.01259	0.00822	-0.00143	-0.00023	0.01118	0.00668	0.00219	0.00526	0.93333	0.66518	0.70331	0.71259	0.61228	0.61201	0.62378	0.69369	0.02513	0.61602	0.00672
1.9	0.00407	0.01677	0.01252	0.00873	-0.00142	-0.0005	0.01112	0.00646	0.00227	0.00561	0.95	0.6703	0.70738	0.7182	0.61762	0.61608	0.6292	0.69863	0.02512	0.62097	0.00717
1.93333	0.00444	0.0174	0.01295	0.0092	-0.00169	-0.00028	0.0116	0.00659	0.00241	0.00592	0.96667	0.67541	0.71121	0.72208	0.62216	0.62229	0.6345	0.7029	0.02442	0.62632	0.00709
1.96667	0.00403	0.01664	0.01249	0.00871	-0.00204	-0.00044	0.01105	0.00643	0.00208	0.0058	0.98333	0.67889	0.71528	0.72658	0.62732	0.62679	0.63924	0.70692	0.02492	0.63112	0.00704
2	0.00374	0.01765	0.01224	0.00885	-0.00206	-0.00052	0.01121	0.00701	0.00209	0.0059	1	0.68296	0.71931	0.72973	0.63203	0.6314	0.64267	0.71067	0.02455	0.63537	0.00633
2.03333	0.0041	0.01779	0.01252	0.00872	-0.00163	-0.00058	0.01147	0.00691	0.00217	0.0057	1.01667	0.68728	0.72313	0.7343	0.63646	0.63586	0.64776	0.7149	0.02457	0.64003	0.0067
2.06667	0.00411	0.01836	0.01271	0.0082	-0.00125	-0.00037	0.01173	0.00718	0.00219	0.00522	1.03333	0.69186	0.72832	0.73917	0.64089	0.64095	0.65263	0.71978	0.02478	0.64482	0.00676
2.1	0.00393	0.01878	0.01311	0.00922	-0.00177	-0.00071	0.01194	0.00749	0.00225	0.00606	1.05	0.69423	0.73124	0.74302	0.64589	0.64495	0.65776	0.72283	0.02546	0.64953	0.00714
2.13333	0.0042	0.01878	0.01274	0.00862	-0.00208	-0.00067	0.01191	0.00733	0.00196	0.00581	1.06667	0.69931	0.73597	0.74525	0.65061	0.64969	0.66146	0.72684	0.02429	0.65392	0.00655
2.16667	0.00425	0.01895	0.01301	0.0087	-0.00172	-0.00109	0.01207	0.00739	0.00196	0.00584	1.08333	0.70232	0.73937	0.74944	0.65377	0.65415	0.66607	0.73038	0.02481	0.658	0.00699
2.2	0.00415	0.0192	0.01243	0.00887	-0.00148	-0.00066	0.01193	0.00754	0.00224	0.00575	1.1	0.70651	0.74204	0.75407	0.6583	0.65827	0.67031	0.73421	0.02473	0.66229	0.00694
2.23333	0.00444	0.01926	0.01275	0.00909	-0.00201	-0.00051	0.01215	0.00743	0.00219	0.00602	1.11667	0.70929	0.74717	0.75647	0.66285	0.66352	0.67446	0.73764	0.02499	0.66694	0.00652
2.26667	0.0039	0.01958	0.01299	0.00832	-0.00202	-0.00083	0.01216	0.00787	0.00182	0.00566	1.13333	0.71274	0.75103	0.76042	0.66805	0.66633	0.68013	0.7414	0.02526	0.6715	0.00752
2.3	0.00419	0.0188	0.01281	0.00889	-0.00164	-0.00054	0.01193	0.00734	0.00224	0.00579	1.15	0.71673	0.75276	0.76435	0.67226	0.67084	0.68255	0.74461	0.02483	0.67522	0.00639
2.33333	0.00404	0.01895	0.01266	0.00857	-0.00179	-0.00029	0.01188	0.00749	0.00216	0.0056	1.16667	0.71995	0.75743	0.76739	0.67553	0.67503	0.68824	0.74826	0.02502	0.6796	0.00749
2.36667	0.0041	0.01883	0.01307	0.00882	-0.00197	-0.00075	0.012	0.00742	0.00203	0.00591	1.18333	0.72473	0.75961	0.77087	0.67971	0.67859	0.69165	0.75174	0.02406	0.68332	0.00724
2.4	0.00371	0.01894	0.01299	0.00866	-0.00147	-0.00112	0.01188	0.00768	0.00202	0.00575	1.2	0.72761	0.76407	0.77468	0.6842	0.68313	0.69558	0.75545	0.02469	0.68764	0.0069
2.43333	0.00392	0.019	0.01289	0.00891	-0.00157	-0.00071	0.01194	0.00759	0.00221	0.00582	1.21667	0.73092	0.76787	0.77734	0.68791	0.68674	0.69937	0.75871	0.02453	0.69134	0.00698
2.46667	0.00442	0.01923	0.01299	0.0086	-0.00174	-0.00055	0.01221	0.00744	0.0021	0.00566	1.23333	0.73388	0.77021	0.78136	0.69237	0.69062	0.70315	0.76182	0.02483	0.69538	0.00679
2.5	0.00389	0.01916	0.01248	0.0086	-0.00188	-0.00079	0.01184	0.00765	0.00198	0.00576	1.25	0.73809	0.77386	0.78411	0.69552	0.69537	0.70699	0.76535	0.02416	0.69929	0.00667
2.53333	0.00402	0.01921	0.01317	0.00846	-0.00168	-0.00103	0.01213	0.00765	0.00192	0.00568	1.26667	0.7415	0.77709	0.78827	0.69997	0.69823	0.71073	0.76895	0.02442	0.70298	0.00677
2.56667	0.00435	0.01899	0.01305	0.00887	-0.00153	-0.00073	0.01213	0.00736	0.0022	0.00579	1.28333	0.74469	0.7796	0.79016	0.70324	0.70189	0.71446	0.77148	0.0238	0.70653	0.0069
2.6	0.00366	0.01956	0.0128	0.00859	-0.00178	-0.00063	0.01201	0.00798	0.00206	0.00568	1.3	0.74756	0.78361	0.79404	0.70679	0.7069	0.7188	0.77507	0.02439	0.71083	0.0069
2.63333	0.00397	0.01937	0.01259	0.00886	-0.00182	-0.00059	0.01198	0.00772	0.00215	0.00584	1.31667	0.75125	0.78715	0.79678	0.70994	0.71014	0.72329	0.77839	0.02399	0.71446	0.00765
2.66667	0.00402	0.01936	0.01295	0.00878	-0.00192	-0.00103	0.01211	0.0077	0.00194	0.00594	1.33333	0.7538	0.78894	0.79956	0.71378	0.71317	0.726	0.78077	0.02395	0.71765	0.00724
2.7	0.00411	0.01934	0.01323	0.00843	-0.00216	-0.00066	0.01223	0.00766	0.00187	0.00573	1.35	0.7564	0.79213	0.80319	0.71733	0.71766	0.72863	0.78391	0.02445	0.72121	0.00643
2.73333	0.00372	0.01972	0.0133	0.00865	-0.00204	-0.00067	0.01225	0.00805	0.00198	0.00582	1.36667	0.76008	0.79624	0.80571	0.72134	0.72043	0.73455	0.78734	0.02408	0.72544	0.0079
2.76667	0.00399	0.01985	0.01287	0.00819	-0.0021	-0.00084	0.01224	0.00795	0.00175	0.00561	1.38333	0.76218	0.79748	0.80866	0.72629	0.72425	0.7373	0.78944	0.02426	0.72928	0.00702
2.8	0.00402	0.0196	0.01324	0.00843	-0.00204	-0.00066	0.01229	0.00783	0.00191	0.00569	1.4	0.76489	0.80076	0.81097	0.72949	0.7282	0.74089	0.79221	0.0242	0.73286	0.00698
2.83333	0.00417	0.01983	0.01298	0.0086	-0.00207	-0.0005	0.01233	0.00785	0.00201	0.00576	1.41667	0.76663	0.80393	0.81396	0.73297	0.73114	0.74477	0.79484	0.02494	0.73629	0.0074
2.86667	0.00361	0.01984	0.01348	0.00879	-0.00171	-0.00073	0.01231	0.00818	0.00212	0.0058	1.43333	0.77154	0.80545	0.8161	0.73527	0.73515	0.74799	0.7977	0.02327	0.73947	0.00738
2.9	0.00374	0.01937	0.01319	0.00851	-0.00209	-0.00082	0.0121	0.00787	0.00187	0.00579	1.45	0.77358	0.80937	0.82	0.7397	0.73817	0.75087	0.80098	0.02432	0.74291	0.00693
2.93333	0.00426	0.01944	0.01294	0.00843	-0.00215	-0.00079	0.01221	0.00762	0.00183	0.00576	1.46667	0.77621	0.81203	0.82244	0.74286	0.74111	0.7545	0.80356	0.02425	0.74616	0.00728
2.96667	0.00375	0.02001	0.0133	0.00814	-0.00243	-0.00089	0.01235	0.00817	0.00161	0.00571	1.48333	0.7794	0.81588	0.82465	0.74406	0.74405	0.75817	0.80664	0.024	0.74876	0.00815
3	0.00404	0.02009	0.01373	0.00827	-0.00185	-0.00083	0.01262	0.00808	0.00186	0.00557	1.5	0.78217	0.81694	0.82775	0.74935	0.74803	0.76147	0.80895	0.02382	0.75295	0.00741
3.03333	0.00359	0.01971	0.01321	0.00852	-0.00203	-0.001	0.01217	0.00811	0.00183	0.00582	1.51667	0.78333	0.82074	0.83009	0.75267	0.75182	0.76473	0.81139	0.02474	0.75641	0.00722
3.06667	0.00392	0.01993	0.01321	0.00862	-0.00217	-0.00131	0.01235	0.00804	0.00171	0.006	1.53333	0.787	0.82258	0.83273	0.75583	0.7554	0.76823	0.8141	0.02401	0.75982	0.00729
3.1	0.00377	0.01981	0.01292	0.00879	-0.00244	-0.0009	0.01217	0.00805	0.00182	0.00609	1.55	0.78977	0.82553	0.8352	0.75853	0.75833	0.77082	0.81683	0.02393	0.76256	0.00715
3.13333	0.0038	0.01992	0.01311	0.00839	-0.00218	-0.00079	0.01228	0.00809	0.00181	0.00574	1.56667	0.79249	0.82742	0.83795	0.76258	0.76092	0.77509	0.81929	0.0238	0.7662	0.00775
3.16667	0.00365	0.02013	0.01352	0.00837	-0.0018	-0.0008	0.01243	0.00829	0.00192	0.00561	1.58333	0.79597	0.8313	0.83915	0.76492	0.76519	0.77783	0.82214	0.023	0.76931	0.00738
3.2	0.00413	0.01987	0.0134	0.00883	-0.00212	-0.00114	0.01247	0.00791	0.00186	0.00606	1.6	0.79706	0.83366	0.84275	0.76925	0.76647	0.78155	0.82449	0.02419	0.77242	0.00803
3.23333	0.00383	0.01975	0.01343	0.00861	-0.0022	-0.00081	0.01234	0.00802	0.00187	0.00588	1.61667	0.8011	0.83607	0.84557	0.77206	0.77061	0.78387	0.82758	0.02342	0.77551	0.00727
3.26667	0.00395	0.02012	0.01316	0.00821	-0.002	-0.00139	0.01241	0.00811	0.00161	0.00573	1.63333	0.80291	0.83713	0.848	0.7747	0.77308	0.78729	0.82935	0.02353	0.77836	0.00778
3.3	0.0038	0.02012	0.01316	0.00821	-0.00226	-0.00095	0.01236	0.00819	0.00167	0.0057	1.65	0.80485	0.84005	0.84892	0.77818	0.77735	0.79112	0.83127	0.02331	0.78222	0.00772
3.33333	0.00374	0.02026	0.01335	0.00863	-0.00187	-0.00092	0.01245	0.0083	0.00195	0.00581	1.66667	0.80809	0.84238	0.85261	0.77995	0.77924	0.79359	0.83436	0.02332	0.78426	0.00809
3.36667	0.00385	0.02032	0.0135	0.00793	-0.00178	-0.00095	0.01256	0.00828	0.00173	0.00538	1.68333	0.80974	0.84479	0.85531	0.78497	0.78272	0.79744	0.83661	0.02386	0.78838	0.00793
3.4	0.0036	0.02014	0.01405	0.00779	-0.00193	-0.00111	0.0126	0.00837	0.00158	0.00539	1.7	0.81311	0.84671	0.85688	0.78782	0.78583	0.80055	0.8389	0.02291	0.7914	0.00799
3.43333	0.0035	0.02017	0.01351	0.00826	-0.00246	-0.00079	0.01239	0.00839	0.00167	0.00577	1.71667	0.81329	0.8488	0.86031	0.78931	0.78854	0.80274	0.8408	0.02451	0.79353	0.00799
3.46667	0.00363	0.01999	0.01328	0.00826	-0.00246	-0.00129	0.0123	0.00822	0.0015	0.00588	1.73333	0.81636	0.85184	0.86191	0.79353	0.79131	0.80602	0.84337	0.02393	0.79695	0.00793
3.5	0.0039	0.01958	0.01326	0.00832	-0.0025	-0.00117	0.01225	0.00789	0.00155	0.0059	1.75	0.81904	0.85322	0.86338	0.79552	0.79455	0.80847	0.84521	0.02323	0.79951	0.00777
3.53333	0.00416	0.01998	0.01354	0.00854	-0.00184	-0.00093	0.01256	0.00796	0.00192	0.00575	1.76667	0.82107	0.85621	0.86551	0.79866	0.79711	0.81147	0.8476	0.02344	0.80241	0.00788
3.56667	0.0037	0.0204	0.01368	0.00794	-0.00204	-0.00097	0.01259	0.0084	0.00164	0.00548	1.78333	0.82402	0.85897	0.86812	0.80212	0.80041	0.81459	0.85037	0.02327	0.80571	0.00774
3.6	0.00377	0.02036	0.01347	0.00869	-0.0021	-0.00114	0.01253	0.00833	0.00182	0.00597	1.8	0.82587	0.86132	0.86991	0.80509	0.80389	0.8172	0.85237	0.02335	0.80873	0.00736
3.63333	0.0038	0.0201	0.0133	0.00819	-0.00223	-0.00074	0.0124	0.00819	0.00174	0.00564	1.81667	0.82888	0.86278	0.87265	0.80618	0.80598	0.81996	0.85477	0.02296	0.81071	0.00801
3.66667	0.00408	0.0204	0.01348	0.00846	-0.00201	-0.00094	0.01265	0.00819	0.00184	0.00576	1.83333	0.83012	0.86481	0.87387	0.8109	0.80803	0.82215	0.85627	0.02309	0.81369	0.00746
3.7	0.00375	0.02036	0.01364	0.00816	-0.00239	-0.00083	0.01258	0.00836	0.00165	0.00569	1.85	0.83353	0.86665	0.87655	0.81281	0.81157	0.82581	0.85891	0.02253	0.81673	0.00789
3.73333	0.00364	0.0205	0.01374	0.00748	-0.00243	-0.0009	0.01263	0.00848	0.00138	0.00534	1.86667	0.83468	0.86838	0.87879	0.81545	0.81464	0.82819	0.86062	0.02306	0.81943	0.0076
3.76667	0.00362	0.02054	0.01376	0.00825	-0.00282	-0.00067	0.01264	0.00852	0.00159	0.00587	1.88333	0.83699	0.87007	0.88111	0.818	0.81644	0.83104	0.86272	0.02296	0.82183	0.00802
3.8	0.00387	0.02037	0.0139	0.00828	-0.00232	-0.00068	0.01271	0.00831	0.00176	0.00571	1.9	0.83834	0.87346	0.8828	0.82159	0.81997	0.83452	0.86487	0.02344	0.82536	0.00797
3.83333	0.0038	0.02072	0.01364	0.00824	-0.00183	-0.00118	0.01272	0.0085	0.00174	0.00564	1.91667	0.84137	0.87472	0.88595	0.8236	0.82222	0.83735	0.86735	0.02319	0.82772	0.00837
3.86667	0.00415	0.02068	0.01383	0.00828	-0.00228	-0.00061	0.01289	0.00831	0.0018	0.00568	1.93333	0.84313	0.87647	0.88687	0.82682	0.82488	0.83952	0.86882	0.02285	0.83041	0.00795
3.9	0.00378	0.02052	0.01389	0.00841	-0.00205	-0.00122	0.01273	0.00843	0.00171	0.00581	1.95	0.84559	0.87824	0.88893	0.82945	0.82711	0.84249	0.87092	0.02258	0.83302	0.00829
3.93333	0.00381	0.02067	0.01419	0.00816	-0.00262	-0.00072	0.01289	0.0085	0.00161	0.00575	1.96667	0.84643	0.88158	0.8899	0.83195	0.83014	0.84431	0.87264	0.02307	0.83547	0.00771
3.96667	0.00403	0.02078	0.01387	0.00757	-0.00221	-0.00068	0.01289	0.00842	0.00156	0.00526	1.98333	0.84966	0.88298	0.89376	0.8339	0.83348	0.84743	0.87547	0.02299	0.83827	0.00794
4	0.0038	0.0208	0.01406	0.00822	-0.00256	-0.00094	0.01289	0.00856	0.00157	0.00581	2	0.8505	0.88421	0.89379	0.83674	0.83591	0.8503	0.87617	0.02274	0.84098	0.00808
4.03333	0.00425	0.02076	0.01406	0.00834	-0.00231	-0.00105	0.01302	0.0083	0.00166	0.00582	2.01667	0.85161	0.8868	0.89711	0.83972	0.83831	0.85205	0.87851	0.02386	0.84336	0.00756
4.06667	0.00392	0.02089	0.01435	0.00821	-0.00246	-0.00104	0.01305	0.00856	0.00157	0.00579	2.03333	0.85525	0.88857	0.8969	0.84162	0.84137	0.85541	0.88024	0.02204	0.84613	0.00803
4.1	0.00424	0.02073	0.01391	0.00883	-0.00258	-0.00057	0.01296	0.00829	0.00189	0.00609	2.05	0.85669	0.89015	0.8992	0.84378	0.84307	0.85809	0.88201	0.02239	0.84831	0.00847
4.13333	0.00388	0.02091	0.01474	0.0082	-0.00291	-0.00102	0.01318	0.00862	0.00142	0.00594	2.06667	0.85827	0.89239	0.90196	0.8477	0.84596	0.86001	0.88421	0.02297	0.85122	0.00766
4.16667	0.0041	0.02048	0.01397	0.0079	-0.00232	-0.00071	0.01285	0.00825	0.00162	0.0055	2.08333	0.86034	0.89461	0.90318	0.84919	0.84806	0.86273	0.88604	0.02267	0.85333	0.00816
4.2	0.00407	0.02097	0.01433	0.00816	-0.0021	-0.00144	0.01312	0.00851	0.00154	0.00574	2.1	0.86264	0.89615	0.90562	0.85164	0.84993	0.86561	0.88814	0.02258	0.85573	0.0086
4.23333	0.00396	0.02086	0.014	0.00818	-0.00241	-0.00123	0.01294	0.0085	0.00151	0.0058	2.11667	0.86422	0.89887	0.90651	0.85525	0.85303	0.86744	0.88987	0.02254	0.85857	0.00776
4.26667	0.00383	0.02049	0.01451	0.00809	-0.00239	-0.00053	0.01294	0.00844	0.00172	0.00559	2.13333	0.86596	0.89874	0.90815	0.85694	0.85468	0.87003	0.89095	0.02215	0.86055	0.00829
4.3	0.00397	0.02123	0.01395	0.00806	-0.00261	-0.00088	0.01305	0.00867	0.00152	0.00573	2.15	0.8685	0.90097	0.9098	0.85909	0.85778	0.87252	0.89309	0.02175	0.86313	0.00816
4.33333	0.00386	0.02112	0.01451	0.00789	-0.00243	-0.00089	0.01316	0.00871	0.00152	0.00557	2.16667	0.8699	0.90319	0.91025	0.86171	0.85994	0.87492	0.89445	0.02155	0.86552	0.00819
4.36667	0.00414	0.02105	0.01465	0.00838	-0.00241	-0.00079	0.01328	0.00854	0.00173	0.00582	2.18333	0.87166	0.90515	0.91351	0.86419	0.86403	0.8773	0.89677	0.02215	0.86851	0.00762
4.4	0.00395	0.02055	0.01427	0.00821	-0.00263	-0.00102	0.01292	0.00838	0.00152	0.00585	2.2	0.87327	0.90621	0.91646	0.86634	0.86495	0.87957	0.89865	0.02257	0.87029	0.00807
4.43333	0.00401	0.02079	0.0147	0.00832	-0.00228	-0.00115	0.01317	0.00849	0.00163	0.00582	2.21667	0.8754	0.90833	0.91751	0.86909	0.86659	0.88163	0.90041	0.02214	0.87244	0.00806
4.46667	0.00401	0.02106	0.01472	0.00818	-0.00245	-0.00058	0.01326	0.00862	0.00172	0.00567	2.23333	0.87687	0.90968	0.92034	0.8725	0.87026	0.8848	0.9023	0.02266	0.87585	0.00783
4.5	0.00416	0.0209	0.0142	0.00832	-0.0024	-0.00103	0.01309	0.00843	0.00163	0.00583	2.25	0.87853	0.91174	0.92138	0.87396	0.87137	0.88827	0.90388	0.02248	0.87787	0.0091
4.53333	0.00345	0.02105	0.01447	0.00845	-0.00284	-0.00114	0.01299	0.00889	0.00149	0.00609	2.26667	0.87993	0.91283	0.92237	0.876	0.87402	0.88919	0.90504	0.02227	0.87974	0.00825
4.56667	0.00384	0.02104	0.01438	0.00823	-0.00256	-0.00112	0.01309	0.00867	0.00152	0.00586	2.28333	0.88191	0.91466	0.92197	0.87818	0.8765	0.89155	0.90618	0.02133	0.88208	0.00825
4.6	0.00368	0.02018	0.01499	0.00828	-0.00237	-0.00074	0.01295	0.00844	0.00172	0.00574	2.3	0.88298	0.91641	0.92456	0.8803	0.87924	0.89355	0.90798	0.02203	0.88436	0.00797
4.63333	0.004	0.02131	0.01468	0.008	-0.00271	-0.00132	0.01333	0.00873	0.00132	0.00582	2.31667	0.88484	0.91789	0.92666	0.88313	0.88039	0.89604	0.9098	0.02205	0.88652	0.00836
4.66667	0.00393	0.02098	0.01475	0.00823	-0.0026	-0.00063	0.01322	0.00863	0.00167	0.00577	2.33333	0.88675	0.92054	0.92939	0.88549	0.88261	0.89824	0.91223	0.0225	0.88878	0.00832
4.7	0.00356	0.0205	0.01452	0.00831	-0.00241	-0.00097	0.01286	0.00859	0.00164	0.00582	2.35	0.88849	0.92088	0.93127	0.88676	0.88509	0.90222	0.91355	0.02231	0.89136	0.00944
4.73333	0.00389	0.02084	0.01451	0.00831	-0.00241	-0.00084	0.01308	0.00857	0.00169	0.00579	2.36667	0.89085	0.92329	0.9313	0.88886	0.88751	0.90269	0.91515	0.02142	0.89302	0.0084
4.76667	0.00416	0.02056	0.01479	0.00825	-0.00245	-0.00148	0.01317	0.00832	0.00144	0.00592	2.38333	0.89258	0.92397	0.93267	0.89303	0.89026	0.90601	0.91641	0.02109	0.89643	0.00841
4.8	0.00403	0.02118	0.0144	0.0081	-0.00253	-0.00118	0.0132	0.00864	0.00146	0.00579	2.4	0.89403	0.92565	0.93564	0.8941	0.89281	0.90656	0.91844	0.02172	0.89782	0.00759
4.83333	0.00377	0.02088	0.01473	0.0078	-0.00234	-0.00109	0.01313	0.00867	0.00146	0.00553	2.41667	0.89434	0.92767	0.93643	0.89511	0.89406	0.90995	0.91948	0.02221	0.89971	0.00889
4.86667	0.00411	0.02107	0.01493	0.00795	-0.00234	-0.00085	0.01337	0.00859	0.00159	0.00556	2.43333	0.89643	0.92936	0.93776	0.89796	0.8971	0.91208	0.92118	0.02184	0.90238	0.00841
4.9	0.00422	0.02114	0.01457	0.00821	-0.00279	-0.00087	0.01331	0.00853	0.00152	0.00588	2.45	0.89854	0.93002	0.93913	0.90059	0.89887	0.91424	0.92256	0.0213	0.90457	0.00842
4.93333	0.00392	0.02091	0.01458	0.00848	-0.00228	-0.00107	0.01314	0.00859	0.00171	0.00589	2.46667	0.90059	0.9328	0.94008	0.90321	0.90058	0.91651	0.92449	0.02102	0.90677	0.00854
4.96667	0.00392	0.02087	0.01476	0.0082	-0.00273	-0.00099	0.01318	0.00858	0.00149	0.00587	2.48333	0.90116	0.93395	0.94113	0.90394	0.90403	0.91839	0.92541	0.02131	0.90879	0.00832
5	0.00358	0.02081	0.01468	0.00761	-0.00255	-0.00101	0.01302	0.00873	0.00135	0.00548	2.5	0.90374	0.93533	0.94353	0.9063	0.90473	0.92131	0.92753	0.02101	0.91078	0.00915
5.03333	0.00402	0.02102	0.01507	0.00824	-0.00244	-0.00098	0.01337	0.00863	0.00161	0.00579	2.51667	0.90478	0.93656	0.94505	0.90885	0.90733	0.923	0.9288	0.02123	0.91306	0.00864
5.06667	0.00409	0.02138	0.01463	0.00801	-0.00256	-0.00135	0.01337	0.00871	0.00137	0.00579	2.53333	0.90569	0.93838	0.94608	0.91075	0.90944	0.92539	0.93005	0.02144	0.91519	0.00885
5.1	0.00398	0.02147	0.01535	0.00801	-0.00269	-0.00096	0.0136	0.00888	0.00145	0.00574	2.55	0.9083	0.93941	0.94697	0.91305	0.9123	0.92731	0.93156	0.0205	0.91755	0.00846
5.13333	0.00397	0.02093	0.01475	0.00814	-0.00304	-0.00125	0.01322	0.00858	0.00128	0.00601	2.56667	0.90911	0.94086	0.94897	0.915	0.91374	0.92951	0.93298	0.02107	0.91942	0.00876
5.16667	0.00412	0.02153	0.01468	0.00804	-0.00221	-0.00111	0.01344	0.00877	0.00157	0.00563	2.58333	0.90993	0.94309	0.95062	0.91663	0.91527	0.9311	0.93455	0.02165	0.921	0.00877
5.2	0.00392	0.0218	0.01514	0.00814	-0.00264	-0.00121	0.01362	0.00904	0.00143	0.00585	2.6	0.91183	0.94297	0.95154	0.91857	0.91767	0.93369	0.93545	0.0209	0.92331	0.009
5.23333	0.00375	0.02145	0.01509	0.00802	-0.00272	-0.00112	0.01343	0.00897	0.00139	0.00579	2.61667	0.9144	0.9451	0.95346	0.92081	0.91941	0.93607	0.93765	0.02057	0.92543	0.00924
5.26667	0.00373	0.02143	0.01499	0.00799	-0.00296	-0.00134	0.01338	0.00896	0.00123	0.00591	2.63333	0.91513	0.9463	0.95483	0.92405	0.92231	0.93765	0.93875	0.0209	0.928	0.0084
5.3	0.00392	0.02184	0.01519	0.00807	-0.00251	-0.00094	0.01365	0.00906	0.00154	0.00571	2.65	0.91588	0.94805	0.95505	0.92465	0.9235	0.93856	0.93966	0.02089	0.9289	0.00838
5.33333	0.00389	0.02154	0.01507	0.00822	-0.00287	-0.00099	0.0135	0.00893	0.00145	0.00594	2.66667	0.91796	0.94847	0.95729	0.92756	0.92544	0.94073	0.94124	0.02064	0.93124	0.00828
5.36667	0.00386	0.02198	0.01519	0.00861	-0.00305	-0.00103	0.01368	0.00915	0.00151	0.00623	2.68333	0.91887	0.95118	0.95882	0.92917	0.92665	0.94379	0.94296	0.02121	0.9332	0.00925
5.4	0.00387	0.02159	0.0154	0.00814	-0.00307	-0.0011	0.01362	0.00899	0.00132	0.00599	2.7	0.92067	0.95165	0.95955	0.93077	0.92882	0.94502	0.94396	0.02055	0.93487	0.00884
5.43333	0.00366	0.02184	0.01511	0.00834	-0.00282	-0.00101	0.01354	0.00919	0.0015	0.00599	2.71667	0.92271	0.95269	0.96125	0.93335	0.93091	0.94636	0.94555	0.02024	0.93687	0.00831
5.46667	0.00394	0.02127	0.01522	0.00826	-0.00254	-0.0009	0.01348	0.0088	0.00161	0.00582	2.73333	0.92346	0.95545	0.96224	0.935	0.93263	0.95037	0.94705	0.02071	0.93933	0.00963
5.5	0.00344	0.02178	0.01505	0.0079	-0.00282	-0.00125	0.01342	0.00928	0.00128	0.00579	2.75	0.92451	0.95613	0.96349	0.9367	0.9349	0.95087	0.94804	0.02071	0.94082	0.00875
5.53333	0.00439	0.02224	0.01499	0.00818	-0.00272	-0.00088	0.01387	0.00898	0.00153	0.00583	2.76667	0.92621	0.9567	0.96462	0.93844	0.93816	0.95325	0.94918	0.02028	0.94328	0.00863
5.56667	0.00398	0.02206	0.01491	0.00774	-0.00286	-0.00088	0.01365	0.00911	0.00133	0.00564	2.78333	0.92688	0.9583	0.9666	0.94131	0.93891	0.95621	0.95059	0.02095	0.94548	0.00937
5.6	0.00393	0.02183	0.01484	0.00835	-0.00281	-0.00107	0.01353	0.00902	0.00149	0.006	2.8	0.92844	0.95995	0.96624	0.94215	0.94173	0.95709	0.95154	0.02025	0.94699	0.00875
5.63333	0.00402	0.02201	0.01538	0.00805	-0.00256	-0.0009	0.0138	0.0091	0.00153	0.00571	2.81667	0.93081	0.96113	0.9677	0.94418	0.94369	0.95928	0.95321	0.01968	0.94905	0.00886
5.66667	0.00366	0.02213	0.01524	0.00784	-0.00257	-0.0008	0.01368	0.00933	0.00149	0.00557	2.83333	0.93168	0.96272	0.96926	0.9464	0.94662	0.96165	0.95455	0.02008	0.95156	0.00874
5.7	0.00404	0.02214	0.01521	0.00839	-0.00254	-0.00096	0.0138	0.00913	0.00163	0.00591	2.85	0.93264	0.96379	0.97077	0.94814	0.94697	0.96345	0.95573	0.0203	0.95285	0.0092
5.73333	0.00401	0.02184	0.01495	0.00802	-0.00249	-0.00104	0.0136	0.00899	0.0015	0.0057	2.86667	0.93465	0.9641	0.97241	0.94968	0.94878	0.96455	0.95705	0.01984	0.95434	0.00886
5.76667	0.004	0.02271	0.01524	0.00806	-0.00299	-0.00116	0.01398	0.00942	0.0013	0.00592	2.88333	0.93549	0.96639	0.97301	0.95173	0.9491	0.96634	0.9583	0.02003	0.95572	0.00929
5.8	0.00323	0.02199	0.01551	0.00807	-0.003	-0.00102	0.01358	0.00953	0.00135	0.0059	2.9	0.93647	0.96738	0.97465	0.9547	0.95295	0.96888	0.9595	0.02027	0.95884	0.00874
5.83333	0.00339	0.0222	0.01593	0.00793	-0.00254	-0.00111	0.01384	0.00958	0.00143	0.00568	2.91667	0.93709	0.96854	0.97585	0.95589	0.95441	0.9711	0.96049	0.02059	0.96047	0.00924
5.86667	0.00402	0.0218	0.0154	0.00797	-0.00296	-0.00134	0.01374	0.00901	0.00122	0.0059	2.93333	0.93977	0.96978	0.97771	0.95683	0.95597	0.97213	0.96242	0.02001	0.96164	0.00909
5.9	0.00382	0.02225	0.01581	0.00821	-0.00287	-0.00154	0.01396	0.00935	0.00127	0.00605	2.95	0.94109	0.97055	0.97764	0.9587	0.95776	0.97387	0.96309	0.01938	0.96344	0.00904
5.93333	0.00372	0.02229	0.01514	0.0077	-0.00295	-0.00111	0.01372	0.00937	0.00121	0.00569	2.96667	0.94152	0.97235	0.9801	0.96027	0.95927	0.97602	0.96466	0.02041	0.96519	0.0094
5.96667	0.0037	0.02245	0.01532	0.00761	-0.00278	-0.00075	0.01382	0.00946	0.00136	0.00551	2.98333	0.94251	0.97298	0.98045	0.96312	0.96201	0.97787	0.96531	0.0201	0.96767	0.00885
6	0.00436	0.02233	0.01551	0.00784	-0.00281	-0.00115	0.01407	0.00907	0.00129	0.00573	3	0.94461	0.97498	0.98229	0.96426	0.9644	0.98012	0.96729	0.01998	0.96959	0.00912
6.03333	0.00404	0.02213	0.01561	0.0084	-0.00303	-0.00101	0.01393	0.00916	0.00145	0.0061	3.01667	0.94509	0.97505	0.98325	0.96587	0.96514	0.98078	0.9678	0.02009	0.9706	0.00883
6.06667	0.00413	0.02199	0.01537	0.00785	-0.0025	-0.00102	0.01383	0.00903	0.00144	0.0056	3.03333	0.94663	0.97616	0.98377	0.96768	0.96685	0.98365	0.96885	0.01962	0.97273	0.00947
6.1	0.00435	0.02268	0.01591	0.008	-0.00288	-0.00146	0.01431	0.00927	0.00122	0.00591	3.05	0.94705	0.97793	0.98639	0.96935	0.96936	0.98519	0.97046	0.02071	0.97463	0.00914
6.13333	0.0037	0.02246	0.01558	0.00784	-0.00279	-0.00079	0.01391	0.00949	0.00142	0.00565	3.06667	0.94938	0.97929	0.98694	0.97023	0.9691	0.98636	0.97187	0.01985	0.97523	0.00966
6.16667	0.00394	0.02281	0.01603	0.00743	-0.00285	-0.0013	0.01426	0.00956	0.00109	0.00554	3.08333	0.9509	0.98032	0.98777	0.97299	0.97242	0.98847	0.973	0.0195	0.97796	0.00911
6.2	0.00382	0.02287	0.01599	0.00844	-0.003	-0.00084	0.01423	0.00965	0.00153	0.00608	3.1	0.95313	0.98128	0.98752	0.97447	0.9737	0.99084	0.97398	0.01832	0.97967	0.00968
6.23333	0.00389	0.02276	0.01567	0.00786	-0.00303	-0.00126	0.01411	0.00953	0.00119	0.00584	3.11667	0.95232	0.98176	0.98945	0.97671	0.9762	0.99179	0.97451	0.0196	0.98157	0.00886
6.26667	0.00417	0.02273	0.01582	0.0074	-0.00282	-0.0011	0.01424	0.00938	0.00116	0.00547	3.13333	0.95361	0.98405	0.98944	0.97892	0.97571	0.99302	0.9757	0.01932	0.98255	0.00921
6.3	0.0036	0.02261	0.01579	0.00803	-0.0029	-0.00122	0.014	0.00963	0.0013	0.00589	3.15	0.95423	0.98551	0.99222	0.9808	0.9785	0.99519	0.97732	0.02028	0.98483	0.00905
6.33333	0.00382	0.02271	0.01594	0.00816	-0.00313	-0.00095	0.01416	0.00957	0.00136	0.00599	3.16667	0.95546	0.98513	0.99255	0.9819	0.98073	0.99834	0.97771	0.01963	0.98699	0.00985
6.36667	0.0036	0.02303	0.0163	0.00775	-0.00304	-0.00102	0.01431	0.00987	0.00123	0.00574	3.18333	0.95838	0.98772	0.99316	0.98207	0.98126	0.99765	0.97975	0.01871	0.98699	0.00924
6.4	0.00384	0.02299	0.01569	0.00811	-0.00344	-0.00131	0.01417	0.00966	0.00112	0.00615	3.2	0.95796	0.98897	0.99522	0.98554	0.98453	1.00073	0.98072	0.01995	0.99027	0.00908
6.43333	0.00399	0.02273	0.01596	0.00737	-0.00298	-0.00117	0.01423	0.00949	0.00107	0.00553	3.21667	0.96058	0.98862	0.99662	0.98695	0.98658	1.00332	0.98194	0.01893	0.99228	0.00956
6.46667	0.00393	0.02251	0.01595	0.00793	-0.00293	-0.00116	0.01413	0.00942	0.00128	0.00583	3.23333	0.95997	0.98992	0.99672	0.9879	0.98616	1.00394	0.9822	0.01955	0.99267	0.0098
6.5	0.00349	0.02279	0.01571	0.00811	-0.00275	-0.00119	0.014	0.00976	0.00139	0.00587	3.25	0.96115	0.99087	0.99791	0.99087	0.98927	1.00534	0.98331	0.01951	0.99516	0.00885
6.53333	0.00402	0.02274	0.01604	0.00793	-0.003	-0.00139	0.01427	0.00949	0.00118	0.0059	3.26667	0.96302	0.99209	0.99807	0.99133	0.98971	1.00744	0.98439	0.01875	0.99616	0.0098
6.56667	0.00394	0.023	0.01572	0.00785	-0.00308	-0.00125	0.01422	0.00962	0.00117	0.00585	3.28333	0.96423	0.99334	0.99985	0.99447	0.99146	1.00986	0.98581	0.01897	0.9986	0.00987
6.6	0.00378	0.02272	0.01645	0.0079	-0.00268	-0.00088	0.01432	0.00965	0.00145	0.00566	3.3	0.96516	0.99445	1.00042	0.99485	0.99264	1.00961	0.98668	0.01887	0.99903	0.00923
6.63333	0.00385	0.02264	0.01607	0.00763	-0.00281	-0.00059	0.01419	0.00954	0.00141	0.0055	3.31667	0.9675	0.99448	1.00174	0.99747	0.99471	1.0116	0.98791	0.01804	1.00126	0.00906
6.66667	0.00408	0.02325	0.01571	0.00798	-0.00327	-0.00103	0.01435	0.00966	0.00123	0.00595	3.33333	0.96714	0.99652	1.00315	0.99856	0.99633	1.01251	0.98894	0.01917	1.00247	0.00877
6.7	0.00372	0.02327	0.01643	0.00782	-0.00283	-0.00135	0.01447	0.00992	0.00121	0.00577	3.35	0.96746	0.99708	1.00459	1.00042	0.99777	1.01465	0.98971	0.01963	1.00428	0.00908
6.73333	0.00384	0.02293	0.01652	0.00786	-0.00256	-0.00155	0.01443	0.00972	0.00125	0.00575	3.36667	0.96899	0.99883	1.00536	1.0014	0.99952	1.0164	0.99106	0.01939	1.00577	0.00925
6.76667	0.00433	0.02301	0.01592	0.00777	-0.00292	-0.00056	0.01442	0.00943	0.00143	0.00562	3.38333	0.97026	0.99927	1.0052	1.00294	1.00064	1.01806	0.99158	0.0187	1.00721	0.00946
6.8	0.00388	0.02334	0.016	0.00746	-0.00263	-0.00178	0.01441	0.00983	0.00102	0.0056	3.4	0.97042	0.99981	1.00723	1.0055	1.00357	1.01922	0.99249	0.01947	1.00943	0.00853
6.83333	0.00405	0.02354	0.01655	0.00779	-0.00285	-0.00126	0.01471	0.00987	0.00123	0.00574	3.41667	0.97244	1.00193	1.00819	1.00672	1.00453	1.02297	0.99419	0.01909	1.01141	0.01007
6.86667	0.00407	0.02367	0.01627	0.00782	-0.00289	-0.00118	0.01467	0.0099	0.00125	0.00575	3.43333	0.97407	1.0018	1.00799	1.00774	1.00596	1.0228	0.99462	0.01806	1.01217	0.00925
6.9	0.00385	0.02319	0.0166	0.00771	-0.00333	-0.00107	0.01455	0.00983	0.0011	0.00583	3.45	0.97437	1.00356	1.009	1.00956	1.00794	1.0241	0.99564	0.01862	1.01387	0.0089
6.93333	0.00412	0.02331	0.01601	0.00819	-0.00282	-0.00122	0.01448	0.00969	0.00138	0.00595	3.46667	0.97587	1.00389	1.00977	1.01103	1.00968	1.02685	0.99651	0.01811	1.01585	0.00955
6.96667	0.00378	0.02336	0.01633	0.00781	-0.00268	-0.00105	0.01449	0.00992	0.00136	0.00565	3.48333	0.9776	1.00506	1.01147	1.01254	1.01197	1.02827	0.99804	0.01799	1.01759	0.00925
7	0.00363	0.02337	0.01656	0.00739	-0.00283	-0.00078	0.01452	0.01003	0.00126	0.00541	3.5	0.97841	1.0075	1.01267	1.01378	1.0121	1.02893	0.99953	0.01847	1.01827	0.00927
7.03333	0.0042	0.02352	0.01652	0.00737	-0.00337	-0.00145	0.01475	0.00978	0.00085	0.00573	3.51667	0.97946	1.00704	1.01359	1.01464	1.01387	1.03277	1.00003	0.01811	1.02043	0.0107
7.06667	0.00401	0.0242	0.0163	0.00764	-0.00295	-0.00082	0.01484	0.01017	0.00129	0.0056	3.53333	0.98077	1.00877	1.01453	1.01686	1.01506	1.03243	1.00136	0.01806	1.02145	0.00955
7.1	0.00366	0.02308	0.01638	0.00788	-0.00349	-0.00061	0.01437	0.00986	0.00126	0.00591	3.55	0.98114	1.00987	1.01512	1.01877	1.01711	1.03521	1.00204	0.01829	1.0237	0.01001
7.13333	0.00384	0.0237	0.01655	0.00788	-0.003	-0.00127	0.0147	0.01006	0.0012	0.00585	3.56667	0.98164	1.0097	1.01687	1.02161	1.01801	1.03568	1.00274	0.01862	1.0251	0.00934
7.16667	0.00365	0.02423	0.01641	0.00797	-0.00302	-0.00093	0.01476	0.01039	0.00134	0.00584	3.58333	0.98204	1.01137	1.01621	1.02197	1.0188	1.03752	1.00321	0.01849	1.0261	0.01002
7.2	0.00413	0.02386	0.01681	0.00781	-0.00292	-0.00118	0.01493	0.01	0.00124	0.00576	3.6	0.98432	1.01232	1.01963	1.02236	1.02129	1.03873	1.00542	0.01864	1.02746	0.00977
7.23333	0.00359	0.02362	0.01642	0.00759	-0.00318	-0.00101	0.01454	0.01015	0.00113	0.0057	3.61667	0.98502	1.01254	1.01915	1.02472	1.02281	1.04052	1.00557	0.0181	1.02935	0.00972
7.26667	0.00372	0.02383	0.01676	0.00788	-0.00306	-0.00111	0.01477	0.0102	0.00124	0.00584	3.63333	0.98714	1.01381	1.01952	1.02654	1.02333	1.04179	1.00682	0.01728	1.03055	0.00986
7.3	0.00392	0.02398	0.0167	0.00755	-0.00268	-0.00123	0.01487	0.01015	0.00121	0.00554	3.65	0.98687	1.01582	1.02135	1.02639	1.02648	1.04309	1.00801	0.01852	1.03199	0.00962
7.33333	0.00387	0.02414	0.01683	0.00764	-0.00282	-0.0012	0.01495	0.01027	0.00121	0.00563	3.66667	0.9877	1.01489	1.02172	1.02878	1.02724	1.04487	1.0081	0.018	1.03363	0.00976
7.36667	0.00375	0.0241	0.01665	0.00766	-0.00282	-0.00108	0.01483	0.0103	0.00125	0.00562	3.68333	0.98826	1.01657	1.02263	1.02878	1.02852	1.04685	1.00915	0.01835	1.03472	0.01051
7.4	0.00389	0.02403	0.01671	0.00719	-0.00306	-0.00116	0.01488	0.01019	0.00099	0.00545	3.7	0.98963	1.01641	1.0246	1.03182	1.02946	1.04769	1.01021	0.01829	1.03632	0.00991
7.43333	0.00376	0.02424	0.01713	0.00786	-0.00267	-0.0008	0.01504	0.0104	0.00146	0.00562	3.71667	0.99034	1.01894	1.02447	1.03306	1.03134	1.0494	1.01125	0.01832	1.03793	0.00997
7.46667	0.0042	0.0241	0.01674	0.00766	-0.00309	-0.00086	0.01501	0.01006	0.00124	0.00567	3.73333	0.99089	1.01901	1.02444	1.035	1.03222	1.05276	1.01145	0.01801	1.03999	0.01114
7.5	0.00397	0.0239	0.01625	0.00829	-0.00321	-0.00154	0.01471	0.01005	0.00118	0.00621	3.75	0.99287	1.01995	1.026	1.03605	1.03528	1.05278	1.01294	0.01764	1.04137	0.00989
7.53333	0.00416	0.02386	0.01713	0.00775	-0.00308	-0.00074	0.01505	0.01001	0.00131	0.0057	3.76667	0.99351	1.02094	1.02687	1.03655	1.03548	1.0545	1.01377	0.0178	1.04218	0.01069
7.56667	0.00437	0.02416	0.01719	0.00769	-0.0031	-0.00122	0.01524	0.01004	0.00112	0.00576	3.78333	0.9935	1.02273	1.02866	1.0399	1.03725	1.0549	1.01496	0.01882	1.04402	0.00952
7.6	0.00415	0.0239	0.01691	0.00764	-0.00292	-0.00098	0.01499	0.01001	0.00125	0.00562	3.8	0.99444	1.02307	1.02812	1.03981	1.03965	1.05668	1.01521	0.01816	1.04538	0.00979
7.63333	0.0042	0.02379	0.01737	0.00794	-0.00268	-0.00128	0.01512	0.00999	0.00133	0.00577	3.81667	0.99558	1.02393	1.02957	1.04208	1.04003	1.0582	1.01636	0.01822	1.04677	0.00995
7.66667	0.00431	0.02404	0.01725	0.00779	-0.00286	-0.00103	0.0152	0.01002	0.0013	0.00569	3.83333	0.99715	1.02359	1.02979	1.04371	1.04232	1.06002	1.01684	0.01733	1.04868	0.00984
7.7	0.00425	0.02423	0.01668	0.00805	-0.00284	-0.00058	0.01505	0.01009	0.00154	0.00575	3.85	0.99785	1.02599	1.03109	1.04429	1.04342	1.06087	1.01831	0.0179	1.04953	0.00983
7.73333	0.0039	0.02408	0.01748	0.00754	-0.00318	-0.00114	0.01515	0.01029	0.00107	0.00569	3.86667	1.00045	1.02598	1.03124	1.046	1.04507	1.06201	1.01922	0.01647	1.05103	0.00952
7.76667	0.00403	0.02444	0.01673	0.00755	-0.00285	-0.00137	0.01507	0.01031	0.00111	0.00563	3.88333	1.00042	1.02746	1.03319	1.04879	1.04623	1.06446	1.02036	0.0175	1.05316	0.00987
7.8	0.00407	0.02475	0.01734	0.00786	-0.00308	-0.001	0.01539	0.01048	0.00126	0.00581	3.9	1.00042	1.02815	1.03337	1.04916	1.04713	1.06437	1.02065	0.01771	1.05355	0.00942
7.83333	0.00443	0.02441	0.01718	0.0076	-0.00304	-0.00151	0.01534	0.01012	0.00102	0.00575	3.91667	1.00172	1.0286	1.03539	1.0498	1.048	1.06654	1.0219	0.01781	1.05478	0.01022
7.86667	0.00406	0.02432	0.01722	0.00794	-0.00321	-0.00114	0.0152	0.01028	0.0012	0.00593	3.93333	1.002	1.02888	1.0357	1.05105	1.04952	1.06774	1.02219	0.01782	1.0561	0.01011
7.9	0.00404	0.02469	0.01754	0.00797	-0.0029	-0.00144	0.01542	0.01049	0.00121	0.0059	3.95	1.00353	1.02991	1.03626	1.05139	1.05104	1.06888	1.02323	0.01736	1.0571	0.0102
7.93333	0.0041	0.02407	0.01754	0.00758	-0.00273	-0.00075	0.01524	0.01018	0.00137	0.00547	3.96667	1.00487	1.03152	1.03643	1.05455	1.05174	1.06971	1.02427	0.01698	1.05867	0.00967
7.96667	0.00386	0.02502	0.01761	0.00753	-0.00279	-0.00109	0.0155	0.01074	0.00122	0.00553	3.98333	1.00506	1.03315	1.03825	1.05577	1.05371	1.07181	1.02549	0.01787	1.06043	0.00991
8	0.00417	0.02513	0.01739	0.0079	-0.00299	-0.00077	0.01556	0.0106	0.00138	0.00575	4	1.00609	1.03335	1.03897	1.05476	1.05482	1.07353	1.02614	0.01759	1.06104	0.01082
8.03333	0.00333	0.02497	0.01757	0.0081	-0.00273	-0.00091	0.01529	0.011	0.00149	0.0058	4.01667	1.00921	1.03343	1.03966	1.05787	1.05596	1.07378	1.02743	0.01609	1.06254	0.00978
8.06667	0.0043	0.02487	0.01751	0.00726	-0.00292	-0.00057	0.01556	0.01042	0.00126	0.00533	4.03333	1.00741	1.03524	1.03864	1.05907	1.05791	1.0766	1.0271	0.01713	1.06453	0.01047
8.1	0.0038	0.02501	0.01757	0.00797	-0.00323	-0.00134	0.01546	0.01076	0.00113	0.006	4.05	1.00829	1.03626	1.04187	1.05941	1.0585	1.0756	1.02881	0.01799	1.0645	0.00962
8.13333	0.00419	0.02446	0.01768	0.00759	-0.00292	-0.00139	0.01544	0.01032	0.00109	0.00568	4.06667	1.0097	1.03676	1.04135	1.06111	1.05991	1.07774	1.02927	0.0171	1.06625	0.00997
8.16667	0.00381	0.02459	0.01759	0.00728	-0.00341	-0.00125	0.01533	0.01057	0.000873333	0.00565	4.08333	1.01055	1.03688	1.04271	1.06169	1.06192	1.08082	1.03005	0.01713	1.06814	0.01098
8.2	0.0038	0.02503	0.01801	0.00731	-0.00304	-0.00147	0.01561	0.01082	0.000933333	0.00558	4.1	1.01176	1.03649	1.0442	1.06459	1.06379	1.08152	1.03082	0.01695	1.06997	0.01001
8.23333	0.00403	0.02499	0.01759	0.00735	-0.003	-0.00158	0.01554	0.01063	0.000923333	0.00561	4.11667	1.0109	1.0384	1.04293	1.06547	1.06248	1.08232	1.03074	0.01733	1.07009	0.0107
8.26667	0.00415	0.02461	0.01805	0.00707	-0.00286	-0.00125	0.0156	0.01045	0.000986667	0.00533	4.13333	1.01206	1.0386	1.04595	1.06642	1.06516	1.08414	1.0322	0.01783	1.07191	0.01061
8.3	0.00434	0.02523	0.01775	0.00737	-0.00308	-0.00146	0.01577	0.01058	0.000943333	0.00562	4.15	1.01325	1.04077	1.04554	1.06795	1.06672	1.08538	1.03319	0.01743	1.07335	0.01044
8.33333	0.00415	0.0245	0.01784	0.0079	-0.00323	-0.0009	0.0155	0.01038	0.00126	0.00587	4.16667	1.01394	1.04179	1.04697	1.06882	1.06781	1.08626	1.03423	0.01776	1.0743	0.01037
8.36667	0.00368	0.02539	0.01752	0.00769	-0.00298	-0.00103	0.01553	0.01099	0.00123	0.00568	4.18333	1.01629	1.04175	1.04751	1.07138	1.0693	1.08711	1.03518	0.01661	1.07593	0.00974
8.4	0.00397	0.02472	0.01788	0.00727	-0.00316	-0.00178	0.01552	0.01057	0.000776667	0.00567	4.2	1.01674	1.04267	1.04792	1.07236	1.07031	1.08861	1.03578	0.01669	1.07709	0.01003
8.43333	0.0039	0.02476	0.0175	0.00771	-0.00305	-0.00157	0.01539	0.01059	0.00103	0.00583	4.21667	1.01679	1.04243	1.04944	1.07388	1.07152	1.09087	1.03622	0.01719	1.07876	0.01056
8.46667	0.00392	0.02521	0.01812	0.00769	-0.00282	-0.00118	0.01575	0.01084	0.00123	0.00565	4.23333	1.01766	1.04451	1.05082	1.07484	1.07274	1.09273	1.03766	0.01761	1.0801	0.01099
8.5	0.00429	0.02514	0.01759	0.00731	-0.00266	-0.0011	0.01567	0.01056	0.00118	0.00536	4.25	1.01988	1.04651	1.05041	1.0764	1.07404	1.09314	1.03893	0.01662	1.08119	0.01041
8.53333	0.00394	0.02495	0.0179	0.00733	-0.00264	-0.00082	0.0156	0.01069	0.00129	0.00531	4.26667	1.02038	1.04545	1.05143	1.07859	1.0758	1.09559	1.03909	0.01647	1.08333	0.01071
8.56667	0.0039	0.02522	0.01813	0.00736	-0.00248	-0.00091	0.01575	0.01086	0.00132	0.00529	4.28333	1.02044	1.04579	1.05174	1.0791	1.07644	1.09474	1.03932	0.01662	1.08343	0.00989
8.6	0.00405	0.02518	0.01814	0.00756	-0.00291	-0.00112	0.01579	0.01076	0.00118	0.0056	4.3	1.02143	1.04749	1.05151	1.08156	1.07726	1.09753	1.04014	0.01633	1.08545	0.01068
8.63333	0.00429	0.02527	0.01877	0.00748	-0.00262	-0.00143	0.01611	0.01074	0.00114	0.00552	4.31667	1.02019	1.04776	1.0517	1.08077	1.0797	1.09727	1.03988	0.01717	1.08591	0.00985
8.66667	0.00434	0.02521	0.01837	0.00742	-0.00294	-0.00154	0.01597	0.01064	0.00098	0.00562	4.33333	1.02206	1.04831	1.05223	1.08097	1.08009	1.09947	1.04087	0.0164	1.08684	0.01094
8.7	0.00376	0.02527	0.01815	0.00716	-0.00312	-0.00122	0.01573	0.01096	0.00094	0.00547	4.35	1.02455	1.0497	1.05437	1.08362	1.08107	1.10022	1.04287	0.01604	1.0883	0.0104
8.73333	0.00419	0.02534	0.01861	0.00724	-0.00331	-0.00114	0.01605	0.01081	0.00093	0.00557	4.36667	1.024	1.05055	1.0545	1.08503	1.08277	1.10158	1.04302	0.01659	1.08979	0.01027
8.76667	0.00412	0.02527	0.01849	0.00745	-0.00343	-0.00166	0.01596	0.0108	0.000786667	0.00584	4.38333	1.02427	1.04979	1.05656	1.08574	1.0836	1.10449	1.04354	0.01703	1.09128	0.01149
8.8	0.0039	0.02506	0.01834	0.00738	-0.00307	-0.00124	0.01577	0.01081	0.00102	0.00558	4.4	1.02488	1.05108	1.05657	1.08595	1.08549	1.1037	1.04418	0.01694	1.09171	0.01038
8.83333	0.0042	0.02565	0.0185	0.00768	-0.00315	-0.00089	0.01612	0.01092	0.00121	0.00571	4.41667	1.02746	1.05348	1.05689	1.08832	1.08651	1.10536	1.04594	0.0161	1.0934	0.0104
8.86667	0.00435	0.02531	0.01878	0.00719	-0.0028	-0.00089	0.01615	0.01073	0.00117	0.0053	4.43333	1.02672	1.0536	1.05813	1.08948	1.0867	1.10503	1.04615	0.01698	1.09374	0.00988
8.9	0.00397	0.02522	0.01859	0.00729	-0.0029	-0.00091	0.01593	0.01087	0.00116	0.0054	4.45	1.02843	1.05357	1.05818	1.09027	1.0882	1.10773	1.04673	0.01601	1.0954	0.01073
8.93333	0.00407	0.0253	0.01859	0.00704	-0.00297	-0.00144	0.01599	0.01085	0.000876667	0.00539	4.46667	1.02984	1.05355	1.05861	1.08993	1.0904	1.10946	1.04733	0.01536	1.0966	0.01114
8.96667	0.00434	0.02555	0.01886	0.00718	-0.00322	-0.00109	0.01625	0.01084	0.000956667	0.00549	4.48333	1.02968	1.05538	1.05958	1.09255	1.09134	1.10923	1.04821	0.01619	1.09771	0.01
9	0.00414	0.02562	0.01872	0.00756	-0.00283	-0.00142	0.01616	0.01097	0.0011	0.00564	4.5	1.02994	1.0549	1.06	1.09269	1.09314	1.11097	1.04828	0.01609	1.09893	0.01043
9.03333	0.00381	0.02572	0.01852	0.00742	-0.0025	-0.0011	0.01602	0.01117	0.00127	0.00537	4.51667	1.02997	1.05703	1.06124	1.09369	1.09515	1.11172	1.04941	0.01697	1.10019	0.01001
9.06667	0.00397	0.02541	0.01894	0.00724	-0.00299	-0.00138	0.01611	0.011	0.000956667	0.0055	4.53333	1.0326	1.05779	1.0613	1.09489	1.09388	1.11356	1.05056	0.01566	1.10078	0.01108
9.1	0.00407	0.02581	0.01882	0.00732	-0.00293	-0.00142	0.01623	0.0111	0.00099	0.00553	4.55	1.03287	1.0569	1.06211	1.09709	1.0957	1.11361	1.05063	0.0156	1.10213	0.00996
9.13333	0.00405	0.02537	0.01851	0.00704	-0.0031	-0.00132	0.01598	0.01088	0.000873333	0.00541	4.56667	1.03373	1.05802	1.06365	1.09798	1.09768	1.11569	1.0518	0.0159	1.10378	0.01031
9.16667	0.00405	0.0256	0.01891	0.00727	-0.00271	-0.00083	0.01619	0.01103	0.00124	0.0053	4.58333	1.03413	1.05939	1.06427	1.09935	1.09845	1.11797	1.0526	0.01618	1.10526	0.01102
9.2	0.00445	0.02539	0.01899	0.00717	-0.00292	-0.00113	0.01628	0.01073	0.00104	0.00538	4.6	1.03399	1.05951	1.06425	1.09962	1.09961	1.11755	1.05258	0.01628	1.10559	0.01035
9.23333	0.00399	0.02537	0.01928	0.00741	-0.00262	-0.00127	0.01621	0.01101	0.00117	0.00544	4.61667	1.03623	1.05973	1.06507	1.10188	1.09993	1.11792	1.05368	0.01534	1.10658	0.00987
9.26667	0.00401	0.02564	0.01913	0.00735	-0.00262	-0.00134	0.01626	0.0111	0.00113	0.00542	4.63333	1.03616	1.05887	1.06657	1.1034	1.10117	1.12087	1.05387	0.01581	1.10848	0.01079
9.3	0.00403	0.02592	0.01914	0.00763	-0.00301	-0.00098	0.01636	0.01121	0.00121	0.00565	4.65	1.03797	1.06198	1.0666	1.10322	1.10318	1.12244	1.05552	0.01537	1.10961	0.01111
9.33333	0.00374	0.02613	0.01957	0.0072	-0.00302	-0.00157	0.01648	0.01151	0.00087	0.00553	4.66667	1.03726	1.06173	1.0672	1.10461	1.1018	1.12328	1.0554	0.01594	1.1099	0.01168
9.36667	0.00432	0.02555	0.01902	0.00781	-0.00287	-0.00127	0.0163	0.01087	0.00122	0.00576	4.68333	1.03879	1.06344	1.06867	1.10569	1.10395	1.12416	1.05697	0.01596	1.11127	0.0112
9.4	0.00395	0.02593	0.01915	0.00728	-0.00328	-0.00134	0.01634	0.01126	0.000886667	0.00562	4.7	1.03964	1.06376	1.068	1.1066	1.10634	1.12507	1.05713	0.0153	1.11267	0.01074
9.43333	0.00404	0.02589	0.01911	0.00733	-0.00292	-0.00108	0.01635	0.01118	0.00111	0.00546	4.71667	1.03939	1.06509	1.06883	1.10793	1.10601	1.12606	1.05777	0.01603	1.11333	0.01106
9.46667	0.00413	0.02605	0.01932	0.00767	-0.00295	-0.00113	0.0165	0.01123	0.0012	0.00568	4.73333	1.03995	1.06712	1.06874	1.10925	1.10681	1.12884	1.0586	0.01617	1.11497	0.01208
9.5	0.00375	0.02591	0.01931	0.00765	-0.00249	-0.00145	0.01632	0.01138	0.00124	0.00558	4.75	1.03983	1.06618	1.07096	1.11153	1.10881	1.12999	1.05899	0.01676	1.11678	0.01152
9.53333	0.00436	0.02615	0.01943	0.00703	-0.00318	-0.00152	0.01665	0.01116	0.000776667	0.00548	4.76667	1.04188	1.06598	1.06964	1.11134	1.10971	1.12933	1.05917	0.01508	1.11679	0.01089
9.56667	0.00428	0.02591	0.01912	0.00767	-0.00286	-0.00159	0.01644	0.01106	0.00107	0.00575	4.78333	1.04277	1.06735	1.07178	1.11363	1.11099	1.13023	1.06063	0.01563	1.11828	0.01043
9.6	0.0037	0.02606	0.01922	0.00734	-0.00326	-0.00137	0.01633	0.01146	0.000903333	0.00565	4.8	1.04363	1.06835	1.0718	1.11374	1.11251	1.13178	1.06126	0.01537	1.11934	0.01079
9.63333	0.00412	0.0258	0.01963	0.00694	-0.00335	-0.00128	0.01652	0.01117	0.00077	0.00544	4.81667	1.0432	1.06902	1.07223	1.11473	1.11403	1.13163	1.06148	0.01591	1.12013	0.00997
9.66667	0.0045	0.02576	0.01943	0.00724	-0.00263	-0.00166	0.01656	0.01092	0.000983333	0.00544	4.83333	1.04502	1.06984	1.07467	1.11632	1.11217	1.1333	1.06318	0.01591	1.1206	0.0112
9.7	0.00444	0.02627	0.01927	0.00747	-0.00322	-0.00075	0.01666	0.01115	0.00117	0.0056	4.85	1.04492	1.06978	1.07369	1.117	1.11588	1.13447	1.0628	0.0156	1.12245	0.01042
9.73333	0.00419	0.02611	0.01983	0.00688	-0.00319	-0.00164	0.01671	0.01129	0.000683333	0.00542	4.86667	1.04559	1.07077	1.07527	1.11782	1.11716	1.13576	1.06388	0.016	1.12358	0.01055
9.76667	0.00415	0.02596	0.01945	0.00784	-0.00299	-0.00134	0.01652	0.0112	0.00117	0.00584	4.88333	1.04816	1.0711	1.07572	1.11854	1.1185	1.13647	1.06499	0.01476	1.1245	0.01036
9.8	0.00451	0.0257	0.01959	0.00696	-0.00343	-0.0012	0.0166	0.01091	0.000776667	0.00547	4.9	1.0461	1.07235	1.07566	1.11895	1.1192	1.13849	1.0647	0.0162	1.12555	0.01121
9.83333	0.00431	0.02596	0.01982	0.00756	-0.00335	-0.00142	0.0167	0.01116	0.00093	0.00582	4.91667	1.04717	1.07245	1.07703	1.12202	1.12086	1.13987	1.06555	0.01608	1.12758	0.01066
9.86667	0.00432	0.02619	0.01969	0.00701	-0.00281	-0.00154	0.01673	0.01123	0.000886667	0.00534	4.93333	1.04977	1.07395	1.07763	1.12177	1.12109	1.1403	1.06712	0.01513	1.12772	0.0109
9.9	0.00418	0.02579	0.0197	0.00731	-0.00316	-0.00091	0.01656	0.01114	0.00108	0.00551	4.95	1.04882	1.07295	1.07831	1.12403	1.12262	1.14235	1.06669	0.01571	1.12967	0.01101
9.93333	0.00352	0.02623	0.01959	0.00732	-0.0029	-0.00111	0.01645	0.01168	0.0011	0.00546	4.96667	1.052	1.07327	1.0773	1.12441	1.12327	1.14223	1.06752	0.01359	1.12997	0.01063
9.96667	0.00436	0.02605	0.01997	0.0069	-0.00277	-0.00143	0.01679	0.01119	0.0009	0.00524	4.98333	1.051	1.07505	1.07868	1.12678	1.12464	1.14361	1.06824	0.01504	1.13168	0.01039
10	0.00375	0.02676	0.01964	0.00749	-0.00282	-0.00182	0.01672	0.01178	0.00095	0.00569	5	1.05172	1.07603	1.07858	1.12613	1.12445	1.1448	1.06878	0.01483	1.13179	0.0113
											5.01667	1.05263	1.07535	1.08122	1.12672	1.12571	1.14624	1.06973	0.0151	1.13289	0.01157
											5.03333	1.05249	1.07607	1.0821	1.12898	1.12716	1.14556	1.07022	0.01565	1.1339	0.01014
											5.05	1.05276	1.07724	1.08206	1.12996	1.12826	1.14841	1.07069	0.01571	1.13554	0.01118
											5.06667	1.05451	1.07805	1.08179	1.13071	1.12936	1.14901	1.07145	0.01479	1.13636	0.01098
											5.08333	1.05311	1.07812	1.08307	1.13113	1.12917	1.15166	1.07143	0.01606	1.13732	0.01246
											5.1	1.0548	1.07958	1.08264	1.13328	1.13208	1.15176	1.07234	0.01527	1.13904	0.01103
											5.11667	1.05583	1.07821	1.08496	1.13425	1.13279	1.15165	1.073	0.01525	1.13956	0.01049
											5.13333	1.05713	1.08115	1.08503	1.13469	1.13362	1.15316	1.07444	0.01511	1.14049	0.01099
											5.15	1.05682	1.07961	1.08597	1.13556	1.13273	1.15411	1.07413	0.01533	1.1408	0.01161
											5.16667	1.05794	1.0813	1.0847	1.13692	1.13597	1.15454	1.07465	0.01457	1.14248	0.01046
											5.18333	1.0573	1.08265	1.08457	1.1364	1.13639	1.15606	1.07484	0.01522	1.14295	0.01135
											5.2	1.05868	1.08172	1.08814	1.13823	1.13769	1.15646	1.07618	0.01549	1.14413	0.01068
											5.21667	1.05984	1.08329	1.08698	1.13947	1.13845	1.15781	1.0767	0.01472	1.14524	0.01089
											5.23333	1.06015	1.08373	1.08775	1.14022	1.13826	1.15832	1.07721	0.01491	1.1456	0.01106
											5.25	1.06086	1.0852	1.08873	1.14164	1.14041	1.16038	1.07826	0.01517	1.14748	0.01119
											5.26667	1.0609	1.08444	1.08781	1.14159	1.1416	1.16053	1.07772	0.01466	1.14791	0.01093
											5.28333	1.06156	1.08625	1.09116	1.14327	1.1427	1.16255	1.07966	0.01586	1.14951	0.0113
											5.3	1.06344	1.08489	1.08959	1.14493	1.14305	1.16319	1.07931	0.01394	1.15039	0.01112
											5.31667	1.06456	1.0841	1.0904	1.14436	1.14382	1.16397	1.07969	0.01347	1.15072	0.01148
											5.33333	1.06414	1.08745	1.09092	1.14643	1.14474	1.16479	1.08084	0.01456	1.15199	0.01112
											5.35	1.06378	1.08864	1.09126	1.14632	1.14566	1.16519	1.08123	0.01517	1.15239	0.01109
											5.36667	1.06626	1.08789	1.092	1.14812	1.14883	1.16652	1.08205	0.01383	1.15449	0.01042
											5.38333	1.06585	1.0893	1.09217	1.14885	1.14829	1.16731	1.08244	0.01444	1.15482	0.01082
											5.4	1.06646	1.08917	1.09374	1.1501	1.14804	1.16887	1.08312	0.01461	1.15567	0.01148
											5.41667	1.06777	1.09072	1.09395	1.15179	1.14907	1.17079	1.08415	0.01427	1.15722	0.01183
											5.43333	1.06741	1.09094	1.09345	1.15117	1.15059	1.1715	1.08393	0.01436	1.15775	0.01191
											5.45	1.06926	1.09083	1.09681	1.15392	1.1523	1.17224	1.08563	0.01449	1.15949	0.01107
											5.46667	1.06914	1.0901	1.09549	1.15463	1.15404	1.17204	1.08491	0.01392	1.16024	0.01023
											5.48333	1.06919	1.092	1.09556	1.15562	1.1539	1.17427	1.08558	0.01431	1.16126	0.0113
											5.5	1.07104	1.09268	1.09642	1.15577	1.15553	1.17314	1.08671	0.0137	1.16148	0.0101
											5.51667	1.06963	1.09237	1.09723	1.1565	1.15427	1.17632	1.08641	0.01473	1.16236	0.01214
											5.53333	1.07085	1.09378	1.09771	1.15836	1.15688	1.17695	1.08745	0.01451	1.16406	0.01118
											5.55	1.07182	1.09371	1.09971	1.15843	1.15799	1.17713	1.08841	0.01468	1.16452	0.01093
											5.56667	1.07332	1.0932	1.09916	1.15964	1.15631	1.17902	1.08856	0.01353	1.16499	0.01226
											5.58333	1.07386	1.09542	1.09898	1.1596	1.15833	1.17973	1.08942	0.01359	1.16589	0.01201
											5.6	1.07363	1.09565	1.09855	1.16107	1.16019	1.18073	1.08928	0.01363	1.16733	0.01161
											5.61667	1.07407	1.09674	1.0988	1.16371	1.1612	1.18124	1.08987	0.01372	1.16872	0.01092
											5.63333	1.07453	1.09686	1.10139	1.16479	1.162	1.18335	1.09093	0.01438	1.17005	0.01161
											5.65	1.07604	1.09822	1.10208	1.16334	1.16295	1.18285	1.09211	0.01405	1.16971	0.01138
											5.66667	1.07518	1.09951	1.10177	1.16536	1.16319	1.18444	1.09215	0.01474	1.171	0.01169
											5.68333	1.07714	1.09737	1.1029	1.16537	1.16362	1.18664	1.09247	0.01356	1.17188	0.01282
											5.7	1.07735	1.0989	1.10189	1.16873	1.16482	1.18574	1.09271	0.01339	1.1731	0.01112
											5.71667	1.078	1.09851	1.10359	1.16766	1.16567	1.18655	1.09337	0.01355	1.17329	0.01152
											5.73333	1.07835	1.09951	1.10338	1.16743	1.16807	1.18743	1.09375	0.01347	1.17431	0.01137
											5.75	1.0793	1.09909	1.10411	1.16854	1.16828	1.18887	1.09417	0.01312	1.17523	0.01181
											5.76667	1.07898	1.10001	1.1043	1.17054	1.16908	1.19148	1.09443	0.01355	1.17703	0.01253
											5.78333	1.07943	1.10065	1.10553	1.17095	1.17035	1.19103	1.0952	0.01388	1.17744	0.01177
											5.8	1.08094	1.10138	1.10584	1.17184	1.17061	1.19072	1.09605	0.01328	1.17772	0.01127
											5.81667	1.08071	1.10167	1.10742	1.17282	1.17036	1.19338	1.0966	0.01406	1.17885	0.01264
											5.83333	1.08025	1.10325	1.10769	1.17341	1.17368	1.19244	1.09706	0.01473	1.17984	0.01091
											5.85	1.08047	1.1031	1.10796	1.1748	1.17225	1.19449	1.09718	0.01467	1.18051	0.01217
											5.86667	1.08314	1.10244	1.1077	1.17517	1.17495	1.19496	1.09776	0.01293	1.18169	0.01149
											5.88333	1.08288	1.10508	1.10667	1.1759	1.17476	1.19514	1.09821	0.0133	1.18193	0.01145
											5.9	1.08348	1.10534	1.1078	1.17644	1.17576	1.19504	1.09887	0.01339	1.18241	0.01094
											5.91667	1.08368	1.10538	1.10895	1.17859	1.17703	1.19857	1.09934	0.01368	1.18473	0.01201
											5.93333	1.08452	1.10537	1.11121	1.17794	1.17645	1.19994	1.10037	0.01403	1.18478	0.01315
											5.95	1.08386	1.10605	1.11122	1.17953	1.1785	1.19995	1.10038	0.01454	1.18599	0.0121
											5.96667	1.08567	1.10702	1.11198	1.17956	1.17822	1.19989	1.10156	0.01398	1.18589	0.01214
											5.98333	1.08716	1.10684	1.11221	1.18031	1.17816	1.19889	1.10207	0.01319	1.18579	0.0114
											6	1.08718	1.10729	1.11097	1.18077	1.18065	1.19998	1.10181	0.01281	1.18713	0.01113
											6.01667	1.08742	1.10845	1.11227	1.1819	1.18056	1.20072	1.10271	0.01338	1.18773	0.01127
											6.03333	1.08808	1.10774	1.1134	1.18392	1.18291	1.20207	1.10307	0.01329	1.18963	0.01078
											6.05	1.08785	1.10887	1.113	1.1846	1.18312	1.20452	1.10324	0.01349	1.19075	0.01195
											6.06667	1.08864	1.10871	1.11441	1.18431	1.18511	1.2045	1.10392	0.01354	1.19131	0.01143
											6.08333	1.09036	1.10824	1.11613	1.18581	1.18441	1.20576	1.10491	0.0132	1.19199	0.01194
											6.1	1.08977	1.11143	1.11324	1.18773	1.18514	1.20664	1.10481	0.01306	1.19317	0.01174
											6.11667	1.08963	1.11048	1.11499	1.18801	1.18645	1.20841	1.10503	0.01353	1.19429	0.01225
											6.13333	1.09059	1.11125	1.11569	1.189	1.18905	1.2069	1.10584	0.0134	1.19498	0.01032
											6.15	1.09202	1.11152	1.11562	1.18913	1.18777	1.2075	1.10639	0.01261	1.1948	0.01102
											6.16667	1.09141	1.11209	1.11602	1.1907	1.1902	1.21078	1.10651	0.01322	1.19723	0.01174
											6.18333	1.09263	1.11148	1.11667	1.1912	1.18971	1.21134	1.10693	0.01265	1.19742	0.01208
											6.2	1.0923	1.11329	1.11778	1.19232	1.19039	1.21169	1.10779	0.0136	1.19813	0.01178
											6.21667	1.09332	1.11289	1.11633	1.19204	1.1914	1.21203	1.10751	0.01241	1.19849	0.01173
											6.23333	1.09245	1.11289	1.11701	1.19297	1.19235	1.21326	1.10745	0.01315	1.19953	0.0119
											6.25	1.0935	1.11266	1.11909	1.19455	1.19328	1.21334	1.10842	0.01331	1.20039	0.01123
											6.26667	1.09456	1.1156	1.11913	1.19503	1.1928	1.21585	1.10976	0.01328	1.20123	0.01271
											6.28333	1.09538	1.11428	1.11932	1.19591	1.19351	1.2158	1.10966	0.01262	1.20174	0.01224
											6.3	1.09518	1.1171	1.12001	1.1965	1.19472	1.21701	1.11076	0.01357	1.20274	0.01239
											6.31667	1.09648	1.11604	1.11993	1.19788	1.19669	1.21731	1.11082	0.01257	1.20396	0.01158
											6.33333	1.09707	1.11766	1.12157	1.19881	1.19621	1.218	1.1121	0.01316	1.20434	0.0119
											6.35	1.097	1.11804	1.12035	1.19951	1.19825	1.21907	1.1118	0.01287	1.20561	0.01167
											6.36667	1.09591	1.11591	1.12114	1.19816	1.19853	1.21958	1.11099	0.01332	1.20542	0.01226
											6.38333	1.09749	1.11776	1.12308	1.19948	1.19984	1.21894	1.11278	0.0135	1.20609	0.01113
											6.4	1.09799	1.11795	1.1219	1.20093	1.19966	1.22028	1.11261	0.01282	1.20696	0.01156
											6.41667	1.10085	1.1191	1.12077	1.20178	1.20209	1.22117	1.11357	0.01105	1.20835	0.01111
											6.43333	1.10039	1.11965	1.12316	1.20314	1.20338	1.22369	1.1144	0.01226	1.21007	0.0118
											6.45	1.10121	1.11895	1.12397	1.20382	1.20218	1.22409	1.11471	0.01196	1.21003	0.0122
											6.46667	1.10025	1.12066	1.12411	1.20339	1.20286	1.22356	1.11501	0.0129	1.20994	0.0118
											6.48333	1.10169	1.12062	1.12543	1.20634	1.20381	1.22531	1.11591	0.01255	1.21182	0.01175
											6.5	1.10231	1.12105	1.1248	1.2048	1.20472	1.22502	1.11605	0.01205	1.21151	0.0117
											6.51667	1.10268	1.12029	1.12748	1.20645	1.20534	1.2269	1.11682	0.01276	1.2129	0.01214
											6.53333	1.10159	1.12227	1.125	1.20779	1.20419	1.2267	1.11629	0.0128	1.21289	0.01209
											6.55	1.10187	1.12321	1.12567	1.2067	1.20584	1.22777	1.11692	0.01309	1.21344	0.01242
											6.56667	1.10386	1.12311	1.12599	1.20786	1.20716	1.22878	1.11765	0.01203	1.2146	0.01229
											6.58333	1.10464	1.12452	1.12721	1.20757	1.20867	1.22896	1.11879	0.01233	1.21507	0.01204
											6.6	1.10431	1.12449	1.12848	1.20877	1.20801	1.23067	1.11909	0.01296	1.21582	0.01287
											6.61667	1.10469	1.12415	1.12914	1.21194	1.2094	1.23163	1.11933	0.01292	1.21766	0.01217
											6.63333	1.10391	1.12452	1.12918	1.21267	1.20914	1.23251	1.1192	0.01345	1.21811	0.0126
											6.65	1.10568	1.12587	1.1282	1.21258	1.20927	1.23303	1.11992	0.01238	1.21829	0.01287
											6.66667	1.10701	1.12497	1.12883	1.21282	1.21057	1.2331	1.12027	0.01164	1.21883	0.01241
											6.68333	1.10532	1.12457	1.12963	1.21432	1.21262	1.23383	1.11984	0.01283	1.22026	0.01179
											6.7	1.10631	1.12422	1.1293	1.21399	1.21396	1.23432	1.11994	0.01208	1.22076	0.01175
											6.71667	1.10745	1.12648	1.13064	1.21476	1.21236	1.23349	1.12152	0.01236	1.2202	0.01157
											6.73333	1.10735	1.12626	1.13102	1.21578	1.21415	1.23635	1.12154	0.01252	1.22209	0.01237
											6.75	1.10934	1.12802	1.13146	1.21781	1.21422	1.23794	1.12294	0.0119	1.22332	0.01279
											6.76667	1.10926	1.12796	1.13177	1.21702	1.21711	1.2374	1.123	0.01205	1.22384	0.01174
											6.78333	1.10865	1.12756	1.13186	1.21728	1.21656	1.23632	1.12269	0.01235	1.22339	0.01121
											6.8	1.10953	1.12764	1.1334	1.21903	1.21735	1.23786	1.12352	0.01246	1.22475	0.01139
											6.81667	1.11108	1.12777	1.13311	1.21997	1.21677	1.2409	1.12399	0.01149	1.22588	0.01311
											6.83333	1.11108	1.12934	1.13388	1.21867	1.21952	1.24018	1.12477	0.01207	1.22612	0.01218
											6.85	1.11163	1.12915	1.13416	1.22138	1.21911	1.23986	1.12498	0.01183	1.22678	0.01138
											6.86667	1.11116	1.13021	1.13271	1.22065	1.22063	1.24045	1.12469	0.01179	1.22724	0.01144
											6.88333	1.11288	1.12979	1.13422	1.22273	1.22029	1.24191	1.12563	0.01126	1.22831	0.01184
											6.9	1.11317	1.1314	1.1341	1.22313	1.22049	1.24275	1.12622	0.01138	1.22879	0.01216
											6.91667	1.11235	1.13128	1.13612	1.22331	1.22218	1.24356	1.12658	0.01256	1.22968	0.01203
											6.93333	1.11417	1.13247	1.1347	1.22466	1.22419	1.24521	1.12711	0.01126	1.23135	0.012
											6.95	1.11479	1.13109	1.1362	1.22685	1.22404	1.24534	1.12736	0.01118	1.23208	0.01157
											6.96667	1.11499	1.13284	1.13565	1.22571	1.22194	1.24786	1.12783	0.01121	1.23184	0.014
											6.98333	1.1133	1.13264	1.13794	1.22617	1.22406	1.24694	1.12796	0.01297	1.23239	0.01264
											7	1.1152	1.13436	1.13736	1.22566	1.2251	1.24701	1.12897	0.01202	1.23259	0.01249
											7.01667	1.11614	1.13452	1.13789	1.22707	1.22418	1.24935	1.12952	0.01171	1.23353	0.01377
											7.03333	1.11658	1.13441	1.13842	1.22827	1.22518	1.24915	1.1298	0.01163	1.2342	0.01304
											7.05	1.1166	1.13418	1.13922	1.23036	1.22723	1.24741	1.13	0.01188	1.235	0.01086
											7.06667	1.11749	1.13534	1.13829	1.22841	1.22867	1.25077	1.13037	0.01125	1.23595	0.01284
											7.08333	1.11851	1.13648	1.1396	1.2299	1.22841	1.25038	1.13153	0.01138	1.23623	0.01228
											7.1	1.11736	1.13506	1.14027	1.23258	1.22895	1.25177	1.1309	0.01201	1.23777	0.01226
											7.11667	1.11816	1.13615	1.13951	1.23189	1.23023	1.2511	1.13127	0.01148	1.23774	0.0116
											7.13333	1.11826	1.13684	1.14106	1.23133	1.22986	1.25266	1.13205	0.01213	1.23795	0.01276
											7.15	1.11918	1.13736	1.14146	1.23206	1.23135	1.25396	1.13267	0.01186	1.23912	0.01285
											7.16667	1.11905	1.13733	1.14278	1.23459	1.23198	1.25424	1.13305	0.01243	1.24027	0.01217
											7.18333	1.12105	1.13917	1.14305	1.23509	1.23113	1.25426	1.13442	0.01174	1.24016	0.01237
											7.2	1.12035	1.13709	1.14031	1.23509	1.23398	1.25527	1.13258	0.01072	1.24145	0.01198
											7.21667	1.12132	1.13788	1.14165	1.23505	1.23384	1.25645	1.13362	0.01081	1.24178	0.01272
											7.23333	1.12084	1.13917	1.14281	1.23603	1.23406	1.25708	1.13427	0.01178	1.24239	0.01276
											7.25	1.12199	1.14062	1.14309	1.23606	1.2372	1.25685	1.13523	0.01154	1.24337	0.01169
											7.26667	1.1221	1.14085	1.14387	1.23684	1.23484	1.25774	1.13561	0.01179	1.24314	0.01268
											7.28333	1.12273	1.14049	1.14266	1.23813	1.237	1.25884	1.13529	0.01093	1.24466	0.0123
											7.3	1.12365	1.14002	1.1447	1.23826	1.23677	1.25995	1.13612	0.01105	1.24499	0.01297
											7.31667	1.12314	1.14114	1.14581	1.23894	1.23711	1.25971	1.1367	0.01197	1.24525	0.01255
											7.33333	1.12353	1.14114	1.14552	1.24006	1.23742	1.26061	1.13673	0.01164	1.24603	0.0127
											7.35	1.12462	1.14123	1.14664	1.23928	1.23944	1.26101	1.1375	0.01147	1.24658	0.0125
											7.36667	1.12363	1.141	1.14436	1.24074	1.23879	1.26132	1.13633	0.01113	1.24695	0.01248
											7.38333	1.12592	1.14229	1.14666	1.24343	1.2404	1.2622	1.13829	0.01093	1.24868	0.01181
											7.4	1.12536	1.14283	1.14491	1.24282	1.24174	1.26119	1.1377	0.01074	1.24858	0.01093
											7.41667	1.12686	1.14411	1.14835	1.24321	1.24299	1.26336	1.13977	0.01138	1.24985	0.0117
											7.43333	1.12663	1.14249	1.14713	1.24423	1.24306	1.26538	1.13875	0.01075	1.25089	0.01256
											7.45	1.1259	1.14382	1.14749	1.24359	1.24231	1.26514	1.13907	0.01155	1.25035	0.01283
											7.46667	1.12694	1.14402	1.14697	1.24715	1.24272	1.26532	1.13931	0.01081	1.25173	0.01198
											7.48333	1.12723	1.14456	1.14776	1.2466	1.24415	1.26799	1.13985	0.01105	1.25291	0.01311
											7.5	1.1268	1.14462	1.149	1.24601	1.24507	1.26635	1.14014	0.01176	1.25248	0.01202
											7.51667	1.12851	1.14473	1.14925	1.24685	1.24481	1.26834	1.14083	0.01091	1.25333	0.01304
											7.53333	1.12874	1.14475	1.14977	1.2477	1.24564	1.26742	1.14109	0.01098	1.25359	0.01202
											7.55	1.12802	1.14628	1.14889	1.24744	1.24566	1.26889	1.14106	0.01137	1.254	0.01293
											7.56667	1.12768	1.14616	1.15026	1.24814	1.24663	1.26992	1.14137	0.01203	1.2549	0.01303
											7.58333	1.13056	1.1465	1.15032	1.24772	1.24776	1.2703	1.14246	0.01048	1.25526	0.01303
											7.6	1.12985	1.14509	1.14963	1.24991	1.24639	1.27158	1.14152	0.01036	1.25596	0.01364
											7.61667	1.12976	1.14759	1.15048	1.25063	1.24861	1.27198	1.14261	0.01122	1.25707	0.01295
											7.63333	1.13113	1.14729	1.15101	1.25112	1.24924	1.27241	1.14314	0.01057	1.25759	0.01287
											7.65	1.13015	1.14907	1.15195	1.25211	1.24953	1.27231	1.14372	0.01184	1.25798	0.01247
											7.66667	1.1305	1.14668	1.15219	1.25142	1.25108	1.27334	1.14312	0.01127	1.25861	0.01275
											7.68333	1.13025	1.1476	1.15353	1.25174	1.25132	1.27393	1.14379	0.0121	1.259	0.01293
											7.7	1.13335	1.14831	1.15201	1.25404	1.25146	1.27455	1.14456	0.00988	1.26002	0.01265
											7.71667	1.13275	1.14871	1.15341	1.25384	1.25079	1.27562	1.14496	0.01083	1.26008	0.01354
											7.73333	1.13275	1.14939	1.15375	1.25449	1.25236	1.27668	1.1453	0.01108	1.26118	0.01347
											7.75	1.13216	1.14908	1.15336	1.25487	1.25263	1.2762	1.14487	0.01121	1.26123	0.01301
											7.76667	1.13392	1.1495	1.15305	1.25572	1.25255	1.27673	1.14549	0.01018	1.26167	0.01314
											7.78333	1.1335	1.15109	1.15488	1.25771	1.2544	1.27763	1.14649	0.01141	1.26325	0.01257
											7.8	1.13392	1.15169	1.15586	1.25683	1.25488	1.27905	1.14716	0.01165	1.26359	0.01343
											7.81667	1.13535	1.1524	1.15412	1.25741	1.25558	1.27779	1.14729	0.01038	1.26359	0.01233
											7.83333	1.1355	1.14981	1.15638	1.25939	1.25581	1.27832	1.14723	0.01068	1.26451	0.0121
											7.85	1.13501	1.15323	1.15614	1.25813	1.25581	1.27858	1.14813	0.01145	1.26417	0.01253
											7.86667	1.13326	1.15214	1.15691	1.25954	1.25827	1.27902	1.14744	0.01251	1.26561	0.01163
											7.88333	1.13725	1.15115	1.15557	1.25913	1.25714	1.28194	1.14799	0.00956	1.26607	0.01378
											7.9	1.13826	1.1523	1.15577	1.2602	1.25952	1.28028	1.14878	0.00927	1.26667	0.01179
											7.91667	1.13606	1.15291	1.15713	1.26067	1.25994	1.282	1.1487	0.01115	1.26754	0.01253
											7.93333	1.13608	1.15316	1.15818	1.26163	1.2582	1.28322	1.14914	0.01159	1.26768	0.01356
											7.95	1.13847	1.15449	1.15769	1.26155	1.25954	1.2837	1.15022	0.0103	1.26826	0.01341
											7.96667	1.13683	1.15463	1.15741	1.26397	1.26233	1.28409	1.14962	0.01117	1.27013	0.01212
											7.98333	1.1397	1.15362	1.15785	1.26368	1.26	1.28503	1.15039	0.0095	1.26957	0.01351
											8	1.13893	1.15387	1.15946	1.26351	1.26195	1.28401	1.15075	0.01061	1.26982	0.01231
											8.01667	1.13989	1.1552	1.15987	1.26466	1.26239	1.28421	1.15165	0.01045	1.27042	0.012
											8.03333	1.13923	1.15463	1.15969	1.26573	1.26429	1.28563	1.15118	0.01066	1.27188	0.01193
											8.05	1.14083	1.15591	1.16018	1.26628	1.26368	1.28577	1.15231	0.01017	1.27191	0.01207
											8.06667	1.14122	1.1559	1.15851	1.26634	1.2643	1.28717	1.15188	0.00932	1.2726	0.01266
											8.08333	1.14013	1.15763	1.16127	1.26651	1.26461	1.28813	1.15301	0.0113	1.27308	0.01307
											8.1	1.14112	1.15692	1.16179	1.26543	1.26439	1.28845	1.15328	0.01081	1.27276	0.0136
											8.11667	1.14152	1.15651	1.16085	1.2666	1.26551	1.28891	1.15296	0.01014	1.27367	0.01321
											8.13333	1.14178	1.15774	1.16148	1.27007	1.2668	1.28883	1.15367	0.01046	1.27523	0.01189
											8.15	1.14157	1.15714	1.16416	1.26894	1.26752	1.29094	1.15429	0.01156	1.2758	0.01313
											8.16667	1.14307	1.15801	1.16409	1.26833	1.26674	1.29145	1.15506	0.01082	1.27551	0.01383
											8.18333	1.14404	1.15899	1.16321	1.27101	1.26959	1.29081	1.15541	0.01007	1.27714	0.01186
											8.2	1.14338	1.15892	1.16217	1.27104	1.26779	1.29269	1.15482	0.01004	1.27717	0.01354
											8.21667	1.14387	1.16002	1.16211	1.27082	1.26777	1.29235	1.15533	0.00998	1.27698	0.0134
											8.23333	1.14347	1.16009	1.16417	1.27266	1.26988	1.29245	1.15591	0.01096	1.27833	0.01231
											8.25	1.14436	1.16169	1.16244	1.27196	1.27019	1.2935	1.15616	0.01023	1.27855	0.01298
											8.26667	1.14445	1.15886	1.16488	1.27293	1.2695	1.2925	1.15606	0.0105	1.27831	0.01241
											8.28333	1.14596	1.16047	1.16437	1.27288	1.27107	1.29605	1.15693	0.0097	1.28	0.01393
											8.3	1.1443	1.16154	1.16554	1.27294	1.26941	1.29611	1.15713	0.01129	1.27949	0.0145
											8.31667	1.14567	1.16183	1.16484	1.27447	1.27143	1.29561	1.15745	0.01031	1.2805	0.01317
											8.33333	1.14605	1.16168	1.16611	1.27469	1.27221	1.2946	1.15795	0.01054	1.2805	0.01227
											8.35	1.14631	1.16036	1.16625	1.2751	1.27257	1.29548	1.15764	0.01024	1.28105	0.01256
											8.36667	1.14685	1.1615	1.16597	1.27467	1.27254	1.29648	1.15811	0.01	1.28123	0.01325
											8.38333	1.14574	1.16161	1.16724	1.277	1.2752	1.29635	1.1582	0.01115	1.28285	0.01173
											8.4	1.14662	1.16303	1.16721	1.27818	1.27423	1.29882	1.15895	0.01088	1.28374	0.01321
											8.41667	1.14742	1.16386	1.16784	1.27742	1.27366	1.29894	1.15971	0.01083	1.28334	0.01364
											8.43333	1.14915	1.16418	1.16664	1.27654	1.27552	1.29817	1.15999	0.00947	1.28341	0.01279
											8.45	1.15005	1.16456	1.16685	1.27702	1.27638	1.29838	1.16049	0.00911	1.28393	0.01252
											8.46667	1.14877	1.16475	1.16663	1.27973	1.27672	1.30069	1.16005	0.00981	1.28571	0.01306
											8.48333	1.14928	1.16411	1.16821	1.27922	1.27628	1.30118	1.16053	0.00996	1.28556	0.01361
											8.5	1.14762	1.16445	1.16727	1.27956	1.27663	1.30152	1.15978	0.01062	1.2859	0.0136
											8.51667	1.15003	1.16497	1.16954	1.27897	1.27775	1.30208	1.16151	0.0102	1.28627	0.01371
											8.53333	1.14769	1.1651	1.17066	1.28054	1.27897	1.30316	1.16115	0.01198	1.28756	0.01354
											8.55	1.14985	1.16511	1.16832	1.28161	1.27817	1.30122	1.16109	0.00987	1.287	0.01243
											8.56667	1.15065	1.16528	1.16857	1.28158	1.28085	1.30236	1.1615	0.00954	1.28826	0.01221
											8.58333	1.15174	1.16578	1.1702	1.28277	1.28015	1.30332	1.16257	0.00964	1.28875	0.01269
											8.6	1.15112	1.16632	1.17159	1.28331	1.28114	1.30321	1.16301	0.01063	1.28922	0.01216
											8.61667	1.1508	1.16736	1.1709	1.28297	1.28045	1.30437	1.16302	0.01073	1.28926	0.01314
											8.63333	1.15145	1.16837	1.16954	1.2833	1.28216	1.30369	1.16312	0.01012	1.28972	0.01211
											8.65	1.15205	1.16689	1.17062	1.28506	1.28347	1.30447	1.16319	0.00982	1.291	0.01169
											8.66667	1.15234	1.16746	1.17085	1.28244	1.28325	1.30494	1.16355	0.00986	1.29021	0.01276
											8.68333	1.15293	1.16876	1.1723	1.28473	1.28303	1.3062	1.16466	0.01031	1.29132	0.01291
											8.7	1.15398	1.16863	1.17296	1.28562	1.28329	1.30723	1.16519	0.00995	1.29205	0.0132
											8.71667	1.15447	1.16773	1.1719	1.28661	1.28322	1.307	1.1647	0.0091	1.29228	0.01286
											8.73333	1.15378	1.16723	1.17381	1.2861	1.28427	1.30756	1.16494	0.01021	1.29264	0.01295
											8.75	1.15456	1.16854	1.17402	1.28757	1.28554	1.30974	1.16571	0.01003	1.29428	0.01342
											8.76667	1.15425	1.16935	1.17354	1.28971	1.28532	1.30837	1.16571	0.01015	1.29447	0.01224
											8.78333	1.15546	1.1698	1.17309	1.28739	1.28589	1.3093	1.16612	0.00937	1.29419	0.0131
											8.8	1.15617	1.17033	1.17401	1.2888	1.28626	1.30978	1.16684	0.00942	1.29495	0.01291
											8.81667	1.15486	1.17094	1.17614	1.28852	1.28599	1.31145	1.16731	0.01109	1.29532	0.01403
											8.83333	1.1553	1.16929	1.17459	1.28906	1.28715	1.31162	1.16639	0.00997	1.29594	0.01361
											8.85	1.15538	1.17032	1.17533	1.29063	1.28722	1.30991	1.16701	0.01038	1.29592	0.01224
											8.86667	1.15601	1.17046	1.17481	1.291	1.28704	1.30993	1.16709	0.00984	1.29599	0.01223
											8.88333	1.15706	1.17139	1.17397	1.29106	1.28783	1.31329	1.16747	0.00911	1.29739	0.01386
											8.9	1.15521	1.17047	1.17607	1.29085	1.28879	1.31276	1.16725	0.0108	1.29747	0.01328
											8.91667	1.15754	1.17162	1.17502	1.29223	1.2888	1.31288	1.16806	0.00927	1.29797	0.01303
											8.93333	1.15861	1.17338	1.17674	1.29044	1.29123	1.31295	1.16958	0.00964	1.29821	0.01277
											8.95	1.1582	1.1703	1.17652	1.29229	1.28892	1.31302	1.16834	0.00932	1.29808	0.01305
											8.96667	1.15809	1.17372	1.17652	1.29514	1.2917	1.31308	1.16944	0.00993	1.29997	0.01148
											8.98333	1.1591	1.17293	1.17706	1.29269	1.29061	1.3155	1.1697	0.00941	1.2996	0.01381
											9	1.15841	1.17081	1.17736	1.29475	1.29176	1.3147	1.16886	0.00962	1.3004	0.01247
											9.01667	1.15969	1.17326	1.17762	1.29335	1.29255	1.31457	1.17019	0.00935	1.30016	0.01249
											9.03333	1.15945	1.17195	1.17852	1.29751	1.2929	1.31628	1.16997	0.00969	1.30223	0.01238
											9.05	1.16028	1.17426	1.17632	1.29386	1.29346	1.3179	1.17029	0.00873	1.30174	0.014
											9.06667	1.16093	1.1743	1.17888	1.29566	1.29535	1.31598	1.17137	0.00933	1.30233	0.01182
											9.08333	1.15976	1.17478	1.17895	1.29667	1.29389	1.31703	1.17116	0.01009	1.30253	0.01263
											9.1	1.16168	1.17478	1.18089	1.29743	1.29492	1.31764	1.17245	0.00981	1.30333	0.01246
											9.11667	1.16037	1.17597	1.17865	1.29604	1.29332	1.31843	1.17166	0.00987	1.3026	0.01378
											9.13333	1.16116	1.17641	1.17908	1.29846	1.29546	1.31957	1.17222	0.00967	1.3045	0.01314
											9.15	1.16242	1.17745	1.18043	1.29831	1.29665	1.31945	1.17343	0.00965	1.3048	0.01271
											9.16667	1.1607	1.17646	1.18133	1.29879	1.29762	1.31902	1.17283	0.01078	1.30514	0.01203
											9.18333	1.16151	1.17509	1.18071	1.29719	1.29571	1.32025	1.17244	0.00987	1.30438	0.01376
											9.2	1.16218	1.17686	1.18092	1.3001	1.29766	1.32046	1.17332	0.00986	1.30607	0.01252
											9.21667	1.16263	1.17679	1.18208	1.29945	1.29628	1.32097	1.17383	0.01006	1.30557	0.01343
											9.23333	1.16389	1.17671	1.18223	1.30035	1.29935	1.32019	1.17428	0.00941	1.30663	0.01175
											9.25	1.16282	1.17675	1.18129	1.30102	1.29868	1.32193	1.17362	0.00962	1.30721	0.0128
											9.26667	1.16403	1.17818	1.18224	1.30294	1.29883	1.32361	1.17482	0.00956	1.30846	0.01328
											9.28333	1.16322	1.17805	1.18101	1.30246	1.29835	1.32365	1.17409	0.00953	1.30815	0.01358
											9.3	1.16433	1.17684	1.18079	1.30036	1.3	1.32298	1.17399	0.00859	1.30778	0.01316
											9.31667	1.16509	1.17836	1.18117	1.30115	1.30107	1.32387	1.17487	0.00859	1.3087	0.01314
											9.33333	1.16455	1.17817	1.18241	1.30272	1.30206	1.32531	1.17504	0.00933	1.31003	0.01324
											9.35	1.16543	1.1791	1.18472	1.30237	1.30163	1.32484	1.17642	0.00992	1.30961	0.01319
											9.36667	1.16622	1.17965	1.18335	1.30308	1.30272	1.32489	1.17641	0.00901	1.31023	0.0127
											9.38333	1.16579	1.18104	1.18444	1.30464	1.3028	1.32632	1.17709	0.00993	1.31125	0.01308
											9.4	1.16671	1.17899	1.18508	1.30515	1.30194	1.32524	1.17693	0.00936	1.31078	0.01263
											9.41667	1.16726	1.18068	1.18411	1.30462	1.3039	1.32557	1.17735	0.0089	1.31136	0.01231
											9.43333	1.16737	1.17948	1.18406	1.30316	1.30212	1.3276	1.17697	0.00862	1.31096	0.01442
											9.45	1.16761	1.18145	1.18393	1.30515	1.30342	1.32913	1.17766	0.00879	1.31257	0.01437
											9.46667	1.16658	1.18021	1.18553	1.30582	1.30312	1.3282	1.17744	0.00977	1.31238	0.01377
											9.48333	1.1663	1.18021	1.18482	1.306	1.30496	1.32825	1.17711	0.00964	1.31307	0.01316
											9.5	1.16722	1.18212	1.18484	1.30628	1.30426	1.3288	1.17806	0.00949	1.31311	0.01362
											9.51667	1.16831	1.17945	1.18538	1.30725	1.30463	1.3293	1.17771	0.00867	1.31373	0.01355
											9.53333	1.16873	1.18086	1.18609	1.30628	1.3048	1.32964	1.17856	0.00891	1.31357	0.01393
											9.55	1.16778	1.18317	1.18632	1.30772	1.30777	1.33139	1.17909	0.00992	1.31563	0.01365
											9.56667	1.16905	1.1827	1.18704	1.30909	1.30765	1.32907	1.1796	0.00939	1.31527	0.01197
											9.58333	1.16962	1.18202	1.18815	1.30881	1.306	1.32951	1.17993	0.00944	1.31477	0.01284
											9.6	1.17083	1.183	1.1862	1.30944	1.30749	1.33188	1.18001	0.00811	1.31627	0.01355
											9.61667	1.16948	1.18305	1.18661	1.31119	1.30773	1.33322	1.17971	0.00904	1.31738	0.01383
											9.63333	1.16958	1.1842	1.18607	1.30915	1.30777	1.3308	1.17995	0.00903	1.31591	0.01292
											9.65	1.16925	1.18229	1.18734	1.31047	1.3083	1.33273	1.17963	0.00933	1.31717	0.01352
											9.66667	1.17042	1.18372	1.1877	1.3129	1.30822	1.33148	1.18061	0.00905	1.31753	0.0123
											9.68333	1.17073	1.18335	1.18838	1.31336	1.3097	1.33361	1.18082	0.00909	1.31889	0.01288
											9.7	1.17093	1.18283	1.18758	1.31397	1.31102	1.33401	1.18045	0.00858	1.31967	0.01251
											9.71667	1.17147	1.18532	1.18887	1.31299	1.31065	1.3345	1.18189	0.00919	1.31938	0.01315
											9.73333	1.17139	1.18326	1.18811	1.312	1.31171	1.33335	1.18092	0.0086	1.31902	0.01241
											9.75	1.1715	1.18682	1.18923	1.31294	1.30885	1.33464	1.18252	0.00962	1.31881	0.01386
											9.76667	1.17314	1.18437	1.18882	1.31369	1.31155	1.33358	1.18211	0.00808	1.31961	0.01215
											9.78333	1.17148	1.18529	1.19044	1.31446	1.3135	1.3369	1.1824	0.0098	1.32162	0.01324
											9.8	1.17242	1.18561	1.18952	1.31348	1.31083	1.33588	1.18252	0.00896	1.32006	0.01376
											9.81667	1.174	1.18543	1.19017	1.3138	1.31327	1.33773	1.1832	0.00831	1.3216	0.01397
											9.83333	1.17394	1.1859	1.18984	1.31585	1.31297	1.33589	1.18323	0.00828	1.32157	0.01248
											9.85	1.17464	1.18722	1.18996	1.31498	1.31287	1.33801	1.18394	0.00817	1.32195	0.01395
											9.86667	1.17314	1.18609	1.19256	1.31642	1.31425	1.33868	1.18393	0.00989	1.32312	0.01352
											9.88333	1.17473	1.1876	1.1904	1.31369	1.31364	1.33849	1.18424	0.00836	1.32194	0.01433
											9.9	1.17447	1.18741	1.19048	1.3176	1.31445	1.33842	1.18412	0.0085	1.32349	0.01303
											9.91667	1.17448	1.18731	1.19267	1.31907	1.31513	1.33756	1.18482	0.00935	1.32392	0.01198
											9.93333	1.17376	1.18829	1.19164	1.3171	1.31507	1.33934	1.18456	0.0095	1.32384	0.01346
											9.95	1.17485	1.18802	1.18962	1.31971	1.31598	1.33921	1.18416	0.00811	1.32497	0.01248
											9.96667	1.17664	1.1885	1.19165	1.31736	1.31611	1.3403	1.1856	0.00791	1.32459	0.01362
											9.98333	1.175	1.18903	1.19235	1.31765	1.31549	1.33952	1.18546	0.00921	1.32422	0.01329
											10	1.17675	1.18753	1.1931	1.31875	1.31662	1.34172	1.18579	0.00831	1.3257	0.01392
											--
											--
											--
											--
											--
											--
											--
											--
											--
											--
											--
											--
											--
											--
											--
											--
											--
											--
											--
											--
											--
											--
											--
											--
											--
											--
											--
											--
											--
											--
											--
											--
											--
											--
											--
											--
											--
											--
											--
											--
											--
											--
											--
											--
											--
											--
											--
											--
											--
											--
											--
											--
											--
											--
											--
											--
											--
											--
											--
											--
											--
											--
											--
											--
											--
											--
											--
											--
											--
											--
											--
											--
											--
											--
											--
											--
											--
											--
											--
											--
											--
											--
											--
											--
											--
											--
											--
											--
											--
											--
											--
											--
											--
											--
											--
											--
											--
											--
											--
											--
											--
											--
											--
											--
											--
											--
											--
											--
											--
											--
											--
											--
											--
											--
											--
											--
											--
											--
											--
											--
											--
											--
											--
											--
											--
											--
											--
											--
											--
											--
											--
											--
											--
											--
											--
											--
											--
											--
											--
											--
											--
											--
											--
											--
											--
											--
											--
											--
											--
											--
											--
											--
											--
											--
											--
											--
											--
											--
											--
											--
											--
											--
											--
											--
											--
											--
											--
											--
											--
											--
											--
											--
											--
											--
											--
											--
											--
											--
											--
											--
											--
											--
											--
											--
											--
											--
											--
											--
											--
											--
											--
											--
											--
											--
											--
											--
											--
											--
											--
											--
											--
											--
											--
											--
											--
											--
											--
											--
											--
											--
											--
											--
											--
											--
											--
											--
											--
											--
											--
											--
											--
											--
											--
											--
											--
											--
											--
											--
											--
											--
											--
											--
											--
											--
											--
											--
											--
											--
											--
											--
											--
											--
											--
											--
											--
											--
											--
											--
											--
											--
											--
											--
											--
											--
											--
											--
											--
											--
											--
											--
											--
											--
											--
											--
											--
											--
											--
											--
											--
											--
											--
											--
											--
											--
											--
											--
											--
											--
											--
											--
											--
											--
											--
											--
											--
											--
											--
											--
											--
											--
											--
											--
											--
											--
											--
											--
											--
											--
											--
											--
											--
											--
											--
											--
											--
											--
											--
											--
											--
											--
											--
											--
											--
											--
											--
											--
											--
											--
											--
											--
											--
											--
											--
											--
											--
											--
											--
											--
											--
											--
											--
											--
											--
											--
											--
											--
											--
											--
											--
											--
											--
											--
											--
											--
											--
											--
											--
											--
											--
											--
											--
											--
											--
											--
											--
											--
											--
											--
											--
											--
											--
											--
											--
											--
											--
											--
											--
											--
											--
											--
											--
											--
											--
											--
											--
											--
											--
											--
											--
											--
											--
											--
											--
											--
											--
											--
											--
											--
											--
											--
											--
											--
											--
											--
											--
											--
											--
											--
											--
											--
											--
											--
											--
											--
											--
											--
											--
											--
											--
											--
											--
											--
											--
											--
											--
											--
											--
											--
											--
											--
											--
											--
											--
											--
											--
											--
											--
											--
											--
											--
											--
											--
											--
											--
											--
											--
											--
											--
											--
											--
											--
											--
											--
											--
											--
											--
											--
											--
											--
											--
											--
											--
											--
											--
											--
											--
											--
											--
											--
											--
											--
											--
											--
											--
											--
											--
											--
											--
											--
											--
											--
											--
											--
											--
											--
											--
											--
											--
											--
											--
											--
											--
											--
											--
											--
											--
											--
											--
											--
											--
											--
											--
											--
											--
											--
											--
											--
											--
											--
											--
											--
											--
											--
											--
											--
											--
											--
											--
											--
											--
											--
											--
											--
											--
											--
											--
											--
											--
											--
											--
											--
											--
											--
											--
											--
											--
											--
											--
											--
											--
											--
											--
											--
											--
											--
											--
											--
											--
											--
											--
											--
											--
											--
											--
											--
											--
											--
											--
											--
											--
											--
											--
											--
											--
											--
											--
											--
											--
											--
											--
											--
											--
											--
											--
											--
											--
											--
											--
											--
											--
											--
											--
											--
											--
											--
											--
											--
											--
											--
											--
											--
											--
											--
											--
											--
											--
											--
											--
											--
											--
											--
											--
											--
											--
											--
											--
											--
											--
											--
											--
											--
											--
											--
											--
											--
											--
											--
											--
											--
											--
											--
											--
											--
											--
											--
											--
											--
											--
											--
											--
											--
											--
											--
											--
											--
											--
											--
											--
											--
											--
											--
											--
											--
											--
											--
											--
											--
											--
											--
											--
											--
											--
											--
											--
											--
											--
											--
											--
											--
											--
											--
											--
											--
											--
											--
											--
											--
											--
											--
											--
											--
											--
											--
											--
											--
											--
											--
											--
											--
											--
											--
											--
											--
											--
											--
											--
											--
											--
											--
											--
											--
											--
											--
											--
											--
											--
											--
											--
											--
											--
											--
											--
											--
											--
											--
											--
											--
											--
											--
											--
											--
											--
											--
											--
											--
											--
											--
											--
											--
											--
											--
											--
											--
											--
											--
											--
											--
											--
											--
											--
											--
											--
											--
											--
											--
											--
											--
											--
											--
											--
											--
											--
											--
											--
											--
											--
											--
											--
											--
											--
											--
											--
											--
											--
											--
											--
											--
											--
											--
											--
											--
											--
											--
											--
											--
											--
											--
											--
											--
											--
											--
											--
											--
											--
											--
											--
											--
											--
											--
											--
											--
											--
											--
											--
											--
											--
											--
											--
											--
											--
											--
											--
											--
											--
											--
											--
											--
											--
											--
											--
											--
											--
											--
											--
											--
											--
											--
											--
											--
											--
											--
											--
											--
											--
											--
											--
											--
											--
											--
											--
											--
											--
											--
											--
											--
											--
											--
											--
											--
											--
											--
											--
											--
											--
											--
											--
											--
											--
											--
											--
											--
											--
											--
											--
											--
											--
											--
											--
											--
											--
											--
											--
											--
											--
											--
											--
											--
											--
											--
											--
											--
											--
											--
											--
											--
											--
											--
											--
											--
											--
											--
											--
											--
											--
											--
											--
											--
											--
											--
											--
											--
											--
											--
											--
											--
											--
											--
											--
											--
											--
											--
											--
											--
											--
											--
											--
											--
											--
											--
											--
											--
											--
											--
											--
											--
											--
											--
											--
											--
											--
											--
											--
											--
											--
											--
											--
											--
											--
											--
											--
											--
											--
											--
											--
											--
											--
											--
											--
											--
											--
											--
											--
											--
											--
											--
											--
											--
											--
											--
											--
											--
											--
											--
											--
											--
											--
											--
											--
											--
											--
											--
											--
											--
											--
											--
											--
											--
											--
											--
											--
											--
											--
											--
											--
											--
											--
											--
											--
											--
											--
											--
											--
											--
											--
											--
											--
											--
											--
											--
											--
											--
											--
											--
											--
											--
											--
											--
											--
											--
											--
											--
											--
											--
											--
											--
											--
											--
											--
											--
											--
											--
											--
											--
											--
											--
											--
											--
											--
											--
											--
											--
											--
											--
											--
											--
											--
											--
											--
											--
											--
											--
											--
											--
											--
											--
											--
											--
											--
											--
											--
											--
											--
											--
											--
											--
											--
											--
											--
											--
											--
											--
											--
											--
											--
											--
											--
											--
											--
											--
											--
											--
											--
											--
											--
											--
											--
											--
											--
											--
											--
											--
											--
											--
											--
											--
											--
											--
											--
											--
											--
											--
											--
											--
											--
											--
											--
											--
											--
											--
											--
											--
											--
											--
											--
											--
											--
											--
											--
											--
											--
											--
											--
											--
											--
											--
											--
											--
											--
											--
											--
											--
											--
											--
											--
											--
											--
											--
											--
											--
											--
											--
											--
											--
											--
											--
											--
											--
											--
											--
											--
											--
											--
											--
											--
											--
											--
											--
											--
											--
											--
											--
											--
											--
											--
											--
											--
											--
											--
											--
											--
											--
											--
											--
											--
											--
											--
											--
											--
											--
											--
											--
											--
											--
											--
											--
											--
											--
											--
											--
											--
											--
											--
											--
											--
											--
											--
											--
											--
											--
											--
											--
											--
											--
											--
											--
											--
											--
											--
											--
											--
											--
											--
											--
											--
											--
											--
											--
											--
											--
											--
											--
											--
											--
											--
											--
											--
											--
											--
											--
											--
											--
											--
											--
											--
											--
											--
											--
											--
											--
											--
											--
											--
											--
											--
											--
											--
											--
											--
											--
											--
											--
											--
											--
											--
											--
											--
											--
											--
											--
											--
											--
											--
											--
											--
											--
											--
											--
											--
											--
											--
											--
											--
											--
											--
											--
											--
											--
											--
											--
											--
											--
											--
											--
											--
											--
											--
											--
											--
											--
											--
											--
											--
											--
											--
											--
											--
											--
											--
											--
											--
											--
											--
											--
											--
											--
											--
											--
											--
											--
											--
											--
											--
											--
											--
											--
											--
											--
											--
											--
											--
											--
											--
											--
											--
											--
											--
											--
											--
											--
											--
											--
											--
											--
											--
											--
											--
											--
											--
											--
											--
											--
											--
											--
											--
											--
											--
											--
											--
											--
											--
											--
											--
											--
											--
											--
											--
											--
											--
											--
											--
											--
											--
											--
											--
											--
											--
											--
											--
											--
											--
											--
											--
											--
											--
											--
											--
											--
											--
											--
											--
											--
											--
											--
											--
											--
											--
											--
											--
											--
											--
											--
											--
											--
											--
											--
											--
											--
											--
											--
											--
											--
											--
											--
											--
											--
											--
											--
											--
											--
											--
											--
											--
											--
											--
											--
											--
											--
											--
											--
											--
											--
											--
											--
											--

## Sheet: Fig. 2d
Time										Mean	Standard Deviation	Mean	Standard Deviation	Mean	Standard Deviation	Time							Mean	Standard Deviation	Mean	Standard Deviation
min
	0.5 CcaA + 0.75 CAL_1	0.5 CcaA + 0.75 CAL_2	0.5 CcaA + 0.75 CAL_3	0.5 CcaA + 2.25 ox M35_1	0.5 CcaA + 2.25 ox M35_2	0.5 CcaA + 2.25 ox M35_3	0.5 CcaA + 2.25 re M35_1	0.5 CcaA + 2.25 re M35_2	0.5 CcaA + 2.25 re M35_3	Statistics On Rows of B:D	Statistics On Rows of B:D	Statistics On Rows of E:G	Statistics On Rows of E:G	Statistics On Rows of H:J	Statistics On Rows of H:J		0.5 CcaA + 0.5 oxM58_1	0.5 CcaA + 0.5 oxM58_2	0.5 CcaA + 0.5 oxM58_3	0.5 CcaA + 0.5 reM58_1	0.5 CcaA + 0.5 reM58_2	0.5 CcaA + 0.5 reM58_3	Statistics On Rows of R:T	Statistics On Rows of R:T	Statistics On Rows of U:W	Statistics On Rows of U:W
0	0.02779	0.02951	0.00154	0.00935	0.01586	0.00218	0.01034	0.01595	0.00299	0.0196133	0.0156756	0.00913	0.00684265	0.00976	0.00649944	0	0.03713	0.04511	0.04613	0.0146	0.03002	0.0394	0.04279	0.00492816	0.0280067	0.012522
0.0333333	0.02751	0.02954	0.00137	0.00929	0.01522	0.0018	0.00999	0.01431	0.0031	0.0194733	0.0157108	0.00877	0.00672509	0.00913333	0.00565389	0.0166667	0.06433	0.06836	0.07242	0.03037	0.05153	0.06344	0.06837	0.00404501	0.0484467	0.0167492
0.0666667	0.02671	0.029	0.00124	0.00946	0.01398	0.00192	0.00977	0.01341	0.00278	0.0189833	0.0154088	0.00845333	0.0060927	0.00865333	0.00540226	0.0333333	0.09354	0.09473	0.09906	0.05153	0.0766	0.08896	0.0957767	0.00290504	0.0723633	0.0190713
0.1	0.02779	0.02862	0.00132	0.00921	0.01419	0.00154	0.00945	0.01271	0.00281	0.0192433	0.0155276	0.00831333	0.00637249	0.00832333	0.00504525	0.05	0.12174	0.1209	0.1248	0.07517	0.10224	0.11327	0.12248	0.00205261	0.0968933	0.0196047
0.133333	0.02762	0.02837	0.00118	0.00899	0.01349	0.00127	0.00894	0.01208	0.00301	0.0190567	0.0154862	0.00791667	0.0061803	0.00801	0.00460596	0.0666667	0.14906	0.14606	0.14816	0.09944	0.12763	0.1379	0.14776	0.00153948	0.121657	0.0199136
0.166667	0.02735	0.02848	0.00135	0.00886	0.01346	0.00085	0.00887	0.01195	0.00237	0.01906	0.0153477	0.00772333	0.00638138	0.00773	0.00489069	0.0833333	0.17467	0.17058	0.17153	0.12323	0.15174	0.16074	0.17226	0.00214049	0.145237	0.0195824
0.2	0.02666	0.02844	0.00142	0.00877	0.01365	0.00115	0.00903	0.01117	0.00274	0.01884	0.0151124	0.00785667	0.00629985	0.00764667	0.00438194	0.1	0.1999	0.19318	0.19271	0.14599	0.17502	0.18343	0.195263	0.00402234	0.168147	0.0196436
0.233333	0.02604	0.02813	0.0014	0.00881	0.01338	0.0014	0.00898	0.01071	0.00271	0.0185233	0.014866	0.00786333	0.00604584	0.00746667	0.00420923	0.116667	0.2225	0.21565	0.21358	0.16747	0.19737	0.20403	0.217243	0.00466858	0.189623	0.0194722
0.266667	0.02622	0.0282	0.00112	0.00851	0.01331	0.00157	0.00843	0.01038	0.00224	0.0185133	0.0150956	0.00779667	0.00590242	0.00701667	0.00425006	0.133333	0.24373	0.23537	0.23171	0.1884	0.21747	0.22382	0.236937	0.00616124	0.209897	0.0188855
0.3	0.02586	0.02834	0.00139	0.00823	0.01268	0.00108	0.00769	0.01014	0.00241	0.01853	0.0148954	0.00733	0.00585214	0.00674667	0.0039504	0.15	0.2636	0.25425	0.25044	0.2076	0.23691	0.24371	0.256097	0.00677156	0.229407	0.0191887
0.333333	0.02612	0.0283	0.00146	0.00831	0.01266	0.00159	0.00821	0.01009	0.00284	0.0186267	0.0149067	0.00752	0.00557712	0.00704667	0.0037624	0.166667	0.28266	0.27238	0.26741	0.22645	0.25574	0.26109	0.27415	0.00777755	0.24776	0.0186479
0.366667	0.02585	0.02786	0.00118	0.00859	0.01252	0.00114	0.00855	0.00961	0.00249	0.0182967	0.0148575	0.00741667	0.00578002	0.00688333	0.00384148	0.183333	0.30059	0.28923	0.28384	0.24492	0.27331	0.27823	0.29122	0.00855048	0.265487	0.0179803
0.4	0.02523	0.02765	0.00093	0.00813	0.01262	0.00108	0.00825	0.00959	0.00206	0.0179367	0.0147778	0.00727667	0.00581713	0.00663333	0.00401689	0.2	0.31766	0.30562	0.29855	0.26214	0.29076	0.29453	0.307277	0.00966211	0.282477	0.0177127
0.433333	0.02451	0.02788	0.00161	0.00807	0.01208	0.00081	0.00824	0.00983	0.00193	0.018	0.0142938	0.00698667	0.00571257	0.00666667	0.0041784	0.216667	0.33408	0.32154	0.31306	0.27789	0.30724	0.31006	0.322893	0.0105751	0.298397	0.0178152
0.466667	0.02457	0.02768	0.00139	0.00799	0.01212	0.00104	0.00857	0.00917	0.00196	0.01788	0.0143652	0.00705	0.00559949	0.00656667	0.00400075	0.233333	0.34953	0.33622	0.3271	0.29353	0.32253	0.3248	0.337617	0.01128	0.31362	0.0174354
0.5	0.02442	0.02773	0.00146	0.00824	0.01174	0.00072	0.00846	0.00956	0.00226	0.01787	0.0143075	0.0069	0.00563088	0.00676	0.00393573	0.25	0.36426	0.34963	0.34077	0.30879	0.33758	0.33958	0.351553	0.0118625	0.32865	0.0172283
0.533333	0.02427	0.02772	0.0012	0.00814	0.0123	0.00091	0.00814	0.00929	0.00247	0.01773	0.014419	0.00711667	0.00576354	0.00663333	0.00365111	0.266667	0.37844	0.36416	0.35369	0.32288	0.35148	0.35303	0.36543	0.0124238	0.342463	0.0169774
0.566667	0.02422	0.02765	0.00126	0.00797	0.01173	0.00061	0.00868	0.00853	0.00259	0.01771	0.014349	0.00677	0.00565629	0.0066	0.00347357	0.283333	0.39246	0.37691	0.36609	0.33675	0.36483	0.3662	0.378487	0.0132555	0.355927	0.0166216
0.6	0.02397	0.02791	0.0011	0.00806	0.01189	0.0009	0.00834	0.00854	0.00243	0.01766	0.0144761	0.00695	0.00557845	0.00643667	0.00347132	0.3	0.40505	0.39054	0.37811	0.35104	0.37944	0.37911	0.391233	0.0134834	0.369863	0.0163023
0.633333	0.02368	0.02762	0.00136	0.00747	0.01142	0.0008	0.00791	0.00924	0.00204	0.0175533	0.0141615	0.00656333	0.00536774	0.00639667	0.00383114	0.316667	0.41767	0.40209	0.38881	0.36349	0.39119	0.39145	0.402857	0.0144453	0.382043	0.0160682
0.666667	0.02351	0.02733	0.00165	0.00793	0.01134	0.00063	0.00816	0.00874	0.00241	0.0174967	0.0138559	0.00663333	0.00547147	0.00643667	0.00349923	0.333333	0.43018	0.41346	0.40018	0.37544	0.40335	0.40261	0.414607	0.0150328	0.3938	0.0159045
0.7	0.02403	0.02715	0.00091	0.00724	0.01142	0.00083	0.00816	0.00879	0.00268	0.0173633	0.0143341	0.00649667	0.00533399	0.00654333	0.00336054	0.35	0.44107	0.4242	0.41045	0.38739	0.4156	0.4145	0.42524	0.0153365	0.40583	0.015979
0.733333	0.02354	0.02722	0.00131	0.00748	0.01131	0.00028	0.00765	0.00893	0.00203	0.0173567	0.0140181	0.00635667	0.00560015	0.00620333	0.00367044	0.366667	0.45281	0.43587	0.42086	0.3984	0.42774	0.42549	0.436513	0.0159847	0.41721	0.0163287
0.766667	0.02396	0.02748	0.00136	0.00795	0.01054	0.0009	0.00808	0.00825	0.00195	0.0176	0.0141739	0.00646333	0.00498899	0.00609333	0.00358924	0.383333	0.46315	0.44623	0.43006	0.4099	0.43761	0.43659	0.44648	0.0165464	0.428033	0.0157122
0.8	0.02357	0.02692	0.00113	0.00747	0.01102	0.00021	0.00786	0.00849	0.00224	0.0172067	0.0140232	0.00623333	0.00551008	0.00619667	0.00344102	0.4	0.47357	0.45601	0.4398	0.4208	0.44872	0.44714	0.45646	0.0168895	0.438887	0.0156834
0.833333	0.02337	0.0274	0.0012	0.00796	0.01071	0.00076	0.00788	0.00848	0.00272	0.0173233	0.0141079	0.00647667	0.00513817	0.00636	0.00316658	0.416667	0.48347	0.46568	0.44969	0.43122	0.45871	0.45668	0.46628	0.016898	0.44887	0.015319
0.866667	0.02372	0.02754	0.00105	0.00768	0.01116	0.00048	0.00778	0.00842	0.0022	0.0174367	0.0143192	0.00644	0.00544691	0.00613333	0.00342136	0.433333	0.49308	0.47548	0.45838	0.44136	0.46875	0.46607	0.475647	0.0173506	0.458727	0.0150996
0.9	0.02334	0.02747	0.00117	0.00745	0.01108	0.0004	0.00784	0.0087	0.00163	0.0173267	0.0141436	0.00631	0.0054305	0.00605667	0.00385765	0.45	0.5022	0.48496	0.46737	0.45151	0.47889	0.4762	0.484843	0.0174153	0.468867	0.0150914
0.933333	0.02358	0.02712	0.00119	0.00725	0.01091	0.00115	0.00746	0.00795	0.00235	0.0172967	0.0140606	0.00643667	0.00493057	0.00592	0.0031014	0.466667	0.51219	0.49456	0.47597	0.46138	0.4873	0.48513	0.49424	0.0181121	0.477937	0.0143795
0.966667	0.02282	0.02655	0.00095	0.00745	0.01106	0.0007	0.0082	0.00834	0.00221	0.0167733	0.0138297	0.00640333	0.00525871	0.00625	0.00349944	0.483333	0.52061	0.5022	0.48338	0.47041	0.49739	0.49357	0.502063	0.0186154	0.487123	0.0145996
1	0.02272	0.02638	0.00139	0.00788	0.01101	0.00062	0.00758	0.00811	0.00201	0.01683	0.0134961	0.00650333	0.00533005	0.0059	0.00337925	0.5	0.52864	0.51102	0.49168	0.4795	0.50607	0.50258	0.510447	0.0184867	0.49605	0.0144386
1.03333	0.0229	0.02606	0.0017	0.00773	0.01055	0.00055	0.00727	0.00821	0.00241	0.0168867	0.0132466	0.00627667	0.00515598	0.00596333	0.00311296	0.516667	0.53706	0.51937	0.50033	0.48826	0.51444	0.51076	0.51892	0.0183691	0.504487	0.0141727
1.06667	0.02286	0.0264	0.00123	0.00735	0.01073	0.0002	0.00751	0.0079	0.0017	0.01683	0.0136255	0.00609333	0.0053763	0.00570333	0.00347247	0.533333	0.54531	0.52663	0.50731	0.49668	0.52311	0.51897	0.526417	0.0190009	0.51292	0.0142158
1.1	0.02268	0.02644	0.00117	0.00752	0.01115	0.00057	0.00786	0.008	0.00213	0.0167633	0.0136345	0.00641333	0.00537612	0.00599667	0.00334936	0.55	0.55395	0.53472	0.5149	0.5052	0.53089	0.52692	0.534523	0.0195257	0.521003	0.0138293
1.13333	0.02279	0.02597	0.00099	0.00796	0.01092	0.00132	0.00794	0.00838	0.0022	0.0165833	0.0135975	0.00673333	0.00491615	0.00617333	0.00344803	0.566667	0.56152	0.54149	0.52193	0.5145	0.53939	0.53517	0.541647	0.0197955	0.529687	0.0133202
1.16667	0.02269	0.02633	0.00121	0.00777	0.01055	0.00053	0.00786	0.00795	0.00239	0.0167433	0.0135748	0.00628333	0.00517279	0.00606667	0.0031844	0.583333	0.56806	0.54941	0.52926	0.52158	0.54774	0.54269	0.54891	0.0194048	0.537337	0.0138773
1.2	0.02285	0.02649	0.00091	0.00709	0.01047	0.00086	0.00754	0.00808	0.00217	0.01675	0.013838	0.00614	0.00487493	0.00593	0.00326743	0.6	0.57548	0.55617	0.53558	0.52915	0.55521	0.55074	0.555743	0.0199534	0.545033	0.0139358
1.23333	0.02304	0.02601	0.00117	0.00757	0.01039	0.00062	0.00736	0.00824	0.00229	0.01674	0.0135655	0.00619333	0.00502838	0.00596333	0.00321148	0.616667	0.58274	0.56319	0.54146	0.53691	0.5629	0.55835	0.562463	0.0206496	0.55272	0.0138796
1.26667	0.02259	0.02632	0.00129	0.00766	0.01035	0.00049	0.00738	0.0077	0.00201	0.0167333	0.0135037	0.00616667	0.00509681	0.00569667	0.00319675	0.633333	0.58998	0.57078	0.54854	0.54416	0.56967	0.56492	0.569767	0.0207386	0.559583	0.0135665
1.3	0.02268	0.02631	0.0011	0.00731	0.01037	0.00069	0.00783	0.0084	0.00218	0.0166967	0.0136285	0.00612333	0.0049479	0.00613667	0.00343841	0.65	0.59604	0.57694	0.55564	0.55149	0.57724	0.57173	0.576207	0.02021	0.56682	0.013559
1.33333	0.02301	0.02585	0.00098	0.00719	0.01054	0.00071	0.00758	0.00804	0.00224	0.0166133	0.0136131	0.00614667	0.00499736	0.00595333	0.00322406	0.666667	0.603	0.58319	0.56114	0.55823	0.58467	0.57751	0.582443	0.02094	0.57347	0.0136751
1.36667	0.02257	0.02625	0.00135	0.00721	0.01085	0.00042	0.00714	0.0076	0.00222	0.0167233	0.0134402	0.00616	0.00529368	0.00565333	0.00298224	0.683333	0.60991	0.59004	0.56689	0.56573	0.59102	0.585	0.588947	0.0215308	0.580583	0.0132108
1.4	0.02274	0.02603	0.00139	0.00719	0.01036	0.00056	0.00799	0.00832	0.00204	0.01672	0.0133777	0.00603667	0.00500076	0.00611667	0.00353435	0.7	0.61638	0.59705	0.57255	0.57311	0.5979	0.59151	0.595327	0.0219658	0.587507	0.0128707
1.43333	0.02271	0.02602	0.00073	0.00776	0.01065	0.00055	0.00743	0.00791	0.00216	0.0164867	0.0137457	0.00632	0.0052017	0.00583333	0.00319024	0.716667	0.62244	0.60295	0.57938	0.5803	0.60407	0.59769	0.60159	0.0215622	0.59402	0.0123026
1.46667	0.02307	0.02584	0.00116	0.00728	0.01044	0.00039	0.0072	0.00809	0.00247	0.01669	0.0135205	0.00603667	0.00513907	0.00592	0.00302074	0.733333	0.62784	0.60891	0.58407	0.58629	0.61071	0.60501	0.60694	0.0219514	0.60067	0.0127754
1.5	0.02207	0.02565	0.00118	0.00727	0.01059	0.00038	0.00765	0.00786	0.00224	0.0163	0.0132161	0.00608	0.00520798	0.00591667	0.00318582	0.75	0.63357	0.61405	0.59056	0.59322	0.61684	0.61051	0.612727	0.0215355	0.606857	0.0122265
1.53333	0.02311	0.02576	0.00132	0.00733	0.01065	0.00051	0.00723	0.0085	0.0025	0.01673	0.0134111	0.00616333	0.00516969	0.00607667	0.0031619	0.766667	0.63961	0.61962	0.59581	0.59919	0.62373	0.61702	0.618347	0.0219277	0.613313	0.012683
1.56667	0.02294	0.02624	0.00103	0.00705	0.01022	0.00057	0.00759	0.00799	0.00212	0.0167367	0.0137021	0.00594667	0.0049187	0.0059	0.00327968	0.783333	0.64536	0.62624	0.6019	0.60527	0.62883	0.62249	0.6245	0.0217822	0.618863	0.0121915
1.6	0.02292	0.02609	0.00094	0.00705	0.0108	0.00026	0.00726	0.00811	0.00218	0.01665	0.0136973	0.00603667	0.00534257	0.00585	0.0032066	0.8	0.65061	0.63033	0.60603	0.61183	0.63517	0.62875	0.62899	0.0223202	0.62525	0.0120572
1.63333	0.02304	0.02624	0.00128	0.0071	0.01024	0.00097	0.00763	0.00838	0.00278	0.0168533	0.0135815	0.00610333	0.00471468	0.00626333	0.00303987	0.816667	0.65555	0.63565	0.61261	0.61721	0.64146	0.63389	0.634603	0.0214891	0.630853	0.0124069
1.66667	0.02281	0.0258	0.00134	0.00709	0.01027	0.0008	0.00698	0.00769	0.00211	0.01665	0.0133429	0.00605333	0.00481936	0.00559333	0.00303747	0.833333	0.66167	0.64079	0.61724	0.62275	0.64702	0.6404	0.6399	0.0222284	0.636723	0.0125458
1.7	0.02236	0.02575	0.00124	0.00728	0.01043	0.00063	0.00689	0.00767	0.00202	0.01645	0.0132809	0.00611333	0.00500308	0.00552667	0.0030618	0.85	0.66683	0.64685	0.62106	0.62888	0.65283	0.64569	0.644913	0.0229464	0.642467	0.0122961
1.73333	0.0227	0.02581	0.00123	0.0077	0.01033	0.00032	0.00755	0.0076	0.00268	0.01658	0.0133841	0.00611667	0.00518943	0.00594333	0.00282624	0.866667	0.67156	0.65159	0.6267	0.63469	0.65938	0.65178	0.64995	0.0224749	0.648617	0.0126453
1.76667	0.02272	0.02588	0.00121	0.00712	0.01051	0.0007	0.00751	0.00717	0.00228	0.0166033	0.0134243	0.00611	0.00498238	0.00565333	0.00292633	0.883333	0.67625	0.65576	0.63101	0.64048	0.66331	0.65607	0.65434	0.0226534	0.653287	0.0116667
1.8	0.02229	0.02559	0.00074	0.00742	0.0101	0.00018	0.00748	0.0078	0.00233	0.0162067	0.0134958	0.0059	0.00513171	0.00587	0.0030699	0.9	0.6816	0.6611	0.63644	0.64568	0.66962	0.66196	0.659713	0.0226119	0.659087	0.0122259
1.83333	0.0226	0.02585	0.00114	0.00742	0.01046	0.00064	0.00742	0.00717	0.00246	0.01653	0.0134268	0.00617333	0.0050273	0.00568333	0.00279429	0.916667	0.68675	0.66575	0.63977	0.65106	0.67386	0.66663	0.66409	0.0235339	0.66385	0.0116515
1.86667	0.02225	0.02567	0.00134	0.00706	0.01021	0.00013	0.00768	0.00742	0.00249	0.01642	0.0131711	0.0058	0.00515677	0.00586333	0.00292428	0.933333	0.69073	0.67028	0.6442	0.65661	0.67957	0.67186	0.668403	0.0233217	0.669347	0.0116845
1.9	0.02257	0.02563	0.00134	0.00694	0.00993	0.00037	0.0074	0.00721	0.00221	0.0165133	0.0132293	0.00574667	0.00489044	0.00560667	0.00294313	0.95	0.69585	0.67458	0.64953	0.66244	0.68558	0.677	0.67332	0.0231857	0.675007	0.0116981
1.93333	0.02279	0.02561	0.00095	0.00696	0.01011	0.00073	0.00708	0.00735	0.00206	0.01645	0.0134972	0.00593333	0.00477353	0.00549667	0.0029793	0.966667	0.70121	0.67885	0.65428	0.66741	0.68895	0.68215	0.678113	0.0234737	0.679503	0.0110112
1.96667	0.02259	0.02615	0.00099	0.00665	0.01023	0.00053	0.0074	0.0074	0.00242	0.0165767	0.0136153	0.00580333	0.00490511	0.00574	0.0028752	0.983333	0.70524	0.6841	0.65776	0.67126	0.69463	0.68642	0.682367	0.0237874	0.684103	0.011856
2	0.0227	0.02549	0.00125	0.00706	0.01024	0.00062	0.00715	0.00695	0.0027	0.01648	0.0132631	0.00597333	0.0049012	0.0056	0.00251346	1	0.70886	0.68813	0.66192	0.67689	0.69977	0.69124	0.686303	0.0235233	0.6893	0.0115627
2.03333	0.02259	0.02564	0.001	0.00717	0.00986	0.00097	0.00721	0.00753	0.00208	0.01641	0.0134323	0.006	0.00455902	0.00560667	0.00305837	1.01667	0.71303	0.6925	0.66542	0.68209	0.70519	0.69706	0.690317	0.02388	0.69478	0.0117176
2.06667	0.02234	0.02555	0.00081	0.00691	0.00976	0.00034	0.007	0.00716	0.002	0.0162333	0.0134531	0.00567	0.00483087	0.00538667	0.00293403	1.03333	0.71737	0.69701	0.67063	0.68698	0.7098	0.70118	0.695003	0.0234345	0.69932	0.0115231
2.1	0.02233	0.02529	0.00063	0.00719	0.0099	0.00074	0.00715	0.00739	0.00224	0.0160833	0.0134646	0.00594333	0.00470553	0.00559333	0.00290655	1.05	0.72208	0.70043	0.67592	0.6915	0.71499	0.70589	0.699477	0.0230948	0.704127	0.0118439
2.13333	0.02235	0.0258	0.00105	0.00714	0.00975	0.00065	0.007	0.00755	0.00239	0.0164	0.0134049	0.00584667	0.00468583	0.00564667	0.00283373	1.06667	0.72554	0.70497	0.67902	0.69668	0.71911	0.70976	0.703177	0.0233118	0.708517	0.0112666
2.16667	0.02251	0.02544	0.00106	0.00652	0.01001	0.00081	0.00725	0.00738	0.0024	0.0163367	0.0133108	0.00578	0.00464443	0.00567667	0.00283842	1.08333	0.7304	0.70884	0.68261	0.70158	0.72319	0.71427	0.707283	0.023933	0.713013	0.0108597
2.2	0.0223	0.0257	0.00126	0.00731	0.01	0.00094	0.00735	0.00744	0.00266	0.01642	0.0132385	0.00608333	0.0046529	0.00581667	0.00273412	1.1	0.73449	0.71323	0.68557	0.70588	0.72803	0.71894	0.711097	0.0245297	0.717617	0.0111341
2.23333	0.02213	0.02528	0.00118	0.00741	0.00976	0.00083	0.00694	0.00704	0.00221	0.0161967	0.0130998	0.006	0.00462896	0.00539667	0.00276019	1.11667	0.73807	0.71734	0.69062	0.71006	0.73247	0.7235	0.715343	0.0237879	0.72201	0.0112791
2.26667	0.02278	0.0254	0.00108	0.00711	0.01001	0.00045	0.00693	0.00727	0.00223	0.01642	0.0133493	0.00585667	0.00490169	0.00547667	0.00281683	1.13333	0.74267	0.72001	0.69411	0.71475	0.7369	0.72853	0.71893	0.024298	0.726727	0.0111846
2.3	0.0221	0.02602	0.00032	0.0069	0.00961	0.00069	0.00741	0.00724	0.00221	0.0161467	0.0138457	0.00573333	0.00457301	0.00562	0.00295437	1.15	0.74609	0.72452	0.69745	0.71987	0.74091	0.73265	0.722687	0.0243718	0.731143	0.0106006
2.33333	0.02236	0.02557	0.00088	0.00677	0.00934	0.00052	0.00704	0.00703	0.00233	0.01627	0.0134244	0.00554333	0.00453615	0.00546667	0.00271644	1.16667	0.75006	0.72745	0.70085	0.72376	0.74592	0.73618	0.72612	0.0246319	0.735287	0.011107
2.36667	0.02193	0.02506	0.00141	0.00688	0.00971	0.00034	0.00711	0.00705	0.00159	0.0161333	0.0128465	0.00564333	0.00480585	0.00525	0.00316979	1.18333	0.7524	0.73149	0.70421	0.72751	0.74974	0.74069	0.729367	0.0241651	0.739313	0.0111788
2.4	0.02226	0.0256	0.00087	0.00695	0.00986	-1e-05	0.00728	0.00715	0.00216	0.0162433	0.013418	0.0056	0.0050716	0.00553	0.00291923	1.2	0.75688	0.73453	0.70708	0.73264	0.75456	0.74465	0.73283	0.0249435	0.74395	0.0109768
2.43333	0.02266	0.02511	0.00081	0.00674	0.0099	0.00064	0.00743	0.00679	0.00184	0.0161933	0.0133786	0.00576	0.00470714	0.00535333	0.00305942	1.21667	0.76047	0.73845	0.71183	0.73635	0.75892	0.75	0.736917	0.0243562	0.748423	0.0113673
2.46667	0.02232	0.025	0.00103	0.00662	0.00994	0.0007	0.00713	0.00687	0.00225	0.0161167	0.013134	0.00575333	0.00468057	0.00541667	0.00274549	1.23333	0.76401	0.74141	0.71541	0.74176	0.76183	0.75271	0.740277	0.0243198	0.7521	0.0100489
2.5	0.0225	0.02521	0.00114	0.00655	0.00984	0.00062	0.00693	0.00701	0.0023	0.0162833	0.0131843	0.00567	0.00467257	0.00541333	0.00269652	1.25	0.76683	0.74655	0.71886	0.74577	0.76605	0.75736	0.74408	0.0240802	0.756393	0.0101745
2.53333	0.02226	0.02528	0.00102	0.00689	0.00988	0.00046	0.00701	0.00711	0.00213	0.0161867	0.0132212	0.00574333	0.00481355	0.00541667	0.00284678	1.26667	0.77141	0.74947	0.72285	0.74922	0.77064	0.76157	0.74791	0.0243176	0.760477	0.0107518
2.56667	0.02198	0.02483	0.00124	0.00705	0.00909	0.00028	0.00709	0.00697	0.00288	0.0160167	0.0128761	0.00547333	0.00461177	0.00564667	0.00239675	1.28333	0.77348	0.75279	0.72465	0.75309	0.77394	0.76453	0.750307	0.0245095	0.763853	0.0104415
2.6	0.02217	0.0251	0.00141	0.00687	0.00945	0.0006	0.00734	0.0072	0.00229	0.0162267	0.012915	0.00564	0.00455141	0.00561	0.00287606	1.3	0.77716	0.75642	0.72892	0.75669	0.77875	0.76834	0.754167	0.0241988	0.767927	0.0110358
2.63333	0.02218	0.02466	0.00097	0.00691	0.00949	0.00077	0.0072	0.00755	0.00272	0.0159367	0.0130207	0.00572333	0.00447948	0.00582333	0.00269326	1.31667	0.78089	0.75821	0.73106	0.76101	0.78269	0.77188	0.75672	0.0249484	0.77186	0.01084
2.66667	0.02226	0.02431	0.00127	0.00707	0.00972	0.00088	0.00713	0.00674	0.00237	0.0159467	0.0127516	0.00589	0.0045366	0.00541333	0.00264281	1.33333	0.78372	0.7623	0.73565	0.76437	0.78655	0.77527	0.760557	0.0240824	0.775397	0.0110905
2.7	0.02157	0.02505	0.00122	0.00657	0.00948	0.00061	0.007	0.00699	0.00256	0.0159467	0.0128718	0.00555333	0.00452155	0.00551667	0.00256055	1.35	0.78755	0.76559	0.73781	0.76799	0.78923	0.7802	0.76365	0.0249267	0.77914	0.0106596
2.73333	0.02191	0.02531	0.00091	0.00612	0.00972	3e-05	0.00725	0.00689	0.00268	0.0160433	0.0132156	0.00529	0.00489803	0.00560667	0.00254095	1.36667	0.79033	0.76815	0.74136	0.7728	0.79406	0.78227	0.766613	0.0245211	0.783043	0.0106511
2.76667	0.02208	0.02463	0.00129	0.00665	0.00957	0.00053	0.00757	0.00687	0.00236	0.016	0.0128029	0.00558333	0.00461343	0.0056	0.00282767	1.38333	0.79298	0.77214	0.74348	0.77639	0.79713	0.78722	0.769533	0.0248527	0.786913	0.0103734
2.8	0.02198	0.02484	0.00088	0.00718	0.00987	0.00022	0.00685	0.00739	0.00226	0.0159	0.0130861	0.00575667	0.00497996	0.0055	0.00281888	1.4	0.79655	0.77402	0.74726	0.77898	0.80003	0.79049	0.77261	0.0246752	0.789833	0.0105404
2.83333	0.02203	0.02481	0.00094	0.00682	0.01004	-8e-05	0.00743	0.00709	0.00249	0.0159267	0.0130531	0.00559333	0.00517031	0.00567	0.0027592	1.41667	0.79952	0.77769	0.75015	0.78367	0.80402	0.7934	0.775787	0.02474	0.793697	0.0101782
2.86667	0.02171	0.02512	0.00077	0.00743	0.00986	0.00067	0.0072	0.00776	0.00203	0.0158667	0.0131848	0.00598667	0.00476198	0.00566333	0.00315899	1.43333	0.80276	0.7807	0.75235	0.78674	0.8073	0.79718	0.778603	0.0252703	0.797073	0.0102804
2.9	0.02174	0.0249	0.00075	0.00663	0.00996	9e-05	0.00677	0.00707	0.0021	0.0157967	0.0131262	0.00556	0.00502124	0.00531333	0.00278687	1.45	0.80574	0.78395	0.75629	0.79113	0.81079	0.80049	0.781993	0.024783	0.800803	0.00983374
2.93333	0.02193	0.02475	0.00107	0.00671	0.00969	0.00052	0.00708	0.00679	0.00199	0.0159167	0.0129347	0.00564	0.0046777	0.00528667	0.00285868	1.46667	0.80802	0.78689	0.75785	0.79359	0.81495	0.8045	0.784253	0.0251887	0.804347	0.0106808
2.96667	0.02199	0.02451	0.00088	0.0071	0.00962	0.00043	0.00715	0.00683	0.00223	0.0157933	0.0129766	0.00571667	0.0047486	0.00540333	0.00275284	1.48333	0.81081	0.7886	0.76171	0.79875	0.81886	0.80839	0.78704	0.0245871	0.808667	0.0100579
3	0.02168	0.02472	0.00119	0.00715	0.00942	0.00038	0.00678	0.00668	0.0016	0.0158633	0.0127981	0.00565	0.00470297	0.00502	0.00296223	1.5	0.81349	0.79228	0.76489	0.80137	0.82161	0.81175	0.79022	0.0243654	0.811577	0.0101211
3.03333	0.02191	0.02498	0.00125	0.00608	0.00932	0.00011	0.00682	0.00648	0.00246	0.0160467	0.0129059	0.00517	0.00467195	0.00525333	0.00242506	1.51667	0.81791	0.79555	0.76714	0.8045	0.8247	0.81415	0.793533	0.025445	0.81445	0.0101033
3.06667	0.02217	0.02509	0.00116	0.00669	0.00949	0.00027	0.00695	0.00695	0.00256	0.01614	0.013055	0.00548333	0.00472696	0.00548667	0.00253457	1.53333	0.81946	0.79706	0.76856	0.80849	0.82776	0.8193	0.795027	0.0255108	0.818517	0.00965885
3.1	0.02197	0.025	0.00122	0.00704	0.00981	0.00037	0.00701	0.00685	0.00232	0.0160633	0.0129437	0.00574	0.00485241	0.00539333	0.00266279	1.55	0.82272	0.80116	0.77224	0.81133	0.83093	0.82034	0.798707	0.0253293	0.820867	0.00981061
3.13333	0.02184	0.02534	0.00107	0.00667	0.00959	-4e-05	0.00672	0.00673	0.00245	0.0160833	0.0131192	0.00540667	0.00493774	0.0053	0.00246818	1.56667	0.82484	0.80332	0.77467	0.81486	0.83501	0.82472	0.800943	0.0251693	0.824863	0.0100758
3.16667	0.02168	0.02451	0.00089	0.00648	0.00915	0.00024	0.00678	0.00659	0.00227	0.0156933	0.0128979	0.00529	0.00457265	0.00521333	0.00255077	1.58333	0.82736	0.80476	0.7779	0.81842	0.83815	0.82799	0.80334	0.0247606	0.828187	0.00986647
3.2	0.02214	0.02422	0.00073	0.00674	0.00888	0.00016	0.00732	0.00676	0.00256	0.0156967	0.0130032	0.00526	0.00454449	0.00554667	0.00260164	1.6	0.82984	0.80866	0.78021	0.82169	0.84212	0.83017	0.806237	0.0249036	0.831327	0.010264
3.23333	0.02205	0.02467	0.0012	0.00658	0.00905	0.00048	0.00643	0.00708	0.0027	0.0159733	0.012861	0.00537	0.00441127	0.00540333	0.00236361	1.61667	0.83319	0.81232	0.78267	0.82536	0.84518	0.83419	0.809393	0.0253868	0.83491	0.0099296
3.26667	0.02158	0.02489	0.00118	0.00666	0.00924	0.00073	0.00681	0.00655	0.00252	0.0158833	0.0128406	0.00554333	0.00436351	0.00529333	0.00240529	1.63333	0.83471	0.81363	0.7849	0.82828	0.84872	0.83667	0.81108	0.0250027	0.83789	0.0102745
3.3	0.02193	0.02471	0.00106	0.00723	0.00956	0.00022	0.00707	0.00707	0.00226	0.0159	0.0129268	0.00567	0.00486149	0.00546667	0.00277705	1.65	0.83884	0.8157	0.78776	0.83117	0.85056	0.83975	0.8141	0.0255776	0.840493	0.00971635
3.33333	0.02179	0.02471	0.00101	0.00649	0.00948	0.00011	0.00711	0.0071	0.00238	0.0158367	0.012923	0.00536	0.00478612	0.00553	0.00272798	1.66667	0.84023	0.81884	0.78999	0.83495	0.85395	0.84282	0.816353	0.0252121	0.843907	0.0095465
3.36667	0.02193	0.02458	0.00159	0.00693	0.00949	8e-05	0.00709	0.00683	0.00238	0.0160333	0.0125783	0.0055	0.00486525	0.00543333	0.00264746	1.68333	0.84245	0.82155	0.7925	0.83944	0.85702	0.84712	0.818833	0.0250856	0.84786	0.00881333
3.4	0.02238	0.02456	0.00118	0.00702	0.00952	0.00052	0.00664	0.00671	0.00237	0.01604	0.0129152	0.00568667	0.00464579	0.00524	0.00248574	1.7	0.84596	0.82392	0.79556	0.84159	0.85996	0.84851	0.821813	0.025266	0.85002	0.00927762
3.43333	0.02159	0.02442	0.00088	0.00683	0.00939	0.00022	0.00652	0.00658	0.0023	0.01563	0.012852	0.00548	0.00473171	0.00513333	0.00245392	1.71667	0.8483	0.82576	0.79769	0.84461	0.86284	0.85236	0.823917	0.0253553	0.85327	0.00914901
3.46667	0.02174	0.02466	0.00142	0.00657	0.00905	0.00014	0.0067	0.00689	0.00207	0.01594	0.0126592	0.00525333	0.00459861	0.00522	0.00272963	1.73333	0.84962	0.82912	0.80038	0.8465	0.86653	0.85452	0.826373	0.0247346	0.85585	0.010081
3.5	0.02149	0.02439	0.00103	0.00713	0.0091	0.00051	0.00662	0.00668	0.00232	0.0156367	0.0127326	0.00558	0.00449988	0.00520667	0.00250011	1.75	0.85161	0.83069	0.80208	0.85019	0.8687	0.85807	0.828127	0.0248643	0.858987	0.00928898
3.53333	0.0213	0.02431	0.00125	0.00644	0.00931	0.00075	0.00702	0.00647	0.00248	0.01562	0.0125355	0.0055	0.00435673	0.00532333	0.00247771	1.76667	0.85406	0.83301	0.80461	0.8532	0.87252	0.86144	0.83056	0.0248159	0.862387	0.00969473
3.56667	0.02173	0.02494	0.00099	0.00706	0.00971	0.00056	0.00668	0.00697	0.00202	0.0158867	0.0130003	0.00577667	0.00470806	0.00522333	0.00277795	1.78333	0.8567	0.83621	0.80679	0.85591	0.87477	0.86477	0.833233	0.0250878	0.86515	0.00943574
3.6	0.02159	0.02474	0.00128	0.00668	0.00938	3e-05	0.00708	0.00667	0.00247	0.01587	0.0127331	0.00536333	0.00481205	0.00540667	0.00255148	1.8	0.85972	0.83836	0.80939	0.85873	0.87885	0.86648	0.835823	0.0252607	0.86802	0.010148
3.63333	0.02154	0.02426	0.00104	0.0064	0.00961	0.00035	0.0067	0.00653	0.00236	0.0156133	0.0126939	0.00545333	0.00470202	0.00519667	0.0024581	1.81667	0.86215	0.84094	0.81173	0.86158	0.88122	0.87042	0.838273	0.0253156	0.871073	0.00983629
3.66667	0.02158	0.02482	0.00063	0.00652	0.00947	0.00036	0.00672	0.007	0.00272	0.0156767	0.0131311	0.00545	0.0046483	0.00548	0.00239433	1.83333	0.86399	0.84253	0.81317	0.86467	0.88413	0.87342	0.839897	0.0255121	0.874073	0.00974644
3.7	0.02184	0.02472	0.00058	0.00697	0.00941	0.00017	0.00693	0.00666	0.00235	0.0157133	0.0131847	0.00551667	0.00478837	0.00531333	0.00256987	1.85	0.867	0.84479	0.81555	0.86796	0.88656	0.87411	0.842447	0.0258049	0.87621	0.00947615
3.73333	0.02207	0.02494	0.00104	0.00694	0.00961	0.0005	0.00709	0.00671	0.00254	0.0160167	0.0130493	0.00568333	0.00468321	0.00544667	0.00252441	1.86667	0.86735	0.84704	0.81804	0.87091	0.88964	0.87727	0.844143	0.0247823	0.879273	0.00952435
3.76667	0.02104	0.02498	0.00089	0.00647	0.00944	0.00031	0.0066	0.00673	0.00223	0.0156367	0.012922	0.00540667	0.00465696	0.00518667	0.00256137	1.88333	0.87147	0.84886	0.82014	0.8739	0.89285	0.8807	0.846823	0.0257255	0.882483	0.00960004
3.8	0.02186	0.02418	0.00118	0.00688	0.00969	0.00021	0.00656	0.00678	0.00245	0.01574	0.0126626	0.00559333	0.00486921	0.00526333	0.0024389	1.9	0.87225	0.85145	0.82357	0.87676	0.89553	0.88275	0.84909	0.0244257	0.885013	0.0095875
3.83333	0.02149	0.02466	0.00103	0.00701	0.00937	0.00044	0.00714	0.00638	0.00214	0.0157267	0.012826	0.00560667	0.00462744	0.00522	0.00269429	1.91667	0.8749	0.85294	0.82483	0.8797	0.89709	0.88581	0.85089	0.0250979	0.887533	0.00882216
3.86667	0.02153	0.02432	0.00085	0.00645	0.00954	8e-05	0.00656	0.00711	0.00248	0.0155667	0.0128211	0.00535667	0.00482384	0.00538333	0.00252935	1.93333	0.87721	0.85515	0.82799	0.88189	0.89934	0.88877	0.85345	0.024654	0.89	0.00878978
3.9	0.02196	0.02451	0.00058	0.00694	0.00968	0.00031	0.00686	0.00672	0.00245	0.0156833	0.0131419	0.00564333	0.0048177	0.00534333	0.00250668	1.95	0.87983	0.85826	0.8289	0.88496	0.90317	0.89212	0.855663	0.0255641	0.893417	0.00917399
3.93333	0.0214	0.02474	0.00113	0.00689	0.00963	0.00048	0.00692	0.00653	0.00265	0.0157567	0.0127767	0.00566667	0.00469607	0.00536667	0.00236077	1.96667	0.8812	0.85919	0.83087	0.88738	0.90658	0.89408	0.857087	0.0252308	0.896013	0.00974491
3.96667	0.0219	0.02477	0.0007	0.00666	0.00923	0.00028	0.00693	0.00688	0.00263	0.01579	0.0131469	0.00539	0.00460818	0.00548	0.0024683	1.98333	0.88331	0.86139	0.83358	0.89039	0.90735	0.89626	0.859427	0.0249231	0.898	0.00861285
4	0.02183	0.02444	0.00072	0.00683	0.00906	0.00011	0.00622	0.00693	0.00249	0.0156633	0.0130069	0.00533333	0.00465893	0.00521333	0.00238504	2	0.88575	0.86395	0.83522	0.89263	0.91185	0.8989	0.86164	0.0253441	0.901127	0.00980156
4.03333	0.02136	0.02431	0.00127	0.00656	0.00946	-0.0006	0.00714	0.00649	0.00264	0.0156467	0.0125376	0.00514	0.00517815	0.00542333	0.00243225	2.01667	0.8866	0.86467	0.83764	0.89626	0.91388	0.90139	0.86297	0.0245242	0.903843	0.00906257
4.06667	0.02188	0.02459	0.00097	0.00649	0.00939	-0.00014	0.0068	0.00668	0.00245	0.0158133	0.0129259	0.00524667	0.00488514	0.00531	0.00247756	2.03333	0.88959	0.86752	0.83897	0.89832	0.91676	0.90432	0.86536	0.025379	0.906467	0.00940556
4.1	0.02154	0.02468	0.00096	0.00644	0.00931	0.00035	0.00638	0.00656	0.00236	0.0157267	0.0128843	0.00536667	0.00457542	0.0051	0.00237462	2.05	0.89178	0.8692	0.84097	0.89992	0.91823	0.90629	0.867317	0.0254573	0.908147	0.00929513
4.13333	0.02205	0.02458	0.00097	0.00677	0.00961	0.00041	0.00672	0.00681	0.00235	0.0158667	0.0129628	0.00559667	0.0047109	0.00529333	0.0025494	2.06667	0.89289	0.87197	0.84293	0.90328	0.922	0.9093	0.869263	0.0250897	0.911527	0.00955658
4.16667	0.02173	0.02451	0.00114	0.00698	0.00986	0.00066	0.00696	0.00688	0.00235	0.0157933	0.0127661	0.00583333	0.00470597	0.00539667	0.00263879	2.08333	0.89505	0.87205	0.84497	0.90581	0.92412	0.91134	0.87069	0.0250677	0.913757	0.00939118
4.2	0.02139	0.0243	0.00088	0.00682	0.00922	0.00048	0.00676	0.00666	0.00255	0.0155233	0.0127647	0.00550667	0.00451559	0.00532333	0.0024023	2.1	0.89642	0.87504	0.84626	0.90893	0.92791	0.91497	0.872573	0.0251708	0.91727	0.00969678
4.23333	0.02155	0.02486	0.00123	0.00688	0.00939	0.0005	0.00651	0.00618	0.00182	0.01588	0.0127948	0.00559	0.00458324	0.00483667	0.00261772	2.11667	0.89929	0.87778	0.84855	0.9112	0.92912	0.9176	0.875207	0.0254677	0.919307	0.00908109
4.26667	0.0216	0.02443	0.00041	0.00628	0.00936	0.00024	0.00703	0.0063	0.00219	0.01548	0.0131275	0.00529333	0.00463937	0.00517333	0.0026093	2.13333	0.90023	0.87879	0.85166	0.91345	0.93095	0.91905	0.876893	0.0243405	0.92115	0.008937
4.3	0.02205	0.02418	0.00077	0.00652	0.00921	-0.00034	0.00672	0.00646	0.00242	0.0156667	0.0129448	0.00513	0.0049244	0.0052	0.00241106	2.15	0.90165	0.88102	0.85285	0.91542	0.93365	0.92233	0.878507	0.0244969	0.9238	0.00920347
4.33333	0.02181	0.02447	0.00111	0.00657	0.00925	0.00012	0.00655	0.00691	0.00244	0.0157967	0.0127884	0.00531333	0.00469293	0.0053	0.00248336	2.16667	0.90474	0.88339	0.85378	0.91824	0.93658	0.92382	0.880637	0.0255913	0.926213	0.00940133
4.36667	0.02093	0.02463	0.00013	0.00687	0.00916	0.00058	0.0069	0.00624	0.00268	0.01523	0.0132072	0.00553667	0.00444268	0.00527333	0.00227001	2.18333	0.90628	0.88518	0.85695	0.9207	0.93968	0.92668	0.882803	0.0247507	0.92902	0.00970396
4.4	0.02155	0.02444	0.00099	0.00644	0.009	0.0003	0.00618	0.00668	0.003	0.01566	0.0127865	0.00524667	0.00447108	0.00528667	0.00199603	2.2	0.90784	0.8857	0.85744	0.92466	0.94169	0.92871	0.88366	0.0252619	0.931687	0.00889666
4.43333	0.02179	0.02421	0.00067	0.00672	0.00919	-0.00017	0.00656	0.00665	0.00225	0.0155567	0.0129489	0.00524667	0.00485082	0.00515333	0.00251476	2.21667	0.91052	0.88977	0.86046	0.92652	0.94344	0.93131	0.886917	0.0251517	0.933757	0.00872131
4.46667	0.02133	0.02415	0.00089	0.00641	0.00914	0.00039	0.0067	0.00584	0.00197	0.0154567	0.0126937	0.00531333	0.0044769	0.00483667	0.00251957	2.23333	0.90977	0.89031	0.86096	0.92943	0.94676	0.93366	0.887013	0.0245714	0.936617	0.00903541
4.5	0.02158	0.02483	0.00117	0.00667	0.00922	0.00043	0.00664	0.00658	0.0018	0.01586	0.0128253	0.00544	0.00452225	0.00500667	0.00277722	2.25	0.91292	0.89181	0.86339	0.92979	0.94744	0.9356	0.889373	0.0248547	0.93761	0.00899504
4.53333	0.02188	0.02433	0.00102	0.00681	0.00952	7e-05	0.00676	0.00636	0.00223	0.0157433	0.0128095	0.00546667	0.00486611	0.00511667	0.00250791	2.26667	0.91587	0.89203	0.86553	0.93307	0.95159	0.93817	0.891143	0.0251817	0.940943	0.00956641
4.56667	0.02148	0.02497	0.00088	0.00706	0.00938	9e-05	0.00631	0.00624	0.00206	0.0157767	0.0130184	0.00551	0.00483507	0.00487	0.00243378	2.28333	0.91675	0.89491	0.86685	0.93528	0.95398	0.94052	0.892837	0.0250145	0.94326	0.00964641
4.6	0.02146	0.02459	0.00066	0.00709	0.00919	0.00031	0.0066	0.00624	0.00179	0.01557	0.0130069	0.00553	0.00464099	0.00487667	0.00267919	2.3	0.91881	0.89716	0.86991	0.93763	0.95527	0.94188	0.895293	0.0245034	0.944927	0.0092062
4.63333	0.02175	0.02493	0.00057	0.0063	0.00923	-0.00019	0.00617	0.00627	0.00248	0.01575	0.0132421	0.00511333	0.00482081	0.00497333	0.00215987	2.31667	0.92135	0.89848	0.86956	0.93941	0.95815	0.94508	0.896463	0.0259538	0.947547	0.00961042
4.66667	0.02135	0.02437	0.00112	0.00698	0.0092	-0.00043	0.00657	0.00643	0.00263	0.0156133	0.0126421	0.00525	0.00504271	0.00521	0.00223544	2.33333	0.92153	0.90158	0.87237	0.94206	0.95978	0.94678	0.898493	0.0247249	0.94954	0.00917675
4.7	0.02158	0.02517	0.00079	0.00654	0.00925	0.00023	0.00711	0.00648	0.00231	0.0158467	0.0131624	0.00534	0.00462819	0.0053	0.00260851	2.35	0.9232	0.90222	0.87381	0.94544	0.96272	0.94906	0.899743	0.024788	0.952407	0.00911316
4.73333	0.02195	0.02463	0.00078	0.00677	0.00917	0.00036	0.00708	0.00614	0.00231	0.0157867	0.0130651	0.00543333	0.00455456	0.00517667	0.0025267	2.36667	0.92586	0.90391	0.87582	0.94673	0.96523	0.95168	0.901863	0.0250827	0.954547	0.00957736
4.76667	0.0214	0.02431	0.00061	0.00656	0.0093	0.00013	0.0068	0.00644	0.00213	0.01544	0.0129253	0.00533	0.00470711	0.00512333	0.00259854	2.38333	0.92735	0.90507	0.87757	0.9499	0.96793	0.95375	0.90333	0.0249356	0.957193	0.0094954
4.8	0.02174	0.0246	0.00098	0.00662	0.00938	0.00036	0.00652	0.00605	0.00241	0.0157733	0.012891	0.00545333	0.00462179	0.00499333	0.00224954	2.4	0.92818	0.90776	0.88069	0.95238	0.96825	0.95671	0.905543	0.0238225	0.959113	0.00820343
4.83333	0.02181	0.02475	0.00127	0.00683	0.00928	0.00051	0.00653	0.00638	0.00237	0.0159433	0.0127922	0.00554	0.00452507	0.00509333	0.00235967	2.41667	0.93052	0.90844	0.88029	0.95439	0.97179	0.95784	0.906417	0.0251761	0.96134	0.0092129
4.86667	0.02145	0.02502	0.00041	0.00656	0.00925	0.00015	0.00633	0.00608	0.0025	0.0156267	0.0132984	0.00532	0.00467501	0.00497	0.00214273	2.43333	0.93256	0.9101	0.88265	0.95601	0.97297	0.9599	0.908437	0.0249965	0.96296	0.00888443
4.9	0.02116	0.02503	0.00101	0.00652	0.00929	0.00037	0.00676	0.00634	0.00277	0.0157333	0.0128968	0.00539333	0.00456548	0.00529	0.00219246	2.45	0.93338	0.91103	0.88469	0.95834	0.97416	0.9645	0.9097	0.0243722	0.965667	0.00797427
4.93333	0.02117	0.02512	0.00092	0.00645	0.00948	0.00046	0.00636	0.00619	0.00269	0.0157367	0.0129827	0.00546333	0.00459023	0.00508	0.00207155	2.46667	0.93453	0.91327	0.88668	0.96138	0.97855	0.96379	0.911493	0.0239744	0.967907	0.00929583
4.96667	0.02132	0.02469	0.00047	0.0065	0.00904	0.00027	0.00647	0.00655	0.00216	0.0154933	0.0131192	0.00527	0.00451253	0.00506	0.00251179	2.48333	0.93678	0.91508	0.88718	0.96384	0.97986	0.96705	0.913013	0.0248645	0.97025	0.00847585
5	0.02149	0.02429	0.00058	0.00663	0.00895	0.00024	0.00647	0.0064	0.00259	0.0154533	0.0129565	0.00527333	0.0045107	0.00515333	0.00222019	2.5	0.93862	0.91643	0.88826	0.96433	0.98256	0.96971	0.914437	0.0252391	0.9722	0.00936661
5.03333	0.02129	0.0247	0.00132	0.00646	0.00895	0.00014	0.00677	0.00611	0.00222	0.01577	0.0126297	0.00518333	0.00454163	0.00503333	0.00245866	2.51667	0.93899	0.91762	0.89091	0.96629	0.98445	0.97079	0.91584	0.0240894	0.973843	0.00945719
5.06667	0.02186	0.02496	0.00065	0.00644	0.00888	2e-05	0.00666	0.00589	0.00252	0.0158233	0.0132316	0.00511333	0.00457656	0.00502333	0.00220187	2.53333	0.94098	0.91938	0.89194	0.96904	0.98668	0.9731	0.917433	0.0245779	0.976273	0.00923823
5.1	0.02182	0.02476	0.00087	0.00657	0.00907	8e-05	0.00651	0.0064	0.0021	0.0158167	0.0130274	0.00524	0.00464023	0.00500333	0.00251496	2.55	0.94239	0.92086	0.89311	0.97136	0.98952	0.97464	0.918787	0.0247053	0.978507	0.0096778
5.13333	0.02166	0.02436	0.00045	0.00664	0.0094	0.00021	0.00696	0.00583	0.00233	0.01549	0.0130948	0.00541667	0.00471555	0.00504	0.00241398	2.56667	0.94462	0.92347	0.89504	0.97319	0.99189	0.97652	0.921043	0.0248789	0.980533	0.0099751
5.16667	0.02159	0.02453	0.00087	0.00676	0.00915	0.00027	0.00687	0.00593	0.0022	0.0156633	0.0128955	0.00539333	0.00459504	0.005	0.00247	2.58333	0.94589	0.92456	0.89939	0.97482	0.99291	0.97808	0.92328	0.0232764	0.981937	0.00964196
5.2	0.02193	0.02487	0.0007	0.00679	0.00894	0.00032	0.00686	0.00658	0.00199	0.0158333	0.013188	0.00535	0.00448679	0.00514333	0.00273445	2.6	0.94683	0.92665	0.89799	0.97914	0.99548	0.98058	0.923823	0.0245424	0.985067	0.00904691
5.23333	0.02162	0.02459	0.00075	0.00646	0.00905	-2e-05	0.00642	0.00608	0.0023	0.0156533	0.0129918	0.00516333	0.00467196	0.00493333	0.00228686	2.61667	0.94724	0.92646	0.89948	0.98026	0.99748	0.98307	0.924393	0.023947	0.986937	0.00923826
5.26667	0.02145	0.0244	0.00078	0.00677	0.00899	0.00024	0.0067	0.00599	0.00222	0.0155433	0.0128702	0.00533333	0.00454848	0.00497	0.00240788	2.63333	0.95088	0.92997	0.90091	0.9817	0.99943	0.98498	0.927253	0.0250955	0.988703	0.00943322
5.3	0.02166	0.02488	0.00055	0.00656	0.00927	-7e-05	0.00649	0.00596	0.00203	0.0156967	0.0132158	0.00525333	0.00480515	0.00482667	0.00243644	2.65	0.95215	0.93015	0.9036	0.98458	1.00072	0.98616	0.928633	0.0243105	0.990487	0.00889747
5.33333	0.02142	0.02438	0.00076	0.00647	0.00904	0.00036	0.00646	0.00596	0.00238	0.01552	0.0128679	0.00529	0.00445869	0.00493333	0.00222534	2.66667	0.95381	0.93053	0.90463	0.98556	1.00378	0.98897	0.929657	0.0246016	0.99277	0.00968618
5.36667	0.02169	0.02452	0.00026	0.00656	0.00844	0.00031	0.00652	0.00615	0.00188	0.01549	0.0132653	0.00510333	0.00425625	0.00485	0.00257874	2.68333	0.95554	0.93242	0.90571	0.98797	1.00443	0.99018	0.931223	0.0249365	0.994193	0.00893381
5.4	0.02173	0.02471	0.00106	0.0063	0.00928	3e-05	0.00636	0.00607	0.00178	0.0158333	0.0128806	0.00520333	0.00472151	0.00473667	0.00256465	2.7	0.95636	0.93415	0.90846	0.98953	1.00762	0.99093	0.93299	0.0239711	0.996027	0.0100645
5.43333	0.02187	0.02449	0.00114	0.00665	0.00926	-9e-05	0.00614	0.00609	0.00248	0.0158333	0.0127921	0.00527333	0.00482463	0.00490333	0.00209882	2.71667	0.95796	0.93676	0.90734	0.99209	1.00981	0.99547	0.93402	0.025421	0.999123	0.00940796
5.46667	0.02217	0.02485	0.00058	0.00643	0.00914	-9e-05	0.00619	0.00624	0.0021	0.0158667	0.0133063	0.00516	0.00474425	0.00484333	0.00237593	2.73333	0.95861	0.93714	0.90836	0.99471	1.01162	0.99694	0.934703	0.0252135	1.00109	0.00918716
5.5	0.0219	0.02433	0.00064	0.00616	0.00861	0.0003	0.00685	0.00606	0.00234	0.0156233	0.0130327	0.00502333	0.00427002	0.00508333	0.00240841	2.75	0.96005	0.93952	0.91116	0.99623	1.01398	0.99793	0.93691	0.0245493	1.00271	0.00979417
5.53333	0.02147	0.0243	0.00051	0.00634	0.00916	-0.00042	0.00639	0.00591	0.00216	0.0154267	0.0129955	0.00502667	0.00492318	0.00482	0.0023161	2.76667	0.96101	0.94032	0.91339	0.99787	1.01423	0.99945	0.93824	0.023878	1.00385	0.00902399
5.56667	0.02161	0.0246	0.00116	0.00648	0.00935	4e-05	0.00666	0.00609	0.00202	0.01579	0.0127578	0.00529	0.00476771	0.00492333	0.00253046	2.78333	0.9632	0.9411	0.91391	1.00006	1.0171	1.0036	0.939403	0.0246888	1.00692	0.00899206
5.6	0.02161	0.02473	0.00038	0.00642	0.00951	-0.00021	0.00696	0.00623	0.00226	0.0155733	0.01325	0.00524	0.00496628	0.00515	0.00252929	2.8	0.96353	0.94225	0.91579	1.00248	1.01785	1.00409	0.940523	0.0239168	1.00814	0.00844755
5.63333	0.02143	0.02465	0.00072	0.00641	0.00894	-0.00026	0.0064	0.00633	0.00216	0.0156	0.0129866	0.00503	0.00475272	0.00496333	0.00242801	2.81667	0.96454	0.94443	0.91785	1.00407	1.02051	1.00535	0.942273	0.0234196	1.00998	0.00914456
5.66667	0.02128	0.02449	0.00107	0.00693	0.00887	-0.00024	0.00623	0.00589	0.00192	0.0156133	0.0126967	0.00518667	0.00479869	0.00468	0.00239627	2.83333	0.96704	0.94415	0.9193	1.00504	1.023	1.00966	0.943497	0.0238767	1.01257	0.00932614
5.7	0.0214	0.02444	0.00111	0.00635	0.00918	0.00014	0.0061	0.0063	0.00234	0.01565	0.0126834	0.00522333	0.00462411	0.00491333	0.00223081	2.85	0.9692	0.94569	0.9196	1.00844	1.02412	1.00893	0.94483	0.0248112	1.01383	0.00891477
5.73333	0.0214	0.02446	0.00078	0.00668	0.00915	-3e-05	0.00632	0.00634	0.00174	0.0155467	0.0128795	0.00526667	0.00475039	0.0048	0.00265006	2.86667	0.97079	0.94834	0.92108	1.00804	1.02794	1.01207	0.946737	0.0248938	1.01602	0.0105207
5.76667	0.02111	0.02478	0.00059	0.00655	0.0089	2e-05	0.00616	0.00578	0.00231	0.0154933	0.0130365	0.00515667	0.00460105	0.00475	0.00212163	2.88333	0.97023	0.94974	0.92197	1.01123	1.0288	1.01371	0.947313	0.0242213	1.01791	0.00950932
5.8	0.02131	0.02475	0.00112	0.00655	0.00835	-9e-05	0.00662	0.00614	0.00197	0.0157267	0.0127661	0.00493667	0.00444528	0.00491	0.0025574	2.9	0.97239	0.95074	0.92366	1.0132	1.03058	1.01607	0.94893	0.0244154	1.01995	0.00931702
5.83333	0.02104	0.02437	0.00064	0.00642	0.00925	-0.00036	0.00616	0.00634	0.00251	0.01535	0.0128476	0.00510333	0.00493844	0.00500333	0.00216116	2.91667	0.97385	0.95197	0.92432	1.01596	1.03251	1.01705	0.950047	0.024821	1.02184	0.00925655
5.86667	0.0212	0.02484	0.00037	0.00654	0.00895	0.00013	0.00654	0.0064	0.00223	0.01547	0.013203	0.00520667	0.00455867	0.00505667	0.00244897	2.93333	0.97546	0.95221	0.92641	1.01772	1.03499	1.0194	0.95136	0.024536	1.02404	0.00952298
5.9	0.02087	0.02463	0.00072	0.00664	0.00911	-0.00011	0.00662	0.00629	0.00216	0.0154067	0.0128572	0.00521333	0.0047727	0.00502333	0.0024852	2.95	0.97596	0.95527	0.92739	1.02068	1.03577	1.02135	0.952873	0.0243735	1.02593	0.00852539
5.93333	0.02112	0.02431	0.00068	0.00666	0.00886	-0.00017	0.00668	0.00615	0.00225	0.01537	0.0128215	0.00511667	0.00470868	0.00502667	0.00241922	2.96667	0.97723	0.95555	0.92811	1.02086	1.03829	1.02206	0.95363	0.0246162	1.02707	0.00973531
5.96667	0.02149	0.02451	0.00091	0.00691	0.00866	0.00014	0.00683	0.00609	0.00265	0.0156367	0.0128427	0.00523667	0.00449974	0.00519	0.00223061	2.98333	0.97839	0.95673	0.93051	1.02284	1.04049	1.02435	0.95521	0.0239762	1.02923	0.00978351
6	0.02087	0.02396	0.00065	0.00633	0.00937	0.00013	0.00657	0.00599	0.00226	0.01516	0.0126607	0.00527667	0.0047092	0.00494	0.002339	3	0.98029	0.95716	0.9311	1.02519	1.04308	1.02714	0.956183	0.0246095	1.0318	0.00981443
6.03333	0.0214	0.02428	0.00093	0.00594	0.00952	-0.00011	0.00653	0.00558	0.00195	0.0155367	0.0127314	0.00511667	0.00486751	0.00468667	0.00241715	3.01667	0.98197	0.9588	0.93329	1.02744	1.0433	1.02832	0.95802	0.0243494	1.03302	0.00891361
6.06667	0.02146	0.02437	0.00128	0.00638	0.00892	-5e-05	0.00686	0.00598	0.00214	0.0157033	0.0125754	0.00508333	0.00462344	0.00499333	0.00250993	3.03333	0.98239	0.95911	0.93497	1.02822	1.04483	1.02902	0.958823	0.0237113	1.03402	0.00936739
6.1	0.02124	0.02429	0.00104	0.00636	0.00912	-0.00032	0.00645	0.00605	0.00208	0.0155233	0.0126353	0.00505333	0.00485375	0.00486	0.00241584	3.05	0.98369	0.96111	0.93518	1.02977	1.04491	1.03137	0.959993	0.0242743	1.03535	0.00831776
6.13333	0.02144	0.02436	0.00074	0.00643	0.00916	0.00035	0.00637	0.00637	0.00202	0.0155133	0.0128771	0.00531333	0.0045099	0.00492	0.00251147	3.06667	0.98533	0.96354	0.93643	1.0305	1.04835	1.03467	0.961767	0.0244982	1.03784	0.00933768
6.16667	0.02118	0.02471	0.00116	0.0065	0.00903	4e-05	0.00663	0.00584	0.00215	0.0156833	0.0127008	0.00519	0.00463596	0.00487333	0.00239132	3.08333	0.98618	0.96454	0.93834	1.03354	1.05052	1.036	0.96302	0.0239562	1.04002	0.00917608
6.2	0.02166	0.02439	0.00093	0.00618	0.00896	-0.00026	0.00646	0.00594	0.00201	0.01566	0.0128294	0.00496	0.00472952	0.00480333	0.00243303	3.1	0.98783	0.96471	0.93858	1.03589	1.05208	1.03623	0.963707	0.0246403	1.0414	0.00925071
6.23333	0.0213	0.02383	0.00059	0.00615	0.00884	-0.0002	0.00644	0.00587	0.00199	0.01524	0.0127502	0.00493	0.00464184	0.00476667	0.00242149	3.11667	0.98807	0.96609	0.94117	1.03773	1.05447	1.03889	0.96511	0.0234654	1.0437	0.00934799
6.26667	0.02138	0.02426	0.00024	0.00645	0.00882	-0.00041	0.00649	0.0057	0.00246	0.0152933	0.0131159	0.00495333	0.00479356	0.00488333	0.00213552	3.13333	0.98954	0.9671	0.94186	1.03906	1.05489	1.04019	0.966167	0.0238537	1.04471	0.00883134
6.3	0.02141	0.02443	0.00105	0.00646	0.00891	-0.00025	0.00639	0.00587	0.00209	0.01563	0.0127166	0.00504	0.00474223	0.00478333	0.00234694	3.15	0.99014	0.96843	0.9416	1.04252	1.05727	1.0424	0.966723	0.024315	1.0474	0.00855077
6.33333	0.02131	0.02395	0.00123	0.0062	0.00893	5e-05	0.00634	0.00585	0.00193	0.0154967	0.0124256	0.00506	0.00454844	0.00470667	0.00241711	3.16667	0.9902	0.97027	0.94507	1.04199	1.05815	1.0435	0.968513	0.0226162	1.04788	0.00892607
6.36667	0.02165	0.02432	0.00062	0.0063	0.0092	-0.00021	0.00626	0.00649	0.00179	0.01553	0.0129813	0.00509667	0.00481903	0.00484667	0.00264965	3.18333	0.99198	0.97061	0.94435	1.04518	1.06123	1.04396	0.96898	0.0238568	1.05012	0.00963798
6.4	0.02139	0.0242	0.00063	0.00662	0.0091	7e-05	0.00584	0.006	0.00191	0.0154067	0.0128739	0.00526333	0.00466537	0.00458333	0.00231656	3.2	0.99413	0.97229	0.94555	1.04458	1.06284	1.04732	0.970657	0.0243312	1.05158	0.00984721
6.43333	0.02154	0.02407	0.00076	0.00567	0.00874	-0.00037	0.00631	0.00602	0.00226	0.0154567	0.0127904	0.00468	0.00463499	0.00486333	0.00225921	3.21667	0.99551	0.97519	0.94699	1.04761	1.06313	1.04797	0.972563	0.0243664	1.0529	0.00885838
6.46667	0.02179	0.02421	0.0009	0.0064	0.00948	-0.00011	0.0067	0.00598	0.00216	0.0156333	0.0128167	0.00525667	0.00489617	0.00494667	0.00244003	3.23333	0.99721	0.97506	0.94953	1.04927	1.06636	1.05073	0.973933	0.02386	1.05545	0.00947362
6.5	0.02129	0.02432	0.00078	0.00662	0.00852	-8e-05	0.00626	0.00572	0.00189	0.0154633	0.0128061	0.00502	0.00451774	0.00462333	0.00238248	3.25	0.99651	0.97724	0.9505	1.05122	1.06658	1.05216	0.97475	0.0231058	1.05665	0.00860958
6.53333	0.02129	0.02405	0.00058	0.00623	0.00866	0.00031	0.00623	0.00574	0.00235	0.0153067	0.0128281	0.00506667	0.00429484	0.00477333	0.00211292	3.26667	0.99916	0.9762	0.95008	1.05255	1.06916	1.05379	0.975147	0.0245569	1.0585	0.00925263
6.56667	0.02148	0.02418	0.00104	0.0066	0.00926	-0.00022	0.00657	0.00598	0.00233	0.0155667	0.0126527	0.00521333	0.00488976	0.00496	0.00229667	3.28333	0.99967	0.97771	0.95204	1.05579	1.07119	1.0562	0.976473	0.0238391	1.06106	0.00877523
6.6	0.02161	0.02393	0.00036	0.00652	0.00884	-0.00032	0.0064	0.00616	0.00249	0.0153	0.0129903	0.00501333	0.00476224	0.00501667	0.00219145	3.3	1.0008	0.97967	0.95308	1.05605	1.07184	1.05729	0.97785	0.023912	1.06173	0.00878032
6.63333	0.02155	0.02434	0.00094	0.00643	0.00946	-0.00034	0.00659	0.00599	0.00216	0.01561	0.012781	0.00518333	0.00501753	0.00491333	0.00240325	3.31667	1.00083	0.98032	0.95363	1.05759	1.07545	1.05924	0.97826	0.0236673	1.06409	0.0098697
6.66667	0.02187	0.02447	0.00099	0.0063	0.00923	-0.00024	0.00631	0.00581	0.00186	0.0157767	0.0128714	0.00509667	0.00484832	0.00466	0.00243772	3.33333	1.00245	0.98174	0.95656	1.05933	1.0765	1.06031	0.98025	0.0229813	1.06538	0.00964266
6.7	0.02147	0.02423	0.00104	0.00619	0.00829	-2e-05	0.00652	0.00592	0.00193	0.01558	0.0126674	0.00482	0.00432108	0.00479	0.00249493	3.35	1.00359	0.98202	0.95658	1.06018	1.07765	1.06263	0.98073	0.0235315	1.06682	0.00945872
6.73333	0.02198	0.02439	0.0006	0.0064	0.00863	-0.00023	0.0065	0.00606	0.00227	0.0156567	0.013095	0.00493333	0.0046085	0.00494333	0.0023256	3.36667	1.00606	0.98285	0.95729	1.06135	1.07883	1.06351	0.982067	0.0243944	1.0679	0.00952994
6.76667	0.02154	0.02431	0.00089	0.00653	0.00897	-0.00027	0.00597	0.00572	0.00209	0.01558	0.0127971	0.00507667	0.00478837	0.00459333	0.00217155	3.38333	1.0059	0.98411	0.95867	1.06455	1.08006	1.06402	0.982893	0.0236385	1.06954	0.00911155
6.8	0.02123	0.02436	0.00101	0.0063	0.00927	-0.0001	0.00677	0.00563	0.0024	0.0155333	0.0126746	0.00515667	0.00478849	0.00493333	0.00226677	3.4	1.00719	0.9867	0.96067	1.06603	1.08149	1.067	0.984853	0.0233149	1.07151	0.00865941
6.83333	0.02159	0.02402	0.00047	0.00631	0.00893	-0.0002	0.00607	0.00598	0.00174	0.01536	0.0129522	0.00501333	0.00470109	0.00459667	0.00247436	3.41667	1.00808	0.98661	0.96162	1.06759	1.08402	1.06618	0.985437	0.0232522	1.0726	0.00991799
6.86667	0.02108	0.02412	0.00053	0.00634	0.00893	-0.00031	0.00647	0.00578	0.00173	0.0152433	0.0128325	0.00498667	0.00476634	0.00466	0.0025608	3.43333	1.00936	0.98796	0.96204	1.06964	1.0872	1.07016	0.986453	0.023696	1.07567	0.00999154
6.9	0.02134	0.02441	0.0008	0.00635	0.00884	-0.00082	0.00634	0.00586	0.00223	0.0155167	0.0128371	0.00479	0.00501539	0.00481	0.0022472	3.45	1.01074	0.98947	0.96314	1.06988	1.08709	1.07075	0.987783	0.0238448	1.07591	0.00969481
6.93333	0.02117	0.02447	0.00091	0.00638	0.00908	-0.00043	0.00614	0.00589	0.00234	0.0155167	0.0127569	0.00501	0.00490079	0.00479	0.00212544	3.46667	1.01195	0.99046	0.96369	1.07228	1.08842	1.07362	0.9887	0.0241781	1.07811	0.0089567
6.96667	0.02144	0.02417	0.00054	0.00667	0.00905	-0.00056	0.00666	0.00543	0.00168	0.0153833	0.012927	0.00505333	0.00500482	0.00459	0.00259409	3.48333	1.01185	0.99105	0.96535	1.07478	1.09142	1.07394	0.989417	0.023293	1.08005	0.00985855
7	0.0212	0.02447	0.00076	0.00636	0.00887	4e-05	0.00652	0.00563	0.00227	0.0154767	0.0128495	0.00509	0.00454993	0.00480667	0.00224144	3.5	1.01291	0.99186	0.96583	1.07482	1.09133	1.07538	0.9902	0.0235839	1.08051	0.00937458
7.03333	0.02147	0.02493	0.00056	0.00649	0.00937	-8e-05	0.00663	0.00594	0.0024	0.0156533	0.0131852	0.00526	0.00484358	0.00499	0.00226938	3.51667	1.01514	0.99332	0.96699	1.07644	1.09515	1.07791	0.991817	0.0241102	1.08317	0.0104039
7.06667	0.0212	0.02403	0.00057	0.00655	0.00911	-0.00048	0.00636	0.00619	0.00226	0.0152667	0.0128061	0.00506	0.00496559	0.00493667	0.00231962	3.53333	1.0159	0.99348	0.96864	1.07847	1.09573	1.07934	0.992673	0.0236403	1.08451	0.00972365
7.1	0.02106	0.02398	0.00117	0.00649	0.00889	-0.00018	0.00595	0.00588	0.00182	0.0154033	0.0124126	0.00506667	0.00469954	0.00455	0.00236451	3.55	1.01586	0.99539	0.97065	1.07953	1.09708	1.08094	0.993967	0.0226386	1.08585	0.00975098
7.13333	0.02123	0.02416	0.00071	0.00628	0.00901	-0.00034	0.00665	0.00635	0.00237	0.0153667	0.0127773	0.00498333	0.00480798	0.00512333	0.00238917	3.56667	1.01717	0.99651	0.97025	1.08193	1.0976	1.0819	0.994643	0.0235156	1.08714	0.00905575
7.16667	0.02124	0.02423	0.00081	0.00661	0.00911	-0.00047	0.00662	0.00565	0.00221	0.0154267	0.0127464	0.00508333	0.00496912	0.00482667	0.00231742	3.58333	1.0188	0.99637	0.97214	1.08317	1.09962	1.0841	0.99577	0.0233358	1.08896	0.00924065
7.2	0.02113	0.02445	0.00063	0.00617	0.0093	-9e-05	0.00619	0.00588	0.00265	0.0154033	0.0129013	0.00512667	0.00478115	0.00490667	0.00196047	3.6	1.01933	0.99788	0.97343	1.08393	1.10089	1.08539	0.99688	0.0229663	1.09007	0.00939879
7.23333	0.02132	0.0239	0.00113	0.00611	0.0088	-0.00069	0.00594	0.00587	0.00194	0.01545	0.0124684	0.00474	0.00489108	0.00458333	0.00228946	3.61667	1.02127	0.99818	0.97394	1.08733	1.10222	1.08702	0.997797	0.0236673	1.09219	0.00868762
7.26667	0.02126	0.0239	0.00097	0.00601	0.00874	-0.00015	0.00623	0.00609	0.00181	0.0153767	0.0125462	0.00486667	0.00455395	0.00471	0.00251245	3.63333	1.02233	1.00008	0.97486	1.08811	1.10518	1.08856	0.99909	0.0237505	1.09395	0.00972807
7.3	0.02153	0.02411	0.00114	0.00647	0.00889	-9e-05	0.00593	0.00589	0.00234	0.0155933	0.0125833	0.00509	0.00464633	0.00472	0.00206124	3.65	1.02418	1.00032	0.97502	1.09007	1.10577	1.08917	0.99984	0.0245835	1.095	0.00933506
7.33333	0.02159	0.0242	0.00113	0.00627	0.00905	-0.0004	0.00625	0.00591	0.00225	0.01564	0.0126336	0.00497333	0.00485661	0.00480333	0.00221778	3.66667	1.02454	1.00016	0.97666	1.08999	1.10777	1.09042	1.00045	0.0239413	1.09606	0.0101434
7.36667	0.02134	0.02442	0.0007	0.00615	0.00855	-0.00013	0.00622	0.00586	0.00245	0.0154867	0.0128979	0.00485667	0.0044822	0.00484333	0.00208049	3.68333	1.0239	1.00246	0.9777	1.09118	1.10848	1.09106	1.00135	0.0231199	1.09691	0.010023
7.4	0.02177	0.02413	0.00073	0.00644	0.00882	-0.00017	0.00636	0.0059	0.00252	0.0155433	0.0128829	0.00503	0.00465791	0.00492667	0.00209689	3.7	1.02648	1.00391	0.97901	1.09354	1.10954	1.09349	1.00313	0.0237445	1.09886	0.00925207
7.43333	0.0213	0.02421	0.00121	0.00665	0.00842	0.00019	0.00672	0.00555	0.00203	0.0155733	0.0125238	0.00508667	0.004332	0.00476667	0.00244115	3.71667	1.02741	1.00497	0.97923	1.09571	1.11147	1.09413	1.00387	0.0241088	1.10044	0.00958775
7.46667	0.02123	0.02451	0.00042	0.00624	0.00842	-0.0003	0.00651	0.00569	0.00239	0.0153867	0.0130649	0.00478667	0.00453803	0.00486333	0.00218086	3.73333	1.02784	1.00469	0.9814	1.09801	1.11122	1.09589	1.00464	0.02322	1.10171	0.0083067
7.5	0.02134	0.02412	0.0006	0.00691	0.00869	-9e-05	0.00605	0.00581	0.00212	0.0153533	0.0128521	0.00517	0.00464142	0.00466	0.00220298	3.75	1.0277	1.00673	0.98202	1.0979	1.11488	1.09721	1.00548	0.0228655	1.10333	0.0100085
7.53333	0.02127	0.02419	0.00125	0.0064	0.00904	-0.0005	0.00626	0.00542	0.0021	0.01557	0.0124871	0.00498	0.00492597	0.00459333	0.00219976	3.76667	1.03069	1.00719	0.98168	1.10033	1.11596	1.0987	1.00652	0.0245119	1.105	0.00952944
7.56667	0.02164	0.02431	0.00055	0.00624	0.00864	-0.00046	0.00595	0.00563	0.00189	0.0155	0.0130157	0.00480667	0.00471628	0.00449	0.00225734	3.78333	1.02964	1.00892	0.9831	1.10147	1.11666	1.10079	1.00722	0.0233165	1.10631	0.00897269
7.6	0.02134	0.02379	0.00097	0.00644	0.00908	-0.00013	0.00663	0.00617	0.00227	0.0153667	0.0125279	0.00513	0.00474269	0.00502333	0.00239552	3.8	1.03093	1.0095	0.98513	1.10285	1.11826	1.10313	1.00852	0.0229157	1.10808	0.00881725
7.63333	0.02162	0.02443	0.00065	0.0062	0.00867	-2e-05	0.00678	0.00642	0.00214	0.0155667	0.0129944	0.00495	0.00447782	0.00511333	0.00258127	3.81667	1.03178	1.01101	0.98703	1.10337	1.11948	1.10389	1.00994	0.0223942	1.10891	0.00915469
7.66667	0.02109	0.02418	0.00045	0.00577	0.00921	-0.00047	0.00644	0.00572	0.00193	0.01524	0.0129014	0.00483667	0.00490703	0.00469667	0.0024229	3.83333	1.03327	1.01098	0.98641	1.10469	1.12113	1.10499	1.01022	0.0234392	1.11027	0.00940623
7.7	0.02177	0.02385	0.00022	0.00651	0.00861	-0.0001	0.00637	0.00636	0.00208	0.01528	0.0130837	0.00500667	0.00454544	0.00493667	0.00247395	3.85	1.03437	1.01153	0.98832	1.10649	1.12178	1.10644	1.01141	0.0230252	1.11157	0.00884215
7.73333	0.02109	0.02406	0.00089	0.00611	0.0088	-0.00025	0.00629	0.00591	0.00207	0.0153467	0.0126076	0.00488667	0.00464737	0.00475667	0.00233447	3.86667	1.03591	1.01295	0.98809	1.10885	1.12427	1.10697	1.01232	0.0239163	1.11336	0.00949211
7.76667	0.02135	0.02416	0.00044	0.00662	0.00897	-0.00036	0.00659	0.00592	0.00227	0.0153167	0.01296	0.00507667	0.00485269	0.00492667	0.002325	3.88333	1.03774	1.0134	0.99044	1.11088	1.12512	1.10974	1.01386	0.0236534	1.11525	0.00856954
7.8	0.02159	0.02441	0.00051	0.00617	0.00858	-0.00026	0.00656	0.00574	0.00237	0.0155033	0.0130609	0.00483	0.0045698	0.00489	0.00222056	3.9	1.03735	1.01629	0.99084	1.10933	1.12763	1.11134	1.01483	0.0232895	1.1161	0.0100357
7.83333	0.02161	0.02415	0.00046	0.00631	0.00869	-0.00043	0.0067	0.00584	0.00223	0.0154067	0.0130063	0.00485667	0.00473051	0.00492333	0.0023718	3.91667	1.03808	1.0159	0.99143	1.11299	1.129	1.11085	1.01514	0.0233344	1.11761	0.00991902
7.86667	0.02114	0.02474	0.00075	0.00625	0.00879	-0.0001	0.00626	0.00588	0.00208	0.0155433	0.0129372	0.00498	0.00457905	0.00474	0.00231145	3.93333	1.03876	1.01669	0.99332	1.11408	1.12855	1.11191	1.01626	0.0227231	1.11818	0.00904599
7.9	0.02186	0.02428	0.00103	0.0066	0.00878	-0.00036	0.00624	0.00592	0.00233	0.0157233	0.0127822	0.00500667	0.00477378	0.00483	0.00217097	3.95	1.04067	1.01762	0.99267	1.11481	1.13071	1.11534	1.01699	0.0240063	1.12029	0.00903076
7.93333	0.02139	0.02429	0.00061	0.00594	0.00855	-0.00039	0.00644	0.00592	0.002	0.01543	0.0129161	0.0047	0.00459718	0.00478667	0.00242729	3.96667	1.04096	1.01809	0.99367	1.11533	1.13216	1.11459	1.01757	0.0236492	1.12069	0.00993732
7.96667	0.02104	0.02409	0.00069	0.00657	0.00861	-0.0005	0.00662	0.00569	0.00208	0.0152733	0.0127213	0.00489333	0.00478084	0.00479667	0.00239821	3.98333	1.04286	1.01805	0.99341	1.11858	1.13281	1.11603	1.01811	0.024725	1.12247	0.00904216
8	0.02132	0.02446	0.00078	0.00613	0.00879	9e-05	0.0063	0.00558	0.00181	0.01552	0.0128614	0.00500333	0.00445809	0.00456333	0.00241148	4	1.04337	1.0211	0.9965	1.11944	1.13634	1.11855	1.02032	0.0234447	1.12478	0.010024
8.03333	0.02136	0.02408	0.00108	0.0064	0.00866	-0.00044	0.00633	0.00547	0.00163	0.0155067	0.0125677	0.00487333	0.0047382	0.00447667	0.00250251	4.01667	1.04289	1.02151	0.99666	1.12073	1.13639	1.11996	1.02035	0.0231367	1.12569	0.00927158
8.06667	0.02182	0.02463	0.00067	0.00619	0.00886	-0.00017	0.00676	0.0056	0.00238	0.0157067	0.0130977	0.00496	0.00463895	0.00491333	0.0022693	4.03333	1.04495	1.02181	0.99804	1.12062	1.13867	1.11972	1.0216	0.0234557	1.12634	0.0106905
8.1	0.02144	0.02405	0.00057	0.00655	0.00901	-0.00039	0.00625	0.00578	0.00203	0.0153533	0.0128691	0.00505667	0.00487468	0.00468667	0.00231271	4.05	1.04524	1.02297	0.99792	1.12402	1.13893	1.12213	1.02204	0.0236736	1.12836	0.00920254
8.13333	0.0212	0.02404	0.00041	0.00582	0.009	-1e-05	0.00611	0.00561	0.00201	0.0152167	0.0129013	0.00493667	0.00456949	0.00457667	0.00223681	4.06667	1.04543	1.02228	0.9997	1.12331	1.13971	1.1246	1.02247	0.0228656	1.12921	0.00911899
8.16667	0.02187	0.0245	0.00058	0.00703	0.00874	-0.00023	0.00654	0.00574	0.00177	0.01565	0.0131171	0.00518	0.00476257	0.00468333	0.00255453	4.08333	1.0468	1.02394	1.00034	1.12584	1.14135	1.12467	1.02369	0.023231	1.13062	0.00931085
8.2	0.02143	0.0243	0.00102	0.0059	0.00863	-0.00026	0.00642	0.00595	0.0022	0.0155833	0.0126936	0.00475667	0.00455395	0.00485667	0.00231271	4.1	1.0481	1.02558	1.0019	1.12758	1.14339	1.12627	1.02519	0.0231024	1.13241	0.00952861
8.23333	0.02127	0.02419	0.00037	0.00622	0.00883	-0.00022	0.00661	0.00571	0.00224	0.0152767	0.0129918	0.00494333	0.00465811	0.00485333	0.00230752	4.11667	1.04802	1.02557	1.0011	1.12871	1.14507	1.12708	1.0249	0.0234672	1.13362	0.00994943
8.26667	0.02131	0.02457	0.00064	0.00639	0.00875	-0.00039	0.00641	0.00582	0.00206	0.0155067	0.0129777	0.00491667	0.00474478	0.00476333	0.00235967	4.13333	1.04934	1.02664	1.00247	1.12955	1.14585	1.12853	1.02615	0.0234388	1.13464	0.00971865
8.3	0.02171	0.02429	0.0009	0.00613	0.00886	-0.00038	0.00586	0.00589	0.00145	0.0156333	0.0128245	0.00487	0.00474711	0.0044	0.00255482	4.15	1.05022	1.02675	1.00332	1.13006	1.14713	1.13026	1.02676	0.02345	1.13582	0.00979814
8.33333	0.02148	0.02407	0.0007	0.00577	0.00851	-0.00019	0.00582	0.00612	0.00209	0.0154167	0.0128106	0.00469667	0.00444821	0.00467667	0.00224514	4.16667	1.05087	1.02881	1.00581	1.13344	1.14915	1.13166	1.0285	0.0225316	1.13808	0.00962525
8.36667	0.02171	0.02403	0.00111	0.00645	0.00842	-1e-05	0.00678	0.00583	0.00227	0.0156167	0.0126166	0.00495333	0.00440979	0.00496	0.00237754	4.18333	1.05312	1.02876	1.00569	1.1331	1.15012	1.13212	1.02919	0.0237179	1.13845	0.0101213
8.4	0.02117	0.02402	0.00064	0.00629	0.00876	-0.00016	0.00653	0.00551	0.00177	0.0152767	0.0127556	0.00496333	0.00460561	0.00460333	0.00250618	4.2	1.05328	1.0313	1.00637	1.13448	1.15159	1.13275	1.03032	0.0234705	1.13961	0.0104139
8.43333	0.02137	0.0245	0.00055	0.00609	0.00887	-0.00047	0.00648	0.00601	0.00163	0.0154733	0.0130184	0.00483	0.00479579	0.00470667	0.00267481	4.21667	1.05402	1.03062	1.00813	1.13522	1.15244	1.13567	1.03092	0.0229465	1.14111	0.00981465
8.46667	0.02141	0.02417	0.00032	0.00613	0.00857	-0.00079	0.00633	0.00566	0.00222	0.0153	0.0130463	0.00463667	0.0048554	0.00473667	0.00220509	4.23333	1.05431	1.03334	1.00885	1.1373	1.15379	1.13662	1.03217	0.0227527	1.14257	0.00972275
8.5	0.02164	0.0242	0.00094	0.00611	0.00809	-0.00062	0.00652	0.00583	0.00195	0.0155933	0.0127545	0.00452667	0.00456577	0.00476667	0.00246358	4.25	1.0546	1.03292	1.00939	1.13902	1.15504	1.13762	1.0323	0.0226113	1.14389	0.00967864
8.53333	0.02192	0.02423	0.0005	0.00661	0.00846	-0.00016	0.00623	0.00569	0.0023	0.01555	0.0130848	0.00497	0.00453798	0.00474	0.00213028	4.26667	1.05538	1.03305	1.00906	1.14072	1.15794	1.14032	1.0325	0.023165	1.14633	0.0100594
8.56667	0.02147	0.02417	0.00064	0.00666	0.00845	-0.00061	0.00605	0.00617	0.00228	0.0154267	0.0128766	0.00483333	0.00479827	0.00483333	0.00221207	4.28333	1.05686	1.03503	1.01046	1.14147	1.15715	1.14026	1.03412	0.0232135	1.14629	0.00942159
8.6	0.02134	0.02428	0.00082	0.00611	0.00827	-0.00015	0.00626	0.00592	0.00182	0.01548	0.0127808	0.00474333	0.00437321	0.00466667	0.00247114	4.3	1.05752	1.03445	1.01124	1.14402	1.1604	1.14007	1.0344	0.02314	1.14816	0.0107797
8.63333	0.02077	0.02463	0.00107	0.00616	0.00851	-0.00017	0.00633	0.00607	0.00212	0.01549	0.0126363	0.00483333	0.0044895	0.00484	0.00235917	4.31667	1.05807	1.03547	1.01377	1.14417	1.1597	1.14255	1.03577	0.0221515	1.14881	0.00946861
8.66667	0.02172	0.02432	0.00121	0.00633	0.00872	-0.00047	0.00627	0.0057	0.00218	0.01575	0.0126589	0.00486	0.00476809	0.00471667	0.00221523	4.33333	1.05785	1.03588	1.01297	1.14524	1.16068	1.14462	1.03557	0.0224416	1.15018	0.00909855
8.7	0.0216	0.02434	0.00057	0.00636	0.00853	-0.00045	0.00638	0.0058	0.00241	0.0155033	0.013005	0.00481333	0.00468553	0.00486333	0.00214435	4.35	1.06126	1.03854	1.0143	1.14671	1.16268	1.14496	1.03803	0.0234841	1.15145	0.00976475
8.73333	0.02138	0.02456	0.00071	0.00655	0.0086	-0.00046	0.00642	0.00583	0.0025	0.01555	0.0129498	0.00489667	0.0047509	0.00491667	0.00211358	4.36667	1.06055	1.03756	1.0149	1.14755	1.16451	1.14653	1.03767	0.0228252	1.15286	0.0100992
8.76667	0.02143	0.02441	0.00077	0.00619	0.00879	-0.00029	0.0063	0.00541	0.00213	0.0155367	0.0128748	0.00489667	0.00467612	0.00461333	0.00219619	4.38333	1.0612	1.03921	1.01516	1.14827	1.1654	1.14671	1.03852	0.0230277	1.15346	0.0103697
8.8	0.0216	0.02396	0.00017	0.00603	0.00849	-0.001	0.00637	0.00583	0.00163	0.0152433	0.0131071	0.00450667	0.00492498	0.00461	0.00259484	4.4	1.0614	1.04017	1.01601	1.15035	1.16568	1.14755	1.03919	0.0227108	1.15453	0.00976
8.83333	0.02146	0.02432	0.00068	0.0063	0.00906	-0.00044	0.00634	0.00652	0.00186	0.0154867	0.0129024	0.00497333	0.00488698	0.00490667	0.00264003	4.41667	1.06372	1.04247	1.01753	1.15225	1.16721	1.14957	1.04124	0.0231196	1.15634	0.00950573
8.86667	0.02096	0.02465	0.00076	0.00607	0.00896	-0.00077	0.00642	0.00545	0.00211	0.0154567	0.0128607	0.00475333	0.00499684	0.00466	0.002261	4.43333	1.0634	1.04114	1.01816	1.15286	1.16873	1.15195	1.0409	0.022621	1.15785	0.00943622
8.9	0.02158	0.02414	0.00066	0.00668	0.00869	-0.00052	0.00661	0.00571	0.00198	0.01546	0.0128809	0.00495	0.00484259	0.00476667	0.00245492	4.45	1.06422	1.0429	1.01955	1.1536	1.17062	1.15333	1.04222	0.0223427	1.15918	0.00990536
8.93333	0.02128	0.02429	0.00084	0.00602	0.0085	-0.00042	0.00636	0.00564	0.00216	0.01547	0.012759	0.0047	0.00460417	0.00472	0.00224606	4.46667	1.06559	1.04398	1.02005	1.15534	1.17106	1.15352	1.04321	0.0227798	1.15997	0.00964436
8.96667	0.0217	0.02428	0.00036	0.00607	0.00818	-0.00044	0.00648	0.0061	0.00243	0.0154467	0.013129	0.00460333	0.00449327	0.00500333	0.00223666	4.48333	1.0665	1.04391	1.02153	1.15692	1.17298	1.15312	1.04398	0.0224851	1.16101	0.0105418
9	0.02174	0.024	0.00044	0.00642	0.00835	-0.00066	0.0062	0.00643	0.00217	0.0153933	0.0129992	0.00470333	0.00474397	0.00493333	0.00239588	4.5	1.06818	1.04455	1.02149	1.15849	1.17318	1.15546	1.04474	0.0233456	1.16238	0.00947783
9.03333	0.02137	0.02438	0.00047	0.00612	0.00849	-0.00034	0.00585	0.00576	0.00155	0.0154067	0.0130228	0.00475667	0.00457015	0.00438667	0.00245704	4.51667	1.06749	1.04656	1.02115	1.16001	1.1762	1.15659	1.04507	0.0232061	1.16427	0.0104751
9.06667	0.02128	0.02451	0.00051	0.00631	0.00865	-0.00047	0.00656	0.00529	0.002	0.0154333	0.0130245	0.00483	0.00473671	0.00461667	0.00235339	4.53333	1.06936	1.04506	1.02344	1.15946	1.17589	1.15819	1.04595	0.022973	1.16451	0.00987292
9.1	0.02171	0.02465	0.00082	0.00608	0.0089	-0.00088	0.00628	0.00576	0.0017	0.0157267	0.012993	0.0047	0.00503392	0.00458	0.00250767	4.55	1.06895	1.04658	1.02419	1.16098	1.17673	1.15967	1.04657	0.02238	1.16579	0.00949405
9.13333	0.02167	0.0244	0.00082	0.00633	0.00824	-0.00057	0.00671	0.00592	0.00237	0.01563	0.0128983	0.00466667	0.00463455	0.005	0.00231164	4.56667	1.06889	1.04767	1.02475	1.16264	1.17829	1.16002	1.0471	0.0220755	1.16698	0.0098791
9.16667	0.02128	0.02438	0.00089	0.00614	0.00859	-0.00042	0.00668	0.00578	0.0022	0.0155167	0.0127615	0.00477	0.00465862	0.00488667	0.00236984	4.58333	1.07074	1.04953	1.02499	1.16358	1.18018	1.16188	1.04842	0.0228952	1.16855	0.0101106
9.2	0.02137	0.02433	0.00059	0.0061	0.00808	-0.00031	0.00641	0.00596	0.00237	0.01543	0.0129368	0.00462333	0.00438559	0.00491333	0.00221405	4.6	1.07061	1.04835	1.02416	1.16472	1.18175	1.16284	1.04771	0.0232317	1.16977	0.0104175
9.23333	0.02144	0.02445	0.0003	0.00616	0.00822	-0.0005	0.00644	0.00621	0.00228	0.0153967	0.0131604	0.00462667	0.00455773	0.00497667	0.00233821	4.61667	1.07296	1.04973	1.02713	1.16738	1.18221	1.16529	1.04994	0.0229157	1.17163	0.00922482
9.26667	0.02128	0.02393	0.0001	0.00645	0.00869	-0.00064	0.00646	0.00578	0.00259	0.0151033	0.0130607	0.00483333	0.00487057	0.00494333	0.00206621	4.63333	1.0733	1.05028	1.027	1.16801	1.1815	1.16511	1.05019	0.0231501	1.17154	0.00874664
9.3	0.02131	0.02473	0.00048	0.00634	0.00811	-0.00024	0.00624	0.00565	0.00185	0.0155067	0.0131253	0.00473667	0.00439984	0.00458	0.00238258	4.65	1.07346	1.05111	1.02842	1.16816	1.18309	1.1657	1.051	0.0225202	1.17232	0.00941071
9.33333	0.02129	0.0242	0.00038	0.00636	0.00866	-0.00047	0.0065	0.00609	0.00189	0.01529	0.0129942	0.00485	0.00474861	0.00482667	0.00255148	4.66667	1.07566	1.05219	1.02863	1.16972	1.1859	1.16789	1.05216	0.023515	1.1745	0.00991213
9.36667	0.02152	0.02445	0.00084	0.00616	0.00869	-0.00029	0.00629	0.00575	0.00193	0.0156033	0.0128691	0.00485333	0.0046304	0.00465667	0.00237675	4.68333	1.07457	1.053	1.02806	1.17161	1.18511	1.16945	1.05188	0.0232753	1.17539	0.00848677
9.4	0.02154	0.02435	0.00068	0.00663	0.00853	-0.00077	0.00612	0.00569	0.00168	0.0155233	0.0129313	0.00479667	0.00491359	0.00449667	0.00244876	4.7	1.07682	1.05383	1.0299	1.1719	1.18681	1.17	1.05352	0.0234616	1.17624	0.00920592
9.43333	0.02172	0.02418	0.0003	0.00633	0.00868	-0.00034	0.0068	0.00597	0.00219	0.0154	0.0131347	0.00489	0.00467924	0.00498667	0.00245728	4.71667	1.07587	1.05477	1.03193	1.17438	1.18929	1.16953	1.05419	0.0219757	1.17773	0.010298
9.46667	0.02104	0.02465	0.00053	0.00543	0.00837	-0.00026	0.00665	0.00563	0.00209	0.0154067	0.0130094	0.00451333	0.00438742	0.00479	0.00239324	4.73333	1.07729	1.05496	1.03241	1.17234	1.18907	1.17212	1.05489	0.0224401	1.17784	0.0097232
9.5	0.02185	0.02426	0.00108	0.00626	0.00843	-0.00033	0.00635	0.00574	0.00217	0.01573	0.0127444	0.00478667	0.00456206	0.00475333	0.00225793	4.75	1.07725	1.05688	1.03361	1.17655	1.19004	1.17308	1.05591	0.0218361	1.17989	0.00895975
9.53333	0.02164	0.02447	0.00083	0.0062	0.00856	-0.00059	0.00632	0.0053	0.00202	0.0156467	0.0129094	0.00472333	0.00475037	0.00454667	0.00224681	4.76667	1.07822	1.05612	1.03456	1.17656	1.19196	1.17412	1.0563	0.0218306	1.18088	0.00967281
9.56667	0.02124	0.02426	0.00067	0.00634	0.00848	-0.00072	0.00635	0.00595	0.0024	0.01539	0.012837	0.0047	0.00481427	0.0049	0.00217428	4.78333	1.07888	1.05691	1.03457	1.17748	1.19391	1.17468	1.05679	0.0221553	1.18202	0.0103889
9.6	0.02155	0.02446	0.00073	0.00578	0.00795	-0.00025	0.0064	0.00548	0.00189	0.01558	0.0129425	0.00449333	0.00424872	0.00459	0.00238309	4.8	1.08084	1.05777	1.0352	1.17832	1.1948	1.17567	1.05794	0.0228205	1.18293	0.0103648
9.63333	0.02112	0.02429	0.00062	0.00614	0.00843	-0.00016	0.00643	0.00594	0.00193	0.0153433	0.0128489	0.00480333	0.00444826	0.00476667	0.00246881	4.81667	1.08092	1.0574	1.03682	1.17947	1.19404	1.17789	1.05838	0.0220663	1.1838	0.00890322
9.66667	0.02158	0.02437	0.00055	0.00621	0.00824	-0.00042	0.00677	0.00548	0.00162	0.0155	0.013022	0.00467667	0.00452904	0.00462333	0.00267975	4.83333	1.08161	1.05932	1.03693	1.18038	1.19627	1.17787	1.05929	0.02234	1.18484	0.00997791
9.7	0.02146	0.02457	0.00029	0.00638	0.00829	-0.00039	0.00684	0.00614	0.00178	0.01544	0.0132121	0.00476	0.00456113	0.00492	0.00274175	4.85	1.08173	1.05952	1.03715	1.1801	1.19674	1.17965	1.05947	0.02229	1.1855	0.00973961
9.73333	0.02139	0.02427	0.00069	0.0057	0.00877	-0.00073	0.00643	0.00543	0.00187	0.01545	0.0128634	0.00458	0.00484802	0.00457667	0.00239678	4.86667	1.08174	1.05987	1.0386	1.18301	1.19913	1.1807	1.06007	0.0215707	1.18761	0.0100404
9.76667	0.02155	0.02449	0.00071	0.00628	0.00851	-0.00019	0.00622	0.0061	0.00177	0.0155833	0.0129643	0.00486667	0.00451892	0.00469667	0.00253528	4.88333	1.08275	1.06136	1.03805	1.18585	1.20022	1.18138	1.06072	0.0223569	1.18915	0.00984398
9.8	0.02164	0.02428	0.00016	0.00606	0.00857	-0.00066	0.00636	0.00574	0.00199	0.01536	0.0132296	0.00465667	0.00477234	0.00469667	0.00236445	4.9	1.08369	1.06216	1.03954	1.18485	1.20098	1.1846	1.0618	0.0220772	1.19014	0.00938566
9.83333	0.02133	0.02477	0.00049	0.00629	0.00882	-0.00064	0.00647	0.00573	0.00233	0.01553	0.0131381	0.00482333	0.00489757	0.00484333	0.00220783	4.91667	1.08479	1.06269	1.03993	1.1858	1.2026	1.18511	1.06247	0.0224308	1.19117	0.00990468
9.86667	0.02141	0.02442	0.00061	0.00568	0.00855	-0.0008	0.00639	0.00571	0.00193	0.01548	0.0129654	0.00447667	0.00478974	0.00467667	0.00240286	4.93333	1.08477	1.06423	1.0399	1.18772	1.20397	1.18677	1.06297	0.0224617	1.19282	0.00966786
9.9	0.02146	0.02441	0.00077	0.00639	0.0086	-0.00064	0.00649	0.00588	0.00214	0.0155467	0.0128817	0.00478333	0.00482498	0.00483667	0.00235521	4.95	1.08595	1.06355	1.04118	1.18998	1.20466	1.18474	1.06356	0.022385	1.19313	0.0103261
9.93333	0.02183	0.02498	0.0004	0.0062	0.00831	-0.00086	0.00703	0.00511	0.00183	0.0157367	0.013375	0.00455	0.00480251	0.00465667	0.00262947	4.96667	1.08604	1.06375	1.04174	1.18748	1.20646	1.18802	1.06384	0.0221501	1.19399	0.0108056
9.96667	0.02132	0.0245	0.00042	0.0061	0.0084	-0.00062	0.00637	0.00598	0.00165	0.0154133	0.0130816	0.00462667	0.00468702	0.00466667	0.00261978	4.98333	1.08626	1.06443	1.04224	1.19077	1.20624	1.1892	1.06431	0.0220102	1.1954	0.0094176
10	0.02167	0.02438	0.00046	0.00592	0.0083	-0.00065	0.00622	0.00535	0.00197	0.0155033	0.0130982	0.00452333	0.00463558	0.00451333	0.00224514	5	1.08853	1.06557	1.0424	1.19188	1.20634	1.19061	1.0655	0.0230651	1.19628	0.00873821
																5.01667	1.08897	1.06653	1.04418	1.19418	1.20831	1.19111	1.06656	0.022395	1.19787	0.00917353
																5.03333	1.08843	1.06669	1.04549	1.19389	1.20859	1.19254	1.06687	0.0214706	1.19834	0.00890239
																5.05	1.08877	1.06741	1.04546	1.19412	1.2101	1.19308	1.06721	0.0216557	1.1991	0.00954046
																5.06667	1.08973	1.06799	1.04631	1.197	1.21096	1.19488	1.06801	0.02171	1.20095	0.00873635
																5.08333	1.09112	1.06976	1.04609	1.1961	1.21397	1.19494	1.06899	0.0225249	1.20167	0.0106679
																5.1	1.09218	1.06914	1.04829	1.19659	1.21424	1.19652	1.06987	0.0219541	1.20245	0.0102105
																5.11667	1.09174	1.06917	1.0471	1.1994	1.21379	1.19627	1.06934	0.0223205	1.20315	0.00934362
																5.13333	1.09274	1.07092	1.04934	1.20017	1.21762	1.19859	1.071	0.0217001	1.20546	0.0105605
																5.15	1.09476	1.07122	1.04982	1.20103	1.21602	1.19864	1.07193	0.0224785	1.20523	0.00942051
																5.16667	1.09441	1.07138	1.04991	1.20241	1.21705	1.20081	1.0719	0.0222546	1.20676	0.00895011
																5.18333	1.09461	1.07233	1.05068	1.20348	1.21895	1.20114	1.07254	0.0219658	1.20786	0.00967809
																5.2	1.09465	1.07281	1.05129	1.2055	1.22081	1.20077	1.07292	0.0216802	1.20903	0.0104751
																5.21667	1.09643	1.0743	1.05223	1.20368	1.21984	1.20299	1.07432	0.0221	1.20884	0.00953541
																5.23333	1.09605	1.07452	1.05254	1.2061	1.22395	1.20197	1.07437	0.0217554	1.21067	0.0116819
																5.25	1.09694	1.07625	1.05336	1.20815	1.22319	1.20418	1.07552	0.0217993	1.21184	0.0100278
																5.26667	1.09822	1.0752	1.05493	1.20769	1.22403	1.2074	1.07612	0.0216596	1.21304	0.00951872
																5.28333	1.09895	1.07431	1.05428	1.20718	1.2257	1.20571	1.07585	0.0223746	1.21286	0.0111412
																5.3	1.0995	1.07676	1.05565	1.20935	1.22632	1.20785	1.0773	0.02193	1.21451	0.0102581
																5.31667	1.09907	1.07685	1.0558	1.21183	1.22607	1.20689	1.07724	0.0216376	1.21493	0.00995869
																5.33333	1.09972	1.07906	1.05811	1.21274	1.2276	1.21001	1.07896	0.0208052	1.21678	0.00946644
																5.35	1.09958	1.07864	1.05794	1.21189	1.22927	1.21078	1.07872	0.0208201	1.21731	0.0103696
																5.36667	1.10188	1.07965	1.05831	1.21344	1.22997	1.21245	1.07995	0.0217865	1.21862	0.00984184
																5.38333	1.10203	1.08016	1.05885	1.21351	1.23213	1.2136	1.08035	0.0215906	1.21975	0.0107244
																5.4	1.10301	1.08078	1.05904	1.21488	1.23198	1.21341	1.08094	0.0219855	1.22009	0.0103232
																5.41667	1.10291	1.07999	1.0603	1.21746	1.23358	1.21445	1.08107	0.0213254	1.22183	0.0102865
																5.43333	1.10433	1.08073	1.06014	1.2183	1.23408	1.21521	1.08173	0.0221121	1.22253	0.0101212
																5.45	1.10452	1.08159	1.0598	1.21908	1.23572	1.21678	1.08197	0.0223624	1.22386	0.0103352
																5.46667	1.10581	1.08275	1.06179	1.2196	1.23461	1.21814	1.08345	0.0220183	1.22412	0.00911677
																5.48333	1.10561	1.08445	1.06137	1.21997	1.23607	1.21825	1.08381	0.0221269	1.22476	0.00982955
																5.5	1.10623	1.08513	1.0635	1.22328	1.23868	1.21771	1.08495	0.0213655	1.22656	0.0108622
																5.51667	1.10719	1.08612	1.06347	1.22274	1.23733	1.22094	1.08559	0.0218648	1.227	0.00898833
																5.53333	1.10785	1.08468	1.06409	1.22377	1.23877	1.22147	1.08554	0.0218927	1.228	0.00939486
																5.55	1.10913	1.08767	1.06478	1.223	1.2407	1.22053	1.08719	0.0221788	1.22808	0.0110017
																5.56667	1.1082	1.08636	1.06588	1.22554	1.24125	1.22364	1.08681	0.0211636	1.23014	0.00966546
																5.58333	1.1094	1.08751	1.06646	1.22697	1.24226	1.22482	1.08779	0.0214714	1.23135	0.0095093
																5.6	1.11001	1.08871	1.06754	1.22723	1.24417	1.22524	1.08875	0.021235	1.23221	0.0104025
																5.61667	1.11043	1.08878	1.06728	1.22802	1.24407	1.224	1.08883	0.021575	1.23203	0.0106189
																5.63333	1.11094	1.08859	1.06786	1.22782	1.24605	1.22625	1.08913	0.0215451	1.23337	0.0110063
																5.65	1.11161	1.08918	1.0675	1.22986	1.24629	1.22788	1.08943	0.0220561	1.23468	0.010106
																5.66667	1.11242	1.09074	1.07002	1.23207	1.2472	1.22766	1.09106	0.0212018	1.23564	0.0102484
																5.68333	1.11277	1.08991	1.07012	1.23104	1.2484	1.22961	1.09093	0.0213434	1.23635	0.0104601
																5.7	1.11366	1.09088	1.07004	1.23372	1.24948	1.2302	1.09153	0.0218172	1.2378	0.0102672
																5.71667	1.11469	1.09223	1.07005	1.2323	1.25028	1.23067	1.09232	0.0223201	1.23775	0.0108819
																5.73333	1.11285	1.09263	1.07082	1.2354	1.24953	1.2326	1.0921	0.02102	1.23918	0.00907489
																5.75	1.11401	1.09331	1.07113	1.23502	1.25228	1.23252	1.09282	0.0214443	1.23994	0.0107596
																5.76667	1.11564	1.09357	1.07199	1.23628	1.25266	1.23479	1.09373	0.0218255	1.24124	0.00991515
																5.78333	1.11637	1.09356	1.07343	1.2373	1.25294	1.23319	1.09445	0.0214839	1.24114	0.0104208
																5.8	1.11686	1.09399	1.07393	1.2389	1.25303	1.23524	1.09493	0.0214803	1.24239	0.00939447
																5.81667	1.11672	1.09576	1.07521	1.23948	1.25435	1.2351	1.0959	0.0207553	1.24298	0.0100901
																5.83333	1.11781	1.09718	1.07488	1.24104	1.25622	1.23781	1.09662	0.0214704	1.24502	0.00983017
																5.85	1.11871	1.09581	1.07582	1.2411	1.25806	1.23802	1.09678	0.0214614	1.24573	0.0107914
																5.86667	1.1192	1.09677	1.07497	1.24187	1.25785	1.23724	1.09698	0.0221157	1.24565	0.0108133
																5.88333	1.1192	1.09687	1.07621	1.24184	1.25794	1.24095	1.09743	0.0215004	1.24691	0.00956262
																5.9	1.12058	1.09805	1.07641	1.24491	1.25795	1.23917	1.09835	0.0220865	1.24734	0.00962356
																5.91667	1.12184	1.09851	1.07734	1.24309	1.26069	1.24207	1.09923	0.0222587	1.24862	0.0104682
																5.93333	1.12082	1.09856	1.07897	1.24418	1.26094	1.24235	1.09945	0.0209392	1.24916	0.0102456
																5.95	1.11958	1.0996	1.07984	1.24573	1.26181	1.24358	1.09967	0.0198701	1.25037	0.00996261
																5.96667	1.12175	1.10105	1.07863	1.24531	1.26294	1.24355	1.10048	0.0215657	1.2506	0.0107229
																5.98333	1.1228	1.10116	1.08003	1.24868	1.2647	1.24538	1.10133	0.0213855	1.25292	0.0103344
																6	1.12363	1.0999	1.08063	1.24942	1.26298	1.2463	1.10139	0.0215385	1.2529	0.00886783
																6.01667	1.12424	1.10119	1.08161	1.25043	1.26565	1.24588	1.10235	0.0213385	1.25399	0.0103538
																6.03333	1.12308	1.10159	1.08116	1.24936	1.2668	1.24704	1.10194	0.0209622	1.2544	0.0108012
																6.05	1.12424	1.10238	1.08287	1.25216	1.26644	1.25061	1.10316	0.0206961	1.2564	0.00872649
																6.06667	1.12525	1.10319	1.0836	1.25264	1.26942	1.24952	1.10401	0.0208372	1.25719	0.0107029
																6.08333	1.12527	1.10362	1.08284	1.25249	1.26839	1.25051	1.10391	0.0212165	1.25713	0.00980157
																6.1	1.12603	1.10294	1.08409	1.25325	1.2684	1.25103	1.10435	0.0210057	1.25756	0.00945311
																6.11667	1.12677	1.10434	1.0837	1.25347	1.26893	1.25143	1.10494	0.0215412	1.25794	0.00956925
																6.13333	1.12792	1.10561	1.08425	1.25559	1.2725	1.2522	1.10593	0.0218367	1.2601	0.0108745
																6.15	1.12762	1.10551	1.08648	1.25638	1.27168	1.25269	1.10654	0.0205892	1.26025	0.0100691
																6.16667	1.12811	1.1054	1.08621	1.25625	1.27358	1.2549	1.10657	0.0209746	1.26158	0.0104171
																6.18333	1.12926	1.10588	1.08655	1.25697	1.27392	1.25476	1.10723	0.021387	1.26188	0.0104825
																6.2	1.12798	1.10769	1.08726	1.25835	1.27414	1.25564	1.10764	0.02036	1.26271	0.00999098
																6.21667	1.13123	1.10653	1.08792	1.25953	1.27537	1.25517	1.10856	0.0217262	1.26336	0.0106298
																6.23333	1.12983	1.10736	1.08846	1.2601	1.27633	1.25729	1.10855	0.0207107	1.26457	0.0102781
																6.25	1.13198	1.1073	1.08941	1.26079	1.27712	1.25836	1.10956	0.0213751	1.26542	0.0102022
																6.26667	1.13182	1.10795	1.08936	1.26276	1.27706	1.26052	1.10971	0.0212846	1.26678	0.00897291
																6.28333	1.13158	1.10974	1.09011	1.26226	1.27949	1.26113	1.11048	0.0207448	1.26763	0.0102895
																6.3	1.13205	1.1086	1.09004	1.26343	1.27908	1.26033	1.11023	0.0210524	1.26761	0.0100507
																6.31667	1.13315	1.10974	1.09087	1.2626	1.27896	1.26119	1.11125	0.0211806	1.26758	0.00987767
																6.33333	1.13417	1.11027	1.09062	1.26703	1.28138	1.26273	1.11169	0.0218095	1.27038	0.00976588
																6.35	1.1332	1.10945	1.09162	1.26379	1.28259	1.26256	1.11142	0.0208601	1.26965	0.0112261
																6.36667	1.1334	1.11119	1.09316	1.26689	1.28561	1.26337	1.11258	0.0201562	1.27196	0.0119544
																6.38333	1.13402	1.1108	1.09278	1.26573	1.28412	1.26484	1.11253	0.0206746	1.27156	0.0108835
																6.4	1.13769	1.11255	1.09377	1.26825	1.28366	1.26548	1.11467	0.0220366	1.27246	0.00979501
																6.41667	1.13551	1.11169	1.09461	1.26974	1.28488	1.26549	1.11394	0.0205423	1.27337	0.0101919
																6.43333	1.13675	1.11217	1.09483	1.27045	1.28611	1.26694	1.11458	0.0210639	1.2745	0.0102066
																6.45	1.13656	1.11454	1.09559	1.27182	1.28642	1.26936	1.11556	0.0205042	1.27587	0.00922185
																6.46667	1.13733	1.11326	1.09484	1.27186	1.28624	1.26856	1.11514	0.0213075	1.27555	0.00940086
																6.48333	1.13727	1.11418	1.09567	1.27268	1.28658	1.26935	1.11571	0.020842	1.2762	0.0091394
																6.5	1.13803	1.11537	1.09538	1.2725	1.28844	1.27009	1.11626	0.0213389	1.27701	0.00997175
																6.51667	1.13863	1.11473	1.09673	1.27274	1.29068	1.27097	1.1167	0.0210191	1.27813	0.0109046
																6.53333	1.13884	1.11771	1.09738	1.2733	1.2901	1.27221	1.11798	0.0207313	1.27854	0.010029
																6.55	1.14012	1.11703	1.09823	1.27518	1.29006	1.27185	1.11846	0.0209816	1.27903	0.00969628
																6.56667	1.1403	1.11606	1.0986	1.27645	1.29041	1.27221	1.11832	0.0209417	1.27969	0.00952277
																6.58333	1.14064	1.11682	1.09831	1.27755	1.29318	1.27263	1.11859	0.0212204	1.28112	0.0107301
																6.6	1.14164	1.11928	1.09959	1.27748	1.29346	1.27539	1.12017	0.0210391	1.28211	0.00988478
																6.61667	1.14099	1.11935	1.10038	1.27837	1.29325	1.2742	1.12024	0.0203196	1.28194	0.0100142
																6.63333	1.14251	1.11931	1.10069	1.2787	1.29428	1.27476	1.12084	0.0209518	1.28258	0.0103222
																6.65	1.14278	1.11884	1.09933	1.28046	1.29492	1.2771	1.12032	0.0217626	1.28416	0.00946866
																6.66667	1.14188	1.11926	1.10187	1.27949	1.29613	1.27835	1.121	0.0200619	1.28466	0.00995253
																6.68333	1.14379	1.12026	1.10161	1.28135	1.29783	1.27588	1.12189	0.021137	1.28502	0.0114259
																6.7	1.14365	1.11945	1.10384	1.28252	1.29755	1.27901	1.12231	0.0200589	1.28636	0.00984846
																6.71667	1.14524	1.12142	1.10238	1.284	1.29797	1.27863	1.12301	0.0214744	1.28687	0.0099836
																6.73333	1.14408	1.12291	1.10293	1.28343	1.29932	1.28009	1.12331	0.0205779	1.28761	0.0102749
																6.75	1.14403	1.12405	1.10573	1.28504	1.29839	1.28078	1.1246	0.019156	1.28807	0.00918769
																6.76667	1.14502	1.12233	1.10368	1.28523	1.30076	1.28229	1.12368	0.0207029	1.28943	0.00992443
																6.78333	1.14533	1.12421	1.10493	1.28645	1.30073	1.2824	1.12482	0.020207	1.28986	0.00962903
																6.8	1.14622	1.12434	1.1056	1.28698	1.30202	1.2815	1.12539	0.0203302	1.29017	0.0106247
																6.81667	1.147	1.12315	1.10633	1.28818	1.30367	1.28338	1.12549	0.020436	1.29174	0.010604
																6.83333	1.14693	1.12548	1.1069	1.28704	1.30265	1.28652	1.12644	0.0200321	1.29207	0.00916624
																6.85	1.14834	1.12492	1.10641	1.28821	1.30548	1.28546	1.12656	0.0210129	1.29305	0.0108522
																6.86667	1.14724	1.12533	1.10855	1.29058	1.30513	1.28396	1.12704	0.0194016	1.29322	0.0108297
																6.88333	1.14863	1.1249	1.10876	1.28892	1.30684	1.28747	1.12743	0.020055	1.29441	0.0107891
																6.9	1.1503	1.12502	1.10862	1.29104	1.30631	1.28741	1.12798	0.0209971	1.29492	0.0100296
																6.91667	1.15008	1.12679	1.10793	1.29188	1.30822	1.28794	1.12827	0.0211138	1.29601	0.0107533
																6.93333	1.14949	1.12668	1.10883	1.29107	1.30938	1.28855	1.12833	0.0203804	1.29633	0.0113688
																6.95	1.15091	1.12859	1.11065	1.29476	1.3097	1.29005	1.13005	0.0201697	1.29817	0.0102592
																6.96667	1.151	1.12847	1.1101	1.29283	1.3088	1.28901	1.12986	0.0204852	1.29688	0.0104982
																6.98333	1.15134	1.12933	1.11005	1.29412	1.31127	1.29145	1.13024	0.02066	1.29895	0.0107555
																7	1.15157	1.12832	1.11149	1.29489	1.31013	1.29162	1.13046	0.0201255	1.29888	0.00987902
																7.01667	1.1526	1.12897	1.11068	1.29507	1.31253	1.29202	1.13075	0.0210166	1.29987	0.0110666
																7.03333	1.15321	1.13034	1.11093	1.29712	1.31135	1.29121	1.13149	0.0211636	1.29989	0.0103525
																7.05	1.15411	1.1293	1.11332	1.29803	1.31155	1.29451	1.13224	0.0205537	1.30136	0.00899576
																7.06667	1.15367	1.13103	1.11259	1.29735	1.31326	1.29357	1.13243	0.0205758	1.30139	0.0104492
																7.08333	1.15355	1.13133	1.11326	1.29961	1.31466	1.29476	1.13271	0.0201806	1.30301	0.0103765
																7.1	1.15486	1.13209	1.11337	1.29883	1.31379	1.29561	1.13344	0.0207779	1.30274	0.00970122
																7.11667	1.15379	1.13178	1.11466	1.29936	1.31401	1.29762	1.13341	0.0196159	1.30366	0.00900261
																7.13333	1.15537	1.13263	1.11532	1.29954	1.31509	1.29643	1.13444	0.0200863	1.30369	0.00999725
																7.15	1.15599	1.13365	1.11475	1.30088	1.31703	1.29818	1.1348	0.0206439	1.30536	0.0101934
																7.16667	1.15515	1.13312	1.11654	1.30164	1.31728	1.29903	1.13494	0.019369	1.30598	0.00986985
																7.18333	1.15846	1.13416	1.11572	1.30224	1.31838	1.29938	1.13611	0.0214368	1.30667	0.0102443
																7.2	1.15755	1.13369	1.11605	1.30328	1.31793	1.30021	1.13576	0.0208275	1.30714	0.00946965
																7.21667	1.15766	1.13487	1.11705	1.30258	1.31779	1.29948	1.13653	0.0203556	1.30662	0.00979975
																7.23333	1.15743	1.13504	1.11726	1.30643	1.31948	1.30144	1.13658	0.020129	1.30912	0.00931526
																7.25	1.15804	1.13642	1.11737	1.30614	1.31953	1.30104	1.13728	0.0203485	1.3089	0.00954971
																7.26667	1.15835	1.13649	1.11769	1.30684	1.32042	1.30243	1.13751	0.0203492	1.3099	0.00937643
																7.28333	1.15849	1.13662	1.11954	1.30628	1.32178	1.30186	1.13822	0.019524	1.30997	0.010461
																7.3	1.1601	1.1368	1.11847	1.30575	1.32164	1.30361	1.13846	0.0208644	1.31033	0.00985015
																7.31667	1.16135	1.13646	1.11867	1.30842	1.322	1.30465	1.13883	0.0214382	1.31169	0.00912553
																7.33333	1.15893	1.13868	1.11968	1.30835	1.32424	1.30485	1.1391	0.0196283	1.31248	0.0103337
																7.35	1.16176	1.13684	1.11932	1.30879	1.32457	1.30494	1.13931	0.0213273	1.31277	0.0104017
																7.36667	1.16073	1.13833	1.11973	1.30928	1.32406	1.30833	1.1396	0.0205293	1.31389	0.00882028
																7.38333	1.16195	1.13853	1.12096	1.3098	1.32486	1.30678	1.14048	0.0205645	1.31381	0.00968513
																7.4	1.16204	1.13931	1.11971	1.31094	1.32752	1.30591	1.14035	0.0211843	1.31479	0.0113077
																7.41667	1.16322	1.14031	1.12359	1.31171	1.3259	1.3068	1.14237	0.0198954	1.3148	0.00991862
																7.43333	1.16309	1.13991	1.12237	1.31279	1.32843	1.30907	1.14179	0.020425	1.31676	0.0102734
																7.45	1.16339	1.14037	1.1226	1.31112	1.32772	1.31022	1.14212	0.0204512	1.31635	0.0098541
																7.46667	1.1648	1.14093	1.12343	1.3138	1.32955	1.30922	1.14305	0.0207666	1.31752	0.0106642
																7.48333	1.16582	1.14163	1.12321	1.31399	1.3299	1.31083	1.14355	0.02137	1.31824	0.0102207
																7.5	1.16567	1.14172	1.12312	1.31444	1.32942	1.30978	1.1435	0.021331	1.31788	0.0102619
																7.51667	1.16572	1.14045	1.12487	1.31526	1.33179	1.31266	1.14368	0.0206157	1.3199	0.0103759
																7.53333	1.1631	1.14254	1.1251	1.31711	1.33088	1.31114	1.14358	0.0190213	1.31971	0.0101236
																7.55	1.16617	1.14105	1.12371	1.31593	1.33246	1.31191	1.14364	0.0213485	1.3201	0.0108912
																7.56667	1.16433	1.14202	1.12487	1.31716	1.33099	1.31516	1.14374	0.0197861	1.3211	0.0086203
																7.58333	1.16547	1.14314	1.12541	1.31777	1.33423	1.31392	1.14467	0.020074	1.32197	0.0107877
																7.6	1.16539	1.14384	1.12765	1.31861	1.33445	1.31414	1.14563	0.0189333	1.3224	0.0106723
																7.61667	1.16639	1.14452	1.12677	1.32051	1.33362	1.31502	1.14589	0.0198457	1.32305	0.00955661
																7.63333	1.16733	1.14337	1.12733	1.32	1.33593	1.31634	1.14601	0.0201303	1.32409	0.0104158
																7.65	1.16881	1.14561	1.12833	1.32064	1.33406	1.31698	1.14758	0.020312	1.32389	0.00899276
																7.66667	1.16922	1.14683	1.12908	1.32149	1.33578	1.31732	1.14838	0.0201146	1.32486	0.00968129
																7.68333	1.16921	1.14539	1.12916	1.32071	1.33668	1.32058	1.14792	0.0201445	1.32599	0.00925804
																7.7	1.16891	1.14528	1.12814	1.32229	1.33769	1.31838	1.14744	0.0204709	1.32612	0.0102089
																7.71667	1.16822	1.14667	1.12841	1.32191	1.33834	1.31939	1.14777	0.0199276	1.32655	0.0102908
																7.73333	1.16924	1.14811	1.12923	1.32422	1.33894	1.32162	1.14886	0.0200155	1.32826	0.00934006
																7.75	1.17071	1.1465	1.12942	1.32399	1.3403	1.32094	1.14888	0.0207473	1.32841	0.0104094
																7.76667	1.17005	1.14718	1.13071	1.3254	1.34019	1.3213	1.14931	0.0197566	1.32896	0.00993635
																7.78333	1.17174	1.14789	1.13145	1.3242	1.34041	1.3218	1.15036	0.0202583	1.3288	0.010123
																7.8	1.17243	1.14813	1.1305	1.32643	1.34248	1.32136	1.15035	0.0210532	1.33009	0.0110254
																7.81667	1.17037	1.14903	1.13334	1.32595	1.34235	1.32216	1.15091	0.0185867	1.33015	0.0107313
																7.83333	1.17097	1.14914	1.13145	1.32812	1.3418	1.32327	1.15052	0.0197961	1.33106	0.00960925
																7.85	1.17235	1.14937	1.13316	1.32631	1.34062	1.32384	1.15163	0.0196922	1.33026	0.00905948
																7.86667	1.17196	1.14995	1.1314	1.32768	1.34171	1.3256	1.1511	0.0203046	1.33166	0.0087626
																7.88333	1.17365	1.15	1.13284	1.32925	1.34347	1.32491	1.15216	0.0204908	1.33254	0.00970839
																7.9	1.17343	1.15074	1.13302	1.3285	1.34416	1.32491	1.1524	0.0202559	1.33252	0.0102363
																7.91667	1.17372	1.15099	1.1336	1.32949	1.34507	1.3269	1.15277	0.0201191	1.33382	0.00982847
																7.93333	1.17415	1.15171	1.134	1.33057	1.3439	1.32427	1.15329	0.0201214	1.33291	0.0100226
																7.95	1.17495	1.1505	1.13444	1.32964	1.3464	1.32661	1.1533	0.0203993	1.33422	0.0106593
																7.96667	1.17527	1.15173	1.13707	1.33249	1.34664	1.32719	1.15469	0.0192713	1.33544	0.010055
																7.98333	1.17544	1.15216	1.13563	1.33451	1.34721	1.32712	1.15441	0.0200001	1.33628	0.0101613
																8	1.17573	1.15341	1.13647	1.33323	1.34744	1.33015	1.1552	0.0196913	1.33694	0.00922275
																8.01667	1.17607	1.15165	1.1365	1.33299	1.34914	1.32876	1.15474	0.0199652	1.33696	0.0107553
																8.03333	1.17644	1.15248	1.13796	1.33544	1.34924	1.32951	1.15563	0.019432	1.33806	0.0101232
																8.05	1.17708	1.15428	1.13621	1.33399	1.35014	1.33035	1.15586	0.0204806	1.33816	0.0105334
																8.06667	1.17635	1.15485	1.13846	1.3344	1.35131	1.33181	1.15655	0.0190023	1.33917	0.0105901
																8.08333	1.17875	1.15453	1.13894	1.33348	1.35064	1.33316	1.15741	0.0200603	1.33909	0.010001
																8.1	1.17766	1.15484	1.13827	1.33662	1.35148	1.33245	1.15692	0.0197775	1.34018	0.0100029
																8.11667	1.18015	1.1551	1.13978	1.33631	1.35056	1.33315	1.15834	0.0203795	1.34001	0.00927502
																8.13333	1.17972	1.1558	1.13879	1.33807	1.35196	1.33075	1.1581	0.020562	1.34026	0.0107733
																8.15	1.17839	1.15677	1.13935	1.33621	1.35143	1.33231	1.15817	0.0195576	1.33998	0.0101031
																8.16667	1.17893	1.15701	1.14001	1.3402	1.35232	1.33475	1.15865	0.0195118	1.34242	0.00899353
																8.18333	1.18056	1.15578	1.13988	1.33906	1.35288	1.33434	1.15874	0.0205009	1.34209	0.00963503
																8.2	1.17989	1.15677	1.14177	1.33843	1.35521	1.3367	1.15948	0.0192036	1.34345	0.010224
																8.21667	1.18023	1.15871	1.14083	1.34022	1.35419	1.3375	1.15992	0.019728	1.34397	0.00895466
																8.23333	1.18121	1.1577	1.1423	1.33996	1.35517	1.33788	1.1604	0.0195954	1.34434	0.00943941
																8.25	1.18152	1.15765	1.14199	1.34094	1.3551	1.33746	1.16039	0.0199066	1.3445	0.00934332
																8.26667	1.18074	1.15824	1.14158	1.34206	1.35606	1.33682	1.16019	0.0196524	1.34498	0.00994682
																8.28333	1.18091	1.15978	1.14346	1.3421	1.35681	1.33787	1.16138	0.0187764	1.34559	0.0099415
																8.3	1.18218	1.16043	1.14259	1.34308	1.35953	1.3404	1.16173	0.0198272	1.34767	0.0103581
																8.31667	1.1833	1.15997	1.14393	1.34515	1.35821	1.33975	1.1624	0.0197972	1.3477	0.00949118
																8.33333	1.18365	1.16099	1.14333	1.34344	1.3585	1.34043	1.16266	0.0202116	1.34746	0.0096815
																8.35	1.18383	1.16074	1.14462	1.34435	1.35801	1.33932	1.16306	0.019708	1.34723	0.00967137
																8.36667	1.18341	1.16134	1.14389	1.34389	1.36044	1.33994	1.16288	0.019805	1.34809	0.0108762
																8.38333	1.18348	1.16166	1.14558	1.34567	1.35912	1.34109	1.16357	0.0190223	1.34863	0.00937159
																8.4	1.18482	1.16244	1.1456	1.34785	1.35989	1.34163	1.16429	0.0196751	1.34979	0.0092833
																8.41667	1.18398	1.16302	1.14555	1.34752	1.35826	1.34279	1.16418	0.0192414	1.34952	0.00792718
																8.43333	1.18488	1.16273	1.14543	1.3471	1.36061	1.34235	1.16435	0.0197746	1.35002	0.00947374
																8.45	1.18504	1.16291	1.14491	1.34807	1.36259	1.34378	1.16429	0.0201004	1.35148	0.00985774
																8.46667	1.18674	1.16407	1.14559	1.34772	1.36188	1.34388	1.16547	0.0206105	1.35116	0.00948025
																8.48333	1.18539	1.16438	1.14706	1.34726	1.3634	1.34577	1.16561	0.0191946	1.35214	0.00977698
																8.5	1.18585	1.16341	1.14813	1.34934	1.36421	1.34512	1.1658	0.0189729	1.35289	0.0100279
																8.51667	1.18608	1.16408	1.14725	1.34769	1.36255	1.34731	1.1658	0.0194723	1.35252	0.0086912
																8.53333	1.18761	1.16315	1.14841	1.3522	1.36538	1.34559	1.16639	0.0197998	1.35439	0.0100751
																8.55	1.18682	1.16495	1.14789	1.35193	1.36646	1.34764	1.16655	0.0195145	1.35534	0.00986338
																8.56667	1.18799	1.16524	1.14959	1.35112	1.36671	1.34709	1.16761	0.0193091	1.35497	0.0103621
																8.58333	1.18795	1.16636	1.14863	1.3511	1.36579	1.34793	1.16765	0.0196916	1.35494	0.00952912
																8.6	1.18807	1.16611	1.14937	1.35093	1.36669	1.34652	1.16785	0.0194086	1.35471	0.0106039
																8.61667	1.18849	1.16757	1.14916	1.35247	1.36683	1.34863	1.16841	0.0196783	1.35598	0.00959336
																8.63333	1.18838	1.16518	1.1503	1.35123	1.36806	1.34828	1.16795	0.0191909	1.35586	0.0106708
																8.65	1.18928	1.16825	1.14979	1.35267	1.36717	1.34891	1.16911	0.0197589	1.35625	0.00964205
																8.66667	1.1905	1.16673	1.15145	1.35372	1.36955	1.35103	1.16956	0.0196782	1.3581	0.0100068
																8.68333	1.18941	1.16687	1.15202	1.354	1.37002	1.3491	1.16943	0.0188263	1.35771	0.0109415
																8.7	1.18947	1.1697	1.1521	1.35491	1.36989	1.35255	1.17042	0.0186955	1.35912	0.0094043
																8.71667	1.18942	1.16843	1.15071	1.35509	1.36919	1.35221	1.16952	0.019378	1.35883	0.00908685
																8.73333	1.18975	1.17003	1.15272	1.35697	1.37144	1.35359	1.17083	0.0185281	1.36067	0.00948181
																8.75	1.19094	1.16939	1.15225	1.35601	1.37098	1.35235	1.17086	0.0193868	1.35978	0.00987061
																8.76667	1.19169	1.17086	1.15202	1.35721	1.37133	1.35302	1.17152	0.0198433	1.36052	0.00959328
																8.78333	1.19266	1.17042	1.15404	1.35774	1.37018	1.35535	1.17237	0.019384	1.36109	0.00796236
																8.8	1.19171	1.17123	1.1533	1.35805	1.3726	1.35388	1.17208	0.0192191	1.36151	0.00982793
																8.81667	1.19238	1.17025	1.15247	1.35799	1.37308	1.3562	1.1717	0.0199945	1.36242	0.00927224
																8.83333	1.19238	1.17109	1.15543	1.35793	1.37417	1.35517	1.17297	0.0185463	1.36242	0.0102661
																8.85	1.19281	1.16964	1.15483	1.35814	1.37411	1.35482	1.17243	0.0191427	1.36236	0.0103132
																8.86667	1.19341	1.17127	1.15497	1.35916	1.37577	1.35459	1.17322	0.0192938	1.36317	0.0111458
																8.88333	1.19483	1.17215	1.155	1.3592	1.37669	1.35684	1.17399	0.0199789	1.36424	0.0108435
																8.9	1.19463	1.17078	1.15618	1.36035	1.3756	1.35859	1.17386	0.0194096	1.36485	0.00935415
																8.91667	1.19292	1.17174	1.15605	1.36151	1.3759	1.35825	1.17357	0.018503	1.36522	0.00939168
																8.93333	1.19543	1.1725	1.15683	1.36051	1.37417	1.35692	1.17492	0.0194135	1.36387	0.0091017
																8.95	1.19536	1.17131	1.15739	1.36155	1.3766	1.35772	1.17469	0.0192089	1.36529	0.0099802
																8.96667	1.19555	1.17353	1.1573	1.36232	1.37996	1.35942	1.17546	0.0191979	1.36723	0.0111166
																8.98333	1.19495	1.17254	1.15713	1.36245	1.37886	1.35914	1.17487	0.0190177	1.36682	0.0105603
																9	1.19667	1.17328	1.15806	1.36429	1.37913	1.36034	1.176	0.0194485	1.36792	0.009907
																9.01667	1.19622	1.17268	1.15739	1.36351	1.38038	1.35918	1.17543	0.0195605	1.36769	0.0112011
																9.03333	1.19595	1.1749	1.15774	1.36488	1.37876	1.36049	1.1762	0.019138	1.36804	0.00953694
																9.05	1.19664	1.17459	1.15901	1.36466	1.38057	1.36021	1.17675	0.0189075	1.36848	0.0107041
																9.06667	1.19653	1.17403	1.15892	1.3655	1.38103	1.36308	1.17649	0.0189256	1.36987	0.00974029
																9.08333	1.19862	1.17475	1.15936	1.36718	1.379	1.36295	1.17758	0.019782	1.36971	0.00831873
																9.1	1.19808	1.17528	1.15991	1.36492	1.37988	1.36285	1.17776	0.0192051	1.36922	0.00929254
																9.11667	1.20028	1.17423	1.15973	1.3664	1.38296	1.36405	1.17808	0.0205473	1.37114	0.0103065
																9.13333	1.19799	1.17553	1.16133	1.36598	1.38162	1.36412	1.17828	0.0184844	1.37057	0.00961179
																9.15	1.19977	1.17661	1.1607	1.36631	1.38155	1.36483	1.17903	0.0196468	1.3709	0.00925569
																9.16667	1.20043	1.17728	1.16067	1.36689	1.38175	1.3645	1.17946	0.0199694	1.37105	0.00934607
																9.18333	1.20004	1.1763	1.16143	1.36912	1.38284	1.36393	1.17926	0.0194741	1.37196	0.00977039
																9.2	1.19974	1.17838	1.16142	1.36879	1.38379	1.36437	1.17985	0.0192021	1.37232	0.010179
																9.21667	1.20014	1.17841	1.16324	1.36896	1.38451	1.36727	1.1806	0.0185469	1.37358	0.0095033
																9.23333	1.20065	1.1781	1.16192	1.36993	1.38532	1.36595	1.18022	0.0194521	1.37373	0.0102298
																9.25	1.20103	1.17739	1.16264	1.36963	1.38555	1.36574	1.18035	0.0193658	1.37364	0.0104961
																9.26667	1.20152	1.17859	1.16195	1.36865	1.38645	1.36841	1.18069	0.0198681	1.3745	0.0103468
																9.28333	1.20226	1.17788	1.16351	1.37144	1.38642	1.36637	1.18122	0.0195893	1.37474	0.0104252
																9.3	1.2012	1.18014	1.1629	1.3711	1.38657	1.37	1.18141	0.0191817	1.37589	0.00926549
																9.31667	1.20086	1.17964	1.16429	1.36884	1.38535	1.36876	1.1816	0.0183634	1.37432	0.00955523
																9.33333	1.20287	1.17897	1.16324	1.3727	1.38696	1.36992	1.18169	0.0199549	1.37653	0.00914182
																9.35	1.20222	1.18163	1.1644	1.37319	1.38783	1.36956	1.18275	0.0189349	1.37686	0.00967212
																9.36667	1.20277	1.18087	1.16587	1.37162	1.38861	1.36896	1.18317	0.0185572	1.3764	0.0106603
																9.38333	1.20287	1.1815	1.16553	1.37399	1.38848	1.37089	1.1833	0.018735	1.37779	0.00938952
																9.4	1.20383	1.18037	1.16607	1.37523	1.38899	1.37136	1.18342	0.0190643	1.37853	0.00926581
																9.41667	1.20253	1.18206	1.16434	1.37445	1.38719	1.36965	1.18298	0.0191115	1.3771	0.00906458
																9.43333	1.20384	1.18215	1.16581	1.37401	1.38922	1.37245	1.18393	0.0190776	1.37856	0.00926472
																9.45	1.20481	1.18238	1.16462	1.37618	1.38967	1.37142	1.18394	0.0201402	1.37909	0.00946661
																9.46667	1.20438	1.18235	1.16703	1.37638	1.39008	1.37208	1.18459	0.0187752	1.37951	0.00940018
																9.48333	1.20632	1.18329	1.16622	1.37722	1.39063	1.37193	1.18528	0.0201237	1.37993	0.00963935
																9.5	1.20639	1.18364	1.16826	1.37391	1.38899	1.37226	1.1861	0.0191833	1.37839	0.00921974
																9.51667	1.20476	1.18347	1.1677	1.37763	1.39099	1.3736	1.18531	0.0185984	1.38074	0.00910259
																9.53333	1.20716	1.18501	1.16756	1.37555	1.39202	1.37486	1.18658	0.0198464	1.38081	0.00971427
																9.55	1.20651	1.18406	1.16806	1.37888	1.39154	1.37285	1.18621	0.019315	1.38109	0.00953898
																9.56667	1.20721	1.18502	1.16756	1.37904	1.39371	1.37547	1.1866	0.019872	1.38274	0.00966654
																9.58333	1.20661	1.18428	1.1692	1.37826	1.39214	1.37475	1.1867	0.0188217	1.38172	0.00919589
																9.6	1.2071	1.184	1.1684	1.37822	1.39279	1.37474	1.1865	0.0194707	1.38192	0.00957599
																9.61667	1.20828	1.18555	1.16953	1.38079	1.39213	1.3756	1.18779	0.0194716	1.38284	0.00845353
																9.63333	1.20718	1.18548	1.1699	1.37974	1.39494	1.37707	1.18752	0.0187235	1.38392	0.00963938
																9.65	1.20889	1.18522	1.16963	1.37836	1.39362	1.37414	1.18791	0.0197681	1.38204	0.0102481
																9.66667	1.20737	1.18574	1.17135	1.38147	1.39495	1.37689	1.18815	0.0181309	1.38444	0.00938838
																9.68333	1.2095	1.18656	1.17122	1.37958	1.39437	1.37776	1.18909	0.0192653	1.3839	0.00910996
																9.7	1.20871	1.18761	1.17172	1.38088	1.39542	1.37734	1.18935	0.0185561	1.38455	0.00958149
																9.71667	1.20809	1.18911	1.17211	1.3837	1.39683	1.37905	1.18977	0.0179991	1.38653	0.00922088
																9.73333	1.20997	1.18905	1.17156	1.38245	1.39666	1.37888	1.19019	0.0192305	1.386	0.00940565
																9.75	1.2082	1.18869	1.17343	1.38289	1.39731	1.37902	1.19011	0.0174282	1.38641	0.00963879
																9.76667	1.20979	1.18737	1.17087	1.38176	1.39541	1.37988	1.18934	0.0195349	1.38568	0.00847583
																9.78333	1.20972	1.18748	1.17155	1.38314	1.39723	1.37929	1.18958	0.0191717	1.38655	0.00944452
																9.8	1.21075	1.18729	1.17179	1.38188	1.39781	1.38008	1.18994	0.0196151	1.38659	0.0097584
																9.81667	1.21106	1.18741	1.1725	1.38324	1.39809	1.37952	1.19032	0.0194444	1.38695	0.00982519
																9.83333	1.21003	1.18866	1.17333	1.38488	1.39983	1.37972	1.19067	0.0184327	1.38814	0.0104446
																9.85	1.21072	1.18976	1.17434	1.384	1.40045	1.38298	1.19161	0.0182602	1.38914	0.00980513
																9.86667	1.21273	1.1894	1.174	1.38457	1.39915	1.38101	1.19204	0.0194998	1.38824	0.00961171
																9.88333	1.21279	1.19086	1.17461	1.38685	1.39882	1.38189	1.19275	0.0191603	1.38919	0.00870352
																9.9	1.21274	1.18998	1.17384	1.38694	1.40096	1.38221	1.19219	0.0195437	1.39004	0.00975103
																9.91667	1.21215	1.19012	1.17638	1.38672	1.4015	1.38227	1.19288	0.0180444	1.39016	0.0100668
																9.93333	1.21319	1.18947	1.17595	1.38664	1.40196	1.38344	1.19287	0.0188514	1.39068	0.00989893
																9.95	1.21394	1.19112	1.17566	1.38706	1.4021	1.38235	1.19357	0.0192576	1.3905	0.0103154
																9.96667	1.21252	1.19196	1.17485	1.38674	1.40193	1.38604	1.19311	0.0188613	1.39157	0.00897885
																9.98333	1.21388	1.19256	1.17588	1.38669	1.40345	1.38407	1.19411	0.0190472	1.3914	0.0105146
																10	1.21491	1.19166	1.17671	1.38697	1.40319	1.38485	1.19443	0.0192497	1.39167	0.0100328

## Sheet: Fig. 2e
Time	Absorbance 340nm									Mean	Standard Deviation	Mean	Standard Deviation	Mean	Standard Deviation							Time	Mean	Standard Deviation	Mean	Standard Deviation
min	AU																					min
	50_1	50_2	50_3	100_1	100_2	100_3	200_1	200_2	200_3	Statistics On Rows of B"Absorbance 340nm":D	Statistics On Rows of B"Absorbance 340nm":D	Statistics On Rows of E:G	Statistics On Rows of E:G	Statistics On Rows of H:J	Statistics On Rows of H:J	5 CcaA_1	5 CcaA_2	5 CcaA_3	7.5 CAL_1	7.5 CAL_2	7.5 CAL_3		Statistics On Rows of Q:S	Statistics On Rows of Q:S	Statistics On Rows of T:V	Statistics On Rows of T:V
0	0.01917	0.02416	0.02608	0.0287	0.01521	0.0382	0.02309	0.01988	0.05588	0.0231367	0.00356685	0.02737	0.0115526	0.03295	0.0199227	-0.00063	0.00854	0.00756	0.01155	0.00498	0.01657	0	0.00515667	0.0050353	0.0110333	0.00581225
0.0333333	0.02027	0.02435	0.02943	0.02988	0.01742	0.03867	0.02507	0.02068	0.05495	0.0246833	0.00458909	0.0286567	0.0106777	0.0335667	0.0186481	-0.00044	0.00878	0.0075	0.01196	0.00554	0.0164	0.0166667	0.00528	0.00499484	0.0113	0.00546
0.0666667	0.02197	0.02483	0.0299	0.03064	0.01917	0.03992	0.0263	0.02268	0.05626	0.0255667	0.004016	0.02991	0.0103942	0.03508	0.0184315	-0.00028	0.00836	0.00717	0.01184	0.00634	0.01653	0.0333333	0.00508333	0.00468274	0.01157	0.00510036
0.1	0.02438	0.0256	0.03076	0.032	0.02022	0.0407	0.02769	0.02358	0.05663	0.0269133	0.0033867	0.0309733	0.0102785	0.0359667	0.0180126	-0.00031	0.00874	0.00687	0.0117	0.00595	0.01642	0.05	0.0051	0.00477758	0.0113567	0.00524344
0.133333	0.02535	0.02667	0.03239	0.03276	0.02125	0.04146	0.02987	0.02557	0.05841	0.0281367	0.00374216	0.0318233	0.0101375	0.03795	0.0178488	-7e-05	0.0083	0.00743	0.0119	0.00555	0.01585	0.0666667	0.00522	0.00460188	0.0111	0.00519639
0.166667	0.02597	0.0277	0.03257	0.03496	0.02276	0.04342	0.03126	0.02693	0.06047	0.0287467	0.00342223	0.0337133	0.0103863	0.0395533	0.0182433	0	0.00904	0.00763	0.01179	0.0056	0.01627	0.0833333	0.00555667	0.00486358	0.01122	0.00535779
0.2	0.02546	0.02901	0.03357	0.03625	0.02416	0.04473	0.03382	0.02956	0.06265	0.0293467	0.00406547	0.0350467	0.0103377	0.04201	0.0180012	-1e-05	0.00835	0.00727	0.01182	0.00562	0.01583	0.1	0.00520333	0.00454706	0.01109	0.005144
0.233333	0.02738	0.0294	0.03344	0.03746	0.02484	0.04623	0.03568	0.03106	0.06436	0.0300733	0.0030856	0.0361767	0.0107526	0.0437	0.0180406	-0.00037	0.00865	0.00812	0.0116	0.00587	0.01552	0.116667	0.00546667	0.00506164	0.0109967	0.00485321
0.266667	0.02832	0.03043	0.03476	0.03882	0.027	0.04766	0.03752	0.03293	0.06668	0.03117	0.00328315	0.0378267	0.0103658	0.04571	0.018305	-3e-05	0.00797	0.00836	0.01199	0.00548	0.01543	0.133333	0.00543333	0.0047354	0.0109667	0.00505332
0.3	0.02935	0.03213	0.03613	0.04052	0.02826	0.04928	0.03982	0.03557	0.06891	0.0325367	0.00340824	0.0393533	0.0105585	0.0481	0.0181468	0.00021	0.00821	0.00802	0.01151	0.00548	0.0148	0.15	0.00548	0.00456494	0.0105967	0.00472665
0.333333	0.03016	0.03297	0.03669	0.0423	0.02951	0.05106	0.04184	0.03752	0.07114	0.0332733	0.00327555	0.0409567	0.0108376	0.0501667	0.0182914	-8e-05	0.00871	0.00786	0.01148	0.00533	0.01479	0.166667	0.00549667	0.0048482	0.0105333	0.00480052
0.366667	0.03212	0.03432	0.03829	0.04386	0.03121	0.05243	0.04467	0.03989	0.07372	0.03491	0.00312703	0.0425	0.0106752	0.05276	0.0183086	-0.00011	0.00842	0.00807	0.01086	0.00535	0.01482	0.183333	0.00546	0.00482693	0.0103433	0.00475609
0.4	0.03328	0.03562	0.04036	0.04551	0.03333	0.05458	0.04721	0.04228	0.07684	0.03642	0.00360716	0.0444733	0.0106629	0.0554433	0.0186933	0.00031	0.00829	0.00796	0.011	0.0055	0.01462	0.2	0.00552	0.00451501	0.0103733	0.00459218
0.433333	0.03485	0.03646	0.04115	0.04703	0.03483	0.05685	0.04914	0.04547	0.07888	0.0374867	0.00327308	0.0462367	0.0110314	0.05783	0.018322	-0.0002	0.00823	0.00747	0.01095	0.00578	0.01492	0.216667	0.00516667	0.00466318	0.01055	0.00458311
0.466667	0.03572	0.03803	0.04278	0.04872	0.03669	0.05899	0.05253	0.04768	0.08124	0.0388433	0.00359959	0.0481333	0.0111616	0.0604833	0.0181386	-0.0003	0.00796	0.00764	0.01121	0.00584	0.01504	0.233333	0.0051	0.00467927	0.0106967	0.00462143
0.5	0.03749	0.03894	0.04399	0.0498	0.03903	0.06142	0.05585	0.05053	0.08448	0.04014	0.00341211	0.0500833	0.0111977	0.06362	0.0182601	-0.0004	0.0084	0.00774	0.01131	0.00571	0.01447	0.25	0.00524667	0.00490128	0.0104967	0.00443627
0.533333	0.03868	0.04079	0.04591	0.05258	0.0408	0.06354	0.05918	0.05353	0.08684	0.0417933	0.00371796	0.0523067	0.0113725	0.0665167	0.0178258	-2e-05	0.00826	0.00808	0.01118	0.00534	0.01417	0.266667	0.00544	0.00472936	0.01023	0.004491
0.566667	0.04061	0.04199	0.04706	0.05428	0.04273	0.06589	0.06242	0.05663	0.09081	0.04322	0.00339637	0.0543	0.01158	0.0699533	0.0182929	0.0002	0.00815	0.00752	0.01127	0.00553	0.01441	0.283333	0.00529	0.00441931	0.0104033	0.00450299
0.6	0.0418	0.04311	0.04837	0.05662	0.04554	0.06886	0.06532	0.06015	0.09384	0.0444267	0.00347727	0.0570067	0.0116648	0.0731033	0.0181436	-8e-05	0.00813	0.00727	0.01093	0.0056	0.01469	0.3	0.00510667	0.00451232	0.0104067	0.00456754
0.633333	0.04345	0.04488	0.04974	0.05846	0.0481	0.071	0.0692	0.06338	0.09775	0.0460233	0.00329719	0.0591867	0.0114673	0.0767767	0.0183951	-0.00036	0.00783	0.00797	0.01089	0.00526	0.01411	0.316667	0.00514667	0.00476943	0.0100867	0.00447936
0.666667	0.04474	0.04627	0.05168	0.06115	0.04963	0.07408	0.07281	0.06682	0.10132	0.0475633	0.00364629	0.06162	0.0122318	0.0803167	0.0184343	-0.00022	0.00787	0.00761	0.01123	0.00543	0.01415	0.333333	0.00508667	0.00459755	0.01027	0.00443856
0.7	0.04672	0.0478	0.05331	0.06361	0.05303	0.07646	0.0769	0.07095	0.10538	0.0492767	0.00353446	0.0643667	0.0117333	0.08441	0.0184026	-0.0004	0.008	0.0073	0.01104	0.00539	0.01398	0.35	0.00496667	0.00466083	0.0101367	0.00436567
0.733333	0.0487	0.04966	0.05554	0.06613	0.05496	0.08027	0.08101	0.07496	0.10928	0.0513	0.00370319	0.06712	0.012684	0.0884167	0.0183197	0.0002	0.00816	0.00732	0.01122	0.00552	0.01398	0.366667	0.00522667	0.00437343	0.01024	0.0043143
0.766667	0.05025	0.05107	0.05715	0.06851	0.05787	0.083	0.08554	0.07945	0.11343	0.0528233	0.00376937	0.0697933	0.0126141	0.0928067	0.018118	-0.00026	0.00799	0.00722	0.0108	0.00573	0.01393	0.383333	0.00498333	0.00455715	0.0101533	0.00413807
0.8	0.05206	0.05298	0.05905	0.07162	0.06105	0.08623	0.09039	0.08412	0.11798	0.0546967	0.00379806	0.0729667	0.0126439	0.0974967	0.018014	8e-05	0.00807	0.00752	0.01099	0.00574	0.0142	0.4	0.00522333	0.00446274	0.01031	0.0042708
0.833333	0.05351	0.05496	0.06105	0.07471	0.06413	0.0902	0.09504	0.08844	0.12264	0.0565067	0.00400088	0.0763467	0.0131118	0.10204	0.0181428	7e-05	0.00844	0.00689	0.01111	0.00532	0.01358	0.416667	0.00513333	0.00445294	0.0100033	0.00423974
0.866667	0.05598	0.05662	0.06297	0.07791	0.06737	0.09315	0.10036	0.09342	0.12716	0.0585233	0.0038642	0.0794767	0.0129612	0.10698	0.0178176	-0.00031	0.00853	0.00755	0.011	0.00527	0.01397	0.433333	0.00525667	0.00484571	0.01008	0.00442236
0.9	0.0579	0.05863	0.06478	0.08099	0.07064	0.09689	0.10551	0.0988	0.13268	0.0604367	0.0037791	0.08284	0.0132224	0.11233	0.0179401	-0.00032	0.00828	0.00721	0.01066	0.00546	0.01381	0.45	0.00505667	0.00468696	0.00997667	0.00421673
0.933333	0.06014	0.06125	0.06711	0.08433	0.07427	0.10056	0.11085	0.1036	0.13758	0.0628333	0.00374505	0.0863867	0.0132651	0.117343	0.0178964	-0.00057	0.00825	0.00677	0.01073	0.00545	0.0141	0.466667	0.00481667	0.00472332	0.0100933	0.00436
0.966667	0.06214	0.06249	0.06912	0.08744	0.07706	0.10473	0.11682	0.10913	0.14347	0.0645833	0.00393276	0.0897433	0.0139781	0.12314	0.0180213	-0.00026	0.00807	0.0073	0.01054	0.00576	0.01366	0.483333	0.00503667	0.00460318	0.00998667	0.00397896
1	0.06443	0.0653	0.07128	0.09142	0.08145	0.10892	0.12224	0.11486	0.14928	0.0670033	0.00372916	0.09393	0.0139059	0.128793	0.0181216	-0.00029	0.00794	0.00731	0.01053	0.00568	0.01384	0.5	0.00498667	0.00458057	0.0100167	0.00410415
1.03333	0.06671	0.06768	0.07386	0.09548	0.08536	0.11332	0.12924	0.12061	0.1554	0.0694167	0.00387848	0.0980533	0.0141565	0.135083	0.0181161	0	0.00745	0.00728	0.01075	0.0059	0.01461	0.516667	0.00491	0.00425303	0.01042	0.00436437
1.06667	0.06932	0.07018	0.07621	0.09928	0.08916	0.1172	0.13563	0.1265	0.16131	0.0719033	0.00375439	0.10188	0.0141997	0.141147	0.0180488	-0.00015	0.00788	0.00707	0.01073	0.00562	0.01408	0.533333	0.00493333	0.00442089	0.0101433	0.0042604
1.1	0.07119	0.07228	0.07912	0.10306	0.09314	0.12223	0.14227	0.13323	0.16777	0.0741967	0.00429842	0.106143	0.0147881	0.147757	0.0179117	-0.00047	0.0075	0.00742	0.01075	0.00539	0.01351	0.55	0.00481667	0.00457856	0.00988333	0.00412879
1.13333	0.07411	0.07496	0.08144	0.10712	0.09737	0.12726	0.14905	0.13978	0.17475	0.0768367	0.00400919	0.110583	0.015243	0.154527	0.0181169	-0.00074	0.00831	0.00762	0.01068	0.00511	0.01413	0.566667	0.00506333	0.00503766	0.00997333	0.00455133
1.16667	0.07659	0.07777	0.08433	0.11079	0.10227	0.13216	0.15655	0.14625	0.18174	0.0795633	0.00417	0.115073	0.0153985	0.161513	0.0182582	-0.00034	0.00777	0.00728	0.0102	0.00559	0.01366	0.583333	0.00490333	0.00454746	0.00981667	0.00404863
1.2	0.07964	0.08085	0.08653	0.11586	0.10636	0.13702	0.16403	0.15362	0.18859	0.08234	0.00367874	0.119747	0.0156952	0.168747	0.0179558	-0.00019	0.0081	0.00734	0.00996	0.0055	0.01405	0.6	0.00508333	0.00458262	0.00983667	0.00427633
1.23333	0.08254	0.0838	0.08922	0.1204	0.11132	0.1426	0.17213	0.16106	0.19576	0.0851867	0.00354933	0.124773	0.0160921	0.176317	0.0177248	-0.00014	0.00773	0.00745	0.00987	0.00554	0.01339	0.616667	0.00501333	0.00446511	0.0096	0.00393196
1.26667	0.08551	0.08639	0.09254	0.12558	0.11622	0.14733	0.17966	0.16883	0.2038	0.0881467	0.0038301	0.12971	0.0159609	0.184097	0.0179022	-0.0004	0.00825	0.00769	0.01038	0.00493	0.01375	0.633333	0.00518	0.00484053	0.00968667	0.00445069
1.3	0.08895	0.08988	0.09561	0.12994	0.12112	0.15316	0.1883	0.1764	0.21184	0.09148	0.00360679	0.13474	0.0165505	0.19218	0.0180358	-6e-05	0.0078	0.0069	0.01032	0.00527	0.01395	0.65	0.00488	0.00430177	0.00984667	0.00435932
1.33333	0.09215	0.09247	0.09891	0.13527	0.12665	0.15878	0.19686	0.18421	0.22025	0.09451	0.00381387	0.140233	0.0166301	0.20044	0.0182848	-0.00032	0.00743	0.00723	0.01061	0.00532	0.01331	0.666667	0.00478	0.00441786	0.00974667	0.00406436
1.36667	0.09525	0.09586	0.1018	0.14024	0.13178	0.16539	0.20583	0.19245	0.22855	0.0976367	0.00361843	0.145803	0.017482	0.208943	0.0182503	-0.00041	0.00801	0.00716	0.01084	0.00516	0.0132	0.683333	0.00492	0.00463544	0.00973333	0.00413267
1.4	0.09865	0.09954	0.10584	0.14576	0.1373	0.17074	0.21503	0.20004	0.23688	0.101343	0.00391957	0.151267	0.0173868	0.217317	0.0185261	-0.00029	0.00783	0.00739	0.01024	0.00537	0.01371	0.7	0.00497667	0.00456637	0.00977333	0.00418954
1.43333	0.10256	0.10257	0.10893	0.15152	0.14259	0.17755	0.22433	0.20927	0.24561	0.104687	0.00367484	0.15722	0.0181636	0.226403	0.0182585	-0.00056	0.00757	0.0073	0.00978	0.00536	0.01381	0.716667	0.00477	0.00461789	0.00965	0.0042265
1.46667	0.10559	0.10639	0.11231	0.15731	0.14882	0.1835	0.23389	0.21785	0.25506	0.108097	0.00367071	0.16321	0.0180771	0.2356	0.0186638	-0.00034	0.00799	0.00723	0.00987	0.00493	0.01371	0.733333	0.00496	0.00460564	0.00950333	0.00440147
1.5	0.10916	0.10984	0.11609	0.16274	0.15486	0.19012	0.24315	0.22716	0.26408	0.111697	0.0038199	0.16924	0.0185069	0.244797	0.018515	-0.00046	0.00798	0.00731	0.01013	0.00522	0.01338	0.75	0.00494333	0.0046914	0.00957667	0.00410804
1.53333	0.11309	0.11399	0.11966	0.16864	0.16068	0.19701	0.25362	0.2366	0.2731	0.11558	0.00356192	0.175443	0.0190966	0.25444	0.0182638	-0.00023	0.00766	0.00696	0.01031	0.00573	0.01369	0.766667	0.00479667	0.00436727	0.00991	0.00399505
1.56667	0.11686	0.11732	0.12337	0.17516	0.16687	0.20435	0.26409	0.24572	0.28349	0.119183	0.00363305	0.182127	0.0196873	0.264433	0.0188873	-0.00028	0.00761	0.00722	0.01037	0.00572	0.01341	0.783333	0.00485	0.00444699	0.00983333	0.00387299
1.6	0.12077	0.12155	0.12734	0.18142	0.17351	0.21124	0.27459	0.25513	0.29327	0.12322	0.00358928	0.188723	0.019897	0.27433	0.0190713	-0.00069	0.00814	0.00688	0.00968	0.00529	0.0135	0.8	0.00477667	0.00477601	0.00949	0.0041083
1.63333	0.12493	0.1257	0.13105	0.18787	0.17993	0.21911	0.28534	0.26586	0.30376	0.127227	0.00333341	0.195637	0.0207125	0.284987	0.0189525	-0.00072	0.00784	0.00707	0.01037	0.00539	0.01385	0.816667	0.00473	0.00473551	0.00987	0.00425211
1.66667	0.12888	0.13001	0.13543	0.19426	0.18718	0.22505	0.29652	0.27549	0.31364	0.13144	0.00350133	0.202163	0.0201341	0.295217	0.0191084	-0.00045	0.00825	0.0069	0.00977	0.0054	0.01306	0.833333	0.0049	0.00468215	0.00941	0.00384267
1.7	0.13282	0.13374	0.13974	0.20123	0.19389	0.23368	0.30737	0.28612	0.32329	0.135433	0.00375794	0.2096	0.0211744	0.305593	0.0186486	-0.00102	0.00787	0.00718	0.00947	0.00514	0.01355	0.85	0.00467667	0.00494551	0.00938667	0.00420562
1.73333	0.13751	0.13807	0.1441	0.20822	0.20067	0.24129	0.31868	0.29623	0.33517	0.139893	0.00365382	0.216727	0.0216048	0.316693	0.0195459	-0.00065	0.00745	0.007	0.00975	0.00547	0.01342	0.866667	0.0046	0.0045522	0.00954667	0.0039789
1.76667	0.1417	0.14266	0.14787	0.21489	0.20804	0.24953	0.33046	0.30663	0.34577	0.144077	0.00332001	0.224153	0.0222421	0.32762	0.0197239	-0.00049	0.00776	0.00693	0.01025	0.00546	0.01292	0.883333	0.00473333	0.00454254	0.00954333	0.00377987
1.8	0.14644	0.14708	0.15242	0.22232	0.21485	0.2575	0.34299	0.31791	0.3576	0.148647	0.00328343	0.231557	0.0227759	0.3395	0.0200738	8e-05	0.00763	0.00728	0.01001	0.00494	0.01347	0.9	0.00499667	0.00426155	0.00947333	0.00429025
1.83333	0.15098	0.15232	0.15682	0.23004	0.22295	0.26593	0.35465	0.32888	0.36838	0.153373	0.00305917	0.23964	0.0230421	0.350637	0.0200535	-0.00076	0.00782	0.00715	0.00992	0.00504	0.0132	0.916667	0.00473667	0.00477203	0.00938667	0.00410606
1.86667	0.15574	0.15732	0.16139	0.23701	0.23097	0.27356	0.36712	0.34063	0.38096	0.15815	0.00291501	0.24718	0.0230445	0.362903	0.020493	-0.00027	0.00793	0.00688	0.00968	0.00488	0.01296	0.933333	0.00484667	0.00446216	0.00917333	0.00406376
1.9	0.16022	0.16175	0.16628	0.24487	0.23879	0.28323	0.37934	0.35125	0.39254	0.16275	0.00315133	0.25563	0.0240948	0.374377	0.0210877	-0.00068	0.00826	0.0075	0.01008	0.0054	0.01311	0.95	0.00502667	0.00495671	0.00953	0.00388431
1.93333	0.16555	0.16737	0.17151	0.25311	0.24607	0.29158	0.39225	0.36338	0.40441	0.168143	0.00305433	0.263587	0.0244972	0.38668	0.0210745	-0.00084	0.0073	0.00782	0.00977	0.00507	0.01364	0.966667	0.00476	0.00485671	0.00949333	0.00429169
1.96667	0.17103	0.17219	0.17644	0.26059	0.25408	0.30008	0.40555	0.37529	0.41647	0.17322	0.00284828	0.271583	0.0248926	0.399103	0.0213335	-0.00068	0.00806	0.00743	0.00983	0.00545	0.01324	0.983333	0.00493667	0.00487436	0.00950667	0.00390505
2	0.17546	0.17721	0.1814	0.26861	0.26233	0.30969	0.41922	0.38707	0.42918	0.178023	0.00305238	0.28021	0.0257228	0.411823	0.0220079	-0.00083	0.00793	0.00684	0.01016	0.00517	0.01268	1	0.00464667	0.00477414	0.00933667	0.0038221
2.03333	0.18105	0.18293	0.1872	0.27673	0.27067	0.31827	0.43175	0.39961	0.44187	0.183727	0.00315145	0.288557	0.0259103	0.42441	0.0220654	-0.00106	0.00794	0.00699	0.0096	0.0053	0.01285	1.01667	0.00462333	0.00494478	0.00925	0.00378715
2.06667	0.18647	0.18819	0.19169	0.28524	0.27905	0.32803	0.4458	0.41164	0.45427	0.188783	0.0026601	0.29744	0.0266719	0.437237	0.0225683	-0.00095	0.00792	0.00737	0.00977	0.00519	0.01303	1.03333	0.00478	0.00496994	0.00933	0.00393848
2.1	0.19188	0.19403	0.19703	0.29379	0.28762	0.33696	0.45966	0.42533	0.46793	0.194313	0.00258666	0.306123	0.0268829	0.450973	0.0225895	-0.00054	0.00746	0.00737	0.00959	0.00512	0.01334	1.05	0.00476333	0.00459304	0.00935	0.00411525
2.13333	0.19719	0.19958	0.20289	0.30197	0.29659	0.34664	0.47327	0.43794	0.48145	0.199887	0.00286235	0.315067	0.0274753	0.46422	0.0231237	-0.0003	0.00764	0.00717	0.00962	0.00503	0.01301	1.06667	0.00483667	0.00445469	0.00922	0.00400501
2.16667	0.20291	0.20518	0.20769	0.31093	0.306	0.35574	0.48828	0.45154	0.49457	0.20526	0.002391	0.324223	0.0274053	0.47813	0.0232414	-0.00076	0.00752	0.00703	0.00949	0.00544	0.01317	1.08333	0.00459667	0.00464547	0.00936667	0.00386648
2.2	0.20835	0.211	0.21353	0.31991	0.31417	0.36571	0.50222	0.46338	0.50803	0.21096	0.00259023	0.333263	0.0282458	0.49121	0.0242759	-0.00094	0.00756	0.00734	0.00962	0.00511	0.01279	1.1	0.00465333	0.00484522	0.00917333	0.00385943
2.23333	0.21432	0.21753	0.2198	0.32933	0.32373	0.37548	0.51722	0.478	0.52233	0.217217	0.0027534	0.342847	0.0283997	0.50585	0.0242538	-0.00044	0.00806	0.0072	0.00931	0.00526	0.01322	1.11667	0.00494	0.00467902	0.00926333	0.00398021
2.26667	0.2201	0.22317	0.22599	0.33752	0.33304	0.38598	0.53249	0.4913	0.53515	0.223087	0.00294588	0.35218	0.0293572	0.519647	0.0245849	-0.00098	0.00795	0.00714	0.00967	0.00496	0.0133	1.13333	0.00470333	0.00493855	0.00931	0.00418164
2.3	0.22563	0.22911	0.2311	0.34718	0.34171	0.39616	0.54687	0.50423	0.55018	0.228613	0.00276862	0.361683	0.0299827	0.53376	0.0256272	-0.00046	0.00802	0.0068	0.00946	0.00504	0.01275	1.15	0.00478667	0.00458451	0.00908333	0.00386878
2.33333	0.23182	0.23529	0.2373	0.35681	0.35167	0.40647	0.56202	0.51844	0.56444	0.234803	0.00277223	0.37165	0.0302643	0.5483	0.0258878	-0.00042	0.00771	0.00705	0.00975	0.00562	0.01262	1.16667	0.00478	0.00451541	0.00933	0.00351885
2.36667	0.23797	0.24163	0.24298	0.36611	0.36162	0.41706	0.57825	0.5325	0.57928	0.24086	0.00259224	0.381597	0.0307941	0.563343	0.0267161	-0.00078	0.00748	0.00686	0.00965	0.00523	0.01286	1.18333	0.00452	0.00460039	0.00924667	0.00383096
2.4	0.24429	0.24826	0.25007	0.37622	0.37118	0.42861	0.59355	0.54701	0.59421	0.24754	0.0029565	0.392003	0.0318023	0.578257	0.0270624	-0.00071	0.00711	0.00703	0.00973	0.00565	0.01285	1.2	0.00447667	0.00449196	0.00941	0.00361065
2.43333	0.25038	0.25461	0.25587	0.38597	0.38112	0.43933	0.6094	0.56095	0.60898	0.25362	0.00287578	0.40214	0.0322986	0.59311	0.0278522	-0.00081	0.00734	0.00705	0.00949	0.00528	0.01305	1.21667	0.00452667	0.00462396	0.00927333	0.00388953
2.46667	0.25666	0.26134	0.26244	0.39635	0.39136	0.44987	0.62484	0.57562	0.62444	0.260147	0.00306922	0.412527	0.0324364	0.6083	0.0283024	-0.00068	0.00775	0.00738	0.00977	0.00507	0.01277	1.23333	0.00481667	0.00476385	0.00920333	0.00388115
2.5	0.26344	0.26806	0.26918	0.40607	0.40074	0.46157	0.6414	0.58985	0.63909	0.266893	0.00304265	0.422793	0.0336872	0.623447	0.0291185	-0.00061	0.00736	0.00749	0.01012	0.00551	0.01297	1.25	0.00474667	0.00463946	0.00953333	0.00376444
2.53333	0.26988	0.27505	0.27538	0.41625	0.41156	0.47293	0.65749	0.60476	0.65481	0.273437	0.00308458	0.43358	0.0341587	0.63902	0.0297003	-0.0009	0.00773	0.00735	0.00942	0.00533	0.01295	1.26667	0.00472667	0.00487654	0.00923333	0.00381343
2.56667	0.27686	0.28184	0.28284	0.42595	0.4218	0.48363	0.67385	0.6201	0.67085	0.280513	0.00320314	0.443793	0.0345619	0.654933	0.0302038	-0.001	0.00737	0.00722	0.00968	0.00552	0.013	1.28333	0.00453	0.00478971	0.0094	0.00374785
2.6	0.2831	0.28905	0.28858	0.43663	0.43169	0.49544	0.69048	0.6347	0.68638	0.28691	0.00330791	0.454587	0.0354661	0.67052	0.0310887	-0.00069	0.0077	0.00745	0.00988	0.00542	0.01274	1.3	0.00482	0.00477344	0.00934667	0.00368903
2.63333	0.28912	0.29663	0.2964	0.44697	0.44298	0.50787	0.70771	0.65032	0.70238	0.29405	0.00427105	0.46594	0.0363672	0.686803	0.0317077	-0.00096	0.0077	0.00725	0.00979	0.00535	0.0126	1.31667	0.00466333	0.00487514	0.00924667	0.00365541
2.66667	0.29701	0.30306	0.30343	0.45809	0.45334	0.51991	0.72404	0.66631	0.71916	0.301167	0.00360453	0.477113	0.037139	0.70317	0.0320148	-0.00077	0.00755	0.00704	0.00978	0.00525	0.01286	1.33333	0.00460667	0.00466331	0.00929667	0.00382795
2.7	0.30366	0.31084	0.31026	0.46863	0.46463	0.53076	0.74135	0.6817	0.73515	0.308253	0.0039885	0.488007	0.0370795	0.7194	0.032796	-0.00075	0.00726	0.00698	0.00959	0.0052	0.01275	1.35	0.00449667	0.0045459	0.00918	0.00379166
2.73333	0.31093	0.3179	0.31727	0.47961	0.4751	0.54274	0.75867	0.69702	0.75135	0.315367	0.00385516	0.49915	0.0378173	0.73568	0.03368	-0.00089	0.00737	0.00726	0.00989	0.0053	0.01267	1.36667	0.00458	0.00473748	0.00928667	0.00372186
2.76667	0.31801	0.32527	0.32448	0.49039	0.48595	0.55496	0.77693	0.71325	0.76854	0.322587	0.00398314	0.510433	0.0386251	0.752907	0.0345989	-0.00069	0.00731	0.00727	0.00976	0.00566	0.0126	1.38333	0.00463	0.0046073	0.00934	0.00348901
2.8	0.3252	0.33277	0.33161	0.50064	0.49803	0.56711	0.79363	0.72866	0.78517	0.32986	0.00407714	0.521927	0.0391517	0.769153	0.0353224	-0.0009	0.00785	0.00683	0.00962	0.00521	0.01258	1.4	0.00459333	0.00478462	0.00913667	0.0037087
2.83333	0.33232	0.34049	0.33981	0.51226	0.50912	0.58071	0.81197	0.7451	0.80187	0.33754	0.00453342	0.53403	0.0404565	0.786313	0.0360473	-0.00059	0.00745	0.00727	0.00945	0.00513	0.01259	1.41667	0.00471	0.00459082	0.00905667	0.00374552
2.86667	0.33985	0.34827	0.34651	0.52337	0.52004	0.59251	0.82996	0.76064	0.81962	0.344877	0.00444128	0.545307	0.0409132	0.803407	0.0373961	-0.0009	0.00743	0.00727	0.00938	0.00549	0.01249	1.43333	0.0046	0.00476381	0.00912	0.00350724
2.9	0.34726	0.35584	0.35423	0.5353	0.53113	0.60472	0.84729	0.77708	0.83751	0.352443	0.00456051	0.55705	0.041336	0.820627	0.0380282	-0.00057	0.00772	0.00713	0.00983	0.00531	0.01226	1.45	0.00476	0.00462533	0.00913333	0.00352699
2.93333	0.35463	0.36426	0.36191	0.54586	0.54269	0.61754	0.86651	0.79423	0.85311	0.360267	0.00502092	0.568697	0.0423293	0.83795	0.0384509	-0.00101	0.0077	0.00715	0.00962	0.0048	0.01267	1.46667	0.00461333	0.00487771	0.00903	0.00396803
2.96667	0.36174	0.37222	0.36962	0.55837	0.55454	0.63041	0.88361	0.81107	0.87095	0.36786	0.00545718	0.581107	0.0427409	0.85521	0.0387469	-0.001	0.00739	0.00713	0.00931	0.00545	0.01239	1.48333	0.00450667	0.00477068	0.00905	0.0034773
3	0.37025	0.38003	0.3774	0.56994	0.56671	0.64297	0.90235	0.82777	0.88918	0.375893	0.00506109	0.593207	0.0431266	0.8731	0.0398054	-0.00042	0.00729	0.00706	0.0093	0.00502	0.01278	1.5	0.00464333	0.00438648	0.00903333	0.00388687
3.03333	0.3772	0.38834	0.38601	0.5814	0.57832	0.65644	0.92118	0.84414	0.90555	0.38385	0.00587572	0.605387	0.0442403	0.89029	0.040724	-0.00081	0.00747	0.0069	0.00969	0.00536	0.01233	1.51667	0.00452	0.00462471	0.00912667	0.00351898
3.06667	0.3849	0.39688	0.39361	0.59253	0.58978	0.6696	0.93942	0.8616	0.92389	0.391797	0.00619243	0.617303	0.0453111	0.908303	0.0411849	-0.00096	0.00776	0.00739	0.00951	0.00518	0.0124	1.53333	0.00473	0.00493116	0.00903	0.00363385
3.1	0.39377	0.40475	0.40146	0.60524	0.60213	0.68268	0.95827	0.87965	0.94284	0.399993	0.00563502	0.630017	0.0456343	0.92692	0.0416577	-0.00078	0.00722	0.00683	0.00925	0.00512	0.01236	1.55	0.00442333	0.00451044	0.00891	0.00363196
3.13333	0.4013	0.41394	0.41019	0.61778	0.61417	0.6964	0.97718	0.89523	0.96184	0.408477	0.00649184	0.642783	0.0464685	0.94475	0.0435661	-0.00051	0.00697	0.0073	0.00958	0.00516	0.01233	1.56667	0.00458667	0.00441693	0.00902333	0.00361727
3.16667	0.40978	0.42242	0.41816	0.62956	0.62671	0.70919	0.9953	0.91226	0.97967	0.416787	0.00643094	0.655153	0.0468188	0.96241	0.0441287	-0.00086	0.00747	0.00726	0.00891	0.00545	0.01199	1.58333	0.00462333	0.00474987	0.00878333	0.00327184
3.2	0.418	0.43088	0.42698	0.64154	0.63902	0.72282	1.01527	0.93102	0.99752	0.425287	0.00660486	0.667793	0.0476711	0.98127	0.0444135	-0.00066	0.00744	0.00722	0.00942	0.00527	0.01206	1.6	0.00466667	0.00461434	0.00891667	0.00342287
3.23333	0.42591	0.43949	0.43478	0.65387	0.65094	0.73581	1.0345	0.94708	1.01402	0.433393	0.00689538	0.680207	0.0481762	0.998533	0.0457213	-0.00074	0.00743	0.00738	0.00902	0.00506	0.01231	1.61667	0.00469	0.00470258	0.00879667	0.00363016
3.26667	0.43451	0.44754	0.4435	0.66659	0.66391	0.7503	1.05438	0.96535	1.03487	0.44185	0.00666987	0.6936	0.0491219	1.0182	0.0467975	-0.00067	0.00822	0.00716	0.00952	0.00523	0.01232	1.63333	0.00490333	0.00485566	0.00902333	0.003571
3.3	0.44203	0.45692	0.4521	0.67865	0.67615	0.76329	1.07354	0.98378	1.0536	0.45035	0.00759769	0.70603	0.0496044	1.03697	0.0471333	-0.00065	0.00762	0.00743	0.00953	0.00517	0.01222	1.65	0.0048	0.00472079	0.00897333	0.00355781
3.33333	0.4512	0.46552	0.46112	0.69173	0.68922	0.77798	1.09156	1.00264	1.07221	0.45928	0.00733518	0.719643	0.0505366	1.05547	0.0467639	-0.00042	0.0078	0.00722	0.00966	0.00529	0.01247	1.66667	0.00486667	0.00458756	0.00914	0.00361813
3.36667	0.45978	0.47465	0.46924	0.70471	0.70182	0.7907	1.11217	1.01811	1.09042	0.46789	0.00752636	0.73241	0.0505013	1.07357	0.0492427	-0.00052	0.00748	0.00695	0.00961	0.00514	0.01243	1.68333	0.00463667	0.00447366	0.00906	0.00367599
3.4	0.46768	0.48359	0.47775	0.71766	0.71572	0.80592	1.13239	1.03836	1.10869	0.47634	0.00804817	0.746433	0.0515261	1.09315	0.0489041	-0.00079	0.00782	0.00687	0.00916	0.00517	0.01261	1.7	0.00463333	0.0047207	0.00898	0.00372326
3.43333	0.47619	0.4929	0.48614	0.73046	0.72821	0.81902	1.15168	1.05495	1.12784	0.485077	0.0084056	0.75923	0.0517919	1.11149	0.0503951	-0.00068	0.00764	0.0071	0.00957	0.00496	0.01291	1.71667	0.00468667	0.00465551	0.00914667	0.00399187
3.46667	0.48575	0.50221	0.49574	0.74229	0.74108	0.83303	1.17208	1.07368	1.14611	0.494567	0.00829249	0.772133	0.0527415	1.13062	0.0509953	-0.00078	0.00767	0.00746	0.00973	0.00536	0.01297	1.73333	0.00478333	0.00481913	0.00935333	0.00381896
3.5	0.49418	0.51115	0.50467	0.75571	0.75354	0.84829	1.19165	1.09039	1.16649	0.503333	0.0085636	0.785847	0.0540884	1.14951	0.0527223	-0.00095	0.00767	0.00762	0.00912	0.00555	0.01231	1.75	0.00478	0.00496239	0.00899333	0.00338178
3.53333	0.50242	0.5204	0.5131	0.76949	0.76659	0.86273	1.21156	1.11021	1.18663	0.511973	0.00904279	0.799603	0.0546885	1.16947	0.0528099	-0.00041	0.00775	0.00743	0.00926	0.00509	0.01214	1.76667	0.00492333	0.00462157	0.00883	0.00354462
3.56667	0.51272	0.53013	0.52285	0.7818	0.78056	0.8761	1.23356	1.12781	1.20474	0.5219	0.00874379	0.81282	0.0548056	1.1887	0.0546685	-0.00067	0.00766	0.00723	0.00899	0.00493	0.01242	1.78333	0.00474	0.00469013	0.00878	0.00374941
3.6	0.52107	0.5392	0.53154	0.79554	0.79324	0.89157	1.25222	1.14706	1.22438	0.530603	0.00910122	0.826783	0.0561187	1.20789	0.0544856	-0.00096	0.0077	0.00699	0.00913	0.00519	0.0123	1.8	0.00457667	0.00480802	0.00887333	0.00356194
3.63333	0.52971	0.54893	0.54044	0.80884	0.80742	0.9065	1.27194	1.1648	1.24379	0.539693	0.00963173	0.84092	0.0567984	1.22684	0.055544	-0.00093	0.00761	0.00742	0.00937	0.00535	0.01279	1.81667	0.0047	0.00487665	0.00917	0.00372403
3.66667	0.53936	0.55831	0.55019	0.82127	0.82125	0.92061	1.29528	1.18401	1.26283	0.549287	0.00950724	0.854377	0.0573598	1.24737	0.0572227	-0.00075	0.0075	0.00744	0.00975	0.00492	0.01231	1.83333	0.00473	0.00474591	0.00899333	0.00375266
3.7	0.54863	0.56775	0.56019	0.83646	0.83394	0.93532	1.31428	1.20357	1.28212	0.558857	0.00962948	0.868573	0.057818	1.26666	0.0569518	-0.00112	0.00753	0.0072	0.00908	0.00537	0.01204	1.85	0.00453667	0.00490159	0.00883	0.00334202
3.73333	0.55741	0.57791	0.56944	0.84946	0.84802	0.95051	1.33482	1.22035	1.30314	0.568253	0.0103014	0.882663	0.0587613	1.2861	0.0591061	-0.00057	0.00745	0.00698	0.00886	0.00511	0.01243	1.86667	0.00462	0.00450081	0.0088	0.00366037
3.76667	0.56673	0.58793	0.57791	0.86324	0.86201	0.96557	1.35397	1.24146	1.32246	0.577523	0.0106053	0.89694	0.0594385	1.30596	0.0580408	-0.00098	0.00793	0.00722	0.00924	0.00518	0.01176	1.88333	0.00472333	0.00495197	0.00872667	0.0033199
3.8	0.57663	0.59894	0.58731	0.87752	0.87533	0.98052	1.37704	1.25891	1.34131	0.587627	0.0111584	0.911123	0.0601093	1.32575	0.060582	-0.00047	0.00766	0.00692	0.00912	0.00499	0.01252	1.9	0.00470333	0.00449549	0.00887667	0.00377089
3.83333	0.58581	0.60733	0.59734	0.89093	0.88858	0.99536	1.39519	1.27658	1.36253	0.596827	0.0107692	0.924957	0.0609824	1.34477	0.0612677	-0.00057	0.00776	0.007	0.00935	0.00497	0.01227	1.91667	0.00473	0.00460564	0.00886333	0.00367425
3.86667	0.59527	0.61811	0.60712	0.90425	0.90256	1.01037	1.41672	1.29706	1.38244	0.606833	0.0114227	0.93906	0.0617621	1.36541	0.0616217	-0.00086	0.00752	0.00715	0.00942	0.00522	0.01237	1.93333	0.00460333	0.004735	0.00900333	0.00359316
3.9	0.60459	0.62798	0.61759	0.91837	0.91569	1.02698	1.43701	1.31559	1.40241	0.61672	0.0117192	0.95368	0.0634938	1.385	0.0625536	-0.00068	0.00768	0.00681	0.00945	0.00542	0.01201	1.95	0.00460333	0.00459613	0.00896	0.00332221
3.93333	0.61437	0.63741	0.62723	0.93232	0.93098	1.04186	1.45732	1.33492	1.42086	0.626337	0.0115459	0.968387	0.0636333	1.40437	0.0628447	-0.00075	0.00729	0.0073	0.00923	0.00529	0.01228	1.96667	0.00461333	0.00464479	0.00893333	0.00350443
3.96667	0.62319	0.64798	0.63585	0.94684	0.94477	1.05739	1.4796	1.35246	1.44177	0.635673	0.0123959	0.983	0.0644319	1.42461	0.0652839	-0.00095	0.0076	0.00728	0.00922	0.00503	0.01172	1.98333	0.00464333	0.00484661	0.00865667	0.00338039
4	0.63351	0.65853	0.64686	0.9591	0.95881	1.07208	1.50005	1.37366	1.46267	0.6463	0.0125194	0.996663	0.0653129	1.44546	0.0649288	-0.00086	0.00723	0.00736	0.0095	0.00472	0.0121	2	0.00457667	0.00470874	0.00877333	0.00374328
4.03333	0.64313	0.66823	0.65646	0.97525	0.97402	1.08737	1.5196	1.39194	1.48137	0.65594	0.0125581	1.01221	0.0650905	1.4643	0.0655189	-0.00105	0.00727	0.00732	0.00934	0.00459	0.01245	2.01667	0.00451333	0.00481805	0.00879333	0.00395841
4.06667	0.65319	0.67917	0.66626	0.9886	0.9863	1.10356	1.5405	1.41131	1.5013	0.666207	0.0129901	1.02615	0.067046	1.48437	0.0662381	-0.00104	0.0077	0.00717	0.00915	0.00514	0.0118	2.03333	0.00461	0.00490021	0.00869667	0.00335306
4.1	0.66207	0.68927	0.67685	1.00438	1.00043	1.11837	1.56	1.43171	1.52287	0.676063	0.0136171	1.04106	0.0669815	1.50486	0.066014	-0.001	0.00726	0.00749	0.00947	0.00501	0.01181	2.05	0.00458333	0.00483668	0.00876333	0.00345464
4.13333	0.67278	0.70032	0.68743	1.01827	1.01566	1.1343	1.58232	1.4509	1.54296	0.686843	0.0137794	1.05608	0.067756	1.52539	0.0674481	-0.00064	0.00784	0.00711	0.00916	0.00497	0.01205	2.06667	0.00477	0.00469939	0.00872667	0.00355984
4.16667	0.6829	0.70991	0.69688	1.03135	1.0305	1.14936	1.60468	1.46947	1.56249	0.696563	0.0135078	1.0704	0.0683798	1.54555	0.0691791	-0.00088	0.00779	0.00704	0.00903	0.00498	0.01214	2.08333	0.00465	0.00480378	0.00871667	0.00359027
4.2	0.6932	0.72079	0.70721	1.04613	1.04603	1.16682	1.62583	1.49049	1.58393	0.707067	0.0137956	1.08633	0.0697093	1.56675	0.0692863	-0.00123	0.00742	0.00747	0.00993	0.00503	0.0121	2.1	0.00455333	0.00500858	0.00902	0.00362178
4.23333	0.70342	0.73111	0.71876	1.06078	1.05802	1.18131	1.64684	1.50887	1.60467	0.717763	0.0138719	1.10004	0.0703983	1.58679	0.0707009	-0.00104	0.00719	0.00721	0.00917	0.00505	0.01196	2.11667	0.00445333	0.00475738	0.00872667	0.00347627
4.26667	0.71293	0.74212	0.72763	1.07595	1.07356	1.19817	1.66688	1.52804	1.62357	0.72756	0.0145951	1.11589	0.0712637	1.60616	0.0710379	-0.00108	0.00735	0.0072	0.00972	0.00467	0.01208	2.13333	0.00449	0.00482434	0.00882333	0.0037855
4.3	0.72295	0.75299	0.73946	1.08831	1.08708	1.2134	1.68808	1.54523	1.64515	0.738467	0.0150446	1.1296	0.0725784	1.62615	0.0732952	-0.00102	0.00745	0.00725	0.00977	0.00512	0.01175	2.15	0.00456	0.00483346	0.00888	0.00340342
4.33333	0.73377	0.76388	0.74946	1.10289	1.10373	1.22773	1.71036	1.56216	1.66388	0.749037	0.0150595	1.14478	0.0718351	1.64547	0.0757964	-0.00083	0.00769	0.00721	0.00911	0.00467	0.01204	2.16667	0.00469	0.00478648	0.00860667	0.00371069
4.36667	0.74329	0.77385	0.75896	1.11844	1.11672	1.24539	1.73203	1.58486	1.68237	0.7587	0.0152817	1.16018	0.0737961	1.66642	0.0748702	-0.00061	0.00747	0.00705	0.00922	0.00523	0.0122	2.18333	0.00463667	0.0045486	0.00888333	0.00349718
4.4	0.75393	0.78562	0.77114	1.13304	1.13193	1.26092	1.75096	1.60372	1.70452	0.77023	0.0158646	1.1753	0.0741541	1.6864	0.0752739	-0.001	0.00766	0.00718	0.00923	0.00461	0.01191	2.2	0.00461333	0.00486721	0.00858333	0.00369271
4.43333	0.76429	0.79696	0.78127	1.14764	1.1467	1.27842	1.77049	1.62312	1.7264	0.78084	0.0163392	1.19092	0.0757787	1.70667	0.0756402	-0.00083	0.00721	0.00709	0.00941	0.00484	0.01207	2.21667	0.00449	0.00460765	0.00877333	0.00365681
4.46667	0.77428	0.80662	0.79223	1.16425	1.16137	1.29485	1.79192	1.64366	1.74323	0.791043	0.0162026	1.20682	0.0762469	1.72627	0.0755711	-0.00103	0.00727	0.00737	0.00953	0.00509	0.01181	2.23333	0.00453667	0.00482113	0.00881	0.00341737
4.5	0.78481	0.81815	0.80247	1.17741	1.17597	1.31045	1.81303	1.66146	1.76219	0.80181	0.0166798	1.22128	0.0772297	1.74556	0.0771413	-0.00085	0.00793	0.00701	0.00929	0.00515	0.01166	2.25	0.00469667	0.00482553	0.0087	0.00329486
4.53333	0.79497	0.82946	0.81372	1.19384	1.19136	1.32728	1.83226	1.68206	1.78402	0.812717	0.0172669	1.23749	0.0777674	1.76611	0.0766844	-0.00074	0.00756	0.00707	0.00923	0.00456	0.01174	2.26667	0.00463	0.00465701	0.00851	0.00364375
4.56667	0.80629	0.84026	0.82372	1.20777	1.20793	1.34388	1.85475	1.69805	1.80602	0.823423	0.0169869	1.25319	0.078537	1.78627	0.0801946	-0.00074	0.0075	0.00707	0.00964	0.00503	0.01182	2.28333	0.00461	0.00463822	0.00883	0.00346671
4.6	0.81706	0.85242	0.8358	1.22405	1.22134	1.35909	1.873	1.71942	1.82437	0.835093	0.0176906	1.26816	0.0787593	1.8056	0.0784922	-0.00074	0.00781	0.00777	0.00981	0.00474	0.01189	2.3	0.00494667	0.00492484	0.00881333	0.00367772
4.63333	0.82734	0.86344	0.84565	1.23775	1.23501	1.37484	1.89479	1.73793	1.84607	0.845477	0.0180506	1.28253	0.0799517	1.82626	0.0802838	-0.00088	0.008	0.00748	0.00949	0.0049	0.01185	2.31667	0.00486667	0.00498355	0.00874667	0.00353412
4.66667	0.83797	0.87507	0.85722	1.2542	1.25085	1.39107	1.91907	1.75651	1.86291	0.856753	0.0185544	1.29871	0.0800065	1.84616	0.0825638	-0.00064	0.00748	0.00741	0.00884	0.00486	0.01149	2.33333	0.00475	0.00466801	0.00839667	0.00333716
4.7	0.84976	0.88636	0.86934	1.26705	1.26541	1.40675	1.93679	1.77717	1.88778	0.868487	0.0183149	1.31307	0.0811334	1.86725	0.081767	-0.00122	0.00749	0.00676	0.00962	0.00498	0.01161	2.35	0.00434333	0.00483179	0.00873667	0.00340212
4.73333	0.8593	0.89787	0.88024	1.28332	1.28179	1.42296	1.95191	1.79547	1.90257	0.879137	0.0193087	1.32936	0.0810665	1.88332	0.0799774	-0.0006	0.00751	0.00723	0.00948	0.00476	0.01124	2.36667	0.00471333	0.00460361	0.00849333	0.00335078
4.76667	0.8713	0.90914	0.89041	1.29837	1.2944	1.43852	1.97349	1.81662	1.92595	0.890283	0.0189203	1.34376	0.0820857	1.90535	0.0804377	-0.00092	0.00768	0.00726	0.00925	0.00459	0.01194	2.38333	0.00467333	0.00484852	0.00859333	0.00371874
4.8	0.88081	0.91947	0.90227	1.31223	1.31135	1.45521	1.99261	1.83481	1.94383	0.90085	0.0193691	1.3596	0.0828047	1.92375	0.0807937	-0.00109	0.00769	0.00717	0.00925	0.00489	0.01159	2.4	0.00459	0.00492589	0.00857667	0.00340037
4.83333	0.89252	0.93196	0.91393	1.32876	1.3261	1.47402	2.02011	1.85205	1.95991	0.912803	0.0197441	1.37629	0.0846442	1.94402	0.0851489	-0.00101	0.00741	0.00712	0.00901	0.00472	0.01196	2.41667	0.00450667	0.00477977	0.00856333	0.00364061
4.86667	0.90305	0.94357	0.92416	1.34352	1.34165	1.49061	2.03273	1.87024	1.9813	0.923593	0.0202659	1.39193	0.0854674	1.96142	0.0830485	-0.00088	0.00712	0.00719	0.00924	0.00515	0.01179	2.43333	0.00447667	0.00463914	0.00872667	0.00334963
4.9	0.91444	0.95507	0.93661	1.35652	1.35789	1.50523	2.05688	1.89124	1.998	0.935373	0.0203432	1.40655	0.085465	1.98204	0.0839654	-0.00085	0.00807	0.0067	0.00939	0.00458	0.01129	2.45	0.00464	0.00480357	0.00842	0.00345857
4.93333	0.92608	0.96668	0.94744	1.37283	1.37204	1.52194	2.07215	1.9097	2.01938	0.946733	0.0203092	1.42227	0.0863177	2.00041	0.0828698	-0.00044	0.00734	0.00729	0.00895	0.00473	0.01165	2.46667	0.00473	0.00447742	0.00844333	0.00348771
4.96667	0.93836	0.97841	0.95754	1.38882	1.38691	1.5372	2.08989	1.92714	2.03593	0.958103	0.0200309	1.43764	0.0862239	2.01765	0.0829	-0.00083	0.00762	0.00705	0.00909	0.00464	0.01187	2.48333	0.00461333	0.00472267	0.00853333	0.003647
5	0.948	0.98991	0.96946	1.40404	1.40238	1.55369	2.10891	1.94903	2.05745	0.969123	0.020957	1.45337	0.0868836	2.03846	0.0816136	-0.00069	0.00741	0.00732	0.0088	0.00492	0.01192	2.5	0.00468	0.00465077	0.00854667	0.00350687
5.03333	0.95838	1.00196	0.9826	1.41982	1.41504	1.57017	2.13427	1.96787	2.07592	0.98098	0.0218351	1.46834	0.0882169	2.05935	0.084428	-0.00051	0.00748	0.00709	0.00904	0.00481	0.01175	2.51667	0.00468667	0.00450467	0.00853333	0.00349763
5.06667	0.96926	1.0138	0.99437	1.43413	1.43229	1.59006	2.15215	1.98615	2.10222	0.992477	0.0223303	1.48549	0.0905621	2.08017	0.0851677	-0.00092	0.00783	0.0073	0.00988	0.00484	0.01155	2.53333	0.00473667	0.00490598	0.00875667	0.0034932
5.1	0.98164	1.0265	1.00508	1.44978	1.44682	1.60743	2.16981	2.00115	2.11208	1.00441	0.0224376	1.50134	0.0918857	2.09435	0.085717	-0.00135	0.008	0.00713	0.00925	0.00482	0.01163	2.55	0.00459333	0.00516543	0.00856667	0.00345604
5.13333	0.99308	1.03746	1.01521	1.46484	1.46245	1.62242	2.1911	2.02125	2.13051	1.01525	0.02219	1.51657	0.0916766	2.11429	0.0860793	-0.00076	0.00748	0.00717	0.00932	0.00467	0.01147	2.56667	0.00463	0.00467045	0.00848667	0.00347575
5.16667	1.00345	1.04926	1.02811	1.48067	1.47627	1.6346	2.21004	2.03882	2.14685	1.02694	0.0229274	1.53051	0.0901685	2.1319	0.086583	-0.0008	0.00698	0.00673	0.0091	0.00483	0.01205	2.58333	0.00430333	0.00442138	0.00866	0.00363006
5.2	1.01421	1.06126	1.03967	1.49794	1.4942	1.65297	2.22702	2.05589	2.16288	1.03838	0.0235515	1.54837	0.0906056	2.1486	0.0864545	-0.00145	0.00748	0.0072	0.0088	0.00517	0.01174	2.6	0.00441	0.00507684	0.00857	0.00329103
5.23333	1.026	1.07355	1.05074	1.51185	1.50795	1.67103	2.24283	2.07417	2.18366	1.0501	0.0237815	1.56361	0.0930489	2.16689	0.0855719	-0.00052	0.00738	0.00686	0.00906	0.00509	0.0118	2.61667	0.00457333	0.00441861	0.00865	0.00337374
5.26667	1.03643	1.08511	1.06374	1.52613	1.52291	1.68727	2.26306	2.09585	2.20291	1.06176	0.0244003	1.57877	0.0939775	2.18727	0.0846946	-0.00053	0.00771	0.00684	0.00924	0.00516	0.01124	2.63333	0.00467333	0.00452717	0.00854667	0.00309873
5.3	1.04917	1.09719	1.0755	1.5418	1.53737	1.70253	2.27241	2.10904	2.21627	1.07395	0.0240473	1.5939	0.0941024	2.19924	0.0830058	-0.00096	0.00775	0.00691	0.00908	0.00499	0.01154	2.65	0.00456667	0.00480463	0.00853667	0.00330863
5.33333	1.06106	1.10916	1.08656	1.55753	1.55535	1.72081	2.30224	2.12579	2.23907	1.08559	0.0240646	1.61123	0.0949053	2.22237	0.089403	-0.00101	0.00751	0.00693	0.0091	0.00501	0.01177	2.66667	0.00447667	0.00476043	0.00862667	0.00340477
5.36667	1.07186	1.12198	1.09798	1.57236	1.56955	1.73707	2.31206	2.14454	2.25558	1.09727	0.0250675	1.62633	0.0959168	2.23739	0.085228	-0.00131	0.00729	0.00693	0.00927	0.0045	0.01152	2.68333	0.00430333	0.00486462	0.00843	0.00358459
5.4	1.08388	1.13458	1.10946	1.58739	1.58388	1.75028	2.32909	2.1627	2.27544	1.10931	0.0253503	1.64052	0.095074	2.25574	0.0849257	-0.00067	0.0076	0.00692	0.00926	0.00492	0.01136	2.7	0.00461667	0.00459099	0.00851333	0.00328429
5.43333	1.094	1.14542	1.12163	1.6019	1.59812	1.76623	2.34861	2.18057	2.29242	1.12035	0.0257339	1.65542	0.0959858	2.27387	0.0855426	-0.00103	0.00723	0.00736	0.00919	0.00487	0.01148	2.71667	0.00452	0.00480688	0.00851333	0.00335655
5.46667	1.1054	1.15933	1.13405	1.61944	1.61486	1.7871	2.36317	2.19087	2.30639	1.13293	0.0269825	1.6738	0.0981474	2.28681	0.0878029	-0.00105	0.00748	0.00708	0.00951	0.00502	0.01104	2.73333	0.00450333	0.00481348	0.00852333	0.00312893
5.5	1.11638	1.16984	1.14601	1.63542	1.62975	1.80347	2.38086	2.2125	2.31951	1.14408	0.0267824	1.68955	0.0987012	2.30429	0.0852057	-0.00069	0.00737	0.00762	0.00924	0.00482	0.01153	2.75	0.00476667	0.00472726	0.00853	0.00341088
5.53333	1.12944	1.18419	1.15834	1.64843	1.64434	1.81844	2.39775	2.22758	2.33707	1.15732	0.0273892	1.70374	0.099357	2.3208	0.0862438	-0.00044	0.00739	0.0074	0.00899	0.00467	0.01148	2.76667	0.00478333	0.00452354	0.00838	0.00344574
5.56667	1.14113	1.19589	1.17092	1.66386	1.66195	1.83451	2.4128	2.24443	2.35199	1.16931	0.0274153	1.72011	0.0990808	2.33641	0.0852599	-0.00076	0.00768	0.00665	0.00965	0.00479	0.01117	2.78333	0.00452333	0.00460439	0.00853667	0.00333253
5.6	1.152	1.20639	1.18286	1.68044	1.67419	1.85242	2.43044	2.25931	2.36638	1.18042	0.0272772	1.73568	0.101145	2.35204	0.0864611	-0.00072	0.00754	0.0074	0.00898	0.00462	0.01183	2.8	0.00474	0.00472902	0.00847667	0.00363126
5.63333	1.16385	1.21927	1.1945	1.69567	1.69078	1.86836	2.45351	2.27106	2.38774	1.19254	0.0277619	1.7516	0.101144	2.37077	0.0924012	-0.00117	0.00747	0.00716	0.0094	0.005	0.01124	2.81667	0.00448667	0.00490127	0.00854667	0.00320633
5.66667	1.17677	1.23219	1.20631	1.71171	1.70664	1.88297	2.45658	2.28411	2.40271	1.20509	0.0277301	1.76711	0.100373	2.38113	0.0882363	-0.00087	0.00707	0.00717	0.00931	0.00492	0.01182	2.83333	0.00445667	0.0046133	0.00868333	0.00349243
5.7	1.18641	1.24481	1.21898	1.72441	1.721	1.9004	2.47975	2.30404	2.41323	1.21673	0.0292648	1.78194	0.102606	2.39901	0.0887143	-0.00101	0.00735	0.00732	0.00919	0.00482	0.01111	2.85	0.00455333	0.00481801	0.00837333	0.00322354
5.73333	1.20077	1.25461	1.23027	1.74258	1.73966	1.91615	2.48934	2.32564	2.43175	1.22855	0.0269612	1.79946	0.101064	2.41558	0.0830398	-0.00066	0.00758	0.0069	0.00931	0.00467	0.01139	2.86667	0.00460667	0.00457372	0.00845667	0.00344031
5.76667	1.20959	1.27004	1.24216	1.75899	1.75165	1.93009	2.5042	2.33712	2.44496	1.2406	0.0302553	1.81358	0.10097	2.42876	0.0847099	-0.00086	0.00751	0.00696	0.00916	0.00472	0.01139	2.88333	0.00453667	0.00468173	0.00842333	0.00339547
5.8	1.2241	1.28045	1.25349	1.77076	1.76272	1.94741	2.52154	2.35153	2.4611	1.25268	0.0281837	1.82696	0.104387	2.44472	0.08618	-0.00042	0.00732	0.00681	0.00915	0.00461	0.01125	2.9	0.00457	0.00432898	0.00833667	0.0033939
5.83333	1.23492	1.29429	1.26705	1.78592	1.77895	1.96158	2.53328	2.36919	2.46933	1.26542	0.0297185	1.84215	0.103488	2.45727	0.0827075	-0.00082	0.0076	0.00705	0.00887	0.00501	0.01144	2.91667	0.00461	0.00471055	0.00844	0.0032365
5.86667	1.24537	1.30524	1.27975	1.80058	1.79486	1.97675	2.5523	2.38288	2.49646	1.27679	0.0300448	1.8574	0.103403	2.47721	0.0863343	-0.00053	0.00752	0.00767	0.00934	0.00494	0.01125	2.93333	0.00488667	0.00469157	0.00851	0.00323585
5.9	1.25869	1.31867	1.29206	1.81853	1.81185	1.99095	2.56234	2.39978	2.49412	1.28981	0.0300534	1.87378	0.10153	2.48541	0.081629	-0.00083	0.00773	0.00701	0.00933	0.005	0.01161	2.95	0.00463667	0.00474794	0.00864667	0.00335756
5.93333	1.26993	1.32992	1.30424	1.83246	1.82187	2.00974	2.57399	2.40842	2.5166	1.30136	0.0300983	1.88802	0.105543	2.49967	0.0840733	-0.00103	0.00756	0.00709	0.0094	0.00488	0.01117	2.96667	0.00454	0.00482948	0.00848333	0.00324365
5.96667	1.28247	1.34542	1.31473	1.84816	1.83837	2.02317	2.58735	2.42574	2.52952	1.31421	0.0314783	1.90323	0.103983	2.5142	0.0818865	-0.00085	0.00728	0.00727	0.00912	0.00532	0.01134	2.98333	0.00456667	0.00469097	0.00859333	0.00304436
6	1.29373	1.35769	1.3285	1.86093	1.8534	2.03581	2.59773	2.43668	2.53893	1.32664	0.0320205	1.91671	0.103209	2.52445	0.081496	-0.00074	0.00787	0.00723	0.00963	0.00458	0.01134	3	0.00478667	0.00479692	0.00851667	0.00351483
6.03333	1.30641	1.36613	1.33912	1.87497	1.86933	2.04798	2.61487	2.45268	2.5513	1.33722	0.0299053	1.93076	0.101555	2.53962	0.0817238	-0.0014	0.00736	0.00703	0.00898	0.00489	0.01103	3.01667	0.00433	0.00496507	0.0083	0.00312597
6.06667	1.31765	1.38046	1.35118	1.8913	1.882	2.06699	2.63169	2.46459	2.56879	1.34976	0.031429	1.94676	0.104223	2.55502	0.0843963	-0.00081	0.00752	0.0074	0.00931	0.00459	0.01123	3.03333	0.00470333	0.00477506	0.00837667	0.00341698
6.1	1.32972	1.39498	1.36389	1.90636	1.8985	2.08069	2.64105	2.4719	2.57512	1.36286	0.0326421	1.96185	0.102993	2.56269	0.0852573	-0.0009	0.00779	0.0068	0.00897	0.00513	0.01152	3.05	0.00456333	0.00475721	0.00854	0.00321663
6.13333	1.34194	1.40562	1.37613	1.91735	1.91212	2.09138	2.65177	2.49192	2.57789	1.37456	0.0318689	1.97362	0.10202	2.57386	0.0800012	-0.00055	0.0075	0.00708	0.00877	0.00427	0.0113	3.06667	0.00467667	0.00453129	0.00811333	0.00356071
6.16667	1.35256	1.41763	1.38963	1.93592	1.9259	2.10876	2.65999	2.50142	2.59845	1.38661	0.0326402	1.99019	0.102804	2.58662	0.0799442	-0.00039	0.00688	0.00739	0.00869	0.0044	0.01151	3.08333	0.00462667	0.00435204	0.0082	0.00358024
6.2	1.36685	1.43216	1.40136	1.94815	1.9422	2.12208	2.67638	2.52008	2.61909	1.40012	0.0326726	2.00414	0.102179	2.60518	0.0790726	-0.00126	0.00733	0.00722	0.00939	0.00495	0.01104	3.1	0.00443	0.00492799	0.00846	0.00314971
6.23333	1.37672	1.4423	1.41304	1.96438	1.95503	2.13918	2.68039	2.52457	2.62716	1.41069	0.0328533	2.01953	0.103725	2.61071	0.0792023	-0.00086	0.00755	0.00714	0.0096	0.00502	0.01124	3.11667	0.00461	0.00474159	0.00862	0.00322372
6.26667	1.38941	1.457	1.42648	1.97713	1.97	2.15557	2.69388	2.53666	2.62917	1.4243	0.0338479	2.03423	0.105141	2.6199	0.0790186	-0.00057	0.0078	0.00726	0.00918	0.00493	0.01106	3.13333	0.00483	0.00468432	0.00839	0.00314043
6.3	1.40005	1.46832	1.43671	1.993	1.97774	2.16421	2.70231	2.55292	2.63909	1.43503	0.0341661	2.04498	0.103535	2.63144	0.0749882	-0.00094	0.0077	0.00734	0.00894	0.00448	0.01134	3.15	0.0047	0.0048877	0.00825333	0.00348117
6.33333	1.41181	1.48359	1.45105	2.00838	1.99616	2.18099	2.70845	2.56044	2.64914	1.44882	0.0359421	2.06184	0.103365	2.63934	0.0744897	-0.00094	0.00741	0.00692	0.00832	0.00437	0.01114	3.16667	0.00446333	0.00468583	0.00794333	0.00340068
6.36667	1.426	1.49571	1.46161	2.02156	2.01113	2.19275	2.7287	2.57488	2.66626	1.46111	0.0348577	2.07515	0.101981	2.65661	0.0773624	-0.00066	0.00727	0.0075	0.00937	0.00476	0.01082	3.18333	0.00470333	0.00464621	0.00831667	0.00316434
6.4	1.43747	1.50701	1.47302	2.03575	2.02314	2.20684	2.72866	2.58368	2.67757	1.4725	0.0347729	2.08858	0.102613	2.6633	0.0735354	-0.00034	0.00795	0.00701	0.00885	0.00476	0.01132	3.2	0.00487333	0.00453928	0.00831	0.00331317
6.43333	1.44826	1.52111	1.48723	2.05315	2.03598	2.22667	2.74186	2.59367	2.68982	1.48553	0.0364546	2.10527	0.105488	2.67512	0.0751812	-0.00044	0.00745	0.00701	0.00942	0.00472	0.011	3.21667	0.00467333	0.00443374	0.00838	0.00326662
6.46667	1.45945	1.53195	1.49974	2.06708	2.04837	2.23551	2.74724	2.60104	2.68988	1.49705	0.036325	2.11699	0.10307	2.67939	0.0736627	-0.00115	0.00716	0.00717	0.00892	0.00497	0.01066	3.23333	0.00439333	0.00480067	0.00818333	0.00291565
6.5	1.47402	1.54255	1.51186	2.07853	2.06857	2.24671	2.7575	2.60976	2.69757	1.50948	0.0343271	2.13127	0.100098	2.68828	0.0743071	-0.00125	0.00727	0.00705	0.00938	0.00496	0.01106	3.25	0.00435667	0.00485676	0.00846667	0.00315089
6.53333	1.48471	1.55842	1.52262	2.09403	2.07921	2.26011	2.77438	2.62096	2.71727	1.52192	0.03686	2.14445	0.100438	2.7042	0.0775402	-0.00049	0.00783	0.00705	0.00923	0.00471	0.01104	3.26667	0.00479667	0.00459497	0.00832667	0.00326025
6.56667	1.49663	1.5677	1.53642	2.10612	2.09507	2.27495	2.78021	2.64085	2.71669	1.53358	0.0356198	2.15871	0.100815	2.71258	0.0697707	-0.00081	0.00742	0.00717	0.00922	0.00481	0.01087	3.28333	0.00459333	0.00468109	0.0083	0.003133
6.6	1.50604	1.57972	1.54848	2.12009	2.10543	2.28752	2.77882	2.63819	2.72488	1.54475	0.0369816	2.17101	0.101164	2.71396	0.0709477	-0.00102	0.00764	0.00689	0.00902	0.0046	0.01087	3.3	0.00450333	0.00479802	0.00816333	0.00322159
6.63333	1.52011	1.59357	1.56171	2.13337	2.12118	2.30354	2.77947	2.65278	2.73662	1.55846	0.0368375	2.18603	0.101949	2.72296	0.0644407	-0.00136	0.00739	0.00731	0.00899	0.00479	0.01087	3.31667	0.00444667	0.00502888	0.00821667	0.0031129
6.66667	1.5332	1.60802	1.57474	2.14695	2.13255	2.31322	2.79502	2.66623	2.74187	1.57199	0.0374859	2.19757	0.100411	2.73437	0.0647214	-0.00071	0.00795	0.00735	0.00951	0.00447	0.01094	3.33333	0.00486333	0.00483596	0.00830667	0.00339871
6.7	1.54479	1.61893	1.58494	2.15912	2.1415	2.32377	2.80422	2.67649	2.75004	1.58289	0.0371126	2.20813	0.100534	2.74358	0.0641093	-0.00142	0.00737	0.0076	0.00905	0.00444	0.01115	3.35	0.00451667	0.00514259	0.00821333	0.00343235
6.73333	1.55547	1.63173	1.59803	2.16696	2.16105	2.34154	2.80806	2.68116	2.76237	1.59508	0.0382157	2.22318	0.102542	2.75053	0.0642732	-0.00092	0.00759	0.00744	0.00915	0.0051	0.01076	3.36667	0.00470333	0.00487053	0.00833667	0.00291634
6.76667	1.5686	1.64384	1.6126	2.18675	2.17353	2.35075	2.81667	2.69429	2.76029	1.60835	0.0377999	2.23701	0.0987233	2.75708	0.061253	-0.00137	0.00732	0.00682	0.00905	0.00459	0.01124	3.38333	0.00425667	0.00487925	0.00829333	0.00338896
6.8	1.57963	1.65654	1.62569	2.2054	2.18103	2.36511	2.82384	2.6967	2.75955	1.62062	0.0387049	2.25051	0.0999889	2.76003	0.0635714	-0.00119	0.00702	0.00693	0.00924	0.00468	0.01096	3.4	0.00425333	0.00471428	0.00829333	0.00324526
6.83333	1.59104	1.6716	1.63724	2.20775	2.19916	2.37366	2.83197	2.71595	2.789	1.63329	0.0404248	2.26019	0.0983617	2.77897	0.0586563	-0.00097	0.00717	0.00704	0.00896	0.00522	0.01095	3.41667	0.00441333	0.00466256	0.00837667	0.0029092
6.86667	1.60415	1.68303	1.64765	2.22422	2.21007	2.38293	2.84705	2.71157	2.79276	1.64494	0.0395096	2.27241	0.0959771	2.78379	0.0681836	-0.00067	0.00786	0.00716	0.00936	0.00456	0.01082	3.43333	0.00478333	0.00473568	0.00824667	0.00327514
6.9	1.6154	1.69553	1.65875	2.23619	2.22242	2.39632	2.8488	2.73215	2.79876	1.65656	0.0401099	2.28498	0.0966716	2.79324	0.0585208	-0.00106	0.00744	0.00735	0.00912	0.00485	0.01105	3.45	0.00457667	0.0048817	0.00834	0.00317274
6.93333	1.62645	1.70794	1.66959	2.24547	2.23783	2.408	2.85563	2.72893	2.8018	1.66799	0.0407685	2.2971	0.0961182	2.79545	0.063588	-0.00055	0.00773	0.00732	0.00915	0.00486	0.01116	3.46667	0.00483333	0.00466661	0.00839	0.00321803
6.96667	1.6368	1.71967	1.68531	2.26485	2.24418	2.41618	2.85306	2.73881	2.80955	1.68059	0.0416359	2.3084	0.0939078	2.80047	0.0576633	-0.00078	0.00746	0.00753	0.00837	0.00452	0.01097	3.48333	0.00473667	0.0047777	0.00795333	0.00324512
7	1.65079	1.73244	1.69503	2.27251	2.25734	2.43092	2.8626	2.73818	2.81501	1.69275	0.0408726	2.32026	0.0961369	2.80526	0.06278	-0.00075	0.00767	0.00717	0.00884	0.0047	0.01119	3.5	0.00469667	0.00472357	0.00824333	0.00328588
7.03333	1.66397	1.74421	1.70973	2.28986	2.26882	2.43788	2.86801	2.74964	2.81265	1.70597	0.0402519	2.33219	0.0921357	2.8101	0.0592262	-0.00114	0.00736	0.00743	0.0092	0.00507	0.01082	3.51667	0.00455	0.00492781	0.00836333	0.0029649
7.06667	1.67565	1.75908	1.71873	2.30032	2.28054	2.44666	2.87418	2.74975	2.82377	1.71782	0.0417224	2.34251	0.09074	2.8159	0.0625872	-0.00132	0.00722	0.00753	0.00925	0.00475	0.01083	3.53333	0.00447667	0.00502245	0.00827667	0.0031547
7.1	1.68349	1.76973	1.7317	2.31187	2.30005	2.46866	2.8788	2.76441	2.83515	1.72831	0.04322	2.36019	0.0941206	2.82612	0.0577271	-0.0005	0.00776	0.00722	0.00877	0.00469	0.01112	3.55	0.00482667	0.00462092	0.00819333	0.00325356
7.13333	1.69722	1.78503	1.74542	2.32374	2.30447	2.46855	2.89089	2.78105	2.82868	1.74256	0.043975	2.36559	0.0896879	2.83354	0.055081	-0.00084	0.00763	0.00715	0.00936	0.00482	0.01114	3.56667	0.00464667	0.00475765	0.00844	0.0032589
7.16667	1.71196	1.79769	1.75805	2.33122	2.31579	2.4831	2.89079	2.76578	2.84013	1.7559	0.0429054	2.3767	0.0924646	2.83223	0.062878	-0.00109	0.00783	0.00725	0.00902	0.005	0.01055	3.58333	0.00466333	0.00499097	0.00819	0.00286658
7.2	1.72325	1.80724	1.76956	2.34808	2.33272	2.49351	2.90622	2.78334	2.84944	1.76668	0.0420688	2.39144	0.0887311	2.84633	0.0614989	-0.00041	0.00744	0.00763	0.00912	0.00461	0.01071	3.6	0.00488667	0.00458803	0.00814667	0.00316434
7.23333	1.73508	1.81863	1.78008	2.3596	2.34297	2.50148	2.8899	2.79453	2.86509	1.77793	0.0418165	2.40135	0.0871129	2.84984	0.0494801	-0.00049	0.00748	0.00741	0.00899	0.00458	0.01049	3.61667	0.0048	0.00458141	0.00802	0.00307208
7.26667	1.74801	1.83177	1.79514	2.37083	2.35738	2.51288	2.90611	2.78859	2.84944	1.79164	0.0419895	2.4137	0.0861581	2.84805	0.0587724	-0.00091	0.00761	0.0072	0.00891	0.00507	0.01046	3.63333	0.00463333	0.00480504	0.00814667	0.00277489
7.3	1.75654	1.84638	1.80706	2.37707	2.36144	2.52127	2.90225	2.80386	2.86331	1.80333	0.0450362	2.41993	0.0881132	2.85647	0.04955	-0.00109	0.00758	0.00742	0.0088	0.00437	0.01065	3.65	0.00463667	0.00496008	0.00794	0.00322712
7.33333	1.76795	1.85838	1.81679	2.39408	2.38202	2.52775	2.92406	2.80776	2.84858	1.81437	0.0452634	2.43462	0.0808809	2.86013	0.0590045	-0.00092	0.0074	0.00693	0.00928	0.00471	0.01103	3.66667	0.00447	0.00467379	0.00834	0.00326317
7.36667	1.77912	1.86635	1.82826	2.39957	2.38026	2.53567	2.92211	2.80467	2.86778	1.82458	0.0437315	2.4385	0.0847038	2.86485	0.0587747	-0.0003	0.00734	0.00761	0.00896	0.0047	0.01106	3.68333	0.00488333	0.00449093	0.00824	0.00324056
7.4	1.79176	1.88091	1.83958	2.41629	2.39565	2.53944	2.91505	2.81406	2.86957	1.83742	0.0446144	2.45046	0.0777469	2.86623	0.0505779	-0.00128	0.00742	0.00715	0.00888	0.00491	0.01045	3.7	0.00443	0.00494685	0.00808	0.00285533
7.43333	1.7998	1.8937	1.85443	2.42098	2.40622	2.54912	2.91605	2.81645	2.87583	1.84931	0.0471589	2.45877	0.0785898	2.86944	0.0501062	-0.00108	0.00748	0.00755	0.00896	0.00498	0.01076	3.71667	0.00465	0.00496245	0.00823333	0.00295772
7.46667	1.81239	1.90437	1.86195	2.43296	2.41341	2.56622	2.91701	2.8205	2.88315	1.85957	0.0460362	2.47086	0.0831578	2.87355	0.0489655	-0.00085	0.00723	0.00729	0.00905	0.00513	0.01062	3.73333	0.00455667	0.00468241	0.00826667	0.00282758
7.5	1.82736	1.91601	1.87418	2.4446	2.4245	2.56905	2.93333	2.83872	2.89242	1.87252	0.0443484	2.47938	0.0783013	2.88816	0.0474489	-0.00071	0.00765	0.00765	0.00897	0.00464	0.01094	3.75	0.00486333	0.00482665	0.00818333	0.00322283
7.53333	1.83904	1.92946	1.88477	2.4534	2.43517	2.57302	2.93125	2.83619	2.8963	1.88442	0.045211	2.4872	0.074882	2.88791	0.0480817	-0.00136	0.00741	0.00685	0.00915	0.00486	0.01098	3.76667	0.0043	0.00490969	0.00833	0.00314132
7.56667	1.84545	1.93633	1.89876	2.4611	2.44901	2.58132	2.93229	2.83694	2.90198	1.89351	0.0456666	2.49714	0.0731493	2.8904	0.0487178	-0.00108	0.00748	0.00731	0.00948	0.0047	0.01064	3.78333	0.00457	0.00489378	0.00827333	0.00314848
7.6	1.86361	1.95188	1.91331	2.47062	2.45483	2.59163	2.93959	2.83786	2.88972	1.9096	0.0442518	2.50569	0.0748409	2.88906	0.0508682	-0.00099	0.0077	0.00701	0.00883	0.00486	0.01087	3.8	0.00457333	0.00483032	0.00818667	0.00305621
7.63333	1.87207	1.96363	1.9186	2.47676	2.46421	2.60268	2.94278	2.83868	2.8991	1.9181	0.045782	2.51455	0.0765803	2.89352	0.0522738	-0.00091	0.00749	0.00714	0.00918	0.00513	0.01058	3.81667	0.00457333	0.00475193	0.00829667	0.00283034
7.66667	1.88236	1.97403	1.93663	2.50057	2.47812	2.61197	2.94373	2.84803	2.89722	1.93101	0.046093	2.53022	0.0716819	2.89633	0.0478563	-0.00097	0.00751	0.00741	0.00945	0.00482	0.01077	3.83333	0.00465	0.00486732	0.00834667	0.00312468
7.7	1.89479	1.9862	1.94801	2.50135	2.48735	2.61401	2.94803	2.86118	2.90389	1.943	0.0459105	2.53424	0.0694395	2.90437	0.043427	-0.00069	0.00762	0.0068	0.00901	0.00495	0.01092	3.85	0.00457667	0.00457946	0.00829333	0.00304884
7.73333	1.90403	1.99915	1.95995	2.51023	2.4907	2.62353	2.96113	2.85234	2.90982	1.95438	0.0478043	2.54149	0.0717195	2.90776	0.0544242	-0.00081	0.00749	0.00767	0.00888	0.0046	0.01027	3.86667	0.00478333	0.0048448	0.00791667	0.0029552
7.76667	1.91288	2.0102	1.9672	2.52057	2.50053	2.63754	2.95995	2.8585	2.91371	1.96343	0.0487696	2.55288	0.0739992	2.91072	0.050791	-0.0012	0.008	0.00732	0.00888	0.00474	0.01072	3.88333	0.00470667	0.00512661	0.00811333	0.00306283
7.8	1.92561	2.02496	1.98081	2.53398	2.50673	2.64278	2.9459	2.87015	2.91967	1.97713	0.0497773	2.56116	0.0719833	2.91191	0.0384671	-0.00103	0.00774	0.00727	0.00902	0.00494	0.01073	3.9	0.00466	0.00493328	0.00823	0.00297474
7.83333	1.93835	2.03236	1.99223	2.53608	2.51497	2.65201	2.95565	2.87379	2.91375	1.98765	0.0471723	2.56769	0.073785	2.9144	0.0409338	-0.00094	0.0077	0.00733	0.00901	0.0047	0.01067	3.91667	0.00469667	0.004885	0.00812667	0.00308147
7.86667	1.9462	2.04607	2.00259	2.54614	2.52576	2.64871	2.95455	2.87651	2.92476	1.99829	0.0500739	2.57354	0.0658947	2.91861	0.0393822	-0.0009	0.0072	0.0072	0.00879	0.00445	0.01047	3.93333	0.0045	0.00467654	0.00790333	0.0031064
7.9	1.95836	2.05599	2.01515	2.55307	2.53722	2.65917	2.95896	2.87283	2.9288	2.00983	0.0490317	2.58315	0.0663077	2.9202	0.0437048	-0.00068	0.00748	0.00729	0.00917	0.00419	0.01062	3.95	0.00469667	0.0046573	0.00799333	0.00337263
7.93333	1.97097	2.06562	2.02622	2.56175	2.5453	2.66238	2.96781	2.89151	2.92986	2.02094	0.0475457	2.58981	0.0633834	2.92973	0.0381502	-0.0008	0.00747	0.00759	0.00919	0.00486	0.01083	3.96667	0.00475333	0.0048097	0.00829333	0.00308435
7.96667	1.97949	2.07903	2.037	2.5788	2.55383	2.67781	2.97692	2.87841	2.92276	2.03184	0.0499702	2.60348	0.0655712	2.92603	0.0493363	-0.00115	0.0074	0.00756	0.00908	0.00448	0.01021	3.98333	0.00460333	0.00498318	0.00792333	0.00303507
8	1.99265	2.08445	2.04501	2.57838	2.56799	2.68302	2.97114	2.884	2.92784	2.0407	0.0460513	2.6098	0.0636257	2.92766	0.0435703	-0.00106	0.00762	0.00713	0.00883	0.00489	0.01085	4	0.00456333	0.00487611	0.00819	0.00303111
8.03333	2.00134	2.09859	2.0597	2.58898	2.57514	2.68419	2.96897	2.8821	2.93295	2.05321	0.0489488	2.6161	0.0593695	2.92801	0.0436455	-0.00091	0.00721	0.00755	0.00867	0.00448	0.01066	4.01667	0.00461667	0.00478925	0.00793667	0.00315459
8.06667	2.01413	2.10905	2.06767	2.59797	2.5811	2.68595	2.98032	2.89059	2.92784	2.06362	0.0475896	2.62167	0.0563007	2.93292	0.0450799	-0.00057	0.00811	0.00731	0.00897	0.00456	0.01072	4.03333	0.00495	0.00479717	0.00808333	0.00317428
8.1	2.02996	2.12067	2.07977	2.59952	2.58158	2.69605	2.96448	2.90802	2.95411	2.0768	0.0454279	2.62572	0.0615674	2.9422	0.0300543	-0.00036	0.00744	0.007	0.00849	0.00452	0.01045	4.05	0.00469333	0.00438184	0.00782	0.00302124
8.13333	2.03559	2.13218	2.09019	2.6136	2.59133	2.6937	2.9723	2.90699	2.94239	2.08599	0.048432	2.63288	0.0538386	2.94056	0.0326934	-0.00141	0.00737	0.00723	0.00911	0.00425	0.01031	4.06667	0.00439667	0.00502921	0.00789	0.00320893
8.16667	2.04906	2.13714	2.10294	2.6207	2.59951	2.70151	2.98615	2.90799	2.93191	2.09638	0.0444049	2.64057	0.0538258	2.94202	0.0400482	-0.00095	0.00742	0.00731	0.00839	0.00465	0.01105	4.08333	0.00459333	0.00480098	0.00803	0.00321515
8.2	2.05733	2.1599	2.11447	2.62679	2.60525	2.71517	2.97689	2.89343	2.93817	2.11057	0.0513963	2.64907	0.0582486	2.93616	0.0417662	-0.001	0.00729	0.00678	0.00876	0.00519	0.0107	4.1	0.00435667	0.00464601	0.00821667	0.00279489
8.23333	2.07268	2.16114	2.12424	2.63188	2.6176	2.7145	2.98265	2.8992	2.94446	2.11935	0.044432	2.65466	0.0523125	2.9421	0.0417749	-0.00098	0.00738	0.00743	0.00947	0.00493	0.01046	4.11667	0.00461	0.00484115	0.00828667	0.0029488
8.26667	2.0774	2.17438	2.13384	2.63813	2.62316	2.72019	2.98382	2.90108	2.94872	2.12854	0.0487068	2.66049	0.0522379	2.94454	0.0415281	-0.00082	0.00737	0.0073	0.00889	0.00484	0.01055	4.13333	0.00461667	0.00470842	0.00809333	0.00293718
8.3	2.08867	2.18525	2.14146	2.64829	2.62672	2.71704	2.97918	2.90995	2.94346	2.13846	0.0483598	2.66402	0.0471691	2.9442	0.0346209	-0.00144	0.00764	0.00743	0.00843	0.00454	0.01055	4.15	0.00454333	0.00518278	0.00784	0.00304813
8.33333	2.10297	2.1975	2.15676	2.65746	2.64078	2.71961	2.98723	2.919	2.9498	2.15241	0.0474149	2.67262	0.0415432	2.95201	0.0341686	-0.00138	0.0074	0.00749	0.00897	0.00497	0.01047	4.16667	0.00450333	0.00509531	0.00813667	0.00284312
8.36667	2.10895	2.20349	2.16346	2.66471	2.64612	2.73778	2.98265	2.91203	2.952	2.15863	0.0474545	2.68287	0.0484534	2.94889	0.0354124	-0.0013	0.00717	0.00716	0.0089	0.00468	0.0103	4.18333	0.00434333	0.00488727	0.00796	0.00292554
8.4	2.12062	2.21356	2.17319	2.66917	2.64986	2.74113	2.9932	2.91797	2.95095	2.16912	0.0466033	2.68672	0.0480994	2.95404	0.0377101	-0.00086	0.00761	0.00719	0.00874	0.00497	0.01038	4.2	0.00464667	0.00477353	0.00803	0.002774
8.43333	2.13112	2.23043	2.18612	2.68063	2.65425	2.73852	2.99205	2.915	2.94874	2.18256	0.0497508	2.69113	0.0431057	2.95193	0.0386239	-0.00114	0.00744	0.00739	0.00917	0.00466	0.01056	4.21667	0.00456333	0.00493929	0.00813	0.00308443
8.46667	2.13822	2.23763	2.19239	2.6812	2.65429	2.74378	2.99089	2.91703	2.94661	2.18941	0.0497718	2.69309	0.0459145	2.95151	0.037173	-0.00091	0.00748	0.0071	0.00916	0.00472	0.01066	4.23333	0.00455667	0.00473808	0.00818	0.00308888
8.5	2.15079	2.24718	2.20691	2.68349	2.66973	2.74922	3.009	2.91907	2.96513	2.20163	0.0484117	2.70081	0.0424822	2.9644	0.0449694	-0.00104	0.00757	0.00725	0.00875	0.00476	0.01042	4.25	0.00459333	0.00488123	0.00797667	0.00290817
8.53333	2.15441	2.25747	2.21425	2.69297	2.67431	2.74381	3.00278	2.9324	2.96959	2.20871	0.0517529	2.7037	0.0359702	2.96826	0.0352089	-0.00093	0.00778	0.00735	0.00872	0.00488	0.01038	4.26667	0.00473333	0.0049093	0.00799333	0.00282109
8.56667	2.17276	2.26522	2.22033	2.69301	2.68409	2.75262	3.01523	2.9303	2.96969	2.21944	0.0462365	2.70991	0.0372587	2.97174	0.0425021	-0.00109	0.0075	0.00764	0.00889	0.0048	0.01051	4.28333	0.00468333	0.00500034	0.00806667	0.00294269
8.6	2.17928	2.27588	2.23621	2.68584	2.68646	2.75335	3.00172	2.93344	2.96296	2.23046	0.0485563	2.70855	0.0387992	2.96604	0.034244	-0.00069	0.00737	0.00748	0.00896	0.00514	0.01009	4.3	0.00472	0.00468552	0.00806333	0.00259396
8.63333	2.19009	2.28655	2.24403	2.70506	2.69118	2.77375	3.00409	2.92727	2.97528	2.24022	0.0483425	2.72333	0.0442131	2.96888	0.0388078	-0.0008	0.00737	0.0075	0.00852	0.00496	0.01061	4.31667	0.00469	0.00475492	0.00803	0.00285669
8.66667	2.19623	2.29381	2.25864	2.71561	2.70506	2.7723	2.99686	2.9377	2.96184	2.24956	0.0494196	2.73099	0.0361623	2.96547	0.0297463	-0.00144	0.0077	0.00695	0.00879	0.00454	0.01057	4.33333	0.00440333	0.00507435	0.00796667	0.00309817
8.7	2.20609	2.3053	2.25982	2.71558	2.699	2.77877	2.99915	2.94734	2.96179	2.25707	0.0496621	2.73112	0.0420934	2.96943	0.0267359	-0.0008	0.00752	0.00698	0.00872	0.00491	0.01068	4.35	0.00456667	0.00465551	0.00810333	0.00293401
8.73333	2.21191	2.31668	2.27634	2.72127	2.71938	2.78915	3.00782	2.93672	2.96403	2.26831	0.0528446	2.74327	0.0397474	2.96952	0.0358669	-0.00072	0.00719	0.00696	0.00849	0.00498	0.0104	4.36667	0.00447667	0.00450191	0.00795667	0.00274908
8.76667	2.22688	2.32231	2.28359	2.72128	2.71501	2.78248	3.00782	2.9324	2.97068	2.27759	0.0479968	2.73959	0.0372759	2.9703	0.0377114	-0.00103	0.00748	0.00725	0.00852	0.00509	0.01015	4.38333	0.00456667	0.00484822	0.00792	0.00258281
8.8	2.2326	2.33362	2.29353	2.73621	2.72132	2.78542	3.01267	2.92823	2.97756	2.28658	0.050867	2.74765	0.0335464	2.97282	0.0424191	-0.00104	0.00761	0.00756	0.00837	0.00433	0.01081	4.4	0.00471	0.00497971	0.00783667	0.00327276
8.83333	2.24609	2.34368	2.30468	2.73487	2.7232	2.7891	2.9992	2.93555	2.97758	2.29815	0.0491216	2.74906	0.035166	2.97078	0.0323658	-0.00036	0.00742	0.00702	0.00917	0.00496	0.0108	4.41667	0.00469333	0.00438088	0.00831	0.00301349
8.86667	2.25536	2.34804	2.31371	2.74415	2.7264	2.79058	3.01647	2.9409	2.97413	2.3057	0.0468559	2.75371	0.0331408	2.97717	0.0378764	-0.00106	0.00792	0.00724	0.00912	0.0044	0.01039	4.43333	0.0047	0.00499988	0.00797	0.00315625
8.9	2.26427	2.3654	2.31088	2.7475	2.73291	2.79132	3.00532	2.93562	2.97645	2.31352	0.0506165	2.75724	0.0303995	2.97246	0.0350206	-0.00062	0.00789	0.00733	0.00875	0.00444	0.01073	4.45	0.00486667	0.00475984	0.00797333	0.00321612
8.93333	2.27291	2.37281	2.32644	2.75636	2.72901	2.78767	3.02915	2.93982	2.96071	2.32405	0.0499927	2.75768	0.0293523	2.97656	0.0467266	-0.00112	0.00758	0.00729	0.00886	0.00454	0.01034	4.46667	0.00458333	0.00494136	0.00791333	0.00301366
8.96667	2.28653	2.3832	2.33717	2.76126	2.74882	2.79743	3.0152	2.94203	2.96405	2.33563	0.0483533	2.76917	0.0252519	2.97376	0.037539	-0.00101	0.00747	0.00764	0.00917	0.0047	0.01058	4.48333	0.0047	0.00494574	0.00815	0.00306984
9	2.29326	2.38851	2.34925	2.7584	2.75091	2.80825	3.02664	2.94846	2.97866	2.34367	0.0478692	2.77252	0.0311689	2.98459	0.0394255	-0.00111	0.00783	0.00693	0.0087	0.00448	0.01079	4.5	0.00455	0.00492232	0.00799	0.00321436
9.03333	2.29627	2.40366	2.35224	2.77253	2.74892	2.80895	3.00286	2.93982	2.97987	2.35072	0.0537111	2.7768	0.0302419	2.97418	0.0319024	-0.00072	0.00733	0.00697	0.00902	0.00471	0.01022	4.51667	0.00452667	0.00454731	0.00798333	0.00289759
9.06667	2.30612	2.40245	2.36029	2.77119	2.75916	2.80432	3.01523	2.93553	2.97876	2.35629	0.0482896	2.77822	0.0233871	2.97651	0.0398978	-0.00125	0.00742	0.00725	0.00893	0.00497	0.01049	4.53333	0.00447333	0.00495728	0.00813	0.00284563
9.1	2.31811	2.41304	2.36884	2.77608	2.76971	2.80504	3.01895	2.94521	2.97982	2.36666	0.0475024	2.78361	0.0188302	2.98133	0.0368931	-0.00097	0.00742	0.00706	0.00879	0.00469	0.01036	4.55	0.00450333	0.00474346	0.00794667	0.00292756
9.13333	2.31984	2.42411	2.37603	2.78271	2.76475	2.81447	3.03833	2.96054	2.96627	2.37333	0.0521875	2.78731	0.0251772	2.98838	0.0433527	-0.00126	0.0074	0.00743	0.00877	0.00494	0.01073	4.56667	0.00452333	0.00500854	0.00814667	0.0029449
9.16667	2.33091	2.42515	2.38864	2.78857	2.77614	2.81601	3.02403	2.95605	2.98215	2.38157	0.0475165	2.79357	0.0204005	2.98741	0.0342939	-0.00057	0.0074	0.00727	0.00912	0.00481	0.01039	4.58333	0.0047	0.00456442	0.00810667	0.00292476
9.2	2.34403	2.43988	2.39623	2.77547	2.76687	2.8129	3.02022	2.95279	2.98106	2.39338	0.0479885	2.78508	0.0244735	2.98469	0.0338612	-0.00097	0.00717	0.00747	0.00873	0.00459	0.01046	4.6	0.00455667	0.00478858	0.00792667	0.00301633
9.23333	2.35427	2.44798	2.40794	2.7849	2.77828	2.81922	3.01144	2.95283	2.98567	2.4034	0.0470199	2.79413	0.0219764	2.98331	0.029376	-0.00055	0.00757	0.00754	0.00838	0.0044	0.01058	4.61667	0.00485333	0.00467945	0.00778667	0.00313243
9.26667	2.35849	2.45274	2.41513	2.80523	2.78711	2.81685	3.03179	2.94842	2.98099	2.40879	0.0474441	2.80306	0.0149879	2.98707	0.0420159	-0.00095	0.00717	0.00716	0.00878	0.00423	0.01018	4.63333	0.00446	0.0046852	0.00773	0.00311087
9.3	2.36357	2.45658	2.42349	2.79906	2.78343	2.82652	3.02144	2.9484	2.99504	2.41455	0.0471455	2.803	0.021814	2.98829	0.0369844	-0.00113	0.00747	0.00767	0.00909	0.00446	0.01035	4.65	0.00467	0.00502394	0.00796667	0.00310152
9.33333	2.36997	2.46926	2.43402	2.80594	2.78859	2.82572	3.01895	2.95837	2.98447	2.42442	0.0503368	2.80675	0.0185782	2.98726	0.0303864	-0.00109	0.00767	0.00739	0.00903	0.0046	0.01063	4.66667	0.00465667	0.00497873	0.00808667	0.00312372
9.36667	2.37967	2.47801	2.4294	2.80751	2.79225	2.82819	3.02278	2.95281	2.98798	2.42903	0.0491711	2.80932	0.018038	2.98786	0.0349852	-0.00086	0.00802	0.00788	0.00894	0.0041	0.01015	4.68333	0.00501333	0.00508694	0.00773	0.00320136
9.4	2.39168	2.48199	2.44642	2.80682	2.79603	2.83472	3.01017	2.97415	2.99506	2.44003	0.0454928	2.81252	0.0199656	2.99313	0.0180877	-0.00117	0.0078	0.00768	0.00909	0.00443	0.01022	4.7	0.00477	0.00514454	0.00791333	0.00306911
9.43333	2.3981	2.4928	2.44612	2.80599	2.79077	2.83396	3.02659	2.95274	2.98565	2.44567	0.0473516	2.81024	0.0219064	2.98833	0.0369977	-0.00065	0.00727	0.00709	0.00908	0.00456	0.01044	4.71667	0.00457	0.00452155	0.00802667	0.00307827
9.46667	2.40091	2.49313	2.46137	2.81774	2.79912	2.83062	3.02921	2.96284	3.00232	2.4518	0.0468484	2.81583	0.0158369	2.99812	0.0333834	-0.00055	0.00802	0.00781	0.00878	0.00496	0.0102	4.73333	0.00509333	0.0048884	0.00798	0.00271006
9.5	2.41648	2.51293	2.46632	2.81303	2.80366	2.84143	3.03307	2.9617	2.98808	2.46524	0.048234	2.81937	0.0196678	2.99428	0.0360871	-0.00108	0.00755	0.00662	0.0086	0.00486	0.01054	4.75	0.00436333	0.00473694	0.008	0.00288714
9.53333	2.42034	2.51451	2.47717	2.82013	2.81692	2.83148	3.02147	2.96735	2.99035	2.47067	0.04742	2.82284	0.00764984	2.99306	0.0271613	-0.00094	0.0077	0.00767	0.00871	0.0043	0.0106	4.76667	0.00481	0.00497967	0.00787	0.00323291
9.56667	2.42918	2.51688	2.48306	2.81692	2.81692	2.8298	3.01897	2.96168	3.00354	2.47637	0.0442307	2.82121	0.00743627	2.99473	0.0296437	-0.00077	0.00752	0.00732	0.00882	0.00499	0.01057	4.78333	0.00469	0.00472956	0.00812667	0.00285388
9.6	2.43353	2.5323	2.48903	2.83477	2.82411	2.84569	3.00895	2.97415	2.99758	2.48495	0.049511	2.83486	0.0107903	2.99356	0.0177449	-0.00118	0.0075	0.00765	0.00927	0.00459	0.01052	4.8	0.00465667	0.00505526	0.00812667	0.00312596
9.63333	2.44066	2.54022	2.49477	2.82657	2.81453	2.84404	3.03433	2.95614	2.99627	2.49188	0.0498427	2.82838	0.014838	2.99558	0.0390996	-0.00081	0.0076	0.00736	0.00876	0.00473	0.0103	4.81667	0.00471667	0.00478774	0.00793	0.00287626
9.66667	2.44995	2.53774	2.50472	2.82091	2.82655	2.83978	3.02403	2.96056	2.99866	2.49747	0.0443418	2.82908	0.00968607	2.99442	0.0319471	-0.00067	0.00743	0.00742	0.00881	0.00428	0.01048	4.83333	0.00472667	0.00467365	0.00785667	0.00320806
9.7	2.45244	2.55347	2.5103	2.83227	2.83065	2.84563	3.03046	2.95614	2.99391	2.5054	0.0506927	2.83618	0.00822105	2.9935	0.0371617	-0.00102	0.00743	0.00723	0.00895	0.0046	0.01072	4.85	0.00454667	0.00482191	0.00809	0.00314933
9.73333	2.46338	2.55307	2.5194	2.83067	2.82985	2.85337	3.02656	2.98233	2.99514	2.51195	0.0453067	2.83796	0.0133489	3.00134	0.0227582	-0.00065	0.0072	0.00691	0.00871	0.00469	0.01047	4.86667	0.00448667	0.00445085	0.00795667	0.00296272
9.76667	2.4721	2.56046	2.51542	2.8315	2.84143	2.84314	3.02661	2.97876	2.98801	2.51599	0.0441828	2.83869	0.00628515	2.99779	0.0253809	-0.00093	0.00732	0.00747	0.00901	0.00507	0.01025	4.88333	0.00462	0.00480703	0.00811	0.00270474
9.8	2.47947	2.56627	2.52888	2.849	2.82339	2.85247	3.03173	2.95948	2.99753	2.52487	0.0435385	2.84162	0.0158827	2.99625	0.0361421	-0.00085	0.00746	0.00742	0.00885	0.00523	0.01028	4.9	0.00467667	0.00478628	0.00812	0.00260294
9.83333	2.4833	2.5698	2.53253	2.84395	2.83229	2.84988	3.03697	2.97184	3.00472	2.52854	0.0433876	2.84204	0.0089492	3.00451	0.0325655	-0.00073	0.00758	0.00745	0.00827	0.00479	0.01068	4.91667	0.00476667	0.0047607	0.00791333	0.00296115
9.86667	2.49429	2.57346	2.5422	2.84395	2.83892	2.85506	3.03048	2.9707	2.99517	2.53665	0.0398757	2.84598	0.00825866	2.99878	0.0300534	-0.00113	0.00741	0.0072	0.00867	0.00428	0.01002	4.93333	0.00449333	0.00487108	0.00765667	0.00300117
9.9	2.49587	2.58448	2.55472	2.85245	2.8331	2.84738	3.0477	2.96393	2.99624	2.54502	0.0450938	2.84431	0.0100337	3.00262	0.0422482	-0.00132	0.00722	0.00761	0.00869	0.00465	0.0099	4.95	0.00450333	0.00504692	0.00774667	0.00274919
9.93333	2.50328	2.59685	2.55731	2.83895	2.84471	2.85424	3.01897	2.97997	2.99993	2.55248	0.0469716	2.84597	0.00772207	2.99962	0.0195018	-0.00115	0.00714	0.00735	0.00879	0.00442	0.01045	4.96667	0.00444667	0.00484799	0.00788667	0.00311484
9.96667	2.51565	2.58964	2.56003	2.84476	2.85415	2.85681	3.03048	2.95943	2.99753	2.55511	0.0372399	2.85191	0.00633048	2.99581	0.0355561	-0.00116	0.00731	0.00761	0.00932	0.00466	0.01097	4.98333	0.00458667	0.00497902	0.00831667	0.00327247
10	2.50966	2.59832	2.57214	2.85251	2.85332	2.85597	3.03176	2.97761	2.99993	2.56004	0.0455517	2.85393	0.00180971	3.0031	0.0272138	-0.00081	0.00753	0.00762	0.00869	0.00479	0.01017	5	0.00478	0.00484129	0.00788333	0.00277923
																-0.00129	0.00774	0.00736	0.00877	0.0045	0.01069	5.01667	0.00460333	0.00510731	0.00798667	0.00316847
																-0.00114	0.00707	0.00728	0.00888	0.00475	0.01034	5.03333	0.00440333	0.00480182	0.00799	0.00289933
																-0.00097	0.00748	0.00737	0.00888	0.00463	0.01036	5.05	0.00462667	0.00484717	0.00795667	0.0029745
																-0.00083	0.00732	0.00725	0.00916	0.00471	0.01044	5.06667	0.00458	0.00468533	0.00810333	0.0030076
																-0.00107	0.00727	0.00725	0.00899	0.00517	0.01049	5.08333	0.00448333	0.00480934	0.00821667	0.00274302
																-0.00093	0.00729	0.00766	0.009	0.00517	0.01008	5.1	0.00467333	0.00485615	0.00808333	0.00258016
																-0.00096	0.00786	0.00751	0.00929	0.00521	0.01003	5.11667	0.00480333	0.00499426	0.00817667	0.00259571
																-0.00085	0.00741	0.0074	0.00882	0.00464	0.01035	5.13333	0.00465333	0.00476603	0.00793667	0.00295571
																-0.00104	0.00765	0.00738	0.00873	0.00433	0.01037	5.15	0.00466333	0.00494108	0.00781	0.00312333
																-0.00134	0.00748	0.00754	0.00879	0.00464	0.01066	5.16667	0.00456	0.00510964	0.00803	0.00308112
																-0.00077	0.00756	0.00774	0.0088	0.00442	0.01035	5.18333	0.00484333	0.00486212	0.00785667	0.00307549
																-0.0011	0.00749	0.00717	0.00889	0.00454	0.01021	5.2	0.00452	0.00486969	0.00788	0.00296687
																-0.00088	0.00736	0.00747	0.00844	0.00471	0.01037	5.21667	0.00465	0.00478944	0.00784	0.00287731
																-0.00104	0.00758	0.00698	0.00894	0.00463	0.0102	5.23333	0.00450667	0.00481291	0.00792333	0.00292086
																-0.00084	0.00787	0.00739	0.00893	0.00437	0.01027	5.25	0.00480667	0.00489604	0.00785667	0.00309298
																-0.00086	0.00716	0.00756	0.00896	0.00467	0.00982	5.26667	0.00462	0.00475003	0.00781667	0.00275881
																-0.0006	0.00732	0.0075	0.00834	0.00495	0.01022	5.28333	0.00474	0.00462545	0.00783667	0.00267081
																-0.0009	0.00733	0.00739	0.00871	0.00433	0.01016	5.3	0.00460667	0.00476901	0.00773333	0.00303523
																-0.001	0.00741	0.00744	0.00875	0.00453	0.01051	5.31667	0.00461667	0.0048642	0.00793	0.00307317
																-0.00085	0.00787	0.00752	0.00899	0.00487	0.01038	5.33333	0.00484667	0.00493656	0.00808	0.0028655
																-0.00076	0.00717	0.0072	0.00878	0.00449	0.01029	5.35	0.00453667	0.00458707	0.00785333	0.00300899
																-0.00107	0.00725	0.00756	0.00892	0.00452	0.01085	5.36667	0.00458	0.0048955	0.00809667	0.00324432
																-0.00086	0.00731	0.0073	0.00785	0.00498	0.01035	5.38333	0.00458333	0.00471407	0.00772667	0.00268712
																-0.00098	0.00737	0.00763	0.0086	0.00545	0.01038	5.4	0.00467333	0.00489766	0.00814333	0.00249652
																-0.00088	0.0072	0.00735	0.00875	0.00463	0.01024	5.41667	0.00455667	0.00470889	0.00787333	0.00290593
																-0.00115	0.0077	0.00743	0.00903	0.00478	0.01049	5.43333	0.00466	0.00503342	0.0081	0.00296643
																-0.00107	0.00759	0.00738	0.00871	0.00478	0.0103	5.45	0.00463333	0.00494035	0.00793	0.00284146
																-0.00126	0.00694	0.00732	0.00874	0.00447	0.01052	5.46667	0.00433333	0.00484769	0.00791	0.00310923
																-0.0011	0.00692	0.00737	0.00924	0.0047	0.01017	5.48333	0.00439667	0.00476557	0.00803667	0.00292681
																-0.00108	0.00773	0.0074	0.0087	0.00457	0.01035	5.5	0.00468333	0.00499392	0.00787333	0.00297735
																-0.00105	0.00753	0.00759	0.00915	0.00408	0.01011	5.51667	0.00469	0.00497108	0.00778	0.00324005
																-0.00101	0.00747	0.00709	0.00903	0.00459	0.00968	5.53333	0.00451667	0.00479	0.00776667	0.0027702
																-0.0012	0.00755	0.00749	0.00843	0.0046	0.01032	5.55	0.00461333	0.00503458	0.00778333	0.00291432
																-0.00123	0.00757	0.0075	0.00862	0.00447	0.01037	5.56667	0.00461333	0.0050606	0.00782	0.00303026
																-0.00088	0.00725	0.00768	0.00853	0.00484	0.0099	5.58333	0.00468333	0.00482278	0.00775667	0.00261714
																-0.0008	0.00759	0.00752	0.00874	0.00448	0.00996	5.6	0.00477	0.00482389	0.00772667	0.00287711
																-0.00077	0.00726	0.00739	0.00851	0.00478	0.01025	5.61667	0.00462667	0.0046741	0.00784667	0.00279468
																-0.0008	0.00708	0.00766	0.00883	0.00456	0.01028	5.63333	0.00464667	0.00472586	0.00789	0.0029736
																-0.00065	0.00776	0.0079	0.00877	0.00457	0.0099	5.65	0.00500333	0.00489643	0.00774667	0.00280849
																-0.00113	0.00771	0.0077	0.00894	0.0046	0.01014	5.66667	0.00476	0.00510089	0.00789333	0.00291454
																-0.00056	0.00716	0.00764	0.00854	0.00467	0.01021	5.68333	0.00474667	0.00460197	0.00780667	0.00284187
																-0.00081	0.00718	0.00759	0.00892	0.00446	0.01033	5.7	0.00465333	0.00473582	0.00790333	0.00306422
																-0.00086	0.00771	0.00784	0.00862	0.00438	0.01004	5.71667	0.00489667	0.00498584	0.00768	0.00294476
																-0.00114	0.0074	0.00749	0.00898	0.00453	0.01012	5.73333	0.00458333	0.00495676	0.00787667	0.00295382
																-0.00079	0.00715	0.00727	0.00836	0.00456	0.00988	5.75	0.00454333	0.00461919	0.0076	0.00274022
																-0.00113	0.00708	0.00707	0.00836	0.00437	0.01006	5.76667	0.00434	0.00473716	0.00759667	0.00292079
																-0.00087	0.00778	0.00757	0.00882	0.00451	0.01001	5.78333	0.00482667	0.00493458	0.00778	0.00289373
																-0.00051	0.00737	0.00708	0.00833	0.00469	0.0102	5.8	0.00464667	0.00446816	0.00774	0.00280198
																-0.00118	0.0078	0.00752	0.0085	0.00484	0.01043	5.81667	0.00471333	0.0051057	0.00792333	0.00283927
																-0.00063	0.00782	0.00713	0.00863	0.00472	0.01002	5.83333	0.00477333	0.00469212	0.00779	0.00274804
																-0.00128	0.00726	0.00734	0.00868	0.0046	0.01018	5.85	0.00444	0.00495383	0.00782	0.0028877
																-0.00113	0.00708	0.00735	0.0083	0.0046	0.01031	5.86667	0.00443333	0.00481988	0.00773667	0.00289638
																-0.00105	0.0073	0.00752	0.00845	0.00483	0.01014	5.88333	0.00459	0.00488562	0.00780667	0.00271283
																-0.00052	0.00758	0.00739	0.00853	0.00452	0.00974	5.9	0.00481667	0.00462267	0.00759667	0.00273229
																-0.00113	0.00774	0.00774	0.00843	0.00484	0.01016	5.91667	0.00478333	0.0051211	0.00781	0.00271365
																-0.0011	0.00746	0.0074	0.00872	0.00494	0.00988	5.93333	0.00458667	0.00492489	0.00784667	0.0025832
																-0.00116	0.00689	0.00776	0.00843	0.00412	0.01	5.95	0.00449667	0.00491809	0.00751667	0.00304454
																-0.00079	0.00718	0.00749	0.00863	0.0047	0.01016	5.96667	0.00462667	0.00469353	0.00783	0.00281654
																-0.00078	0.00719	0.00728	0.00876	0.00493	0.00976	5.98333	0.00456333	0.00462768	0.00781667	0.00254944
																-0.0013	0.00774	0.00716	0.00907	0.00463	0.00999	6	0.00453333	0.00506013	0.00789667	0.00286617
																-0.0006	0.00706	0.00724	0.00812	0.00468	0.00996	6.01667	0.00456667	0.00447537	0.00758667	0.0026801
																-0.00089	0.00744	0.00789	0.0084	0.00455	0.01045	6.03333	0.00481333	0.00494435	0.0078	0.00299541
																-0.0007	0.00767	0.00729	0.00836	0.00433	0.00999	6.05	0.00475333	0.00472655	0.00756	0.00291357
																-0.00092	0.00746	0.00738	0.00863	0.00416	0.01049	6.06667	0.00464	0.00481527	0.00776	0.00325344
																-0.00043	0.00716	0.00788	0.00888	0.00409	0.01033	6.08333	0.00487	0.00460403	0.00776667	0.00326558
																-0.0006	0.00723	0.00725	0.00829	0.00458	0.01062	6.1	0.00462667	0.00452644	0.00783	0.00304616
																-0.00103	0.00765	0.00768	0.00881	0.0043	0.01004	6.11667	0.00476667	0.00502008	0.00771667	0.00302216
																-0.00106	0.00709	0.00759	0.00842	0.00503	0.01045	6.13333	0.00454	0.00485618	0.00796667	0.00273829
																-0.00103	0.00748	0.00765	0.00889	0.00517	0.01018	6.15	0.0047	0.00496305	0.00808	0.00260137
																-0.00077	0.00697	0.00755	0.0088	0.00487	0.01039	6.16667	0.00458333	0.00464518	0.00802	0.00284146
																-0.00108	0.00753	0.00769	0.00864	0.00479	0.01015	6.18333	0.00471333	0.00501781	0.00786	0.00276382
																-0.00089	0.00738	0.00724	0.00833	0.00473	0.01018	6.2	0.00457667	0.00473479	0.00774667	0.00277143
																-0.00094	0.00747	0.00752	0.00824	0.00459	0.01	6.21667	0.00468333	0.00487001	0.00761	0.00275947
																-0.00116	0.00751	0.00728	0.00853	0.00506	0.01012	6.23333	0.00454333	0.00494057	0.00790333	0.00258755
																-0.0011	0.0073	0.00743	0.00853	0.00441	0.01007	6.25	0.00454333	0.0048877	0.00767	0.00292636
																-0.00098	0.00724	0.00768	0.00846	0.00466	0.01001	6.26667	0.00464667	0.0048778	0.00771	0.00275273
																-0.00086	0.00736	0.00738	0.00895	0.00421	0.00999	6.28333	0.00462667	0.0047516	0.00771667	0.00308106
																-0.00066	0.00738	0.00788	0.0083	0.0047	0.00959	6.3	0.00486667	0.00479276	0.00753	0.0025343
																-0.00054	0.00737	0.00749	0.00823	0.00447	0.00986	6.31667	0.00477333	0.00460187	0.00752	0.00276425
																-0.00071	0.0076	0.00747	0.00868	0.00432	0.01005	6.33333	0.00478667	0.0047607	0.00768333	0.0029922
																-0.00091	0.00725	0.0073	0.00854	0.00433	0.00974	6.35	0.00454667	0.00472568	0.00753667	0.00284113
																-0.001	0.00734	0.00725	0.00881	0.00465	0.01024	6.36667	0.00453	0.00478933	0.0079	0.00290398
																-0.00076	0.00704	0.00762	0.00852	0.00449	0.01012	6.38333	0.00463333	0.00467976	0.00771	0.00290109
																-0.00055	0.00719	0.00738	0.00871	0.00471	0.00992	6.4	0.00467333	0.00452454	0.00778	0.00272666
																-0.00071	0.00695	0.00767	0.00852	0.0045	0.00993	6.41667	0.00463667	0.00464432	0.00765	0.00281761
																-0.001	0.0074	0.00749	0.00853	0.00461	0.01024	6.43333	0.00463	0.00487593	0.00779333	0.00288639
																-0.00099	0.00734	0.00738	0.00818	0.00415	0.00993	6.45	0.00457667	0.00482092	0.00742	0.002964
																-0.00093	0.00747	0.00759	0.00864	0.00476	0.00995	6.46667	0.00471	0.00488475	0.00778333	0.00269897
																-0.00095	0.00716	0.00773	0.0087	0.00463	0.00997	6.48333	0.00464667	0.00485523	0.00776667	0.00278967
																-0.00089	0.00742	0.00748	0.00874	0.00463	0.00983	6.5	0.00467	0.00481519	0.00773333	0.00274227
																-0.00119	0.00739	0.00736	0.00845	0.00485	0.00962	6.51667	0.00452	0.00494503	0.00764	0.00248602
																-0.00057	0.00731	0.00785	0.00828	0.00474	0.00984	6.53333	0.00486333	0.00471314	0.00762	0.00261327
																-0.0003	0.00742	0.00728	0.00859	0.00487	0.00993	6.55	0.0048	0.00441728	0.00779667	0.00262163
																-0.00101	0.00709	0.00754	0.00825	0.0045	0.00985	6.56667	0.00454	0.0048117	0.00753333	0.00274606
																-0.00115	0.0074	0.00774	0.00836	0.00472	0.00989	6.58333	0.00466333	0.00503736	0.00765667	0.00265579
																-0.00072	0.00754	0.00704	0.00891	0.00436	0.00985	6.6	0.00462	0.00463133	0.00770667	0.00293616
																-0.00117	0.00718	0.0074	0.00893	0.00469	0.01004	6.61667	0.00447	0.00488562	0.00788667	0.00282348
																-0.00102	0.00786	0.00792	0.00849	0.00494	0.00979	6.63333	0.00492	0.00514428	0.00774	0.00251048
																-0.00091	0.00739	0.00782	0.00828	0.00454	0.01001	6.65	0.00476667	0.00492084	0.00761	0.00279587
																-0.00119	0.0076	0.00731	0.00843	0.00417	0.01013	6.66667	0.00457333	0.0049933	0.00757667	0.00307027
																-0.00097	0.00733	0.00739	0.0082	0.00446	0.00955	6.68333	0.00458333	0.00480942	0.00740333	0.00263686
																-0.00123	0.00755	0.00789	0.0083	0.00449	0.00965	6.7	0.00473667	0.00517008	0.00748	0.00267595
																-0.00082	0.00731	0.00787	0.00847	0.00469	0.00995	6.71667	0.00478667	0.00486358	0.00770333	0.00271251
																-0.001	0.00736	0.00755	0.00833	0.00491	0.00962	6.73333	0.00463667	0.00488242	0.00762	0.00243395
																-0.00068	0.00721	0.00765	0.0084	0.00512	0.00976	6.75	0.00472667	0.00468748	0.00776	0.00238529
																-0.00082	0.0072	0.00755	0.00852	0.00419	0.00974	6.76667	0.00464333	0.00473462	0.00748333	0.00291661
																-0.00055	0.0077	0.00739	0.00851	0.00497	0.00998	6.78333	0.00484667	0.00467622	0.00782	0.00257529
																-0.00063	0.00754	0.00765	0.00836	0.00441	0.00968	6.8	0.00485333	0.00474902	0.00748333	0.00274219
																-0.00094	0.00754	0.00767	0.00842	0.00462	0.00936	6.81667	0.00475667	0.00493389	0.00746667	0.00250969
																-0.00059	0.0073	0.00783	0.00832	0.00466	0.00962	6.83333	0.00484667	0.00471574	0.00753333	0.00257187
																-0.00079	0.00751	0.00743	0.00852	0.0045	0.00934	6.85	0.00471667	0.00476908	0.00745333	0.00259032
																-0.00105	0.00774	0.00717	0.00833	0.005	0.00959	6.86667	0.00462	0.00491863	0.00764	0.00237152
																-0.00107	0.00716	0.00754	0.00871	0.00444	0.01011	6.88333	0.00454333	0.004865	0.00775333	0.00295358
																-0.00079	0.00759	0.00786	0.0084	0.00423	0.0097	6.9	0.00488667	0.00491799	0.00744333	0.00285773
																-0.00068	0.00746	0.0076	0.00892	0.00475	0.00946	6.91667	0.00479333	0.00474056	0.00771	0.00257762
																-0.0007	0.0076	0.00756	0.0087	0.00421	0.00952	6.93333	0.00482	0.0047805	0.00747667	0.00285857
																-0.00081	0.00726	0.00726	0.00888	0.00412	0.00949	6.95	0.00457	0.00465922	0.00749667	0.00294014
																-0.00067	0.00766	0.00762	0.0088	0.0047	0.00985	6.96667	0.00487	0.00479782	0.00778333	0.00272137
																-0.00104	0.00716	0.00727	0.00826	0.00457	0.00952	6.98333	0.00446333	0.00476634	0.00745	0.00257249
																-0.00087	0.00765	0.00753	0.00873	0.00475	0.01022	7	0.00477	0.00488475	0.0079	0.00282788
																-0.00079	0.00785	0.00787	0.00862	0.00439	0.00979	7.01667	0.00497667	0.00499409	0.0076	0.00284083
																-0.00123	0.0074	0.00772	0.00838	0.00453	0.00951	7.03333	0.00463	0.00507743	0.00747333	0.00261087
																-0.00077	0.00759	0.00743	0.00832	0.00476	0.0101	7.05	0.00475	0.00478113	0.00772667	0.00271899
																-0.00125	0.00706	0.00737	0.00826	0.00464	0.00984	7.06667	0.00439333	0.00488973	0.00758	0.00266586
																-0.00059	0.0075	0.00815	0.00846	0.00453	0.00898	7.08333	0.00502	0.00486926	0.00732333	0.00243303
																-0.00045	0.00768	0.0077	0.00809	0.00475	0.00978	7.1	0.00497667	0.00469964	0.00754	0.00255971
																-0.00091	0.00719	0.00781	0.00876	0.00445	0.00968	7.11667	0.00469667	0.0048654	0.00763	0.00279211
																-0.00089	0.00719	0.00765	0.00814	0.00439	0.00977	7.13333	0.00465	0.00480329	0.00743333	0.00275874
																-0.00106	0.00746	0.0077	0.009	0.00502	0.00999	7.15	0.0047	0.00498975	0.00800333	0.00263063
																-0.00103	0.00729	0.00738	0.00834	0.00436	0.00994	7.16667	0.00454667	0.00482974	0.00754667	0.00287335
																-0.00067	0.00784	0.00793	0.00886	0.00471	0.00968	7.18333	0.00503333	0.00493944	0.00775	0.00266445
																-0.00062	0.00751	0.00784	0.00844	0.00473	0.00956	7.2	0.00491	0.00479196	0.00757667	0.00252809
																-0.00095	0.00783	0.00731	0.00836	0.0045	0.00986	7.21667	0.00473	0.00492589	0.00757333	0.00276524
																-0.00089	0.00739	0.00769	0.00841	0.0045	0.00945	7.23333	0.00473	0.00486937	0.00745333	0.00260999
																-0.00119	0.00716	0.00761	0.00819	0.00447	0.00953	7.25	0.00452667	0.00495589	0.00739667	0.00262163
																-0.00089	0.00745	0.0075	0.00794	0.00467	0.00968	7.26667	0.00468667	0.0048296	0.00743	0.00254364
																-0.0011	0.00753	0.00738	0.00858	0.0043	0.00971	7.28333	0.00460333	0.0049398	0.00753	0.00285375
																-0.00028	0.00734	0.00758	0.00881	0.00446	0.00951	7.3	0.00488	0.0044703	0.00759333	0.00273603
																-0.00026	0.00747	0.00739	0.00867	0.00477	0.00988	7.31667	0.00486667	0.00444	0.00777333	0.0026704
																-0.00076	0.00739	0.00738	0.00874	0.00438	0.00996	7.33333	0.00467	0.00470252	0.00769333	0.00293355
																-0.00079	0.00759	0.00743	0.00848	0.00472	0.0099	7.35	0.00474333	0.00479267	0.0077	0.00267664
																-0.00078	0.00752	0.00745	0.00864	0.00419	0.00979	7.36667	0.00473	0.00477193	0.00754	0.00295762
																-0.00096	0.00756	0.00761	0.00855	0.00452	0.00966	7.38333	0.00473667	0.00493352	0.00757667	0.00270471
																-0.00036	0.00687	0.00734	0.00826	0.00451	0.00964	7.4	0.00461667	0.00431632	0.00747	0.00265468
																-0.00067	0.00754	0.00784	0.0085	0.00458	0.00994	7.41667	0.00490333	0.00482898	0.00767333	0.00277397
																-0.00094	0.00715	0.00774	0.0084	0.00411	0.00965	7.43333	0.00465	0.00485006	0.00738667	0.00290569
																-0.00098	0.00732	0.00745	0.00832	0.00452	0.00964	7.45	0.00459667	0.00482997	0.00749333	0.00265822
																-0.00089	0.00735	0.00806	0.00859	0.00409	0.00986	7.46667	0.00484	0.00497501	0.00751333	0.00303194
																-0.00068	0.00763	0.00774	0.00841	0.00425	0.00976	7.48333	0.00489667	0.00482985	0.00747333	0.00287194
																-0.00105	0.00704	0.00793	0.00843	0.00448	0.00979	7.5	0.00464	0.00494774	0.00756667	0.00275827
																-0.00144	0.00751	0.00749	0.00788	0.00468	0.0098	7.51667	0.00452	0.00516152	0.00745333	0.00258653
																-0.00113	0.00755	0.00798	0.00812	0.00491	0.00934	7.53333	0.0048	0.00514003	0.00745667	0.00228828
																-0.00102	0.00729	0.00778	0.00826	0.00446	0.00982	7.55	0.00468333	0.0049453	0.00751333	0.00275691
																-0.00086	0.00695	0.00754	0.0083	0.00513	0.00944	7.56667	0.00454333	0.00468871	0.00762333	0.00223326
																-0.00104	0.00738	0.0081	0.0085	0.00455	0.00957	7.58333	0.00481333	0.0050819	0.00754	0.00264411
																-0.00071	0.00704	0.00763	0.00796	0.00436	0.00966	7.6	0.00465333	0.00465414	0.00732667	0.00270617
																-0.00076	0.0076	0.00777	0.00819	0.00471	0.00998	7.61667	0.00487	0.00487646	0.00762667	0.00267978
																-0.00099	0.00752	0.00778	0.00852	0.00426	0.00919	7.63333	0.00477	0.00499	0.00732333	0.00267399
																-0.00096	0.00744	0.00763	0.00785	0.00409	0.00961	7.65	0.00470333	0.00490551	0.00718333	0.00281974
																-0.00078	0.00765	0.00723	0.00836	0.0045	0.00924	7.66667	0.0047	0.00475046	0.00736667	0.0025213
																-0.00111	0.00771	0.00753	0.00827	0.00415	0.00926	7.68333	0.00471	0.00504107	0.00722667	0.00271006
																-0.00103	0.00766	0.00791	0.00818	0.0046	0.00963	7.7	0.00484667	0.00509088	0.00747	0.00258907
																-0.0011	0.00746	0.00762	0.00844	0.00473	0.0095	7.71667	0.00466	0.00498895	0.00755667	0.00250468
																-0.0011	0.00747	0.00732	0.00852	0.00467	0.00952	7.73333	0.00456333	0.00490516	0.00757	0.00256076
																-0.0008	0.0074	0.00746	0.00827	0.00434	0.00971	7.75	0.00468667	0.00475169	0.00744	0.00277955
																-0.00106	0.00711	0.00739	0.00856	0.00445	0.0094	7.76667	0.00448	0.00479982	0.00747	0.00264891
																-0.00059	0.00757	0.00731	0.0081	0.00443	0.00966	7.78333	0.00476333	0.00463794	0.00739667	0.002685
																-0.00068	0.00757	0.00813	0.00829	0.00432	0.00959	7.8	0.00500667	0.00493275	0.0074	0.00274541
																-0.00069	0.00737	0.00763	0.00842	0.00467	0.00931	7.81667	0.00477	0.00473029	0.00746667	0.00246253
																-0.0006	0.0072	0.00757	0.00852	0.00469	0.00999	7.83333	0.00472333	0.00461385	0.00773333	0.00273617
																-0.00064	0.00761	0.00748	0.00858	0.0048	0.00949	7.85	0.00481667	0.00472606	0.00762333	0.00248705
																-0.00081	0.00696	0.00723	0.00842	0.00438	0.00918	7.86667	0.00446	0.00456595	0.00732667	0.00258003
																-0.00083	0.0076	0.00759	0.0083	0.00405	0.0092	7.88333	0.00478667	0.00486418	0.00718333	0.00275061
																-0.00049	0.00763	0.00749	0.00827	0.00441	0.00935	7.9	0.00487667	0.0046482	0.00734333	0.0025971
																-0.00083	0.00726	0.00779	0.00808	0.00448	0.01002	7.91667	0.00474	0.00483104	0.00752667	0.00281114
																-0.00128	0.00762	0.00764	0.00827	0.00461	0.00962	7.93333	0.00466	0.0051442	0.0075	0.00259224
																-0.00109	0.00786	0.00763	0.00841	0.00475	0.00965	7.95	0.0048	0.00510219	0.00760333	0.00254765
																-0.00128	0.00708	0.00734	0.00862	0.00444	0.00924	7.96667	0.00438	0.00490343	0.00743333	0.00261077
																-0.00111	0.0077	0.00819	0.00791	0.00438	0.01001	7.98333	0.00492667	0.00523364	0.00743333	0.00284511
																-0.00024	0.00699	0.00765	0.00859	0.00453	0.00942	8	0.0048	0.00437723	0.00751333	0.00261676
																-0.00108	0.00764	0.00731	0.00797	0.00441	0.00938	8.01667	0.00462333	0.00494199	0.00725333	0.00256133
																-0.0011	0.00759	0.00737	0.00821	0.00414	0.0095	8.03333	0.00462	0.00495489	0.00728333	0.00279758
																-0.00076	0.00757	0.0075	0.00838	0.00457	0.00989	8.05	0.00477	0.00478925	0.00761333	0.00274161
																-0.00097	0.00757	0.00716	0.00833	0.00443	0.00962	8.06667	0.00458667	0.00481658	0.00746	0.00270217
																-0.0003	0.00737	0.00751	0.00829	0.00452	0.00935	8.08333	0.00486	0.00446924	0.00738667	0.00253855
																-0.00103	0.00746	0.00781	0.00805	0.00442	0.00959	8.1	0.00474667	0.0050058	0.00735333	0.00265447
																-0.00087	0.00752	0.00794	0.00861	0.00409	0.00951	8.11667	0.00486333	0.00496965	0.00740333	0.0029045
																-0.00134	0.00783	0.0075	0.00842	0.00464	0.00937	8.13333	0.00466333	0.00520166	0.00747667	0.00250213
																-0.00095	0.00791	0.00753	0.00839	0.00423	0.00993	8.15	0.00483	0.00500923	0.00751667	0.00294865
																-0.00102	0.00738	0.00766	0.00807	0.00449	0.00963	8.16667	0.00467333	0.00493256	0.00739667	0.00263532
																-0.00061	0.00737	0.00757	0.00809	0.00444	0.0092	8.18333	0.00477667	0.00466606	0.00724333	0.00249039
																-0.0009	0.00766	0.00781	0.00815	0.00429	0.00935	8.2	0.00485667	0.00498598	0.00726333	0.00264396
																-0.00083	0.00715	0.00762	0.00816	0.00413	0.00949	8.21667	0.00464667	0.00474875	0.00726	0.00279104
																-0.00102	0.00725	0.00756	0.00835	0.00462	0.00938	8.23333	0.00459667	0.00486664	0.00745	0.00250438
																-0.00116	0.00727	0.00727	0.00813	0.00439	0.00969	8.25	0.00446	0.00486706	0.00740333	0.0027237
																-0.00112	0.00741	0.00794	0.00885	0.00499	0.00956	8.26667	0.00474333	0.00508471	0.0078	0.00245929
																-0.00102	0.00763	0.00735	0.00848	0.00383	0.0097	8.28333	0.00465333	0.00491524	0.00733667	0.00309752
																-0.00088	0.00709	0.00828	0.00836	0.00467	0.00959	8.3	0.00483	0.00498067	0.00754	0.00256045
																-0.00092	0.00747	0.00759	0.00807	0.005	0.01016	8.31667	0.00471333	0.00487898	0.00774333	0.00259546
																-0.00104	0.00734	0.00806	0.00821	0.00423	0.00915	8.33333	0.00478667	0.00505887	0.00719667	0.00261184
																-0.00086	0.00761	0.0074	0.00835	0.0046	0.00947	8.35	0.00471667	0.00483068	0.00747333	0.00255061
																-0.00148	0.00733	0.00768	0.00862	0.00407	0.00987	8.36667	0.00451	0.00519044	0.00752	0.00305246
																-0.00147	0.00761	0.00807	0.00848	0.00451	0.009	8.38333	0.00473667	0.00538005	0.00733	0.00245599
																-0.00103	0.00751	0.00766	0.00814	0.00444	0.00973	8.4	0.00471333	0.00497444	0.00743667	0.00271423
																-0.00122	0.00759	0.0079	0.00853	0.00506	0.00923	8.41667	0.00475667	0.00517827	0.00760667	0.00223308
																-0.00115	0.0074	0.00805	0.00873	0.00433	0.00995	8.43333	0.00476667	0.00513428	0.00767	0.00295615
																-0.0012	0.0077	0.00777	0.00845	0.00478	0.0095	8.45	0.00475667	0.00515874	0.00757667	0.00247823
																-0.00089	0.00769	0.00781	0.00827	0.00423	0.00988	8.46667	0.00487	0.00498867	0.00746	0.00291079
																-0.001	0.00758	0.00796	0.00851	0.00457	0.00963	8.48333	0.00484667	0.00506693	0.00757	0.00265774
																-0.00076	0.00755	0.00831	0.00819	0.0043	0.00944	8.5	0.00503333	0.00503154	0.00731	0.00268062
																-0.00097	0.00709	0.00804	0.00827	0.00437	0.00974	8.51667	0.00472	0.00495053	0.00746	0.00277512
																-0.00099	0.00696	0.00767	0.00842	0.00449	0.00974	8.53333	0.00454667	0.00480802	0.00755	0.00273099
																-0.00076	0.00714	0.0078	0.00839	0.00416	0.00963	8.55	0.00472667	0.00476304	0.00739333	0.00286797
																-0.00099	0.00778	0.00798	0.00865	0.00449	0.00936	8.56667	0.00492333	0.00512207	0.0075	0.0026308
																-0.00088	0.00757	0.00746	0.00838	0.00454	0.00955	8.58333	0.00471667	0.00484717	0.00749	0.0026209
																-0.00128	0.00754	0.00787	0.00806	0.0043	0.00944	8.6	0.00471	0.00519012	0.00726667	0.00266025
																-0.00084	0.00702	0.00741	0.00874	0.00439	0.00941	8.61667	0.00453	0.00465464	0.00751333	0.00272555
																-0.00094	0.00739	0.00766	0.00828	0.00452	0.00938	8.63333	0.00470333	0.00488913	0.00739333	0.00254844
																-0.00104	0.00742	0.00788	0.00837	0.00455	0.0095	8.65	0.00475333	0.00502244	0.00747333	0.00259396
																-0.00109	0.00753	0.00788	0.00845	0.00483	0.00946	8.66667	0.00477333	0.00508081	0.00758	0.00243452
																-0.00095	0.00717	0.00766	0.00823	0.00435	0.00933	8.68333	0.00462667	0.00483575	0.00730333	0.00261613
																-0.0007	0.00735	0.00751	0.00832	0.00427	0.00952	8.7	0.00472	0.00469454	0.00737	0.00275091
																-0.00106	0.00763	0.00754	0.00819	0.00452	0.00972	8.71667	0.00470333	0.0049914	0.00747667	0.00267238
																-0.0014	0.00747	0.00782	0.00833	0.00451	0.00962	8.73333	0.00463	0.00522506	0.00748667	0.00265734
																-0.00125	0.00776	0.00793	0.00834	0.00433	0.00949	8.75	0.00481333	0.00525169	0.00738667	0.00270888
																-0.00063	0.00755	0.00801	0.00821	0.0046	0.00909	8.76667	0.00497667	0.00486096	0.0073	0.00237931
																-0.00081	0.00724	0.00783	0.00858	0.00444	0.00936	8.78333	0.00475333	0.00482701	0.00746	0.00264431
																-0.00041	0.00714	0.00762	0.00796	0.00473	0.00908	8.8	0.00478333	0.00450396	0.00725667	0.00225868
																-0.00061	0.0076	0.00789	0.00815	0.00519	0.00913	8.81667	0.00496	0.00482594	0.00749	0.00205124
																-0.0014	0.00733	0.00733	0.00839	0.00433	0.00916	8.83333	0.00442	0.00504027	0.00729333	0.00259504
																-0.00087	0.00737	0.00785	0.00825	0.00457	0.00937	8.85	0.00478333	0.00490181	0.00739667	0.0025112
																-0.00138	0.00757	0.00752	0.00839	0.00424	0.00945	8.86667	0.00457	0.00515291	0.00736	0.00275349
																-0.00101	0.00721	0.00761	0.00828	0.00468	0.00964	8.88333	0.00460333	0.0048654	0.00753333	0.00256292
																-0.00094	0.00755	0.00717	0.00823	0.00406	0.00964	8.9	0.00459333	0.00479577	0.00731	0.00290153
																-0.00076	0.00768	0.00763	0.00821	0.00461	0.00983	8.91667	0.00485	0.00485847	0.00755	0.00267185
																-0.00099	0.00725	0.00742	0.00818	0.0047	0.00944	8.93333	0.00456	0.00480719	0.00744	0.00245512
																-0.00094	0.00725	0.00771	0.00836	0.00456	0.00946	8.95	0.00467333	0.00486673	0.00746	0.00257099
																-0.00106	0.0074	0.00809	0.0081	0.00428	0.00904	8.96667	0.00481	0.00509526	0.00714	0.00252103
																-0.00089	0.00759	0.00729	0.00866	0.00418	0.00963	8.98333	0.00466333	0.00481167	0.00749	0.00290728
																-0.00083	0.00724	0.00775	0.00798	0.00466	0.00948	9	0.00472	0.0048132	0.00737333	0.0024666
																-0.00095	0.00748	0.00773	0.00816	0.00463	0.0093	9.01667	0.00475333	0.00494081	0.00736333	0.0024348
																-0.00112	0.00768	0.00825	0.00803	0.00417	0.00959	9.03333	0.00493667	0.00525296	0.00726333	0.00279015
																-0.00074	0.00747	0.00746	0.00784	0.00456	0.00898	9.05	0.00473	0.00473716	0.00712667	0.00229472
																-0.00108	0.00742	0.00735	0.00782	0.00435	0.00981	9.06667	0.00456333	0.0048874	0.00732667	0.00276323
																-0.00095	0.00733	0.00784	0.00811	0.00456	0.00913	9.08333	0.00474	0.00493428	0.00726667	0.00239888
																-0.00133	0.00763	0.00773	0.00835	0.0043	0.00911	9.1	0.00467667	0.00520217	0.00725333	0.00258574
																-0.00121	0.00726	0.00757	0.00832	0.00444	0.00965	9.11667	0.00454	0.00498206	0.00747	0.00270701
																-0.00105	0.00773	0.00797	0.00782	0.00453	0.00885	9.13333	0.00488333	0.00513982	0.00706667	0.00225638
																-0.00083	0.00759	0.00795	0.00805	0.00459	0.00954	9.15	0.00490333	0.00496847	0.00739333	0.00253949
																-0.00079	0.00761	0.00804	0.00816	0.0047	0.00956	9.16667	0.00495333	0.00497852	0.00747333	0.00250171
																-0.00037	0.00728	0.00782	0.00875	0.0043	0.00947	9.18333	0.00491	0.00458058	0.00750667	0.00280029
																-0.00075	0.00685	0.00822	0.00845	0.00452	0.00948	9.2	0.00477333	0.00483215	0.00748333	0.00261749
																-0.00104	0.00754	0.00761	0.00844	0.00427	0.00978	9.21667	0.00470333	0.004974	0.00749667	0.00287358
																-0.00124	0.00675	0.00782	0.00804	0.00466	0.00974	9.23333	0.00444333	0.0049509	0.00748	0.00258588
																-0.00122	0.00764	0.00783	0.0087	0.00426	0.0096	9.25	0.00475	0.00517104	0.00752	0.00285888
																-0.00133	0.00751	0.00757	0.0085	0.00472	0.00976	9.26667	0.00458333	0.00512118	0.00766	0.0026229
																-0.00071	0.00784	0.00801	0.00856	0.00455	0.00888	9.28333	0.00504667	0.00498614	0.00733	0.00241286
																-0.00087	0.00735	0.00774	0.00846	0.00398	0.0095	9.3	0.00474	0.00486231	0.00731333	0.00293321
																-0.00153	0.00739	0.00772	0.00829	0.00435	0.0093	9.31667	0.00452667	0.00524782	0.00731333	0.00261554
																-0.00093	0.00744	0.00737	0.00842	0.00438	0.00931	9.33333	0.00462667	0.00481234	0.00737	0.00262738
																-0.00092	0.00731	0.00821	0.00794	0.00444	0.00947	9.35	0.00486667	0.00503156	0.00728333	0.00257849
																-0.00106	0.00739	0.00821	0.00777	0.0041	0.00958	9.36667	0.00484667	0.00513173	0.00715	0.00279211
																-0.00082	0.007	0.0077	0.00818	0.00448	0.00949	9.38333	0.00462667	0.00472992	0.00738333	0.00259828
																-0.00134	0.00726	0.00781	0.00825	0.00457	0.00912	9.4	0.00457667	0.00513136	0.00731333	0.00241529
																-0.00069	0.00745	0.00771	0.00856	0.00446	0.00981	9.41667	0.00482333	0.00477646	0.00761	0.00279866
																-0.00088	0.00755	0.00753	0.008	0.00457	0.00968	9.43333	0.00473333	0.0048613	0.00741667	0.00260446
																-0.00113	0.00793	0.00827	0.00846	0.00425	0.0092	9.45	0.00502333	0.00533165	0.00730333	0.00267002
																-0.00122	0.00748	0.00778	0.00823	0.0047	0.00926	9.46667	0.00468	0.00511175	0.00739667	0.00239149
																-0.00096	0.00705	0.0078	0.00822	0.00455	0.00926	9.48333	0.00463	0.00485558	0.00734333	0.00247436
																-0.00115	0.00768	0.00779	0.00781	0.00426	0.00953	9.5	0.00477333	0.00513005	0.0072	0.00268743
																-0.00089	0.00707	0.00766	0.00816	0.00442	0.00889	9.51667	0.00461333	0.00477515	0.00715667	0.00239796
																-0.0009	0.00778	0.00739	0.00824	0.00471	0.00943	9.53333	0.00475667	0.0049027	0.00746	0.00245477
																-0.00087	0.0072	0.00783	0.00817	0.00429	0.00911	9.55	0.00472	0.00485132	0.00719	0.00255507
																-0.00121	0.00729	0.00799	0.00819	0.00456	0.00942	9.56667	0.00469	0.00512152	0.00739	0.00252684
																-0.00106	0.00754	0.00755	0.0083	0.00425	0.00963	9.58333	0.00467667	0.0049681	0.00739333	0.00280226
																-0.00072	0.00749	0.00753	0.00798	0.00439	0.00955	9.6	0.00476667	0.00475163	0.00730667	0.00264508
																-0.00049	0.00743	0.00763	0.00859	0.00463	0.00918	9.61667	0.00485667	0.00463143	0.00746667	0.00247427
																-0.00105	0.00777	0.00788	0.00842	0.00383	0.00917	9.63333	0.00486667	0.00512428	0.00714	0.00289097
																-0.00144	0.00728	0.0077	0.00877	0.00403	0.00943	9.65	0.00451333	0.00516001	0.00741	0.00294571
																-0.00111	0.00745	0.00814	0.00813	0.00437	0.00923	9.66667	0.00482667	0.00515287	0.00724333	0.00254844
																-0.00131	0.0074	0.00767	0.00807	0.00402	0.00943	9.68333	0.00458667	0.00510845	0.00717333	0.00281426
																-0.00117	0.00746	0.00798	0.00848	0.00436	0.00979	9.7	0.00475667	0.00513922	0.00754333	0.00283359
																-0.00091	0.00764	0.00767	0.00812	0.00423	0.00941	9.71667	0.0048	0.00494503	0.00725333	0.00269656
																-0.00079	0.00758	0.00777	0.00802	0.00439	0.00938	9.73333	0.00485333	0.00488819	0.00726333	0.00257962
																-0.00058	0.00752	0.0078	0.008	0.00429	0.00901	9.75	0.00491333	0.00475943	0.0071	0.00248538
																-0.00106	0.00741	0.00781	0.0083	0.00442	0.00918	9.76667	0.00472	0.00500962	0.0073	0.00253267
																-0.00111	0.00772	0.00795	0.00833	0.00425	0.00904	9.78333	0.00485333	0.00516568	0.00720667	0.00258504
																-0.00102	0.00719	0.0082	0.00823	0.00405	0.00888	9.8	0.00479	0.00505689	0.00705333	0.00262119
																-0.00102	0.00757	0.00779	0.00827	0.00447	0.00896	9.81667	0.00478	0.00502415	0.00723333	0.00241786
																-0.0012	0.00744	0.00789	0.0081	0.00412	0.00932	9.83333	0.00471	0.00512315	0.00718	0.00271934
																-0.00076	0.00734	0.00781	0.00831	0.00432	0.00925	9.85	0.00479667	0.00481795	0.00729333	0.00261752
																-0.00113	0.00727	0.00775	0.00861	0.00449	0.00951	9.86667	0.00463	0.00499408	0.00753667	0.00267659
																-0.0012	0.00726	0.00773	0.00855	0.00427	0.00945	9.88333	0.00459667	0.00502556	0.00742333	0.00276769
																-0.00063	0.00727	0.00818	0.00824	0.00429	0.00932	9.9	0.00494	0.00484517	0.00728333	0.00264795
																-0.00079	0.00736	0.00807	0.00844	0.00472	0.00888	9.91667	0.00488	0.00492318	0.00734667	0.00228537
																-0.00111	0.00744	0.00791	0.00803	0.00434	0.00955	9.93333	0.00474667	0.00507746	0.00730667	0.00267926
																-0.00096	0.0074	0.00778	0.00783	0.00426	0.00934	9.95	0.00474	0.00494	0.00714333	0.00260868
																-0.00088	0.00759	0.00812	0.00828	0.00407	0.00959	9.96667	0.00494333	0.00505011	0.00731333	0.00288417
																-0.00059	0.00715	0.00805	0.00847	0.0045	0.00914	9.98333	0.00487	0.00474986	0.00737	0.00250797
																-0.00093	0.00731	0.00766	0.00805	0.00442	0.00893	10	0.00468	0.00486155	0.00713333	0.00239066
																						10.0167
																						10.0333
																						10.05
																						10.0667
																						10.0833
																						10.1
																						10.1167
																						10.1333
																						10.15
																						10.1667
																						10.1833
																						10.2
																						10.2167
																						10.2333
																						10.25
																						10.2667
																						10.2833
																						10.3
																						10.3167
																						10.3333
																						10.35
																						10.3667
																						10.3833
																						10.4
																						10.4167
																						10.4333
																						10.45
																						10.4667
																						10.4833
																						10.5
																						10.5167
																						10.5333
																						10.55
																						10.5667
																						10.5833
																						10.6
																						10.6167
																						10.6333
																						10.65
																						10.6667
																						10.6833
																						10.7
																						10.7167
																						10.7333
																						10.75
																						10.7667
																						10.7833
																						10.8
																						10.8167
																						10.8333
																						10.85
																						10.8667
																						10.8833
																						10.9
																						10.9167
																						10.9333
																						10.95
																						10.9667
																						10.9833
																						11
																						11.0167
																						11.0333
																						11.05
																						11.0667
																						11.0833
																						11.1
																						11.1167
																						11.1333
																						11.15
																						11.1667
																						11.1833
																						11.2
																						11.2167
																						11.2333
																						11.25
																						11.2667
																						11.2833
																						11.3
																						11.3167
																						11.3333
																						11.35
																						11.3667
																						11.3833
																						11.4
																						11.4167
																						11.4333
																						11.45
																						11.4667
																						11.4833
																						11.5
																						11.5167
																						11.5333
																						11.55
																						11.5667
																						11.5833
																						11.6
																						11.6167
																						11.6333
																						11.65
																						11.6667
																						11.6833
																						11.7
																						11.7167
																						11.7333
																						11.75
																						11.7667
																						11.7833
																						11.8
																						11.8167
																						11.8333
																						11.85
																						11.8667
																						11.8833
																						11.9
																						11.9167
																						11.9333
																						11.95
																						11.9667
																						11.9833
																						12
																						12.0167
																						12.0333
																						12.05
																						12.0667
																						12.0833
																						12.1
																						12.1167
																						12.1333
																						12.15
																						12.1667
																						12.1833
																						12.2
																						12.2167
																						12.2333
																						12.25
																						12.2667
																						12.2833
																						12.3
																						12.3167
																						12.3333
																						12.35
																						12.3667
																						12.3833
																						12.4
																						12.4167
																						12.4333
																						12.45
																						12.4667
																						12.4833
																						12.5
																						12.5167
																						12.5333
																						12.55
																						12.5667
																						12.5833
																						12.6
																						12.6167
																						12.6333
																						12.65
																						12.6667
																						12.6833
																						12.7
																						12.7167
																						12.7333
																						12.75
																						12.7667
																						12.7833
																						12.8
																						12.8167
																						12.8333
																						12.85
																						12.8667
																						12.8833
																						12.9
																						12.9167
																						12.9333
																						12.95
																						12.9667
																						12.9833
																						13
																						13.0167
																						13.0333
																						13.05
																						13.0667
																						13.0833
																						13.1
																						13.1167
																						13.1333
																						13.15
																						13.1667
																						13.1833
																						13.2
																						13.2167
																						13.2333
																						13.25
																						13.2667
																						13.2833
																						13.3
																						13.3167
																						13.3333
																						13.35
																						13.3667
																						13.3833
																						13.4
																						13.4167
																						13.4333
																						13.45
																						13.4667
																						13.4833
																						13.5
																						13.5167
																						13.5333
																						13.55
																						13.5667
																						13.5833
																						13.6
																						13.6167
																						13.6333
																						13.65
																						13.6667
																						13.6833
																						13.7
																						13.7167
																						13.7333
																						13.75
																						13.7667
																						13.7833
																						13.8
																						13.8167
																						13.8333
																						13.85
																						13.8667
																						13.8833
																						13.9
																						13.9167
																						13.9333
																						13.95
																						13.9667
																						13.9833
																						14
																						14.0167
																						14.0333
																						14.05
																						14.0667
																						14.0833
																						14.1
																						14.1167
																						14.1333
																						14.15
																						14.1667
																						14.1833
																						14.2
																						14.2167
																						14.2333
																						14.25
																						14.2667
																						14.2833
																						14.3
																						14.3167
																						14.3333
																						14.35
																						14.3667
																						14.3833
																						14.4
																						14.4167
																						14.4333
																						14.45
																						14.4667
																						14.4833
																						14.5
																						14.5167
																						14.5333
																						14.55
																						14.5667
																						14.5833
																						14.6
																						14.6167
																						14.6333
																						14.65
																						14.6667
																						14.6833
																						14.7
																						14.7167
																						14.7333
																						14.75
																						14.7667
																						14.7833
																						14.8
																						14.8167
																						14.8333
																						14.85
																						14.8667
																						14.8833
																						14.9
																						14.9167
																						14.9333
																						14.95
																						14.9667
																						14.9833
																						15
