# Supplementary material for: Scaffolding protein CcmM directs multiprotein phase separation in β-carboxysome biogenesis
Source: Nat Struct Mol Biol. 2021 Nov 10;28(11):909–22. doi: 10.1038/s41594-021-00676-5 (PMC8580825; doi:10.1038/s41594-021-00676-5)
Supplement: Source Data Fig. 3 — Raw values for graph shown in Fig. 3d. [file 41594_2021_676_MOESM12_ESM.xls]

## Sheet: Fig. 3d
time	Absorbance																			Mean	Standard Deviation	Mean	Standard Deviation	Mean	Standard Deviation	Mean	Standard Deviation	Mean	Standard Deviation	Mean	Standard Deviation
min	AU
	WTred_1	WTred_2	WTred_3	W257Ared_1	W257Ared_2	W257Ared_3	R265Dred_1	R265Dred_2	R265Dred_3	WTox_1	WTox_2	WTox_3	W257Aox_1	W257Aox_2	W257Aox_3	R265Dox_1	R265Dox_2	R265Dox_3		Statistics On Rows of B"Absorbance":D	Statistics On Rows of B"Absorbance":D	Statistics On Rows of E:G	Statistics On Rows of HE:G	Statistics On Rows of H:J	Statistics On Rows of H:J	Statistics On Rows of K:M	Statistics On Rows of K:M	Statistics On Rows of N:P	Statistics On Rows of N:P	Statistics On Rows of Q:S	Statistics On Rows of Q:S
0	0.03031	0.05926	0.02564	0.0097	0.00964	0.00925	0.00452	0.00581	0.00823	0.0528	0.06253	0.05075	0.00897	0.00699	0.02149	0.00677	0.00654	0.00736		0.0384033	0.0182127	0.00953	0.000244336	0.00618667	0.00188346	0.05536	0.00629343	0.0124833	0.00786258	0.00689	0.000422966
0.0166667	0.05944	0.09065	0.04459	0.00998	0.00952	0.00938	0.00589	0.00615	0.00811	0.08366	0.09734	0.08212	0.00909	0.0076	0.01275	0.00683	0.0062	0.00719		0.0648933	0.0235093	0.00962667	0.0003139	0.00671667	0.00121364	0.0877067	0.00837817	0.00981333	0.0026501	0.00674	0.000501099
0.0333333	0.09136	0.12405	0.07472	0.00913	0.00973	0.0101	0.00566	0.00598	0.00788	0.11631	0.13147	0.11574	0.00879	0.00709	0.01006	0.00728	0.00644	0.00704		0.09671	0.0250964	0.00965333	0.000489524	0.00650667	0.00120006	0.121173	0.00892173	0.00864667	0.00149018	0.00692	0.000432666
0.05	0.12637	0.1561	0.10875	0.00929	0.01025	0.00962	0.00465	0.00619	0.0075	0.14832	0.16445	0.14759	0.00955	0.00729	0.00859	0.00678	0.00622	0.00726		0.130407	0.0239317	0.00972	0.00048775	0.00611333	0.00142655	0.153453	0.00953038	0.00847667	0.00113425	0.00675333	0.000520513
0.0666667	0.15908	0.18754	0.1427	0.00862	0.01041	0.00951	0.00342	0.00567	0.0076	0.1789	0.19741	0.17777	0.0096	0.00777	0.00865	0.00668	0.00631	0.00774		0.163107	0.0226896	0.00951333	0.000895005	0.00556333	0.00209204	0.184693	0.0110274	0.00867333	0.000915223	0.00691	0.000742226
0.0833333	0.19168	0.21822	0.17501	0.00888	0.01044	0.00958	0.00239	0.00598	0.0075	0.20685	0.22842	0.20755	0.00978	0.00796	0.00827	0.00711	0.00622	0.0071		0.19497	0.0217921	0.00963333	0.000781366	0.00529	0.00262395	0.214273	0.0122564	0.00867	0.000973704	0.00681	0.000510979
0.1	0.2211	0.24581	0.20571	0.00825	0.01041	0.00924	0.00235	0.00549	0.0077	0.23407	0.2572	0.23617	0.01109	0.00841	0.00882	0.00711	0.00588	0.00685		0.224207	0.0202297	0.0093	0.00108125	0.00518	0.00268844	0.24248	0.0127911	0.00944	0.00144357	0.00661333	0.000648254
0.116667	0.25095	0.27349	0.23581	0.00902	0.01096	0.0096	0.00224	0.00592	0.0074	0.25999	0.28272	0.26302	0.01167	0.00948	0.0101	0.00688	0.0064	0.00722		0.253417	0.0189607	0.00986	0.000995791	0.00518667	0.00265702	0.268577	0.0123418	0.0104167	0.00112882	0.00683333	0.000411987
0.133333	0.27718	0.29885	0.2631	0.00939	0.01078	0.00944	0.00249	0.0054	0.00784	0.28374	0.3082	0.2864	0.01373	0.01102	0.01034	0.00678	0.00594	0.00681		0.27971	0.0180088	0.00987	0.00078848	0.00524333	0.00267844	0.29278	0.0134202	0.0116967	0.00179344	0.00651	0.000493862
0.15	0.30301	0.32328	0.29021	0.00895	0.01109	0.00962	0.00269	0.00506	0.00769	0.30601	0.33237	0.31123	0.01585	0.01289	0.01128	0.0068	0.00637	0.00735		0.3055	0.016675	0.00988667	0.00109464	0.00514667	0.00250113	0.316537	0.0139583	0.01334	0.00231799	0.00684	0.000491223
0.166667	0.32764	0.34615	0.31499	0.00929	0.01074	0.0103	0.00259	0.00564	0.00729	0.32838	0.35507	0.33371	0.01863	0.01593	0.01353	0.00661	0.00636	0.00706		0.329593	0.0156716	0.01011	0.000743438	0.00517333	0.0023845	0.339053	0.0141245	0.01603	0.00255147	0.00667667	0.00035473
0.183333	0.35117	0.36802	0.33925	0.00968	0.01104	0.00976	0.00261	0.0053	0.00808	0.34914	0.37639	0.35385	0.02268	0.01921	0.01496	0.00704	0.00628	0.00675		0.352813	0.0144552	0.01016	0.000763151	0.00533	0.00273512	0.359793	0.0145648	0.01895	0.00386656	0.00669	0.000383536
0.2	0.37284	0.39016	0.36145	0.00961	0.01089	0.0097	0.00274	0.00571	0.00852	0.36706	0.39684	0.37436	0.02682	0.02371	0.01749	0.00687	0.00657	0.00691		0.374817	0.0144567	0.0100667	0.000714446	0.00565667	0.00289037	0.37942	0.0155214	0.0226733	0.0047506	0.00678333	0.000185831
0.216667	0.39485	0.40984	0.38279	0.00958	0.01064	0.01019	0.00244	0.00547	0.00773	0.38656	0.41672	0.39363	0.0326	0.02924	0.02088	0.00687	0.00647	0.00668		0.395827	0.0135514	0.0101367	0.000532009	0.00521333	0.00265432	0.39897	0.0157732	0.0275733	0.00603514	0.00667333	0.000200083
0.233333	0.41416	0.42981	0.40359	0.00983	0.01051	0.00976	0.00328	0.00527	0.00784	0.40349	0.43444	0.41248	0.03896	0.03529	0.0252	0.00719	0.00654	0.00727		0.415853	0.0131918	0.0100333	0.000414287	0.00546333	0.00228614	0.416803	0.0159215	0.03315	0.00712524	0.007	0.000400375
0.25	0.43321	0.44816	0.42342	0.00965	0.01102	0.00997	0.00324	0.00574	0.00803	0.42022	0.45263	0.42914	0.04647	0.04306	0.03006	0.00689	0.00634	0.00705		0.43493	0.0124594	0.0102133	0.000716682	0.00567	0.00239577	0.433997	0.0167419	0.0398633	0.00865945	0.00676	0.000372424
0.266667	0.45107	0.46638	0.44163	0.01005	0.01059	0.00988	0.00363	0.00524	0.00816	0.43717	0.47047	0.44541	0.0555	0.0522	0.03598	0.00681	0.0065	0.0074		0.453027	0.0124905	0.0101733	0.00037072	0.00567667	0.00229635	0.451017	0.0173435	0.0478933	0.0104484	0.00690333	0.000457202
0.283333	0.46897	0.4828	0.45914	0.01038	0.01108	0.01022	0.00382	0.00528	0.00804	0.45175	0.48625	0.46046	0.06583	0.06182	0.04308	0.007	0.00661	0.00726		0.470303	0.0118862	0.01056	0.000457384	0.00571333	0.00214311	0.466153	0.0179408	0.05691	0.0121438	0.00695667	0.000327159
0.3	0.4852	0.49984	0.47651	0.01015	0.01089	0.01063	0.00415	0.00534	0.00728	0.46585	0.50121	0.47571	0.07536	0.07264	0.05126	0.00673	0.00706	0.00698		0.487183	0.0117908	0.0105567	0.000375411	0.00559	0.00157991	0.480923	0.0182474	0.06642	0.0131992	0.00692333	0.000172143
0.316667	0.50241	0.51519	0.4932	0.01041	0.01103	0.01037	0.00415	0.00504	0.00707	0.48025	0.51725	0.48934	0.08737	0.0848	0.06036	0.00645	0.00678	0.00702		0.5036	0.0110432	0.0106033	0.000370045	0.00542	0.00149663	0.495613	0.0192812	0.07751	0.0149078	0.00675	0.000286182
0.333333	0.51717	0.53045	0.50908	0.01057	0.01088	0.01085	0.00433	0.00501	0.00753	0.49403	0.53084	0.50265	0.09958	0.09729	0.0701	0.00673	0.00673	0.00674		0.5189	0.0107895	0.0107667	0.000170978	0.00562333	0.00168586	0.509173	0.0192525	0.08899	0.0163992	0.00673333	5.7735e-06
0.35	0.53237	0.54502	0.5249	0.01063	0.01168	0.01172	0.0047	0.00547	0.00725	0.50732	0.54482	0.51637	0.11241	0.11092	0.08083	0.0072	0.00671	0.00713		0.534097	0.0101705	0.0113433	0.000618088	0.00580667	0.00130791	0.522837	0.0195685	0.101387	0.0178182	0.00701333	0.000265016
0.366667	0.54632	0.5589	0.53981	0.01118	0.01177	0.01142	0.00426	0.0055	0.00761	0.51907	0.55821	0.52906	0.12609	0.12449	0.09224	0.00732	0.0065	0.00705		0.548343	0.00970451	0.0114567	0.000296704	0.00579	0.00169372	0.535447	0.0203366	0.114273	0.0190982	0.00695667	0.000417892
0.383333	0.5605	0.57277	0.55339	0.01176	0.01151	0.01186	0.00486	0.00602	0.00827	0.53235	0.57129	0.54081	0.14073	0.13881	0.10405	0.00734	0.00641	0.00725		0.56222	0.00980382	0.01171	0.000180278	0.00638333	0.00173379	0.54815	0.0204814	0.127863	0.0206453	0.007	0.000512933
0.4	0.57407	0.58549	0.56856	0.0118	0.01188	0.0126	0.00402	0.00571	0.00765	0.5435	0.58469	0.55339	0.15482	0.15312	0.11688	0.00657	0.00676	0.00714		0.57604	0.00863521	0.0120933	0.000440606	0.00579333	0.00181643	0.560527	0.0215024	0.141607	0.0214308	0.00682333	0.00029023
0.416667	0.58696	0.5986	0.5805	0.01205	0.0117	0.01236	0.00389	0.00578	0.00785	0.55558	0.59548	0.56365	0.16916	0.16822	0.12973	0.00721	0.00654	0.00701		0.588687	0.00917271	0.0120367	0.000330202	0.00584	0.00198068	0.57157	0.0210961	0.155703	0.0224985	0.00692	0.000343948
0.433333	0.59934	0.61108	0.59356	0.01277	0.01283	0.01345	0.00447	0.00649	0.00804	0.56537	0.6072	0.5755	0.18367	0.18294	0.14355	0.00714	0.00661	0.00717		0.601327	0.00892736	0.0130167	0.000376475	0.00633333	0.00179015	0.58269	0.0218222	0.170053	0.0229555	0.00697333	0.000315013
0.45	0.61187	0.62307	0.60566	0.01297	0.01246	0.01483	0.00449	0.00709	0.00778	0.57671	0.61852	0.58638	0.19875	0.19862	0.15661	0.00653	0.00708	0.00722		0.613533	0.00882338	0.01342	0.00124744	0.00645333	0.00173494	0.59387	0.0218882	0.18466	0.0242921	0.00694333	0.000364737
0.466667	0.62248	0.63407	0.61817	0.0139	0.01319	0.01499	0.00438	0.00623	0.00835	0.58666	0.62906	0.59697	0.21376	0.21272	0.17012	0.00737	0.00721	0.0071		0.624907	0.00822308	0.0140267	0.000906661	0.00632	0.00198653	0.60423	0.0221127	0.198867	0.0249008	0.00722667	0.000135769
0.483333	0.63562	0.6449	0.62881	0.01511	0.01326	0.01614	0.0041	0.00631	0.00755	0.59671	0.63951	0.60707	0.22837	0.22762	0.18436	0.0071	0.00713	0.00711		0.636443	0.00807654	0.0148367	0.00145933	0.00598667	0.00174758	0.61443	0.0223291	0.21345	0.0251955	0.00711333	1.52753e-05
0.5	0.64615	0.65573	0.64047	0.01521	0.01361	0.01686	0.0041	0.00695	0.00797	0.60695	0.65013	0.61596	0.24235	0.24253	0.1975	0.00696	0.00684	0.00704		0.64745	0.00771261	0.0152267	0.00162506	0.00634	0.00200582	0.624347	0.0227789	0.22746	0.0259463	0.00694667	0.000100664
0.516667	0.65738	0.667	0.65162	0.01629	0.01412	0.01709	0.00502	0.00591	0.00809	0.61599	0.65995	0.62491	0.25765	0.25694	0.21188	0.00707	0.00692	0.0067		0.658667	0.00777031	0.0158333	0.00153676	0.00634	0.00157953	0.633617	0.0232374	0.242157	0.0262228	0.00689667	0.0001861
0.533333	0.6671	0.67866	0.66239	0.01678	0.01453	0.01877	0.00433	0.00674	0.00808	0.62531	0.66878	0.6349	0.27151	0.2702	0.22555	0.00736	0.00746	0.00746		0.669383	0.00837188	0.0166933	0.00212133	0.00638333	0.00190027	0.642997	0.0228381	0.255753	0.0261651	0.00742667	5.7735e-05
0.55	0.67747	0.688	0.67195	0.01739	0.01561	0.01966	0.00445	0.00642	0.00764	0.63411	0.67821	0.64345	0.28537	0.28523	0.23884	0.00704	0.00663	0.00683		0.67914	0.00815428	0.0175533	0.00202993	0.00617	0.00160963	0.651923	0.023239	0.269813	0.0268238	0.00683333	0.00020502
0.566667	0.68755	0.69774	0.68254	0.01882	0.01562	0.02115	0.00437	0.00665	0.00791	0.64213	0.68859	0.65196	0.29945	0.29936	0.25175	0.00728	0.00672	0.00744		0.689277	0.00774571	0.01853	0.00277638	0.00631	0.00179432	0.660893	0.0244844	0.28352	0.0275137	0.00714667	0.000378065
0.583333	0.6971	0.70723	0.69311	0.02023	0.01609	0.02274	0.00488	0.00667	0.00812	0.64981	0.6959	0.66101	0.31353	0.31243	0.26595	0.00712	0.00723	0.00742		0.699147	0.0072791	0.0196867	0.00335813	0.00655667	0.00162297	0.668907	0.0240383	0.297303	0.0271584	0.00725667	0.000151767
0.6	0.70725	0.71715	0.70152	0.02142	0.01692	0.02389	0.00455	0.00661	0.00769	0.65874	0.70423	0.66861	0.32669	0.32535	0.27848	0.0072	0.00668	0.00701		0.70864	0.00790717	0.0207433	0.00353393	0.00628333	0.00159528	0.677193	0.0239289	0.310173	0.0274554	0.00696333	0.000263122
0.616667	0.71564	0.72493	0.71063	0.02285	0.01838	0.02547	0.00437	0.00589	0.00816	0.66641	0.71174	0.67587	0.33972	0.3386	0.29044	0.00736	0.00712	0.00727		0.717067	0.00725597	0.0222333	0.003585	0.00614	0.00190733	0.684673	0.0239129	0.32292	0.0281341	0.00725	0.000121244
0.633333	0.72461	0.73405	0.72084	0.02425	0.01912	0.02711	0.00459	0.00657	0.00765	0.67502	0.72014	0.68407	0.35252	0.35072	0.30317	0.00766	0.0072	0.00715		0.7265	0.00680479	0.0234933	0.00404839	0.00627	0.0015519	0.693077	0.0238704	0.33547	0.0279871	0.00733667	0.000281129
0.65	0.73456	0.74257	0.72925	0.02602	0.02021	0.02926	0.00438	0.00641	0.00783	0.68223	0.7282	0.69151	0.36521	0.36278	0.31564	0.00737	0.00696	0.00709		0.73546	0.00670545	0.0251633	0.00458542	0.00620667	0.00173396	0.700647	0.0243088	0.347877	0.0279442	0.00714	0.000209523
0.666667	0.74188	0.75113	0.73753	0.02761	0.02131	0.03051	0.00458	0.00587	0.00785	0.68898	0.73593	0.70011	0.37754	0.37501	0.32686	0.00773	0.00705	0.0066		0.743513	0.00694556	0.0264767	0.00470354	0.0061	0.00164709	0.70834	0.0245331	0.359803	0.0285578	0.00712667	0.000568888
0.683333	0.75028	0.7595	0.74505	0.0296	0.02218	0.03306	0.00451	0.00671	0.00829	0.69619	0.74439	0.70611	0.38934	0.38709	0.33942	0.00762	0.00671	0.00724		0.75161	0.00731624	0.02828	0.00555881	0.00650333	0.00189846	0.715563	0.0254526	0.37195	0.0281943	0.00719	0.000457056
0.7	0.7582	0.76784	0.75462	0.03144	0.02349	0.03527	0.00372	0.00659	0.00806	0.70435	0.75142	0.71229	0.40021	0.39855	0.3503	0.00741	0.00695	0.00697		0.76022	0.00683757	0.0300667	0.00600888	0.00612333	0.00220731	0.722687	0.0251985	0.38302	0.0283485	0.00711	0.00026
0.716667	0.76626	0.77614	0.76254	0.03392	0.02524	0.03764	0.0043	0.00634	0.00803	0.71087	0.75846	0.71944	0.41126	0.40917	0.3616	0.00732	0.0072	0.00695		0.768313	0.00702867	0.0322667	0.00636319	0.00622333	0.00186773	0.72959	0.0253667	0.39401	0.0280873	0.00715667	0.000188768
0.733333	0.77408	0.78366	0.76979	0.03545	0.0268	0.03983	0.0046	0.00642	0.008	0.71709	0.76468	0.72623	0.42338	0.42022	0.37282	0.00733	0.00726	0.00725		0.775843	0.00710114	0.0340267	0.00663058	0.00634	0.00170141	0.736	0.0252545	0.405473	0.0283227	0.00728	4.3589e-05
0.75	0.78151	0.7907	0.77758	0.03829	0.0284	0.04293	0.00409	0.00653	0.008	0.72374	0.77193	0.73327	0.43431	0.43082	0.38393	0.00728	0.00681	0.00701		0.783263	0.00673344	0.03654	0.00742139	0.00620667	0.00197495	0.74298	0.0255202	0.416353	0.0281336	0.00703333	0.000235867
0.766667	0.78943	0.79922	0.78574	0.04052	0.0301	0.04555	0.00419	0.00617	0.00824	0.73031	0.7787	0.74018	0.4451	0.44082	0.39354	0.00699	0.00684	0.0072		0.791463	0.00696624	0.0387233	0.00788014	0.0062	0.00202517	0.74973	0.0255695	0.426487	0.0286128	0.00701	0.000180831
0.783333	0.79753	0.80501	0.79266	0.04244	0.03159	0.04873	0.00388	0.00645	0.00826	0.73634	0.78558	0.74467	0.45475	0.45058	0.40405	0.00781	0.00698	0.00715		0.7984	0.0062208	0.04092	0.00867051	0.00619667	0.00220096	0.75553	0.0263552	0.43646	0.0281452	0.00731333	0.000438444
0.8	0.80474	0.81277	0.80058	0.04591	0.03368	0.05118	0.00448	0.00659	0.00789	0.74183	0.79194	0.7524	0.46479	0.46071	0.41361	0.00755	0.00698	0.00722		0.80603	0.00619654	0.04359	0.00897771	0.00632	0.00172096	0.762057	0.0264138	0.44637	0.0284442	0.00725	0.000286182
0.816667	0.8121	0.82011	0.80718	0.04872	0.03599	0.05433	0.00412	0.00663	0.00785	0.7492	0.79858	0.75702	0.47464	0.4693	0.4233	0.00737	0.00707	0.00662		0.81313	0.00652625	0.0463467	0.00939752	0.0062	0.00190181	0.768267	0.0265417	0.455747	0.0282262	0.00702	0.000377492
0.833333	0.81831	0.82679	0.81402	0.05108	0.03816	0.05777	0.00452	0.00653	0.00777	0.75423	0.80294	0.76318	0.48425	0.47875	0.43264	0.00813	0.00726	0.00745		0.819707	0.00649856	0.0490033	0.00996857	0.00627333	0.00164013	0.77345	0.0259282	0.465213	0.0283431	0.00761333	0.00045742
0.85	0.82518	0.83339	0.82173	0.05461	0.0404	0.06179	0.00425	0.00613	0.00832	0.7596	0.80901	0.76854	0.49401	0.48804	0.44209	0.00779	0.00724	0.00718		0.826767	0.00598974	0.0522667	0.0108858	0.00623333	0.00203697	0.77905	0.0263284	0.474713	0.0284099	0.00740333	0.000336204
0.866667	0.83189	0.84034	0.82766	0.05768	0.04266	0.06505	0.00366	0.00568	0.00788	0.76527	0.81473	0.77348	0.50233	0.4964	0.45055	0.00711	0.00712	0.0069		0.833297	0.00645598	0.05513	0.0114107	0.00574	0.00211064	0.784493	0.0265055	0.483093	0.0283389	0.00704333	0.000124231
0.883333	0.8378	0.84677	0.83387	0.06102	0.04515	0.06864	0.00453	0.00624	0.00807	0.76929	0.82053	0.77924	0.51041	0.50493	0.4592	0.00801	0.00755	0.00652		0.83948	0.00661206	0.05827	0.011984	0.00628	0.00177034	0.789687	0.0271705	0.491513	0.028118	0.00736	0.000762955
0.9	0.84489	0.85394	0.84054	0.06486	0.04842	0.07264	0.00355	0.0063	0.00785	0.77652	0.82619	0.78448	0.51898	0.51331	0.46811	0.00806	0.00704	0.00705		0.846457	0.006836	0.0619733	0.0123653	0.0059	0.00217773	0.79573	0.0266777	0.500133	0.0278775	0.00738333	0.000586032
0.916667	0.85201	0.85985	0.84611	0.06811	0.05033	0.07681	0.00375	0.00612	0.00815	0.78028	0.83121	0.78986	0.5283	0.52169	0.47595	0.00803	0.00685	0.00673		0.852657	0.00689279	0.0650833	0.013497	0.00600667	0.00220219	0.80045	0.0270662	0.508647	0.0285084	0.00720333	0.000718424
0.933333	0.85765	0.86512	0.85395	0.07114	0.05359	0.08075	0.00423	0.00654	0.00785	0.78692	0.83804	0.79614	0.53665	0.52975	0.4838	0.00808	0.00741	0.00713		0.858907	0.00569005	0.0684933	0.0137721	0.00620667	0.00183288	0.807033	0.0272454	0.516733	0.028729	0.00754	0.00048816
0.95	0.86482	0.87073	0.85891	0.07596	0.05611	0.08478	0.0036	0.00636	0.00785	0.79133	0.8425	0.80058	0.54445	0.53667	0.49252	0.00764	0.00734	0.007		0.86482	0.00591	0.0722833	0.0146844	0.00593667	0.00215639	0.81147	0.0272679	0.524547	0.0280074	0.00732667	0.000320208
0.966667	0.86996	0.87745	0.86508	0.07952	0.06	0.08927	0.00384	0.00617	0.00828	0.79732	0.8476	0.80592	0.55246	0.54478	0.49955	0.00725	0.00757	0.00705		0.87083	0.00623072	0.0762633	0.0149043	0.00609667	0.00222091	0.816947	0.0268926	0.532263	0.0285896	0.00729	0.000262298
0.983333	0.87549	0.8847	0.87089	0.08306	0.0628	0.09409	0.0037	0.00553	0.0079	0.80233	0.85184	0.81003	0.55956	0.55184	0.5076	0.00777	0.00762	0.00682		0.877027	0.00703207	0.0799833	0.0158703	0.00571	0.00210578	0.8214	0.0266415	0.539667	0.0280375	0.00740333	0.000510718
1	0.88064	0.88841	0.87634	0.0876	0.06654	0.09822	0.00422	0.00619	0.00762	0.8063	0.85703	0.81426	0.56734	0.55959	0.51523	0.00816	0.0075	0.00714		0.881797	0.00611757	0.08412	0.0161242	0.00601	0.00170713	0.825863	0.027283	0.547387	0.0281168	0.0076	0.000517301
1.01667	0.88712	0.89501	0.88229	0.09146	0.06965	0.10321	0.00431	0.00645	0.00783	0.81123	0.86192	0.8197	0.57449	0.56671	0.52172	0.00827	0.00751	0.00739		0.88814	0.00642105	0.0881067	0.0170294	0.00619667	0.00177362	0.83095	0.0271531	0.554307	0.0284877	0.00772333	0.000477214
1.03333	0.8921	0.90062	0.88808	0.09583	0.0734	0.10775	0.00357	0.00646	0.00787	0.81526	0.86669	0.82403	0.58137	0.57297	0.52922	0.0075	0.00762	0.00743		0.8936	0.00640316	0.0923267	0.0174409	0.00596667	0.00219204	0.835327	0.0275131	0.561187	0.0280007	0.00751667	9.60902e-05
1.05	0.89756	0.90575	0.89336	0.10001	0.07728	0.11211	0.00358	0.00624	0.0077	0.81948	0.87088	0.82823	0.58829	0.57956	0.53517	0.00792	0.00784	0.00749		0.89889	0.00630117	0.0964667	0.0176833	0.00584	0.00208892	0.83953	0.0275001	0.567673	0.0284851	0.00775	0.000228692
1.06667	0.90371	0.91204	0.90028	0.10417	0.08077	0.11777	0.00424	0.00603	0.00777	0.8246	0.87707	0.83297	0.59436	0.58654	0.54289	0.00832	0.00731	0.00732		0.905343	0.00604775	0.100903	0.0187151	0.00601333	0.00176506	0.84488	0.0281897	0.574597	0.0277358	0.00765	0.000580259
1.08333	0.90909	0.91685	0.90452	0.10889	0.08498	0.12258	0.00354	0.00635	0.00761	0.82831	0.88039	0.83754	0.60237	0.59245	0.54899	0.00819	0.00751	0.0069		0.910153	0.0062334	0.105483	0.0190301	0.00583333	0.00208361	0.848747	0.0277898	0.58127	0.0283919	0.00753333	0.000645316
1.1	0.91394	0.92319	0.90891	0.11378	0.08848	0.12768	0.00382	0.00608	0.00826	0.83182	0.8846	0.8411	0.60827	0.59982	0.55544	0.00794	0.00748	0.0068		0.915347	0.00724318	0.10998	0.0198744	0.00605333	0.00222012	0.852507	0.0281783	0.587843	0.0283784	0.00740667	0.000573527
1.11667	0.91962	0.92679	0.91418	0.11842	0.0931	0.13259	0.00365	0.00624	0.00777	0.83556	0.88988	0.84495	0.61494	0.60465	0.56121	0.00799	0.00724	0.00716		0.920197	0.00632475	0.114703	0.0200056	0.00588667	0.0020826	0.856797	0.0290331	0.5936	0.0285185	0.00746333	0.000457857
1.13333	0.92413	0.93229	0.91939	0.1229	0.09734	0.13834	0.00422	0.00563	0.00733	0.84022	0.89397	0.84841	0.6211	0.61148	0.56792	0.00832	0.00733	0.00725		0.92527	0.00652512	0.119527	0.0207071	0.00572667	0.00155725	0.860867	0.0289593	0.600167	0.0283376	0.00763333	0.000596015
1.15	0.92955	0.93806	0.92493	0.12771	0.10191	0.14337	0.00391	0.00639	0.0079	0.84456	0.89684	0.85337	0.62669	0.61711	0.57364	0.00773	0.00779	0.00735		0.930847	0.00666035	0.12433	0.0209356	0.00606667	0.00201456	0.864923	0.0279894	0.605813	0.0282717	0.00762333	0.000238607
1.16667	0.9347	0.94137	0.93006	0.13277	0.10596	0.14842	0.0039	0.00573	0.00804	0.84995	0.90135	0.85726	0.63211	0.62235	0.58079	0.00764	0.00777	0.00689		0.935377	0.00568528	0.12905	0.021473	0.00589	0.00207463	0.86952	0.0278068	0.61175	0.0272526	0.00743333	0.000475009
1.18333	0.93911	0.94639	0.93544	0.1381	0.11066	0.15396	0.00417	0.00567	0.00757	0.85319	0.9054	0.86092	0.63886	0.62893	0.58543	0.0081	0.00781	0.00706		0.940313	0.0055733	0.13424	0.0219066	0.00580333	0.00170392	0.87317	0.0281783	0.61774	0.0284184	0.00765667	0.000536687
1.2	0.94408	0.95234	0.93961	0.14351	0.11489	0.15911	0.00365	0.00562	0.0076	0.85799	0.90944	0.86379	0.64524	0.63452	0.59217	0.00836	0.00814	0.00712		0.945343	0.00645835	0.13917	0.0224272	0.00562333	0.001975	0.877073	0.02818	0.623977	0.028062	0.00787333	0.000661614
1.21667	0.94815	0.9574	0.94379	0.14716	0.11984	0.1649	0.00387	0.00586	0.00791	0.86055	0.91329	0.86903	0.65076	0.63945	0.59745	0.00855	0.00732	0.00736		0.94978	0.00694987	0.143967	0.0226991	0.00588	0.00202007	0.880957	0.0283207	0.62922	0.0280888	0.00774333	0.00069888
1.23333	0.95421	0.96065	0.94855	0.15343	0.12371	0.1705	0.00379	0.00586	0.00784	0.86287	0.918	0.87393	0.65597	0.64455	0.60228	0.0083	0.00767	0.00738		0.95447	0.00605419	0.149213	0.0236783	0.00583	0.00202517	0.884933	0.0291656	0.634267	0.0282836	0.00778333	0.000470354
1.25	0.9575	0.96592	0.95422	0.1585	0.12917	0.17516	0.00351	0.00555	0.00768	0.86646	0.92173	0.87509	0.6604	0.6497	0.60798	0.00841	0.00813	0.0073		0.959213	0.00603524	0.154277	0.0232841	0.00558	0.00208516	0.88776	0.0297336	0.63936	0.0276975	0.00794667	0.000577264
1.26667	0.96236	0.97048	0.95794	0.1634	0.1343	0.18087	0.00426	0.00572	0.00783	0.87139	0.92589	0.87986	0.66619	0.65452	0.61259	0.008	0.00758	0.00686		0.963593	0.00636032	0.159523	0.0235258	0.00593667	0.00179484	0.89238	0.0293279	0.644433	0.0281877	0.00748	0.000576541
1.28333	0.96596	0.97502	0.96369	0.16858	0.13895	0.18664	0.00404	0.00535	0.00771	0.8747	0.92853	0.8832	0.67185	0.66068	0.61828	0.00799	0.00766	0.00734		0.968223	0.00599452	0.164723	0.0240778	0.0057	0.00185987	0.895477	0.0289388	0.65027	0.0282615	0.00766333	0.000325013
1.3	0.97136	0.97985	0.96733	0.1741	0.14371	0.1932	0.00438	0.00539	0.00796	0.87791	0.93298	0.8877	0.67652	0.66429	0.62358	0.00832	0.00758	0.0066		0.972847	0.00639103	0.170337	0.0249587	0.00591	0.00184578	0.89953	0.0293792	0.654797	0.0277174	0.0075	0.000862786
1.31667	0.97557	0.98344	0.9726	0.17932	0.1486	0.19799	0.00393	0.00553	0.00753	0.88183	0.93651	0.8896	0.68107	0.66899	0.62789	0.00849	0.00773	0.00765		0.977203	0.00560154	0.175303	0.0249388	0.00566333	0.0018037	0.902647	0.0295827	0.659317	0.0278785	0.00795667	0.000463609
1.33333	0.98067	0.98667	0.97655	0.1844	0.15369	0.2041	0.00369	0.00579	0.00754	0.88388	0.93932	0.89294	0.68714	0.6748	0.6326	0.00847	0.00772	0.0074		0.981297	0.00508902	0.18073	0.0254046	0.00567333	0.00192765	0.90538	0.0297399	0.664847	0.0285999	0.00786333	0.000549212
1.35	0.98429	0.99177	0.97941	0.19032	0.15905	0.20939	0.00355	0.00576	0.00797	0.88844	0.94249	0.89715	0.69144	0.6788	0.63768	0.00808	0.0082	0.0072		0.985157	0.00622541	0.186253	0.0254152	0.00576	0.00221	0.90936	0.0290201	0.669307	0.0281092	0.00782667	0.000546016
1.36667	0.98924	0.99762	0.98333	0.19571	0.16339	0.21495	0.00432	0.00579	0.00771	0.89144	0.94644	0.90046	0.6953	0.68469	0.64263	0.0084	0.00814	0.00745		0.990063	0.00718049	0.19135	0.026055	0.00594	0.00169997	0.91278	0.0294972	0.674207	0.027856	0.00799667	0.000490951
1.38333	0.99378	1.00034	0.98862	0.20098	0.16939	0.22066	0.00408	0.00585	0.00767	0.8943	0.94976	0.90282	0.70043	0.68803	0.6476	0.00884	0.00818	0.00734		0.994247	0.00587392	0.19701	0.0258645	0.00586667	0.00179506	0.915627	0.0298657	0.678687	0.0276265	0.00812	0.000751798
1.4	0.99746	1.00582	0.99261	0.20588	0.17381	0.22632	0.004	0.00556	0.00793	0.89736	0.95238	0.9054	0.70463	0.69366	0.65146	0.00856	0.00811	0.00814		0.99863	0.00668227	0.202003	0.0264688	0.00583	0.00197886	0.91838	0.029718	0.68325	0.028072	0.00827	0.000251595
1.41667	1.00213	1.00985	0.99742	0.21172	0.17904	0.2319	0.00374	0.00539	0.00825	0.90166	0.95559	0.90904	0.70996	0.69674	0.65587	0.00797	0.00818	0.00746		1.00313	0.00627545	0.207553	0.0266752	0.00579333	0.00228189	0.922097	0.0292398	0.687523	0.0281983	0.00787	0.00037027
1.43333	1.00594	1.01276	1.00075	0.21737	0.1842	0.23766	0.00343	0.00556	0.00775	0.90374	0.96022	0.912	0.71394	0.70104	0.66063	0.00804	0.00787	0.00734		1.00648	0.00602341	0.213077	0.0269874	0.00558	0.00216007	0.92532	0.0305052	0.69187	0.0278129	0.00775	0.000365103
1.45	1.00938	1.01685	1.00381	0.22281	0.19004	0.24303	0.004	0.00599	0.00794	0.90787	0.96267	0.91455	0.71904	0.70492	0.66548	0.00831	0.00809	0.00722		1.01001	0.00654303	0.218627	0.0267415	0.00597667	0.00197003	0.928363	0.0298976	0.69648	0.0277596	0.00787333	0.000576397
1.46667	1.01437	1.02207	1.01005	0.22835	0.19523	0.24845	0.00377	0.00539	0.00782	0.90997	0.96609	0.91847	0.72239	0.70972	0.66872	0.00817	0.0083	0.00747		1.0155	0.00608869	0.22401	0.0268741	0.00566	0.00203846	0.93151	0.0302472	0.700277	0.0280535	0.00798	0.00044643
1.48333	1.01633	1.02518	1.0113	0.23328	0.20007	0.25345	0.00415	0.00533	0.00763	0.91233	0.96895	0.92082	0.72611	0.71436	0.67339	0.00871	0.00798	0.00742		1.0176	0.00702706	0.228933	0.0269542	0.00570333	0.00176978	0.934033	0.0305352	0.70462	0.0276767	0.00803667	0.000646864
1.5	1.02085	1.02975	1.01516	0.23853	0.20563	0.25906	0.00385	0.0057	0.00778	0.91638	0.97142	0.92503	0.73111	0.71792	0.67735	0.0087	0.00832	0.00735		1.02192	0.00735362	0.234407	0.0269526	0.00577667	0.00196612	0.93761	0.029598	0.708793	0.028018	0.00812333	0.000696156
1.51667	1.02392	1.03093	1.01923	0.24417	0.21088	0.26505	0.00421	0.00601	0.00757	0.91968	0.97409	0.92793	0.73431	0.72112	0.68072	0.0083	0.00835	0.00741		1.02469	0.00588821	0.240033	0.0273209	0.00593	0.00168143	0.940567	0.0293236	0.71205	0.0279226	0.00802	0.000528867
1.53333	1.02802	1.03554	1.02437	0.24961	0.21563	0.27033	0.00368	0.00563	0.00788	0.9225	0.97818	0.93005	0.73856	0.72538	0.6851	0.00917	0.00791	0.00788		1.02931	0.00569564	0.24519	0.0276166	0.00573	0.00210178	0.943577	0.0302042	0.716347	0.0278513	0.00832	0.000736274
1.55	1.03164	1.0396	1.0266	0.25525	0.22108	0.27547	0.00414	0.00561	0.00787	0.92417	0.98	0.93195	0.742	0.72913	0.68911	0.0087	0.00824	0.00753		1.03261	0.00655443	0.2506	0.0274915	0.00587333	0.00187889	0.945373	0.0302388	0.72008	0.027582	0.00815667	0.000589435
1.56667	1.03528	1.04422	1.03034	0.26052	0.22675	0.28035	0.00401	0.00537	0.00761	0.92677	0.9831	0.93519	0.74575	0.73262	0.69216	0.00904	0.00812	0.00712		1.03661	0.00703541	0.255873	0.0271004	0.00566333	0.00181784	0.948353	0.0303846	0.72351	0.0279323	0.00809333	0.000960278
1.58333	1.04031	1.04689	1.03594	0.26613	0.23201	0.28635	0.00374	0.00599	0.00817	0.93016	0.98614	0.9388	0.74903	0.73647	0.69668	0.00844	0.00817	0.00753		1.04105	0.00551204	0.261497	0.0274647	0.00596667	0.00221509	0.9517	0.0301371	0.727393	0.0273298	0.00804667	0.000467369
1.6	1.04236	1.05108	1.03797	0.27121	0.23667	0.2916	0.00351	0.00584	0.00782	0.93267	0.98968	0.94161	0.75298	0.74031	0.70024	0.00866	0.00819	0.00737		1.0438	0.00667311	0.266493	0.0277671	0.00572333	0.00215737	0.954653	0.0306616	0.731177	0.0275307	0.00807333	0.000652865
1.61667	1.04565	1.05376	1.04179	0.27695	0.24223	0.29645	0.00422	0.00537	0.00735	0.93505	0.99185	0.94389	0.75784	0.74338	0.70397	0.00836	0.00875	0.00729		1.04707	0.00610945	0.271877	0.0274637	0.00564667	0.00158324	0.95693	0.0305629	0.735063	0.0278813	0.00813333	0.000755932
1.63333	1.05003	1.05732	1.04539	0.28174	0.24735	0.30205	0.00398	0.00582	0.0074	0.93831	0.99496	0.94652	0.76034	0.7471	0.70786	0.00914	0.00801	0.00729		1.05091	0.00601385	0.277047	0.0276504	0.00573333	0.00171165	0.95993	0.0306133	0.738433	0.0272923	0.00814667	0.000932541
1.65	1.05214	1.06007	1.04721	0.28673	0.25306	0.30714	0.00385	0.00594	0.00755	0.93931	0.99688	0.94826	0.76439	0.75108	0.71088	0.0088	0.00875	0.00747		1.05314	0.00648806	0.28231	0.0273096	0.00578	0.00185518	0.961483	0.0309793	0.742117	0.0278583	0.00834	0.000753857
1.66667	1.0568	1.06414	1.05227	0.29152	0.25792	0.31222	0.004	0.00554	0.00815	0.94338	0.99883	0.95094	0.76705	0.75284	0.71544	0.00917	0.00842	0.0077		1.05774	0.00599018	0.28722	0.0274042	0.00589667	0.00209786	0.964383	0.0300702	0.74511	0.0266592	0.00843	0.000735051
1.68333	1.05954	1.06638	1.05537	0.29724	0.26299	0.31701	0.00405	0.00551	0.00816	0.94442	1.00272	0.95454	0.77152	0.75661	0.71851	0.00844	0.00803	0.00785		1.06043	0.0055587	0.292413	0.0273315	0.00590667	0.00208351	0.967227	0.0311518	0.74888	0.0273373	0.00810667	0.000302379
1.7	1.06276	1.0708	1.05846	0.30186	0.26813	0.32186	0.00368	0.00538	0.00801	0.94779	1.00437	0.95614	0.77481	0.75983	0.72088	0.00901	0.00878	0.0076		1.06401	0.00626375	0.297283	0.0271558	0.00569	0.00218158	0.969433	0.0305427	0.75184	0.0278387	0.00846333	0.000756461
1.71667	1.06563	1.07447	1.06257	0.30686	0.27295	0.32755	0.00426	0.00551	0.00774	0.95023	1.00707	0.95841	0.77822	0.76252	0.72454	0.00856	0.00871	0.00772		1.06756	0.00617953	0.302453	0.0275654	0.00583667	0.00176285	0.971903	0.0307286	0.755093	0.0275999	0.00833	0.000533573
1.73333	1.06922	1.07787	1.06622	0.31276	0.27807	0.33205	0.00381	0.00604	0.00779	0.9526	1.0109	0.96135	0.78004	0.76675	0.72782	0.00899	0.00868	0.00724		1.0711	0.00604904	0.307627	0.0273537	0.00588	0.00199482	0.97495	0.0314395	0.758203	0.0271388	0.00830333	0.000933827
1.75	1.07355	1.08006	1.0684	0.31718	0.28321	0.33677	0.00354	0.00537	0.00758	0.95597	1.01277	0.96458	0.78369	0.76926	0.73036	0.00891	0.00847	0.00719		1.074	0.0058432	0.312387	0.0270998	0.00549667	0.00202298	0.977773	0.0306122	0.761103	0.0275848	0.00819	0.000893532
1.76667	1.07619	1.08383	1.07152	0.32185	0.28812	0.34188	0.00387	0.00569	0.00824	0.95815	1.01675	0.96618	0.78703	0.77188	0.73407	0.00901	0.00852	0.00757		1.07718	0.00621443	0.317283	0.0271694	0.00593333	0.00219514	0.98036	0.0317694	0.764327	0.027276	0.00836667	0.000732143
1.78333	1.07924	1.08708	1.07431	0.32776	0.29293	0.34634	0.00419	0.00578	0.00752	0.95952	1.01868	0.96811	0.79063	0.77644	0.73768	0.00873	0.0086	0.00744		1.08021	0.00644002	0.322343	0.0271139	0.00583	0.00166556	0.982103	0.0319662	0.76825	0.0274086	0.00825667	0.000710235
1.8	1.08347	1.08972	1.0784	0.33218	0.29782	0.35138	0.00389	0.00582	0.00754	0.96185	1.02102	0.9703	0.79341	0.78029	0.74022	0.00889	0.0086	0.00762		1.08386	0.00567024	0.327127	0.0271352	0.00575	0.00182601	0.98439	0.0320026	0.771307	0.0277096	0.00837	0.000665507
1.81667	1.08584	1.09337	1.08213	0.33699	0.30345	0.35576	0.00393	0.00602	0.00768	0.96584	1.02359	0.97323	0.79602	0.7826	0.74373	0.00916	0.0087	0.00757		1.08711	0.00572717	0.332067	0.0265003	0.00587667	0.0018791	0.987553	0.0314266	0.774117	0.0271576	0.00847667	0.000818189
1.83333	1.08886	1.09742	1.08293	0.34198	0.30781	0.36059	0.00336	0.00574	0.00811	0.96655	1.02524	0.97509	0.79889	0.78483	0.74619	0.00892	0.00907	0.00825		1.08974	0.00728467	0.336793	0.0267695	0.00573667	0.002375	0.98896	0.0317082	0.776637	0.0272887	0.00874667	0.000436616
1.85	1.09282	1.09826	1.08793	0.34625	0.31271	0.3651	0.00416	0.00552	0.00804	0.96883	1.02702	0.97786	0.80162	0.78712	0.74944	0.00916	0.00814	0.0076		1.093	0.00516744	0.341353	0.026536	0.00590667	0.00196869	0.991237	0.0313165	0.779393	0.0269344	0.0083	0.000792212
1.86667	1.09444	1.10256	1.09071	0.35085	0.31732	0.3694	0.00404	0.00572	0.00763	0.97086	1.02977	0.97962	0.80577	0.79084	0.75284	0.00906	0.00881	0.00731		1.0959	0.00605901	0.345857	0.0263966	0.00579667	0.00179623	0.993417	0.0317861	0.78315	0.0272901	0.00839333	0.000946485
1.88333	1.09812	1.10572	1.09333	0.35556	0.32217	0.3742	0.00371	0.00585	0.00788	0.97321	1.03321	0.98086	0.8082	0.79341	0.7545	0.00938	0.00903	0.00784		1.09906	0.00624788	0.350643	0.0263612	0.00581333	0.00208524	0.99576	0.0326574	0.78537	0.0277381	0.00875	0.000807279
1.9	1.10097	1.10747	1.09548	0.36009	0.32682	0.37899	0.00324	0.00564	0.00777	0.97475	1.03394	0.98484	0.81072	0.79645	0.75709	0.00865	0.00887	0.00715		1.10131	0.00600209	0.3553	0.0264128	0.00555	0.00226634	0.997843	0.0316651	0.788087	0.0277759	0.00822333	0.00093602
1.91667	1.10256	1.1114	1.09877	0.36549	0.33169	0.38286	0.00422	0.0057	0.00781	0.97881	1.03585	0.98654	0.81359	0.79952	0.76075	0.00946	0.00861	0.00802		1.10424	0.00648108	0.360013	0.0260209	0.00591	0.00180419	1.0004	0.0309429	0.791287	0.0273653	0.00869667	0.000723901
1.93333	1.10648	1.11399	1.10163	0.37006	0.33632	0.38674	0.00379	0.00557	0.00761	0.98028	1.03818	0.98796	0.81619	0.80131	0.76303	0.0089	0.00861	0.00784		1.10737	0.00622752	0.364373	0.0256865	0.00565667	0.00191147	1.00214	0.0314469	0.79351	0.0274249	0.00845	0.000547814
1.95	1.10846	1.1165	1.10473	0.37395	0.3407	0.39211	0.00396	0.00594	0.00817	0.98248	1.04129	0.99076	0.81936	0.80419	0.76651	0.0095	0.00891	0.00792		1.1099	0.00601508	0.36892	0.0260715	0.00602333	0.00210624	1.00484	0.0318341	0.796687	0.0272122	0.00877667	0.000798394
1.96667	1.11205	1.11956	1.10879	0.3784	0.34484	0.39507	0.00441	0.00603	0.00752	0.98463	1.04304	0.99157	0.8231	0.80671	0.76954	0.00953	0.00915	0.00778		1.11347	0.00552299	0.37277	0.0255839	0.00598667	0.00155545	1.00641	0.0319089	0.799783	0.0274436	0.00882	0.000920489
1.98333	1.11593	1.12313	1.11046	0.3836	0.34917	0.39939	0.00423	0.00554	0.008	0.98768	1.04496	0.99479	0.82544	0.80963	0.77165	0.00902	0.00857	0.00809		1.11651	0.00635465	0.377387	0.0256801	0.00592333	0.00191401	1.00914	0.0312212	0.80224	0.027646	0.00856	0.000465081
2	1.11718	1.12447	1.11298	0.38753	0.3546	0.40448	0.00379	0.00528	0.00786	0.98833	1.04719	0.99742	0.82672	0.81245	0.77386	0.00942	0.00909	0.00764		1.11821	0.00581384	0.382203	0.025363	0.00564333	0.00205918	1.01098	0.0316864	0.804343	0.0273465	0.00871667	0.000946907
2.01667	1.12164	1.12721	1.11676	0.39225	0.35813	0.40803	0.00345	0.00567	0.00771	0.99091	1.04884	0.99879	0.82876	0.81432	0.77636	0.00912	0.00877	0.00815		1.12187	0.0052288	0.386137	0.0255055	0.00561	0.00213063	1.01285	0.0314192	0.80648	0.0270655	0.00868	0.000491223
2.03333	1.12297	1.12985	1.11903	0.39584	0.36363	0.41214	0.00361	0.00569	0.0075	0.99239	1.05218	1.00066	0.8324	0.81769	0.78015	0.00928	0.00897	0.00772		1.12395	0.00547617	0.390537	0.024686	0.0056	0.00194656	1.01508	0.0323974	0.81008	0.0269435	0.00865667	0.000825853
2.05	1.1266	1.13355	1.12127	0.40057	0.36754	0.41647	0.00432	0.0054	0.00747	0.99471	1.0537	1.00406	0.83516	0.81988	0.78157	0.00942	0.00924	0.00812		1.12714	0.00615778	0.39486	0.0249598	0.00573	0.00160072	1.01749	0.0317053	0.812203	0.0276074	0.00892667	0.000704367
2.06667	1.12778	1.13515	1.12273	0.40431	0.37105	0.4196	0.00407	0.0057	0.00807	0.99689	1.05539	1.0046	0.8374	0.82194	0.78392	0.0093	0.00942	0.0082		1.12855	0.00624601	0.39832	0.0248231	0.00594667	0.00201138	1.01896	0.031784	0.81442	0.0275216	0.00897333	0.000672409
2.08333	1.13174	1.1393	1.12634	0.40838	0.37537	0.42426	0.0041	0.00569	0.0077	0.99856	1.05823	1.00641	0.83981	0.82492	0.78655	0.01004	0.00903	0.00769		1.13246	0.00650993	0.40267	0.0249402	0.00583	0.00180408	1.02107	0.0324228	0.817093	0.0274791	0.00892	0.00117886
2.1	1.13327	1.141	1.12868	0.41246	0.37941	0.42734	0.00403	0.00574	0.00736	1.00073	1.05879	1.00862	0.84178	0.82797	0.7894	0.01005	0.00905	0.00813		1.13432	0.00622633	0.406403	0.0245323	0.00571	0.0016652	1.02271	0.0314914	0.819717	0.0271478	0.00907667	0.000960278
2.11667	1.13721	1.14322	1.13247	0.41667	0.38379	0.43166	0.00369	0.00611	0.00761	1.00258	1.06107	1.01043	0.84476	0.82936	0.79091	0.0095	0.00897	0.00812		1.13763	0.00538749	0.410707	0.0244858	0.00580333	0.00197791	1.02469	0.0317467	0.821677	0.027735	0.00886333	0.000696156
2.13333	1.14017	1.14659	1.13433	0.41957	0.38887	0.43546	0.00424	0.00571	0.00778	1.00324	1.06388	1.01219	0.84675	0.83165	0.79404	0.00946	0.00931	0.00743		1.14036	0.00613229	0.414633	0.0236841	0.00591	0.00177845	1.02644	0.0327342	0.824147	0.0271443	0.00873333	0.00113121
2.15	1.14338	1.15014	1.13703	0.42415	0.39208	0.43918	0.00383	0.00515	0.00749	1.00473	1.06612	1.0126	0.84914	0.83372	0.79711	0.00987	0.00935	0.0078		1.14352	0.00655607	0.41847	0.0240582	0.00549	0.00185354	1.02782	0.0334042	0.826657	0.0267245	0.00900667	0.00107686
2.16667	1.14405	1.15096	1.14057	0.42867	0.39558	0.44276	0.00363	0.00591	0.00804	1.00852	1.06825	1.01476	0.85187	0.83591	0.79861	0.00955	0.0094	0.00804		1.14519	0.00528852	0.422337	0.0242192	0.00586	0.00220543	1.03051	0.0328324	0.828797	0.0273332	0.00899667	0.000831885
2.18333	1.14761	1.15394	1.14259	0.43202	0.39944	0.44634	0.00446	0.00558	0.00781	1.00902	1.06983	1.01819	0.85463	0.83984	0.80124	0.00971	0.00949	0.00792		1.14805	0.00568759	0.425933	0.0240351	0.00595	0.00170537	1.03235	0.0327837	0.831903	0.0275657	0.00904	0.000976166
2.2	1.15001	1.15626	1.14448	0.43578	0.40393	0.44969	0.00406	0.00572	0.00778	1.01116	1.07227	1.01953	0.85583	0.84087	0.80297	0.00999	0.00938	0.00788		1.15025	0.00589367	0.4298	0.0234588	0.00585333	0.00186358	1.03432	0.033131	0.833223	0.027247	0.00908333	0.00108583
2.21667	1.15258	1.15859	1.14724	0.43955	0.40749	0.45262	0.0041	0.0056	0.00792	1.01251	1.07434	1.02109	0.85915	0.84423	0.80508	0.01025	0.0093	0.00821		1.1528	0.00567829	0.43322	0.0232213	0.00587333	0.00192461	1.03598	0.0334966	0.836153	0.0279252	0.00925333	0.0010208
2.23333	1.15552	1.16164	1.15102	0.44357	0.41111	0.45658	0.00415	0.00559	0.00763	1.01414	1.0744	1.02357	0.86014	0.84581	0.80836	0.00962	0.00945	0.00848		1.15606	0.00533055	0.437087	0.0234181	0.00579	0.0017486	1.03737	0.0324137	0.838103	0.0267364	0.00918333	0.000615007
2.25	1.15726	1.16472	1.15202	0.44635	0.41495	0.46012	0.0036	0.00539	0.0079	1.01684	1.07779	1.02396	0.8629	0.84856	0.80931	0.00981	0.00932	0.00769		1.158	0.00638226	0.440473	0.0231513	0.00563	0.00216002	1.03953	0.0333248	0.840257	0.0277431	0.00894	0.00110991
2.26667	1.15826	1.16566	1.15475	0.45075	0.41921	0.46347	0.00413	0.00577	0.00786	1.01812	1.07967	1.02582	0.86468	0.84964	0.81261	0.01039	0.00966	0.00834		1.15956	0.00556938	0.444477	0.0227871	0.00592	0.00186952	1.0412	0.0335348	0.84231	0.0267977	0.00946333	0.00103905
2.28333	1.16168	1.1694	1.15682	0.45323	0.42235	0.46647	0.0038	0.00586	0.00804	1.02	1.08182	1.02904	0.8659	0.85221	0.81293	0.00985	0.00897	0.00843		1.16263	0.00634395	0.44735	0.0226401	0.0059	0.00212028	1.04362	0.0333895	0.84368	0.0274959	0.00908333	0.000716752
2.3	1.16433	1.17113	1.15996	0.4576	0.42575	0.46965	0.00373	0.00601	0.00736	1.02235	1.08472	1.03083	0.87016	0.85363	0.81676	0.00963	0.01004	0.00829		1.16514	0.00562888	0.451	0.022682	0.0057	0.00183475	1.04597	0.0338281	0.84685	0.027338	0.00932	0.00091526
2.31667	1.16758	1.17346	1.16173	0.46144	0.43014	0.4737	0.00427	0.00575	0.00799	1.02254	1.08541	1.03114	0.8719	0.85621	0.81869	0.01001	0.00999	0.00771		1.16759	0.00586501	0.455093	0.0224628	0.00600333	0.00187289	1.04636	0.0340877	0.848933	0.0273411	0.00923667	0.00132217
2.33333	1.16911	1.17722	1.16522	0.46466	0.43375	0.47637	0.0041	0.00551	0.00819	1.02476	1.08706	1.03405	0.87394	0.85833	0.82017	0.00963	0.00938	0.0081		1.17052	0.00612242	0.45826	0.022019	0.00593333	0.0020776	1.04862	0.0336097	0.850813	0.0276619	0.00903667	0.000820752
2.35	1.17222	1.17911	1.16628	0.46861	0.43754	0.47962	0.00348	0.00545	0.008	1.02766	1.08837	1.03433	0.87513	0.8601	0.8232	0.01009	0.00981	0.00845		1.17254	0.00642086	0.461923	0.0218224	0.00564333	0.00226619	1.05012	0.0332929	0.85281	0.0267215	0.00945	0.000877268
2.36667	1.17357	1.18191	1.16855	0.47108	0.44004	0.48291	0.00396	0.00528	0.00833	1.02835	1.09007	1.03508	0.87722	0.86212	0.82505	0.01012	0.00971	0.00791		1.17468	0.0067484	0.464677	0.0221407	0.00585667	0.00224135	1.05117	0.0338589	0.854797	0.0268449	0.00924667	0.0011756
2.38333	1.17604	1.18269	1.17195	0.47454	0.44405	0.48597	0.00384	0.00586	0.00775	1.02944	1.09141	1.03886	0.8785	0.86398	0.82681	0.0101	0.00954	0.00849		1.17689	0.00542061	0.468187	0.0216701	0.00581667	0.00195536	1.05324	0.0333929	0.85643	0.0266593	0.00937667	0.000817333
2.4	1.17917	1.18696	1.17313	0.47761	0.44751	0.48871	0.00348	0.00564	0.00736	1.0322	1.09386	1.04038	0.8813	0.866	0.82822	0.01055	0.01008	0.00785		1.17975	0.00693343	0.471277	0.0213177	0.00549333	0.00194415	1.05548	0.0334888	0.858507	0.0273219	0.00949333	0.00144244
2.41667	1.18087	1.18817	1.17611	0.48104	0.45051	0.49205	0.00388	0.00547	0.00784	1.03231	1.09437	1.04233	0.88282	0.86783	0.82993	0.01005	0.00956	0.00793		1.18172	0.00607442	0.474533	0.0215208	0.00573	0.00199276	1.05634	0.0333167	0.860193	0.0272594	0.00918	0.00110991
2.43333	1.18394	1.19072	1.17733	0.48493	0.45442	0.49552	0.00389	0.00592	0.00802	1.03429	1.09571	1.04198	0.88488	0.86967	0.83365	0.01053	0.00925	0.00807		1.184	0.00669518	0.47829	0.0213394	0.00594333	0.0020651	1.05733	0.0334626	0.862733	0.02631	0.00928333	0.00123034
2.45	1.18588	1.19298	1.17985	0.48793	0.45683	0.49769	0.00402	0.00569	0.00792	1.03699	1.09878	1.04537	0.88743	0.87167	0.83474	0.01066	0.01014	0.00805		1.18624	0.00657226	0.480817	0.0213386	0.00587667	0.00195669	1.06038	0.0335183	0.864613	0.0270445	0.00961667	0.00138146
2.46667	1.18768	1.19414	1.18252	0.49075	0.4606	0.50048	0.00401	0.00551	0.00765	1.03743	1.10085	1.04631	0.88862	0.87375	0.83602	0.01039	0.00993	0.00862		1.18811	0.00582211	0.483943	0.0207931	0.00572333	0.00182935	1.06153	0.0343404	0.86613	0.0271153	0.00964667	0.000918386
2.48333	1.18998	1.19647	1.18472	0.49367	0.46368	0.50339	0.00377	0.00571	0.00754	1.03896	1.10228	1.04848	0.89147	0.87551	0.8391	0.0107	0.00995	0.00808		1.19039	0.00588572	0.486913	0.0206993	0.00567333	0.00188527	1.06324	0.0341431	0.868693	0.0268422	0.00957667	0.00134931
2.5	1.19333	1.19807	1.18575	0.4971	0.46658	0.507	0.00375	0.0064	0.00793	1.03969	1.10287	1.04993	0.89399	0.8778	0.84047	0.01068	0.01022	0.00836		1.19238	0.00621432	0.490227	0.0210684	0.00602667	0.00211486	1.06416	0.0339097	0.870753	0.027447	0.00975333	0.00122839
2.51667	1.19525	1.20067	1.19122	0.4996	0.46982	0.50927	0.00376	0.00546	0.00781	1.04195	1.1058	1.05282	0.8956	0.87951	0.84286	0.01049	0.00994	0.00843		1.19571	0.00474201	0.492897	0.0205615	0.00567667	0.00203367	1.06686	0.034161	0.872657	0.0270297	0.00962	0.00106663
2.53333	1.19647	1.2036	1.19129	0.50254	0.47259	0.51263	0.00381	0.00548	0.00772	1.04354	1.10668	1.05181	0.89654	0.88136	0.84387	0.01017	0.00939	0.00896		1.19712	0.00618069	0.49592	0.0208247	0.00567	0.00196191	1.06734	0.0343166	0.873923	0.0271111	0.00950667	0.000613379
2.55	1.19656	1.20544	1.1949	0.50644	0.47549	0.51466	0.0037	0.00545	0.00823	1.04592	1.10651	1.05313	0.89793	0.88261	0.84523	0.01041	0.01023	0.00822		1.19897	0.00566718	0.498863	0.0206549	0.00579333	0.00228443	1.06852	0.0330972	0.875257	0.0271086	0.00962	0.00121577
2.56667	1.19971	1.20826	1.19572	0.5089	0.47851	0.51771	0.00359	0.00606	0.00753	1.04636	1.10998	1.05568	0.90095	0.88461	0.84814	0.01055	0.01021	0.00913		1.20123	0.00640669	0.501707	0.0205662	0.00572667	0.00199104	1.07067	0.0343581	0.8779	0.0270369	0.00996333	0.00074144
2.58333	1.20397	1.21194	1.19749	0.51196	0.48216	0.51949	0.00373	0.00622	0.00776	1.04888	1.11226	1.0572	0.90183	0.88573	0.8498	0.01032	0.01054	0.00827		1.20447	0.00723779	0.504537	0.0197411	0.00590333	0.00203358	1.07278	0.0344428	0.87912	0.0266374	0.00971	0.00125192
2.6	1.20612	1.21258	1.19969	0.51475	0.4853	0.52243	0.00347	0.00605	0.00814	1.04919	1.11202	1.05789	0.90367	0.88776	0.85181	0.01034	0.01015	0.00872		1.20613	0.00644501	0.507493	0.0195998	0.00588667	0.00233928	1.07303	0.0340425	0.88108	0.0265675	0.00973667	0.000885569
2.61667	1.20554	1.21568	1.20172	0.5173	0.48749	0.52552	0.00386	0.00528	0.00807	1.05088	1.1158	1.05992	0.90632	0.88966	0.85258	0.0107	0.01013	0.0085		1.20765	0.00721449	0.510103	0.0200104	0.00573667	0.00214183	1.07553	0.0351637	0.882853	0.027509	0.00977667	0.00114177
2.63333	1.20892	1.21746	1.20517	0.51992	0.4903	0.527	0.00405	0.00563	0.00777	1.0531	1.11489	1.06035	0.90756	0.89106	0.85461	0.01122	0.01062	0.00829		1.21052	0.00629865	0.512407	0.0194695	0.00581667	0.00186701	1.07611	0.0337767	0.88441	0.0270941	0.0100433	0.00154778
2.65	1.21195	1.21887	1.20547	0.52301	0.4929	0.53067	0.00412	0.00592	0.00807	1.05361	1.11807	1.0625	0.90887	0.89309	0.85652	0.01094	0.0103	0.00849		1.2121	0.0067012	0.515527	0.0199661	0.00603667	0.00197758	1.07806	0.0349336	0.88616	0.0268542	0.00991	0.00127071
2.66667	1.21454	1.22132	1.2088	0.52619	0.49548	0.53233	0.00342	0.00573	0.00793	1.05554	1.11986	1.06433	0.91087	0.89418	0.85801	0.01107	0.01055	0.00854		1.21489	0.0062672	0.518	0.019743	0.00569333	0.00225522	1.07991	0.0348757	0.887687	0.0270216	0.0100533	0.00133613
2.68333	1.21739	1.22275	1.21074	0.52775	0.49957	0.53539	0.00393	0.00593	0.00789	1.05731	1.12061	1.06535	0.91245	0.89671	0.85911	0.01074	0.01051	0.00846		1.21696	0.00601654	0.520903	0.018866	0.00591667	0.00198003	1.08109	0.0344606	0.889423	0.0274064	0.00990333	0.00125524
2.7	1.21782	1.22461	1.21112	0.53124	0.50176	0.5375	0.00379	0.00584	0.00781	1.05781	1.12202	1.06848	0.91439	0.89807	0.861	0.01105	0.00988	0.00791		1.21785	0.00674505	0.5235	0.0190858	0.00581333	0.00201013	1.08277	0.0344076	0.891153	0.0273588	0.00961333	0.00158689
2.71667	1.22026	1.22777	1.21438	0.53369	0.50497	0.54022	0.00447	0.00577	0.0079	1.05966	1.12489	1.06785	0.91439	0.90081	0.86298	0.01053	0.0105	0.00897		1.2208	0.00671151	0.526293	0.018753	0.00604667	0.00173166	1.08413	0.0355331	0.892727	0.0266412	0.01	0.000892132
2.73333	1.22173	1.22946	1.216	0.53597	0.50658	0.54298	0.00431	0.0062	0.00802	1.0612	1.12631	1.06988	0.91757	0.90054	0.86514	0.01139	0.01047	0.00891		1.2224	0.00675472	0.52851	0.0193127	0.00617667	0.00185511	1.0858	0.035353	0.894417	0.026746	0.0102567	0.00125369
2.75	1.22281	1.23082	1.2178	0.53851	0.50924	0.54503	0.00358	0.00606	0.00826	1.06287	1.12571	1.07092	0.91815	0.903	0.86545	0.0112	0.01	0.00876		1.22381	0.00656735	0.530927	0.019062	0.00596667	0.0023414	1.0865	0.0341946	0.895533	0.0271318	0.00998667	0.00122005
2.76667	1.2259	1.23327	1.22089	0.54041	0.51209	0.54758	0.00333	0.00611	0.00792	1.06276	1.12816	1.07316	0.92034	0.90433	0.86772	0.01079	0.01076	0.00885		1.22669	0.00622738	0.53336	0.018766	0.00578667	0.00231202	1.08803	0.0351433	0.897463	0.0269737	0.0101333	0.0011115
2.78333	1.22763	1.23591	1.22118	0.54405	0.51466	0.54969	0.00353	0.00581	0.00801	1.06492	1.12919	1.07332	0.92251	0.90611	0.87028	0.01123	0.01056	0.00873		1.22824	0.00738392	0.536133	0.0188091	0.00578333	0.00224012	1.08914	0.0349348	0.899633	0.0267106	0.0101733	0.00129408
2.8	1.22968	1.23655	1.2233	0.54652	0.5177	0.55126	0.00368	0.00551	0.00751	1.06599	1.13033	1.07451	0.92405	0.90772	0.87147	0.01125	0.01076	0.00893		1.22984	0.00662651	0.538493	0.0181628	0.00556667	0.00191563	1.09028	0.0349478	0.90108	0.0269115	0.0103133	0.0012228
2.81667	1.22964	1.23904	1.22606	0.54825	0.52018	0.55403	0.00417	0.00595	0.0079	1.06871	1.13277	1.07648	0.92636	0.90865	0.87277	0.01147	0.01127	0.00905		1.23158	0.00670394	0.54082	0.0181069	0.00600667	0.00186565	1.09265	0.0349586	0.902593	0.0273036	0.0105967	0.00134318
2.83333	1.23323	1.24189	1.22807	0.55168	0.52287	0.55563	0.00339	0.00599	0.00772	1.06992	1.13372	1.07757	0.92649	0.91121	0.87366	0.01165	0.01107	0.00919		1.2344	0.00698348	0.543393	0.0178831	0.0057	0.00217952	1.09374	0.0348372	0.903787	0.0271861	0.0106367	0.00128598
2.85	1.23404	1.24195	1.22898	0.55313	0.52437	0.55831	0.004	0.00639	0.00825	1.06997	1.1353	1.078	0.92867	0.91189	0.87534	0.0111	0.01095	0.00895		1.23499	0.00653698	0.54527	0.0182843	0.00621333	0.0021305	1.09442	0.0356272	0.9053	0.0272689	0.0103333	0.00120035
2.86667	1.23549	1.24493	1.23077	0.55577	0.52748	0.56015	0.00344	0.00583	0.00786	1.07267	1.1374	1.07903	0.92936	0.91329	0.87725	0.01131	0.01048	0.00882		1.23706	0.00720992	0.5478	0.0177334	0.00571	0.00221244	1.09637	0.0356779	0.906633	0.0266851	0.0102033	0.00126785
2.88333	1.23877	1.24572	1.23431	0.5581	0.53009	0.56234	0.00374	0.00562	0.00835	1.0736	1.13769	1.08216	0.93132	0.91566	0.8792	0.01149	0.01112	0.00883		1.2396	0.0057501	0.550177	0.0175243	0.00590333	0.00231802	1.09782	0.0347956	0.908727	0.0267428	0.01048	0.00144087
2.9	1.24003	1.24848	1.23487	0.55997	0.53265	0.56485	0.00368	0.00588	0.00793	1.07367	1.14133	1.08253	0.93237	0.91668	0.88005	0.0115	0.01061	0.00883		1.24113	0.00687096	0.55249	0.0173543	0.00583	0.00212544	1.09918	0.0367737	0.9097	0.0268493	0.0103133	0.0013595
2.91667	1.24386	1.25026	1.23736	0.56186	0.53383	0.5673	0.00376	0.00525	0.00862	1.0751	1.13988	1.0835	0.93451	0.91873	0.88178	0.01148	0.01091	0.00893		1.24383	0.00645006	0.55433	0.0179607	0.00587667	0.00248987	1.09949	0.0352272	0.911673	0.027064	0.01044	0.00133839
2.93333	1.24325	1.25096	1.23807	0.56447	0.53632	0.56928	0.00375	0.00573	0.00803	1.07632	1.14254	1.08555	0.93596	0.91806	0.88387	0.01154	0.01084	0.00881		1.24409	0.00648625	0.55669	0.0178041	0.00583667	0.00214199	1.10147	0.0358658	0.91263	0.0264661	0.0103967	0.00141797
2.95	1.24776	1.25424	1.24222	0.56683	0.5394	0.57112	0.00386	0.00557	0.00786	1.07866	1.14314	1.08707	0.93751	0.92051	0.88415	0.0119	0.0113	0.00919		1.24807	0.00601612	0.559117	0.0172093	0.00576333	0.002007	1.10296	0.0350529	0.914057	0.0272591	0.0107967	0.00142339
2.96667	1.24746	1.25392	1.24269	0.56984	0.54145	0.57375	0.004	0.00575	0.00777	1.07867	1.14374	1.08745	0.93833	0.92285	0.88623	0.01182	0.01138	0.00867		1.24802	0.00563615	0.56168	0.0176284	0.00584	0.00188661	1.10329	0.0353076	0.915803	0.0267553	0.0106233	0.00170588
2.98333	1.24946	1.25776	1.24332	0.57109	0.54405	0.57499	0.00357	0.0059	0.00806	1.08094	1.14621	1.08879	0.94033	0.92317	0.88792	0.0111	0.0112	0.0091		1.25018	0.00724688	0.563377	0.0168506	0.00584333	0.00224554	1.10531	0.0356344	0.91714	0.0267203	0.0104667	0.00118462
3	1.25375	1.2604	1.24811	0.57374	0.54593	0.5769	0.004	0.00594	0.0082	1.0826	1.14655	1.09103	0.9421	0.92521	0.88866	0.01203	0.01061	0.00919		1.25409	0.00615191	0.565523	0.0170417	0.00604667	0.00210203	1.10673	0.0347446	0.918657	0.0273161	0.01061	0.00142
3.01667	1.25333	1.26048	1.24758	0.5751	0.54764	0.57907	0.00369	0.0055	0.00834	1.08264	1.14667	1.09178	0.94332	0.92699	0.89015	0.0119	0.01107	0.00974		1.2538	0.00646265	0.56727	0.0171156	0.00584333	0.00234394	1.10703	0.0346321	0.920153	0.0272363	0.0109033	0.0010896
3.03333	1.25536	1.26269	1.25082	0.57631	0.54992	0.58071	0.00407	0.00524	0.00754	1.08362	1.14882	1.09254	0.944	0.92735	0.89177	0.01198	0.01114	0.00921		1.25629	0.0059894	0.56898	0.0166524	0.00561667	0.0017654	1.10833	0.0353507	0.92104	0.0266806	0.0107767	0.00142029
3.05	1.25685	1.26559	1.25336	0.5811	0.55235	0.58267	0.00361	0.00597	0.00781	1.08496	1.15103	1.09473	0.94621	0.9291	0.89294	0.01226	0.01115	0.00918		1.2586	0.00630001	0.57204	0.0170701	0.00579667	0.00210536	1.11024	0.0356613	0.92275	0.0271968	0.0108633	0.00155988
3.06667	1.25703	1.26561	1.25344	0.58145	0.55425	0.58576	0.00364	0.00568	0.00833	1.08679	1.1528	1.09443	0.94688	0.9315	0.89426	0.01232	0.01086	0.00964		1.25869	0.00625318	0.57382	0.0170846	0.00588333	0.0023516	1.11134	0.036108	0.924213	0.0270562	0.01094	0.00134179
3.08333	1.25854	1.26752	1.25662	0.58345	0.55707	0.58704	0.00353	0.0053	0.00778	1.08816	1.1536	1.09626	0.94804	0.93235	0.89616	0.01216	0.01121	0.00961		1.26089	0.0058186	0.575853	0.0163656	0.00553667	0.00213486	1.11267	0.0356742	0.925517	0.0266065	0.0109933	0.00128873
3.1	1.26263	1.26992	1.25732	0.58513	0.5583	0.5888	0.00441	0.00543	0.00791	1.08904	1.15328	1.0971	0.94928	0.93292	0.89776	0.0121	0.01188	0.00941		1.26329	0.00632588	0.57741	0.0166512	0.00591667	0.00180004	1.11314	0.0349951	0.926653	0.0263255	0.01113	0.00149362
3.11667	1.2652	1.27102	1.25681	0.58862	0.56054	0.58999	0.00345	0.00597	0.00783	1.08974	1.15524	1.09851	0.95085	0.93403	0.89903	0.01213	0.01126	0.00956		1.26434	0.00714363	0.579717	0.0166216	0.00575	0.00219827	1.1145	0.0355562	0.92797	0.0264362	0.0109833	0.00130715
3.13333	1.26577	1.27427	1.26197	0.59017	0.56271	0.59165	0.00386	0.00531	0.00754	1.09052	1.15795	1.09975	0.95279	0.93548	0.9004	0.01199	0.01148	0.00967		1.26734	0.00629788	0.58151	0.0162981	0.00557	0.00185373	1.11607	0.0365587	0.929557	0.0266926	0.0110467	0.00121919
3.15	1.2674	1.27507	1.26212	0.59102	0.5646	0.59354	0.00349	0.00561	0.0083	1.09118	1.15774	1.09934	0.95408	0.9377	0.90115	0.01255	0.0118	0.00959		1.2682	0.00651165	0.583053	0.0160306	0.0058	0.00241062	1.11609	0.0363028	0.930977	0.0270979	0.0113133	0.00153884
3.16667	1.26876	1.27715	1.2637	0.59339	0.56616	0.59554	0.00398	0.00554	0.00777	1.09366	1.15945	1.10285	0.95451	0.93874	0.90156	0.01259	0.01186	0.00954		1.26987	0.00679336	0.58503	0.0163772	0.00576333	0.00190484	1.11865	0.0356285	0.931603	0.0271868	0.01133	0.00159258
3.18333	1.27092	1.27812	1.26464	0.5955	0.56884	0.59733	0.00345	0.00555	0.00765	1.09513	1.15999	1.10305	0.95593	0.93961	0.90473	0.01268	0.0116	0.00991		1.27123	0.00674523	0.587223	0.0159467	0.00555	0.0021	1.11939	0.0353829	0.933423	0.0261547	0.0113967	0.00139615
3.2	1.273	1.27895	1.26631	0.59708	0.5701	0.59957	0.0035	0.0062	0.00797	1.09597	1.16368	1.10504	0.95771	0.94114	0.90457	0.01182	0.0114	0.0096		1.27275	0.00632361	0.588917	0.0163432	0.00589	0.00225107	1.12156	0.036755	0.934473	0.02719	0.01094	0.00117932
3.21667	1.27361	1.28076	1.27026	0.6004	0.57219	0.60149	0.00346	0.00583	0.00786	1.09695	1.16337	1.10481	0.95833	0.94173	0.90687	0.0125	0.01143	0.00969		1.27488	0.00536338	0.59136	0.0166107	0.00571667	0.00220219	1.12171	0.036292	0.935643	0.0262644	0.0112067	0.00141825
3.23333	1.27573	1.28307	1.26836	0.60091	0.57432	0.60299	0.00399	0.00609	0.00783	1.09904	1.16402	1.10562	0.95974	0.94279	0.9072	0.01287	0.01158	0.00977		1.27572	0.00735501	0.59274	0.0159861	0.00597	0.00192281	1.12289	0.0357684	0.936577	0.0268154	0.0114067	0.00155725
3.25	1.2773	1.28395	1.27153	0.60312	0.57533	0.60388	0.00346	0.00582	0.00798	1.0999	1.16462	1.1066	0.96235	0.944	0.90892	0.0124	0.01149	0.00954		1.27759	0.00621519	0.59411	0.0162684	0.00575333	0.00226074	1.12371	0.03559	0.938423	0.027148	0.0111433	0.00146118
3.26667	1.2812	1.28548	1.27191	0.60489	0.57749	0.60592	0.00393	0.00547	0.00813	1.10047	1.16616	1.10896	0.9625	0.94718	0.91105	0.01228	0.01152	0.00948		1.27953	0.00693743	0.5961	0.016125	0.00584333	0.00212474	1.1252	0.0357284	0.940243	0.0264171	0.0110933	0.00144794
3.28333	1.2805	1.28775	1.27311	0.6064	0.58066	0.60786	0.00385	0.00561	0.00797	1.10232	1.16851	1.10987	0.964	0.94704	0.91241	0.01253	0.01146	0.01012		1.28045	0.00732011	0.598307	0.0152999	0.00581	0.00206727	1.1269	0.0362325	0.94115	0.0262945	0.01137	0.00120752
3.3	1.28277	1.2889	1.27781	0.60847	0.5813	0.61098	0.00369	0.00524	0.00801	1.10187	1.16901	1.10987	0.96574	0.9491	0.91292	0.01234	0.01184	0.01027		1.28316	0.00555528	0.60025	0.0164591	0.00564667	0.00218852	1.12692	0.0366727	0.942587	0.0270057	0.0114833	0.00108011
3.31667	1.28478	1.29132	1.27632	0.6106	0.58305	0.61083	0.00413	0.00535	0.00815	1.10238	1.17116	1.11064	0.96684	0.94952	0.91368	0.01236	0.01174	0.01012		1.28414	0.00752045	0.601493	0.0159728	0.00587667	0.0020611	1.12806	0.0375535	0.943347	0.0271123	0.0114067	0.0011566
3.33333	1.28735	1.29155	1.27891	0.61231	0.58486	0.61255	0.00414	0.00577	0.00793	1.10447	1.17208	1.11367	0.96937	0.95078	0.91493	0.01289	0.01192	0.01		1.28594	0.00643743	0.60324	0.015918	0.00594667	0.00190117	1.13007	0.0366685	0.945027	0.0276723	0.0116033	0.00147079
3.35	1.28731	1.29449	1.28279	0.6143	0.58769	0.61454	0.00413	0.00559	0.00806	1.10622	1.17388	1.1131	0.96964	0.95271	0.91539	0.01265	0.01155	0.00967		1.2882	0.00590018	0.60551	0.015433	0.00592667	0.00198651	1.13107	0.0372367	0.945913	0.0277563	0.01129	0.00150692
3.36667	1.2886	1.29446	1.2831	0.61577	0.58846	0.6153	0.00396	0.00615	0.00767	1.10699	1.17295	1.11421	0.96998	0.95372	0.91646	0.01301	0.01242	0.00987		1.28872	0.00568095	0.60651	0.0156335	0.00592667	0.00186506	1.13138	0.0361783	0.94672	0.0274381	0.0117667	0.00166884
3.38333	1.28952	1.29782	1.28532	0.61766	0.59042	0.61768	0.00422	0.00592	0.00774	1.10744	1.17595	1.1154	0.97116	0.95498	0.91952	0.01291	0.01245	0.00987		1.29089	0.00636108	0.608587	0.0157328	0.00596	0.00176034	1.13293	0.0374684	0.948553	0.026413	0.0117433	0.00163858
3.4	1.2932	1.29868	1.2864	0.61973	0.59193	0.61737	0.00431	0.00574	0.00815	1.10875	1.17595	1.1157	0.97284	0.9568	0.91983	0.01307	0.01218	0.01		1.29276	0.00615181	0.609677	0.0154143	0.00606667	0.00194073	1.13347	0.0369554	0.949823	0.0271849	0.01175	0.00157953
3.41667	1.29435	1.30165	1.28835	0.62077	0.59384	0.61934	0.00391	0.00566	0.00792	1.10971	1.17772	1.11751	0.97454	0.95717	0.92009	0.01291	0.01183	0.01027		1.29478	0.00666058	0.611317	0.0151521	0.00583	0.0020104	1.13498	0.0372188	0.9506	0.0278132	0.01167	0.00132725
3.43333	1.296	1.30238	1.28732	0.62196	0.59574	0.62188	0.00408	0.00539	0.00805	1.11065	1.17833	1.11898	0.97503	0.95888	0.92129	0.01298	0.01171	0.00977		1.29523	0.00755922	0.613193	0.0151151	0.00584	0.00202289	1.13599	0.0369062	0.951733	0.0275736	0.0114867	0.00161661
3.45	1.29595	1.30439	1.29216	0.62389	0.59676	0.62326	0.00383	0.00573	0.00817	1.11187	1.17905	1.1211	0.97595	0.95948	0.92403	0.01286	0.01221	0.01006		1.2975	0.0062606	0.614637	0.0154849	0.00591	0.00217559	1.13734	0.0364155	0.953153	0.0265319	0.01171	0.00146544
3.46667	1.29882	1.30491	1.2935	0.62641	0.59879	0.62431	0.00417	0.00557	0.00774	1.11319	1.18074	1.11937	0.97723	0.96051	0.92383	0.01287	0.01235	0.01007		1.29908	0.00570933	0.616503	0.0153761	0.00582667	0.00179879	1.13777	0.0373441	0.953857	0.0273147	0.0117633	0.00148934
3.48333	1.29977	1.30633	1.29529	0.62691	0.60124	0.62546	0.00399	0.00588	0.00795	1.1141	1.18157	1.12226	0.97755	0.96171	0.9264	0.01279	0.0123	0.01023		1.30046	0.00555256	0.61787	0.0144202	0.00594	0.00198068	1.13931	0.036825	0.95522	0.0261853	0.0117733	0.00135884
3.5	1.30102	1.30682	1.29634	0.62931	0.60246	0.62715	0.00369	0.00591	0.00788	1.1151	1.18347	1.12485	0.97997	0.96223	0.92696	0.01378	0.01276	0.01012		1.30139	0.00524997	0.61964	0.0149175	0.00582667	0.00209624	1.14114	0.0369816	0.956387	0.0269838	0.01222	0.00188881
3.51667	1.3039	1.30985	1.29598	0.63078	0.60452	0.62951	0.00404	0.00567	0.00831	1.1169	1.1849	1.12454	0.98142	0.96305	0.92737	0.01351	0.01235	0.01004		1.30324	0.00695828	0.621603	0.0148082	0.00600667	0.00215482	1.14211	0.0372507	0.95728	0.0274831	0.0119667	0.00176647
3.53333	1.30462	1.31256	1.29768	0.63254	0.60558	0.63067	0.00394	0.00577	0.00822	1.11738	1.18435	1.12671	0.98279	0.96444	0.92943	0.01341	0.01288	0.00995		1.30495	0.0074456	0.62293	0.0150546	0.00597667	0.00214747	1.14281	0.036273	0.958887	0.02711	0.01208	0.00186357
3.55	1.30639	1.31221	1.29899	0.63448	0.60725	0.63256	0.00407	0.00594	0.00801	1.11763	1.18482	1.12826	0.98313	0.96588	0.92992	0.01319	0.01208	0.0101		1.30586	0.00662572	0.624763	0.0151973	0.00600667	0.00197085	1.14357	0.0361168	0.959643	0.0271477	0.01179	0.00156528
3.56667	1.3048	1.31325	1.30181	0.63501	0.60884	0.6327	0.00369	0.00599	0.00778	1.11852	1.18829	1.12532	0.9835	0.96664	0.9307	0.0137	0.013	0.00995		1.30662	0.00593319	0.625517	0.0144885	0.00582	0.00205029	1.14404	0.0384693	0.96028	0.0269684	0.0122167	0.00199395
3.58333	1.30893	1.31572	1.30268	0.63783	0.60987	0.63419	0.0034	0.00551	0.00762	1.11929	1.18815	1.12937	0.98487	0.96844	0.93295	0.01377	0.01282	0.01048		1.30911	0.00652186	0.627297	0.0152013	0.00551	0.00211	1.1456	0.0371896	0.962087	0.0265367	0.0123567	0.00169323
3.6	1.31087	1.31735	1.30211	0.63871	0.61114	0.63637	0.00394	0.00545	0.00836	1.12005	1.18979	1.12949	0.98611	0.96912	0.93381	0.01344	0.01254	0.01013		1.31011	0.00764837	0.62874	0.0152869	0.00591667	0.00224665	1.14644	0.0378349	0.963013	0.0266794	0.0120367	0.00171144
3.61667	1.31138	1.3177	1.30537	0.63984	0.61237	0.63656	0.00344	0.00539	0.00736	1.12221	1.19013	1.13069	0.98732	0.97048	0.93349	0.01343	0.01253	0.00987		1.31148	0.00616565	0.62959	0.0150029	0.00539667	0.00196001	1.14768	0.0370093	0.963763	0.0275364	0.0119433	0.00185109
3.63333	1.31198	1.32073	1.30673	0.64206	0.61408	0.6392	0.00412	0.00584	0.00822	1.122	1.19051	1.13038	0.98792	0.97248	0.93511	0.0134	0.01287	0.01039		1.31315	0.00707254	0.63178	0.0153952	0.00606	0.00205883	1.14763	0.0373708	0.96517	0.0271533	0.01222	0.00160683
3.65	1.31361	1.32076	1.30847	0.6426	0.61567	0.63992	0.00346	0.00585	0.00843	1.12382	1.19115	1.13238	0.98843	0.97151	0.9363	0.01381	0.01265	0.01014		1.31428	0.00617233	0.63273	0.014835	0.00591333	0.00248561	1.14912	0.0366527	0.965413	0.0265944	0.0122	0.00187593
3.66667	1.31576	1.32408	1.30805	0.64503	0.6173	0.64124	0.00357	0.00597	0.00772	1.1238	1.19238	1.13385	0.98981	0.97324	0.93725	0.01328	0.01296	0.01025		1.31596	0.00801693	0.634523	0.0150357	0.00575333	0.00208347	1.15001	0.037036	0.966767	0.0268713	0.0121633	0.0016647
3.68333	1.31533	1.32247	1.30957	0.64554	0.61901	0.64254	0.0036	0.00594	0.00773	1.12537	1.19434	1.13675	0.99135	0.9744	0.93856	0.01377	0.01259	0.01042		1.31579	0.00646229	0.635697	0.0145287	0.00575667	0.00207109	1.15215	0.0369752	0.968103	0.0269524	0.01226	0.00169921
3.7	1.31892	1.32584	1.31133	0.64776	0.62015	0.64387	0.00353	0.00572	0.00791	1.12764	1.19383	1.13528	0.9917	0.9743	0.93967	0.01395	0.01296	0.01025		1.3187	0.00725758	0.63726	0.0149448	0.00572	0.00219	1.15225	0.0362114	0.968557	0.0264862	0.0123867	0.00191547
3.71667	1.31914	1.3271	1.3141	0.64881	0.62195	0.64553	0.00341	0.00584	0.00832	1.12604	1.19641	1.13507	0.99233	0.9761	0.94171	0.01403	0.01248	0.01101		1.32011	0.00655443	0.638763	0.0146528	0.00585667	0.00245504	1.15251	0.0382885	0.970047	0.0258472	0.0125067	0.00151018
3.73333	1.32104	1.3274	1.31528	0.65027	0.62384	0.64638	0.00395	0.00552	0.00764	1.1286	1.19767	1.13738	0.99443	0.97797	0.9412	0.01411	0.01307	0.01042		1.32124	0.00606247	0.640163	0.0142696	0.00570333	0.00185182	1.15455	0.0376002	0.9712	0.0272531	0.0125333	0.00190264
3.75	1.32373	1.32977	1.31634	0.65081	0.62508	0.64784	0.00434	0.00566	0.00777	1.12965	1.1989	1.13695	0.99612	0.97755	0.94251	0.01392	0.01292	0.011		1.32328	0.0067263	0.641243	0.0140764	0.00592333	0.0017301	1.15517	0.0380496	0.97206	0.0272234	0.0126133	0.00148396
3.76667	1.32599	1.32941	1.31675	0.65278	0.62652	0.64872	0.00383	0.00574	0.00773	1.13039	1.19978	1.13896	0.9958	0.9805	0.94378	0.01464	0.01339	0.01053		1.32405	0.00654917	0.642673	0.0141357	0.00576667	0.00195014	1.15638	0.0378318	0.97336	0.0267349	0.0128533	0.0021069
3.78333	1.32542	1.3322	1.31966	0.65453	0.62748	0.65006	0.00328	0.00564	0.00749	1.13145	1.20041	1.13964	0.99732	0.97978	0.94514	0.01387	0.01309	0.01053		1.32576	0.00627691	0.644023	0.0145002	0.00547	0.00211014	1.15717	0.037673	0.97408	0.0265529	0.0124967	0.00174726
3.8	1.32628	1.33356	1.32148	0.65601	0.62763	0.65106	0.00389	0.00566	0.00827	1.13248	1.20163	1.13989	0.99869	0.98127	0.94549	0.0141	0.01317	0.01052		1.32711	0.00608228	0.6449	0.0151597	0.00594	0.00220338	1.158	0.0379659	0.97515	0.0271229	0.0125967	0.00185759
3.81667	1.32945	1.33517	1.32304	0.65744	0.63026	0.65232	0.00394	0.00542	0.00808	1.13387	1.20206	1.14081	0.99835	0.98283	0.9467	0.01421	0.01304	0.01057		1.32922	0.00606827	0.646673	0.0144431	0.00581333	0.00209784	1.15891	0.0375269	0.97596	0.0265015	0.0126067	0.00185829
3.83333	1.3301	1.33556	1.32266	0.65713	0.63169	0.65415	0.00374	0.00529	0.00819	1.13366	1.20321	1.14109	0.9999	0.98279	0.94755	0.01417	0.01334	0.01065		1.32944	0.00647528	0.647657	0.0139076	0.00574	0.00225887	1.15932	0.038191	0.976747	0.0266931	0.01272	0.00184008
3.85	1.3318	1.33841	1.32427	0.65994	0.6325	0.65634	0.00337	0.00586	0.00808	1.13454	1.20349	1.14353	1.00189	0.98412	0.94859	0.0138	0.01304	0.011		1.33149	0.00707499	0.649593	0.0149123	0.00577	0.00235629	1.16052	0.0374836	0.9782	0.0271387	0.0126133	0.00144794
3.86667	1.33353	1.33655	1.32699	0.66128	0.63379	0.65677	0.00337	0.00589	0.00846	1.13617	1.20568	1.14421	1.00256	0.98463	0.94967	0.01437	0.0135	0.01105		1.33236	0.00488681	0.650613	0.0147429	0.00590667	0.00254504	1.16202	0.0380238	0.978953	0.0268981	0.0129733	0.00172152
3.88333	1.33327	1.34062	1.32755	0.66219	0.63483	0.65691	0.00384	0.00584	0.00822	1.1372	1.20621	1.14436	1.00105	0.98721	0.94964	0.01481	0.01316	0.01088		1.33381	0.00655192	0.65131	0.0145142	0.00596667	0.00219275	1.16259	0.0379453	0.9793	0.0266021	0.01295	0.0019734
3.9	1.3354	1.34188	1.3284	0.66351	0.63702	0.65839	0.00406	0.0052	0.00804	1.13668	1.20656	1.14596	1.00441	0.98692	0.95152	0.01443	0.014	0.0108		1.33523	0.00674167	0.652973	0.0140512	0.00576667	0.00204962	1.16307	0.037951	0.98095	0.0269457	0.0130767	0.00198334
3.91667	1.33745	1.34124	1.3305	0.66355	0.63749	0.65963	0.00384	0.00568	0.0082	1.13755	1.20718	1.14628	1.00557	0.98905	0.95156	0.01504	0.01309	0.01082		1.3364	0.00544693	0.653557	0.0140515	0.00590667	0.00218882	1.16367	0.0379327	0.98206	0.0276752	0.0129833	0.00211202
3.93333	1.33816	1.34243	1.33221	0.66541	0.63908	0.661	0.00377	0.00565	0.00786	1.13884	1.21031	1.14678	1.00506	0.98966	0.95396	0.01449	0.01359	0.01069		1.3376	0.00513296	0.655163	0.014102	0.00576	0.00204722	1.16531	0.0391728	0.982893	0.0262134	0.0129233	0.00198578
3.95	1.33896	1.34463	1.33214	0.66744	0.64052	0.6616	0.00433	0.00563	0.00844	1.14081	1.20939	1.14776	1.00808	0.99049	0.95467	0.01435	0.01396	0.01092		1.33858	0.00625382	0.65652	0.0141607	0.00613333	0.00210072	1.16599	0.0377487	0.984413	0.0272186	0.0130767	0.00187788
3.96667	1.34109	1.34934	1.33438	0.66828	0.64142	0.66292	0.0038	0.00563	0.00829	1.14034	1.21044	1.14899	1.00743	0.99037	0.9551	0.01484	0.01351	0.01087		1.3416	0.0074932	0.65754	0.0142152	0.00590667	0.00225775	1.16659	0.0382207	0.9843	0.0266878	0.0130733	0.0020207
3.98333	1.3426	1.34817	1.33506	0.66929	0.64279	0.66449	0.00361	0.00599	0.00799	1.14265	1.2116	1.14938	1.00805	0.99193	0.95594	0.01457	0.01351	0.01089		1.34194	0.00657962	0.658857	0.0141196	0.00586333	0.00219275	1.16788	0.0380147	0.985307	0.0266789	0.01299	0.00189431
4	1.34318	1.34961	1.33748	0.67066	0.64468	0.66548	0.00382	0.00577	0.00838	1.14265	1.21314	1.14875	1.00985	0.99245	0.957	0.01492	0.01377	0.01076		1.34342	0.00606866	0.660273	0.0137504	0.00599	0.00228795	1.16818	0.0390558	0.986433	0.0269338	0.01315	0.00214819
4.01667	1.34453	1.3521	1.33653	0.6714	0.64521	0.66665	0.00353	0.00574	0.00834	1.14319	1.2135	1.15032	1.01092	0.99379	0.95722	0.01468	0.014	0.01148		1.34439	0.00778599	0.661087	0.0139532	0.00587	0.00240763	1.169	0.0386998	0.98731	0.0274302	0.0133867	0.00168586
4.03333	1.34547	1.35193	1.33822	0.67382	0.64635	0.66757	0.0037	0.00564	0.00818	1.14527	1.21615	1.15323	1.01169	0.99336	0.95857	0.01549	0.01403	0.01135		1.34521	0.00685879	0.66258	0.0143988	0.00584	0.00224669	1.17155	0.0388292	0.987873	0.0269817	0.0136233	0.00209975
4.05	1.34559	1.35251	1.34128	0.67346	0.64732	0.66975	0.00352	0.00588	0.00825	1.14605	1.21495	1.15246	1.01302	0.99599	0.95924	0.01449	0.0145	0.01143		1.34646	0.00566532	0.66351	0.0141431	0.00588333	0.002365	1.17115	0.0380642	0.989417	0.027486	0.0134733	0.00176959
4.06667	1.3498	1.35532	1.34047	0.67535	0.6487	0.66949	0.00349	0.00593	0.00785	1.14576	1.21662	1.15462	1.01384	0.99555	0.95954	0.0149	0.01377	0.0112		1.34853	0.00750602	0.664513	0.0140047	0.00575667	0.00218516	1.17233	0.0386084	0.989643	0.0276277	0.01329	0.00189613
4.08333	1.35067	1.35621	1.34266	0.67636	0.65004	0.66995	0.0037	0.00549	0.00838	1.14805	1.21781	1.15414	1.01401	0.99676	0.96021	0.01518	0.01408	0.01104		1.34985	0.00681242	0.66545	0.0137249	0.00585667	0.00236145	1.17333	0.0386381	0.990327	0.0274709	0.0134333	0.00214442
4.1	1.35142	1.35512	1.34539	0.67744	0.65229	0.67186	0.00408	0.00609	0.00822	1.14678	1.21834	1.15584	1.0156	0.99774	0.96118	0.01482	0.01414	0.01113		1.35064	0.00491128	0.667197	0.0132076	0.00613	0.00207029	1.17365	0.038964	0.991507	0.0277403	0.0133633	0.00196378
4.11667	1.35157	1.35918	1.34788	0.67887	0.65266	0.67224	0.00364	0.00562	0.00797	1.14811	1.21912	1.15573	1.01617	0.99908	0.96413	0.01499	0.01412	0.01106		1.35288	0.00576221	0.667923	0.0136278	0.00574333	0.00216763	1.17432	0.0389846	0.993127	0.0265259	0.01339	0.00206419
4.13333	1.3533	1.35749	1.34701	0.67985	0.65352	0.67414	0.00353	0.00604	0.00782	1.14927	1.21919	1.15762	1.01609	0.99968	0.96476	0.0151	0.01414	0.01138		1.3526	0.00527495	0.66917	0.0138507	0.00579667	0.00215533	1.17536	0.0381868	0.99351	0.0262153	0.01354	0.00193122
4.15	1.35419	1.36077	1.34605	0.6813	0.65428	0.67448	0.00387	0.00561	0.00841	1.1493	1.22053	1.15733	1.01713	1.00091	0.96497	0.01483	0.01412	0.01183		1.35367	0.00737376	0.67002	0.0140513	0.00596333	0.00229053	1.17572	0.0390137	0.994337	0.0266941	0.0135933	0.00156781
4.16667	1.35508	1.36354	1.34839	0.68188	0.65608	0.67703	0.0038	0.00557	0.00759	1.15228	1.22062	1.15866	1.01951	1.00197	0.96455	0.0152	0.01422	0.01157		1.35567	0.00759221	0.671663	0.0137117	0.00565333	0.00189637	1.17719	0.0377494	0.995343	0.0280729	0.0136633	0.00187793
4.18333	1.35939	1.3624	1.3493	0.68315	0.6558	0.67715	0.00364	0.00549	0.00756	1.15265	1.22188	1.15879	1.01896	1.00329	0.96675	0.01519	0.0146	0.01181		1.35703	0.00686146	0.672033	0.014375	0.00556333	0.00196103	1.17777	0.0383207	0.996333	0.0267912	0.0138667	0.00180539
4.2	1.35864	1.36473	1.35333	0.68462	0.65697	0.67849	0.00389	0.00582	0.00838	1.15263	1.22179	1.16033	1.0209	1.00416	0.96802	0.01525	0.01467	0.01132		1.3589	0.00570445	0.67336	0.0145213	0.00603	0.00225235	1.17825	0.0379028	0.997693	0.0270266	0.0137467	0.00212147
4.21667	1.3593	1.36682	1.35077	0.6858	0.65947	0.68004	0.00405	0.00564	0.00819	1.15349	1.22458	1.1621	1.02091	1.00421	0.9678	0.01566	0.0144	0.01204		1.35896	0.00803029	0.675103	0.0138418	0.00596	0.00208847	1.18006	0.0387979	0.99764	0.0271577	0.0140333	0.00183764
4.23333	1.36055	1.36521	1.3537	0.68634	0.66012	0.67973	0.00419	0.00596	0.00832	1.15459	1.224	1.16185	1.02229	1.00608	0.96928	0.01548	0.01421	0.01141		1.35982	0.00578962	0.675397	0.0136365	0.00615667	0.00207201	1.18015	0.0381512	0.999217	0.0271633	0.0137	0.00208238
4.25	1.36169	1.36772	1.35381	0.68745	0.66188	0.68196	0.00454	0.00566	0.00789	1.15515	1.22685	1.16334	1.0236	1.00611	0.97048	0.01562	0.01449	0.01145		1.36107	0.00697547	0.677097	0.0134609	0.00603	0.00170537	1.18178	0.039246	1.00006	0.0270713	0.0138533	0.00215667
4.26667	1.36423	1.36763	1.35643	0.68822	0.66217	0.68236	0.00388	0.00563	0.00848	1.15608	1.22707	1.16424	1.02462	1.00698	0.97144	0.01543	0.01482	0.01186		1.36276	0.00574224	0.677583	0.0136661	0.00599667	0.00232182	1.18246	0.0388454	1.00101	0.0270874	0.0140367	0.00190956
4.28333	1.36406	1.3715	1.35629	0.68921	0.66383	0.68356	0.00407	0.00542	0.00773	1.15625	1.22755	1.16324	1.02469	1.00785	0.97185	0.01566	0.0143	0.01175		1.36395	0.0076056	0.678867	0.013325	0.00574	0.00185086	1.18235	0.0393029	1.00146	0.0269927	0.0139033	0.00198495
4.3	1.36585	1.36967	1.35785	0.69082	0.66419	0.68444	0.00392	0.00586	0.00818	1.15638	1.22801	1.16444	1.02691	1.00859	0.97403	0.01594	0.01482	0.01158		1.36446	0.00603193	0.679817	0.013904	0.00598667	0.00213282	1.18294	0.0392364	1.00318	0.0268524	0.0141133	0.00226427
4.31667	1.36802	1.37377	1.35977	0.69299	0.66553	0.68471	0.00359	0.00552	0.00809	1.15876	1.22897	1.16547	1.02709	1.01087	0.97363	0.01581	0.01456	0.01202		1.36719	0.0070371	0.681077	0.0140859	0.00573333	0.00225757	1.1844	0.0387443	1.00386	0.0274101	0.01413	0.00193124
4.33333	1.36852	1.37373	1.36151	0.69312	0.66551	0.68654	0.00367	0.00563	0.00784	1.15915	1.23044	1.16697	1.02889	1.00882	0.9746	0.01522	0.01522	0.01187		1.36792	0.00613206	0.681723	0.0144215	0.00571333	0.00208625	1.18552	0.0390979	1.0041	0.0274506	0.0141033	0.00193412
4.35	1.36834	1.37314	1.36108	0.6944	0.66757	0.68683	0.00388	0.00593	0.00826	1.15754	1.23235	1.16645	1.0273	1.0118	0.97623	0.01558	0.01476	0.01159		1.36752	0.00607167	0.682933	0.0138329	0.00602333	0.00219149	1.18545	0.0408631	1.00511	0.026184	0.0139767	0.00210719
4.36667	1.36908	1.37575	1.36423	0.69473	0.66837	0.68778	0.00412	0.00544	0.00832	1.16039	1.23101	1.16715	1.02773	1.01159	0.97702	0.01629	0.01451	0.01203		1.36969	0.00578391	0.683627	0.013662	0.00596	0.00214774	1.18618	0.0389679	1.00545	0.0259072	0.0142767	0.00213956
4.38333	1.37179	1.37629	1.36281	0.69598	0.66956	0.68898	0.00345	0.00636	0.00838	1.16296	1.23222	1.16846	1.03032	1.01267	0.97721	0.0161	0.0154	0.01199		1.3703	0.00686295	0.68484	0.0136879	0.00606333	0.00247835	1.18788	0.0384979	1.00673	0.0270481	0.0144967	0.00219887
4.4	1.37131	1.37684	1.36493	0.69668	0.6708	0.69027	0.00425	0.00554	0.00789	1.16316	1.23399	1.16845	1.0312	1.01366	0.9778	0.01576	0.01502	0.01184		1.37103	0.00596005	0.685917	0.013478	0.00589333	0.00184554	1.18853	0.0394554	1.00755	0.0272187	0.0142067	0.00208272
4.41667	1.37198	1.37604	1.36589	0.69843	0.67216	0.6905	0.00383	0.00597	0.0081	1.16316	1.23219	1.16996	1.03164	1.01403	0.97836	0.01565	0.0147	0.0123		1.3713	0.00510872	0.68703	0.0134744	0.00596667	0.002135	1.18844	0.0380437	1.00801	0.0271453	0.0142167	0.00172651
4.43333	1.37455	1.37891	1.36962	0.69918	0.6719	0.6924	0.00397	0.0054	0.00789	1.16409	1.23445	1.17225	1.03168	1.01607	0.98096	0.01616	0.01509	0.01166		1.37436	0.00464791	0.687827	0.0142034	0.00575333	0.00198374	1.19026	0.0384837	1.00957	0.0259772	0.0143033	0.00235088
4.45	1.37406	1.38164	1.36882	0.69983	0.67375	0.69281	0.00362	0.00588	0.00774	1.16446	1.23539	1.17273	1.03431	1.01643	0.98097	0.0162	0.01513	0.01179		1.37484	0.00644549	0.688797	0.0134952	0.00574667	0.00206323	1.19086	0.0387852	1.01057	0.0271485	0.0143733	0.00230031
4.46667	1.37591	1.38364	1.3687	0.70127	0.67443	0.6936	0.00406	0.00557	0.00864	1.16655	1.23853	1.17257	1.03257	1.01751	0.98048	0.0161	0.01486	0.0125		1.37608	0.00747151	0.689767	0.0138245	0.00609	0.00233386	1.19255	0.0399334	1.01019	0.0268061	0.0144867	0.00182881
4.48333	1.37808	1.38474	1.371	0.70256	0.67578	0.69499	0.00377	0.00557	0.00795	1.16533	1.2373	1.1733	1.03432	1.01737	0.98357	0.01657	0.01526	0.01213		1.37794	0.00687107	0.69111	0.0138052	0.00576333	0.0020967	1.19198	0.0394529	1.01175	0.025837	0.0146533	0.00228132
4.5	1.37813	1.3836	1.37122	0.7039	0.67701	0.69567	0.00387	0.00582	0.00821	1.16712	1.23786	1.17372	1.03686	1.01909	0.98191	0.01589	0.01498	0.01221		1.37765	0.00620394	0.692193	0.013778	0.00596667	0.00217371	1.1929	0.0390761	1.01262	0.0280405	0.01436	0.00191674
4.51667	1.37822	1.38628	1.37211	0.70492	0.67733	0.69682	0.00362	0.00552	0.00816	1.16683	1.23907	1.1747	1.03668	1.01946	0.98247	0.01636	0.01556	0.01192		1.37887	0.00710733	0.693023	0.0141814	0.00576667	0.00228003	1.19353	0.0396317	1.01287	0.0276993	0.0146133	0.00236654
4.53333	1.38052	1.38383	1.37447	0.70492	0.6794	0.69811	0.00392	0.00578	0.00795	1.1688	1.23876	1.17601	1.03692	1.02116	0.9849	0.01602	0.01537	0.01221		1.37961	0.00474637	0.694143	0.0132143	0.00588333	0.00201699	1.19452	0.0384793	1.01433	0.0266747	0.0145333	0.00203814
4.55	1.38151	1.38981	1.37369	0.70634	0.68024	0.69821	0.00429	0.00534	0.00819	1.16943	1.24011	1.17524	1.03657	1.02128	0.98514	0.01672	0.01505	0.01224		1.38167	0.00806119	0.69493	0.0133556	0.00594	0.00201804	1.19493	0.0392376	1.01433	0.02641	0.01467	0.00226405
4.56667	1.38308	1.38952	1.3762	0.7068	0.68088	0.69972	0.00397	0.00582	0.0077	1.16816	1.24082	1.17662	1.03808	1.02069	0.9863	0.01695	0.0153	0.01192		1.38293	0.00666121	0.6958	0.0133973	0.00583	0.00186502	1.1952	0.0397339	1.01502	0.026351	0.0147233	0.0025641
4.58333	1.38337	1.38929	1.37484	0.70816	0.68241	0.69927	0.00346	0.00587	0.00807	1.16859	1.24292	1.17786	1.03975	1.02212	0.98737	0.01614	0.01542	0.01262		1.3825	0.00726418	0.696613	0.013079	0.0058	0.0023058	1.19646	0.0405045	1.01641	0.0266522	0.0147267	0.00185961
4.6	1.38471	1.39046	1.37881	0.70866	0.68252	0.70055	0.00405	0.00587	0.00846	1.17198	1.24291	1.17785	1.03966	1.0244	0.98546	0.0168	0.01545	0.0127		1.38466	0.00582516	0.697243	0.01338	0.00612667	0.00221618	1.19758	0.0393665	1.01651	0.0279489	0.0149833	0.00208946
4.61667	1.3859	1.39329	1.37885	0.70975	0.68424	0.70216	0.00375	0.00548	0.00765	1.17198	1.24285	1.17921	1.04124	1.02448	0.98743	0.01632	0.01531	0.01262		1.38601	0.00722067	0.698717	0.0130989	0.00562667	0.00195413	1.19801	0.0389976	1.01772	0.0275352	0.01475	0.00191251
4.63333	1.38686	1.39416	1.38119	0.71051	0.6849	0.70214	0.00401	0.00575	0.00788	1.17291	1.24554	1.17919	1.04169	1.02495	0.98884	0.0165	0.01543	0.01203		1.3874	0.00650205	0.699183	0.0130585	0.00588	0.00193827	1.19921	0.0402428	1.01849	0.0270101	0.0146533	0.00233402
4.65	1.38831	1.39482	1.38173	0.71231	0.68565	0.7034	0.00383	0.00584	0.00806	1.17437	1.24627	1.18125	1.04248	1.02521	0.98906	0.0168	0.01577	0.01219		1.38829	0.00654503	0.700453	0.0135721	0.00591	0.00211587	1.20063	0.0396748	1.01892	0.0272604	0.01492	0.00241969
4.66667	1.38852	1.39426	1.38235	0.71268	0.68665	0.7038	0.00395	0.00584	0.00799	1.17469	1.24468	1.18031	1.04188	1.02623	0.99002	0.01678	0.01542	0.01281		1.38838	0.00595629	0.701043	0.0132321	0.00592667	0.00202139	1.19989	0.038888	1.01938	0.0266006	0.0150033	0.00201753
4.68333	1.3919	1.39577	1.38456	0.71383	0.68732	0.70571	0.00398	0.00547	0.0075	1.17505	1.24812	1.18022	1.04349	1.02513	0.99008	0.01705	0.01595	0.01266		1.39074	0.00569381	0.702287	0.0135825	0.00565	0.00176689	1.20113	0.0407766	1.01957	0.0271361	0.01522	0.00228423
4.7	1.39298	1.39738	1.3841	0.71442	0.68852	0.70612	0.00328	0.00603	0.00773	1.17624	1.24762	1.18323	1.04439	1.02682	0.99153	0.01692	0.01572	0.01282		1.39149	0.00676477	0.70302	0.0132254	0.00568	0.00224555	1.20236	0.0393489	1.02091	0.0269205	0.0151533	0.00210792
4.71667	1.39246	1.39802	1.38451	0.71472	0.68943	0.70577	0.00411	0.00512	0.0086	1.17716	1.24856	1.18337	1.04519	1.02769	0.99249	0.01766	0.01582	0.01219		1.39166	0.00679014	0.703307	0.0128237	0.00594333	0.00235551	1.20303	0.0395522	1.02179	0.0268408	0.0152233	0.00278339
4.73333	1.3945	1.39882	1.38475	0.71563	0.68951	0.70785	0.00358	0.00575	0.00839	1.17742	1.2501	1.18252	1.04662	1.02862	0.99334	0.01723	0.01569	0.01268		1.39269	0.00720752	0.70433	0.0134111	0.00590667	0.00240882	1.20335	0.0405698	1.02286	0.027103	0.0152	0.00231424
4.75	1.39572	1.4012	1.38936	0.71724	0.69218	0.70861	0.00362	0.00563	0.008	1.17739	1.25098	1.18491	1.04585	1.03078	0.99439	0.01778	0.01602	0.01256		1.39543	0.00592545	0.70601	0.0127307	0.00575	0.00219246	1.20443	0.0404913	1.02367	0.0264558	0.0154533	0.00265574
4.76667	1.39625	1.40219	1.38838	0.71736	0.69193	0.70945	0.00311	0.00604	0.0083	1.17662	1.25059	1.18658	1.04772	1.03048	0.99471	0.01744	0.01603	0.01316		1.39561	0.00692744	0.706247	0.0130141	0.00581667	0.0026022	1.2046	0.0401415	1.0243	0.0270394	0.0155433	0.00218111
4.78333	1.39722	1.40368	1.38866	0.71843	0.69252	0.70988	0.00439	0.0056	0.00815	1.17919	1.25142	1.18759	1.04777	1.03047	0.99548	0.01694	0.0162	0.01285		1.39652	0.00753443	0.706943	0.0132023	0.00604667	0.00191938	1.20607	0.0395011	1.02457	0.0266391	0.01533	0.00217938
4.8	1.39918	1.40272	1.39142	0.72006	0.69436	0.71161	0.00415	0.0053	0.00807	1.17839	1.25153	1.18624	1.04711	1.03074	0.99546	0.01749	0.01536	0.01233		1.39777	0.00577984	0.708677	0.0130987	0.00584	0.00201502	1.20539	0.0401536	1.02444	0.0263956	0.01506	0.00259305
4.81667	1.39843	1.40289	1.39324	0.72179	0.69483	0.71146	0.00352	0.00556	0.00772	1.18097	1.25257	1.18781	1.05024	1.03285	0.99617	0.01726	0.01631	0.01281		1.39819	0.0048296	0.70936	0.0136021	0.0056	0.00210029	1.20712	0.039512	1.02642	0.0276025	0.01546	0.00234361
4.83333	1.40023	1.40529	1.39265	0.72168	0.6962	0.71238	0.00375	0.00543	0.00808	1.18102	1.25308	1.18755	1.05039	1.03215	0.9976	0.01761	0.01597	0.01297		1.39939	0.00636173	0.710087	0.0128939	0.00575333	0.00218303	1.20722	0.0398528	1.02671	0.0268116	0.0155167	0.00235298
4.85	1.40161	1.40485	1.39512	0.72204	0.69697	0.7135	0.00333	0.00526	0.00794	1.18121	1.25383	1.18905	1.0502	1.03361	0.99791	0.01753	0.01598	0.01265		1.40053	0.00495464	0.710837	0.0127454	0.00551	0.00231515	1.20803	0.0398572	1.02724	0.0267207	0.0153867	0.00249352
4.86667	1.40536	1.40721	1.3944	0.72312	0.69734	0.71342	0.00409	0.00627	0.00854	1.18156	1.25542	1.18884	1.05048	1.03499	0.99958	0.01752	0.01676	0.01312		1.40232	0.00692387	0.711293	0.0130209	0.0063	0.00222515	1.20861	0.0407046	1.02835	0.0260916	0.0158	0.00235185
4.88333	1.40279	1.40785	1.39633	0.7236	0.69919	0.71512	0.00365	0.0063	0.00847	1.18276	1.25497	1.19042	1.05298	1.0356	1.00074	0.01787	0.01646	0.01244		1.40232	0.00577416	0.712637	0.012393	0.00614	0.00241398	1.20938	0.0396646	1.02977	0.0266029	0.01559	0.00281761
4.9	1.40487	1.40922	1.39618	0.72479	0.70005	0.71634	0.00382	0.00542	0.00824	1.18398	1.25541	1.19089	1.05221	1.03618	1.00043	0.01758	0.01621	0.01299		1.40342	0.00663928	0.713727	0.0125753	0.00582667	0.00223789	1.21009	0.0393972	1.02961	0.0265085	0.0155933	0.00235632
4.91667	1.40505	1.41117	1.39944	0.72586	0.6999	0.71615	0.00392	0.00546	0.00821	1.18411	1.25602	1.19136	1.05403	1.03782	1.0013	0.01752	0.01682	0.01303		1.40522	0.00586685	0.71397	0.0131166	0.00586333	0.00217325	1.2105	0.0395907	1.03105	0.027009	0.01579	0.00241572
4.93333	1.4056	1.41155	1.39749	0.72674	0.7006	0.71717	0.00388	0.00532	0.00802	1.18488	1.25733	1.1916	1.05436	1.03711	1.00178	0.01789	0.01626	0.01305		1.40488	0.0070576	0.714837	0.0132253	0.00574	0.00210171	1.21127	0.0400304	1.03108	0.0268031	0.0157333	0.00246261
4.95	1.40721	1.41321	1.40028	0.72723	0.70126	0.71748	0.00369	0.0053	0.00817	1.18403	1.25938	1.1933	1.05537	1.03927	1.00313	0.01799	0.01621	0.0131		1.4069	0.00647057	0.715323	0.0131186	0.00572	0.00226934	1.21224	0.0410896	1.03259	0.026753	0.0157667	0.00247496
4.96667	1.40918	1.41365	1.40147	0.72816	0.70219	0.71884	0.00365	0.00605	0.00861	1.18681	1.25768	1.19299	1.05617	1.03834	1.00386	0.01817	0.01705	0.01316		1.4081	0.0061614	0.716397	0.0131563	0.00610333	0.00248043	1.21249	0.0392546	1.03279	0.026593	0.0161267	0.00262953
4.98333	1.4069	1.4163	1.40109	0.72891	0.70311	0.71933	0.00361	0.0055	0.00797	1.1876	1.25811	1.19406	1.05733	1.03904	1.00426	0.01731	0.01623	0.01382		1.4081	0.00767529	0.717117	0.0130416	0.00569333	0.00218642	1.21326	0.0389782	1.03354	0.0269586	0.0157867	0.00178674
5	1.41018	1.41431	1.40087	0.72917	0.70399	0.71979	0.00442	0.00559	0.00801	1.18788	1.2621	1.19597	1.05673	1.03925	1.00355	0.01779	0.01613	0.01355		1.40845	0.00688436	0.71765	0.0127257	0.00600667	0.00183091	1.21532	0.040717	1.03318	0.0271052	0.0158233	0.00213657
5.01667	1.41062	1.41676	1.40283	0.73033	0.70595	0.72105	0.00392	0.00574	0.00761	1.18731	1.26211	1.19685	1.05763	1.04054	1.00456	0.01805	0.01693	0.01302		1.41007	0.00698127	0.71911	0.0123052	0.00575667	0.00184506	1.21542	0.0407122	1.03424	0.0270895	0.016	0.00264081
5.03333	1.41206	1.41589	1.40375	0.73071	0.70558	0.72076	0.00327	0.00544	0.00786	1.18832	1.26257	1.19504	1.05854	1.04212	1.0055	0.01818	0.01633	0.01348		1.41057	0.00620624	0.719017	0.0126554	0.00552333	0.00229613	1.21531	0.041066	1.03539	0.0271535	0.0159967	0.00236766
5.05	1.41263	1.41917	1.40447	0.73144	0.70639	0.72168	0.00366	0.00572	0.00813	1.18798	1.26285	1.19742	1.05867	1.04239	1.00588	0.0178	0.01682	0.01334		1.41209	0.00736486	0.719837	0.0126263	0.00583667	0.00223728	1.21608	0.0407752	1.03565	0.0270333	0.0159867	0.00234387
5.06667	1.41311	1.41911	1.40661	0.73322	0.70785	0.72315	0.00397	0.00556	0.0083	1.19201	1.2632	1.19728	1.06005	1.04358	1.00911	0.01779	0.01712	0.01362		1.41294	0.00625167	0.721407	0.0127745	0.00594333	0.0021903	1.2175	0.0396679	1.03758	0.0259946	0.0161767	0.00223934
5.08333	1.41258	1.41979	1.40721	0.7334	0.70802	0.72287	0.00379	0.0057	0.00781	1.19115	1.26408	1.19814	1.06111	1.04398	1.00799	0.01831	0.01669	0.01376		1.41319	0.00631239	0.72143	0.0127511	0.00576667	0.00201083	1.21779	0.0402404	1.03769	0.0271123	0.0162533	0.00230622
5.1	1.41518	1.41965	1.40694	0.73506	0.71005	0.72414	0.00385	0.00578	0.00868	1.19035	1.2654	1.19848	1.0617	1.0433	1.00796	0.01841	0.01681	0.01343		1.41392	0.00644751	0.723083	0.0125384	0.00610333	0.00243118	1.21808	0.0411843	1.03765	0.0273114	0.0162167	0.00254247
5.11667	1.41559	1.42119	1.40905	0.73471	0.70945	0.72587	0.00341	0.00564	0.00846	1.19158	1.26475	1.19943	1.06111	1.04422	1.00817	0.0182	0.01708	0.01366		1.41528	0.00607606	0.723343	0.0128181	0.00583667	0.00253074	1.21859	0.0401708	1.03783	0.0270417	0.0163133	0.00236511
5.13333	1.4179	1.42246	1.40917	0.73604	0.71121	0.72573	0.00349	0.00583	0.00816	1.19389	1.26653	1.2011	1.06331	1.04587	1.00909	0.01884	0.01759	0.01361		1.41651	0.00675315	0.724327	0.0124743	0.00582667	0.002335	1.22051	0.0400201	1.03942	0.0276789	0.01668	0.00273117
5.15	1.4188	1.42395	1.40923	0.73798	0.71188	0.72685	0.00386	0.00587	0.00861	1.19337	1.26598	1.19951	1.06422	1.04469	1.00967	0.01867	0.0172	0.01368		1.41733	0.00746978	0.72557	0.013097	0.00611333	0.00238433	1.21962	0.0402661	1.03953	0.0276391	0.0165167	0.00256422
5.16667	1.41894	1.42315	1.41323	0.73873	0.71186	0.72767	0.0037	0.00593	0.00809	1.1947	1.26562	1.20183	1.06311	1.04671	1.01057	0.01827	0.01686	0.01377		1.41844	0.00497887	0.726087	0.0135048	0.00590667	0.00219509	1.22072	0.0390505	1.04013	0.0268809	0.0163	0.00230167
5.18333	1.42136	1.42663	1.41318	0.73814	0.71327	0.72766	0.00408	0.00595	0.00821	1.19367	1.26745	1.20242	1.06422	1.04806	1.01117	0.01873	0.01749	0.01396		1.42039	0.00677726	0.726357	0.0124861	0.00608	0.00206807	1.22118	0.0403091	1.04115	0.0271917	0.0167267	0.00247492
5.2	1.42072	1.42405	1.41288	0.73937	0.71398	0.72845	0.0034	0.00598	0.0079	1.19473	1.26901	1.20277	1.06531	1.04726	1.01282	0.0187	0.01745	0.01389		1.41922	0.00573474	0.727267	0.0127363	0.00576	0.00225805	1.22217	0.0407633	1.0418	0.0266681	0.01668	0.00249574
5.21667	1.42418	1.42617	1.41299	0.73995	0.71414	0.72852	0.00371	0.00572	0.00817	1.19612	1.26886	1.20229	1.06632	1.04921	1.01166	0.01833	0.0177	0.01416		1.42111	0.00710503	0.727537	0.0129331	0.00586667	0.00223361	1.22242	0.0403335	1.0424	0.0279597	0.01673	0.00224787
5.23333	1.42277	1.42883	1.41407	0.74074	0.7156	0.73012	0.00325	0.00558	0.00834	1.1974	1.27033	1.2044	1.0669	1.04901	1.01388	0.01897	0.01734	0.01304		1.42189	0.00741925	0.72882	0.0126203	0.00572333	0.00254803	1.22404	0.0402379	1.04326	0.0269731	0.01645	0.00306354
5.25	1.42351	1.42974	1.41652	0.7414	0.71645	0.73068	0.00386	0.00583	0.00785	1.19637	1.27033	1.2043	1.06686	1.0494	1.01353	0.01881	0.01695	0.01372		1.42326	0.00661364	0.72951	0.0125161	0.00584667	0.00199505	1.22367	0.0406057	1.04326	0.0271895	0.0164933	0.00257555
5.26667	1.42604	1.42989	1.41569	0.74271	0.7165	0.73166	0.00352	0.00598	0.00818	1.19884	1.26992	1.20427	1.06677	1.05136	1.01494	0.01916	0.01775	0.01407		1.42387	0.00734376	0.73029	0.0131586	0.00589333	0.00233121	1.22434	0.0395638	1.04436	0.0266153	0.0169933	0.00262801
5.28333	1.42666	1.43143	1.41738	0.74294	0.71667	0.73206	0.00341	0.00568	0.00827	1.19703	1.27222	1.20603	1.06853	1.05011	1.01545	0.01879	0.01747	0.01403		1.42516	0.00714462	0.730557	0.0131994	0.00578667	0.00243176	1.22509	0.0410602	1.0447	0.0269509	0.0167633	0.00245742
5.3	1.42811	1.43024	1.41934	0.74383	0.71857	0.73212	0.00375	0.00577	0.00808	1.1999	1.27136	1.20562	1.06906	1.05087	1.01552	0.01851	0.0175	0.01389		1.4259	0.00577725	0.731507	0.0126412	0.00586667	0.00216662	1.22563	0.0397094	1.04515	0.0272245	0.0166333	0.00242887
5.31667	1.42699	1.43186	1.41785	0.74436	0.71913	0.73332	0.00396	0.00589	0.00794	1.19971	1.27367	1.20701	1.07028	1.0518	1.01638	0.0192	0.01778	0.01431		1.42557	0.00711262	0.73227	0.0126477	0.00593	0.0019903	1.2268	0.0407573	1.04615	0.0273901	0.0170967	0.0025156
5.33333	1.42828	1.43599	1.41894	0.74552	0.71991	0.73488	0.0034	0.006	0.00799	1.20103	1.27324	1.20663	1.07082	1.05291	1.01606	0.01848	0.0173	0.01389		1.42774	0.00853798	0.733437	0.0128659	0.00579667	0.00230175	1.22697	0.0401716	1.0466	0.0279206	0.0165567	0.00238358
5.35	1.42899	1.4338	1.42191	0.74641	0.72112	0.73511	0.0035	0.00557	0.00774	1.20215	1.27241	1.20722	1.07118	1.05258	1.01679	0.01865	0.01762	0.01402		1.42823	0.00598101	0.734213	0.0126688	0.00560333	0.0021202	1.22726	0.0391831	1.04685	0.027644	0.0167633	0.00243097
5.36667	1.4303	1.435	1.42049	0.74612	0.72172	0.73525	0.00351	0.00596	0.0082	1.20172	1.27506	1.20759	1.07098	1.05401	1.01842	0.01953	0.01745	0.01465		1.4286	0.00740345	0.734363	0.0122241	0.00589	0.00234578	1.22812	0.0407542	1.0478	0.0268241	0.01721	0.00244884
5.38333	1.43187	1.43641	1.42177	0.7477	0.72164	0.73524	0.00375	0.00594	0.00806	1.20337	1.27529	1.20906	1.07343	1.05424	1.01931	0.01867	0.01752	0.01488		1.43002	0.0074939	0.73486	0.0130342	0.00591667	0.00215509	1.22924	0.0399818	1.04899	0.0274388	0.0170233	0.0019432
5.4	1.43082	1.43672	1.42189	0.74726	0.72263	0.73794	0.00346	0.00557	0.0084	1.20239	1.27595	1.20968	1.0732	1.0552	1.01859	0.01918	0.01791	0.01411		1.42981	0.00746641	0.735943	0.0124358	0.00581	0.00247873	1.22934	0.0405297	1.049	0.0278285	0.0170667	0.00263811
5.41667	1.43193	1.43768	1.42577	0.74833	0.72345	0.73815	0.0036	0.00613	0.00784	1.20343	1.27666	1.2109	1.07407	1.0549	1.01967	0.01939	0.01806	0.01433		1.43179	0.00595618	0.736643	0.0125082	0.00585667	0.00213317	1.23033	0.0402964	1.04955	0.0275923	0.01726	0.00262315
5.43333	1.43341	1.43931	1.42383	0.75009	0.72379	0.73848	0.00381	0.00559	0.00828	1.20419	1.2784	1.20932	1.07303	1.05656	1.02125	0.0191	0.01788	0.01423		1.43218	0.00781256	0.737453	0.01318	0.00589333	0.00225039	1.23064	0.0414437	1.05028	0.0264551	0.01707	0.00253403
5.45	1.43338	1.43931	1.42469	0.7509	0.7253	0.73834	0.00375	0.00588	0.00776	1.20535	1.27726	1.21049	1.07469	1.0573	1.02163	0.01913	0.01765	0.01431		1.43246	0.00735329	0.73818	0.0128007	0.00579667	0.0020063	1.23103	0.0401159	1.05121	0.0270497	0.01703	0.00246909
5.46667	1.43471	1.43868	1.42631	0.7511	0.72431	0.73888	0.0038	0.00549	0.00818	1.20463	1.27942	1.21063	1.07399	1.05825	1.02133	0.01948	0.01766	0.01469		1.43323	0.00631582	0.738097	0.0134122	0.00582333	0.00220894	1.23156	0.0415564	1.05119	0.0270306	0.0172767	0.0024179
5.48333	1.43495	1.44063	1.42659	0.75163	0.7266	0.73943	0.00362	0.00571	0.00835	1.20571	1.27994	1.21224	1.07625	1.05718	1.02197	0.01949	0.01776	0.0145		1.43406	0.0070625	0.73922	0.0125163	0.00589333	0.00237032	1.23263	0.0411015	1.0518	0.027537	0.01725	0.00253379
5.5	1.43711	1.44235	1.42822	0.75239	0.7272	0.73973	0.0036	0.00619	0.00803	1.2064	1.27957	1.21239	1.07577	1.05954	1.02135	0.01933	0.01767	0.01457		1.43589	0.00714314	0.739773	0.0125951	0.00594	0.00222556	1.23279	0.0406261	1.05222	0.0279387	0.01719	0.00241603
5.51667	1.4395	1.44317	1.42886	0.75322	0.72711	0.74133	0.00359	0.0056	0.00795	1.20575	1.28074	1.21426	1.07712	1.05884	1.024	0.01936	0.01805	0.015		1.43718	0.00743253	0.740553	0.0130723	0.00571333	0.00218221	1.23358	0.0410599	1.05332	0.0269868	0.01747	0.00223712
5.53333	1.43923	1.44278	1.4302	0.75292	0.72894	0.74238	0.0036	0.00617	0.00823	1.2078	1.28173	1.21349	1.07553	1.05951	1.02384	0.01956	0.01834	0.0144		1.4374	0.00648588	0.741413	0.0120192	0.006	0.00231968	1.23434	0.0411394	1.05296	0.0264602	0.0174333	0.00269684
5.55	1.43784	1.44522	1.43044	0.75438	0.72867	0.74254	0.00357	0.00581	0.0087	1.20611	1.28208	1.2137	1.07761	1.0598	1.02473	0.01978	0.01822	0.01477		1.43783	0.00739	0.741863	0.0128684	0.00602667	0.00257185	1.23396	0.0418427	1.05405	0.0269054	0.01759	0.00256373
5.56667	1.44047	1.44362	1.43023	0.75499	0.72947	0.7431	0.00377	0.00577	0.0082	1.2094	1.28297	1.21342	1.07747	1.061	1.0252	0.0198	0.01841	0.01448		1.43811	0.00700086	0.74252	0.0127699	0.00591333	0.00221848	1.23526	0.0413641	1.05456	0.0267241	0.0175633	0.00275921
5.58333	1.44025	1.44548	1.4316	0.75554	0.73018	0.7438	0.00357	0.0054	0.00801	1.21026	1.28343	1.21569	1.0782	1.06214	1.02564	0.01956	0.01826	0.01497		1.43911	0.00700987	0.743173	0.0126916	0.00566	0.00223139	1.23646	0.0407677	1.05533	0.0269343	0.0175967	0.00236581
5.6	1.44137	1.44424	1.43414	0.75667	0.7313	0.74516	0.00392	0.00602	0.00787	1.20901	1.2844	1.21688	1.07931	1.06245	1.02732	0.0195	0.01824	0.01509		1.43992	0.00520448	0.744377	0.0127031	0.00593667	0.00197632	1.23676	0.0414418	1.05636	0.0265246	0.01761	0.0022715
5.61667	1.44327	1.44626	1.43206	0.75754	0.73173	0.74497	0.00365	0.00566	0.00817	1.21018	1.28473	1.21721	1.079	1.06212	1.02691	0.01956	0.01815	0.01472		1.44053	0.00748603	0.744747	0.0129064	0.00582667	0.0022646	1.23737	0.0411624	1.05601	0.0265771	0.0174767	0.00248926
5.63333	1.44197	1.44848	1.4339	0.75877	0.73183	0.74575	0.00403	0.00554	0.00797	1.21133	1.28458	1.21748	1.07979	1.06228	1.02783	0.02036	0.01823	0.01551		1.44145	0.0073039	0.74545	0.0134725	0.00584667	0.00198782	1.2378	0.0406321	1.05663	0.0264362	0.0180333	0.00243097
5.65	1.44594	1.44793	1.4347	0.75887	0.73273	0.74683	0.00377	0.00562	0.00808	1.2122	1.28586	1.2192	1.08052	1.06467	1.02879	0.0203	0.01781	0.01514		1.44286	0.00713361	0.746143	0.0130835	0.00582333	0.00216218	1.23909	0.0406578	1.05799	0.0265034	0.01775	0.00258052
5.66667	1.44587	1.44975	1.43644	0.75936	0.73392	0.74614	0.00348	0.00533	0.0086	1.21258	1.28472	1.21827	1.08154	1.06498	1.02824	0.01965	0.01865	0.01496		1.44402	0.00684514	0.746473	0.0127233	0.00580333	0.00259261	1.23852	0.0401085	1.05825	0.0272793	0.0177533	0.00247023
5.68333	1.44529	1.44889	1.437	0.75996	0.73378	0.74639	0.00386	0.00598	0.00824	1.21342	1.28738	1.21981	1.08202	1.06533	1.02883	0.02012	0.01846	0.0147		1.44373	0.00609722	0.74671	0.0130929	0.00602667	0.00219037	1.2402	0.0409809	1.05873	0.0272029	0.01776	0.00277698
5.7	1.44722	1.44972	1.43924	0.76099	0.73464	0.74784	0.00362	0.00612	0.00836	1.21417	1.28703	1.21957	1.08361	1.06596	1.02992	0.02	0.01864	0.01511		1.44539	0.00547359	0.747823	0.013175	0.00603333	0.00237119	1.24026	0.0405968	1.05983	0.0273649	0.0179167	0.00252397
5.71667	1.44755	1.45146	1.43823	0.76111	0.73437	0.74773	0.00351	0.00611	0.00799	1.21492	1.2874	1.22008	1.08316	1.0661	1.0309	0.02037	0.01879	0.01551		1.44575	0.00679685	0.747737	0.01337	0.00587	0.00224962	1.2408	0.0404392	1.06005	0.0266496	0.0182233	0.00247906
5.73333	1.4486	1.45176	1.43933	0.76218	0.73566	0.74917	0.00408	0.00615	0.00873	1.2139	1.28907	1.22012	1.08472	1.06604	1.03232	0.01983	0.01848	0.01574		1.44656	0.00646044	0.749003	0.0132608	0.00632	0.00232966	1.24103	0.0417199	1.06103	0.0265573	0.0180167	0.00208399
5.75	1.4488	1.4528	1.43867	0.76275	0.73692	0.75102	0.00421	0.00621	0.00866	1.21394	1.29009	1.22232	1.08524	1.0681	1.03123	0.02027	0.01894	0.01484		1.44676	0.00728324	0.75023	0.0129331	0.00636	0.00222879	1.24212	0.0417569	1.06152	0.0275991	0.0180167	0.00283031
5.76667	1.44762	1.45315	1.43993	0.76257	0.73717	0.75061	0.00369	0.00581	0.00809	1.21576	1.29069	1.22413	1.08391	1.06801	1.03319	0.02015	0.01881	0.01511		1.4469	0.00663934	0.750117	0.0127072	0.00586333	0.00220048	1.24353	0.0410585	1.0617	0.0259415	0.0180233	0.00261047
5.78333	1.45085	1.45499	1.44201	0.76332	0.73752	0.75146	0.004	0.0058	0.00782	1.21606	1.29094	1.22272	1.08511	1.06924	1.03209	0.02018	0.01873	0.015		1.44928	0.0066303	0.750767	0.012914	0.00587333	0.00191106	1.24324	0.0414434	1.06215	0.0272124	0.01797	0.00267232
5.8	1.44951	1.45422	1.44366	0.76472	0.73863	0.75173	0.00373	0.00579	0.00808	1.21642	1.29085	1.22423	1.08689	1.06879	1.03192	0.01997	0.01868	0.01548		1.44913	0.00529025	0.751693	0.013045	0.00586667	0.00217601	1.24383	0.0409045	1.06253	0.028014	0.0180433	0.00231172
5.81667	1.45489	1.45463	1.44147	0.76421	0.73925	0.75159	0.00377	0.00614	0.008	1.21673	1.29101	1.22286	1.08558	1.06981	1.03455	0.02035	0.01869	0.01523		1.45033	0.00767409	0.751683	0.0124803	0.00597	0.00212012	1.24353	0.0412301	1.06331	0.026128	0.01809	0.0026122
5.83333	1.45151	1.45557	1.4448	0.76549	0.73987	0.75273	0.00358	0.00569	0.00808	1.21785	1.29123	1.22255	1.08745	1.07132	1.0351	0.02029	0.01917	0.0153		1.45063	0.00543907	0.752697	0.01281	0.00578333	0.00225145	1.24388	0.0410765	1.06462	0.0268098	0.0182533	0.00261825
5.85	1.45353	1.4573	1.44487	0.76581	0.74111	0.75332	0.0038	0.00572	0.00812	1.21846	1.29314	1.22328	1.08649	1.07187	1.03403	0.02086	0.01916	0.01548		1.4519	0.0063733	0.753413	0.0123503	0.00588	0.00216444	1.24496	0.0417946	1.06413	0.0270729	0.0185	0.00275005
5.86667	1.45501	1.45822	1.44485	0.7666	0.74051	0.75383	0.00391	0.00599	0.00816	1.21807	1.29275	1.22372	1.08701	1.07041	1.03555	0.02047	0.01948	0.01567		1.45269	0.00697957	0.753647	0.013046	0.00602	0.00212516	1.24485	0.0415816	1.06432	0.0262644	0.01854	0.0025343
5.88333	1.45704	1.45731	1.44529	0.76713	0.74114	0.75474	0.00358	0.00613	0.00827	1.21894	1.29479	1.22529	1.0902	1.07103	1.0351	0.02057	0.01955	0.01552		1.45321	0.00686314	0.754337	0.0129997	0.00599333	0.00234798	1.24634	0.0420789	1.06544	0.0279716	0.0185467	0.00267032
5.9	1.45797	1.46014	1.44893	0.76779	0.74257	0.75528	0.00356	0.00564	0.00803	1.21966	1.29408	1.22641	1.08869	1.07148	1.03612	0.02058	0.01932	0.01513		1.45568	0.00594551	0.755213	0.0126101	0.00574333	0.00223679	1.24672	0.0411565	1.06543	0.0268021	0.0183433	0.00285325
5.91667	1.45715	1.46185	1.44883	0.76804	0.74364	0.75562	0.00372	0.00568	0.00822	1.22014	1.29545	1.22684	1.09046	1.07272	1.03779	0.02071	0.01976	0.01558		1.45594	0.00659334	0.755767	0.0122007	0.00587333	0.00225622	1.24748	0.041681	1.06699	0.0267984	0.0186833	0.00272922
5.93333	1.46016	1.4606	1.44804	0.76986	0.74446	0.75607	0.00409	0.00587	0.0084	1.22113	1.29396	1.22754	1.09005	1.0726	1.03716	0.02064	0.01924	0.01532		1.45627	0.0071279	0.756797	0.0127156	0.00612	0.00216585	1.24754	0.0403256	1.0666	0.0269501	0.0184	0.00275768
5.95	1.45852	1.46134	1.44887	0.77083	0.74489	0.75716	0.00397	0.00582	0.00824	1.22075	1.29785	1.22722	1.09209	1.07264	1.0391	0.02021	0.01902	0.01539		1.45624	0.00653931	0.757627	0.0129763	0.00601	0.00214133	1.24861	0.0427685	1.06794	0.0268054	0.0182067	0.00251082
5.96667	1.45955	1.46168	1.44947	0.76945	0.7449	0.75817	0.00364	0.00623	0.00832	1.22161	1.29777	1.22833	1.09215	1.07295	1.03788	0.02052	0.01932	0.01581		1.4569	0.00652211	0.757507	0.0122884	0.00606333	0.00234445	1.24924	0.0421652	1.06766	0.027519	0.01855	0.00244759
5.98333	1.46018	1.46367	1.45188	0.76958	0.74544	0.75843	0.00401	0.00561	0.00797	1.22235	1.29813	1.22801	1.09177	1.07383	1.03878	0.02066	0.01927	0.01565		1.45858	0.00605632	0.757817	0.0120817	0.00586333	0.00199212	1.2495	0.0422127	1.06813	0.0269515	0.0185267	0.00258639
6	1.46117	1.46436	1.45311	0.77115	0.74643	0.75853	0.00382	0.00622	0.00804	1.22347	1.29871	1.2287	1.093	1.07592	1.04028	0.0211	0.01961	0.01591		1.45955	0.00579802	0.758703	0.0123609	0.00602667	0.00211663	1.25029	0.0420115	1.06973	0.026899	0.0188733	0.00267227
6.01667	1.4601	1.46487	1.45136	0.77214	0.74706	0.75858	0.00376	0.00585	0.00835	1.22442	1.29976	1.2306	1.09299	1.07467	1.03934	0.02109	0.01936	0.01597		1.45878	0.00685153	0.75926	0.0125538	0.00598667	0.00229805	1.25159	0.0418278	1.069	0.0272707	0.0188067	0.00260446
6.03333	1.46222	1.46561	1.45232	0.77247	0.7479	0.7608	0.00373	0.00601	0.00816	1.2244	1.29755	1.232	1.09407	1.07668	1.04029	0.02065	0.01998	0.01538		1.46005	0.00690563	0.76039	0.0122901	0.00596667	0.00221532	1.25132	0.0402192	1.07035	0.0274437	0.01867	0.00286885
6.05	1.46408	1.46851	1.45064	0.77265	0.74799	0.76052	0.00394	0.00602	0.00799	1.22517	1.29899	1.2312	1.09381	1.07771	1.04098	0.02106	0.01918	0.0159		1.46108	0.00930587	0.760387	0.0123305	0.00598333	0.00202525	1.25179	0.0409903	1.07083	0.027078	0.0187133	0.00261146
6.06667	1.46462	1.46642	1.45312	0.77415	0.74847	0.76068	0.00362	0.0056	0.00785	1.2255	1.30068	1.23217	1.09503	1.07782	1.04165	0.02094	0.01942	0.01586		1.46139	0.00721549	0.7611	0.0128452	0.00569	0.00211644	1.25278	0.0416136	1.0715	0.0272454	0.01874	0.00260737
6.08333	1.46353	1.46811	1.45543	0.77415	0.74899	0.76124	0.0041	0.00625	0.00813	1.22538	1.30138	1.23196	1.0947	1.0776	1.04229	0.02122	0.01998	0.01597		1.46236	0.00642091	0.76146	0.0125814	0.00616	0.00201651	1.25291	0.0421079	1.07153	0.0267271	0.0190567	0.00274409
6.1	1.46427	1.4681	1.45552	0.77491	0.74981	0.76219	0.00361	0.0058	0.00845	1.22568	1.30288	1.23343	1.09584	1.07861	1.04362	0.02104	0.01989	0.01599		1.46263	0.00644836	0.762303	0.0125504	0.00595333	0.00242364	1.254	0.0425112	1.07269	0.0266086	0.0189733	0.00264685
6.11667	1.46785	1.46798	1.45699	0.7759	0.75052	0.76206	0.00349	0.00594	0.00834	1.2269	1.30058	1.23252	1.09685	1.08017	1.04269	0.02134	0.01972	0.01573		1.46427	0.00630789	0.762827	0.0127074	0.00592333	0.00242504	1.25333	0.0410132	1.07324	0.0277377	0.01893	0.00288723
6.13333	1.4662	1.46933	1.45695	0.77546	0.75155	0.76251	0.00381	0.00593	0.00788	1.22769	1.30068	1.23322	1.09655	1.07973	1.04394	0.02125	0.01955	0.01614		1.46416	0.00643718	0.763173	0.0119688	0.00587333	0.00203559	1.25386	0.0406386	1.07341	0.026869	0.01898	0.00260225
6.15	1.46663	1.47083	1.45825	0.77648	0.75121	0.7634	0.00405	0.00556	0.00801	1.22811	1.30406	1.23431	1.09808	1.07971	1.04444	0.02093	0.01987	0.01598		1.46524	0.0064047	0.763697	0.0126376	0.00587333	0.00199851	1.25549	0.0421741	1.07408	0.0272601	0.0189267	0.00260634
6.16667	1.46545	1.4694	1.45818	0.7774	0.75289	0.76425	0.00326	0.00586	0.00802	1.22824	1.30356	1.2352	1.09867	1.08005	1.0446	0.02135	0.01946	0.01604		1.46434	0.00569128	0.764847	0.0122659	0.00571333	0.00238339	1.25567	0.0416226	1.07444	0.0274681	0.01895	0.00269149
6.18333	1.47029	1.47222	1.46085	0.77706	0.75329	0.76495	0.00345	0.00561	0.00834	1.23033	1.30428	1.23415	1.09838	1.081	1.04553	0.02182	0.01982	0.01637		1.46779	0.00608434	0.7651	0.0118857	0.0058	0.00245053	1.25625	0.0416361	1.07497	0.0269361	0.0193367	0.00275696
6.2	1.47017	1.4716	1.45679	0.77779	0.75218	0.76452	0.00394	0.00556	0.00813	1.22797	1.30311	1.23657	1.10125	1.08211	1.04573	0.02151	0.01969	0.01655		1.46619	0.0081691	0.76483	0.0128078	0.00587667	0.00211287	1.25588	0.0411249	1.07636	0.0282026	0.01925	0.0025091
6.21667	1.47119	1.47265	1.46072	0.7788	0.75417	0.76571	0.00362	0.00529	0.00808	1.22973	1.3044	1.23536	1.10085	1.08185	1.04634	0.02165	0.01954	0.0162		1.46819	0.0065074	0.766227	0.0123231	0.00566333	0.00225332	1.2565	0.0415809	1.07635	0.0276686	0.01913	0.00274804
6.23333	1.47192	1.47437	1.46091	0.77896	0.75457	0.76687	0.00369	0.00589	0.00827	1.22973	1.30618	1.23786	1.10017	1.08216	1.04612	0.02157	0.02002	0.01642		1.46907	0.00716931	0.7668	0.0121952	0.00595	0.00229059	1.25792	0.0419887	1.07615	0.0275216	0.0193367	0.00264213
6.25	1.47469	1.47549	1.45964	0.78049	0.75495	0.76655	0.00396	0.00521	0.00849	1.23052	1.305	1.23683	1.09974	1.08279	1.04672	0.02165	0.01983	0.01641		1.46994	0.00892903	0.76733	0.0127879	0.00588667	0.00233958	1.25745	0.0413002	1.07642	0.0270785	0.0192967	0.0026604
6.26667	1.47287	1.47381	1.46061	0.78085	0.75525	0.76692	0.00369	0.00541	0.00844	1.23174	1.30729	1.23718	1.10097	1.08337	1.04858	0.02181	0.01998	0.01609		1.4691	0.00736468	0.767673	0.0128166	0.00584667	0.00240492	1.25874	0.0421363	1.07764	0.0266609	0.0192933	0.00292117
6.28333	1.47439	1.47515	1.46355	0.78059	0.75682	0.76797	0.00328	0.00582	0.00802	1.23136	1.30793	1.23766	1.10155	1.08437	1.04925	0.02197	0.02011	0.01642		1.47103	0.00648901	0.76846	0.0118926	0.00570667	0.00237203	1.25898	0.0425059	1.07839	0.0266579	0.0195	0.00282484
6.3	1.4724	1.47601	1.46221	0.7814	0.75602	0.76805	0.00382	0.00601	0.00837	1.2325	1.3077	1.23815	1.10298	1.08324	1.04877	0.02132	0.02017	0.01653		1.47021	0.00715668	0.76849	0.0126957	0.00606667	0.00227553	1.25945	0.0418811	1.07833	0.0274365	0.01934	0.00250054
6.31667	1.47492	1.47484	1.46531	0.78206	0.75673	0.76759	0.00419	0.00598	0.00843	1.23251	1.30801	1.23883	1.10336	1.08532	1.05023	0.02216	0.02063	0.0163		1.47169	0.00552539	0.768793	0.0127078	0.0062	0.00212854	1.25978	0.0418849	1.07964	0.0270171	0.0196967	0.00303945
6.33333	1.47414	1.47668	1.46501	0.78107	0.75662	0.77027	0.00364	0.00578	0.00818	1.23325	1.30786	1.2384	1.10225	1.08545	1.04874	0.02193	0.02068	0.01633		1.47194	0.00613728	0.76932	0.0122527	0.00586667	0.00227124	1.25984	0.0416691	1.07881	0.0273654	0.0196467	0.00293953
6.35	1.47426	1.47808	1.46575	0.78318	0.75692	0.76986	0.00387	0.00554	0.00839	1.23432	1.31009	1.24096	1.10178	1.08646	1.04902	0.02179	0.02018	0.01652		1.4727	0.00631191	0.769987	0.0131305	0.00593333	0.00228553	1.26179	0.0419606	1.07909	0.0271418	0.0194967	0.00270064
6.36667	1.47511	1.47986	1.46475	0.78408	0.75718	0.77044	0.00357	0.00553	0.00784	1.23439	1.30998	1.24147	1.10376	1.08681	1.05035	0.02186	0.0205	0.01653		1.47324	0.00772662	0.770567	0.0134504	0.00564667	0.00213739	1.26195	0.0417484	1.08031	0.0272924	0.01963	0.00276946
6.38333	1.47727	1.4795	1.46481	0.78428	0.75712	0.77094	0.00386	0.00554	0.00823	1.23548	1.31003	1.23951	1.10503	1.08581	1.051	0.02197	0.02022	0.01651		1.47386	0.00791644	0.77078	0.0135807	0.00587667	0.00220437	1.26167	0.0419266	1.08061	0.0273873	0.0195667	0.00278802
6.4	1.47952	1.481	1.46724	0.78502	0.7572	0.77104	0.00367	0.00499	0.00826	1.23505	1.31058	1.24156	1.10597	1.0869	1.05173	0.02221	0.02071	0.01684		1.47592	0.00755344	0.771087	0.0139101	0.00564	0.00236303	1.2624	0.0418548	1.08153	0.0275154	0.01992	0.00277079
6.41667	1.48009	1.48061	1.46703	0.78526	0.75742	0.77031	0.00372	0.00608	0.0082	1.23495	1.31225	1.24026	1.10438	1.0871	1.05145	0.02206	0.02052	0.01711		1.47591	0.0076947	0.770997	0.0139327	0.006	0.00224107	1.26249	0.043178	1.08098	0.0269911	0.0198967	0.00253319
6.43333	1.4797	1.48229	1.46749	0.78644	0.75738	0.77329	0.00359	0.00608	0.00805	1.23666	1.31112	1.24228	1.1062	1.08909	1.0532	0.02264	0.02065	0.0169		1.47649	0.00790393	0.77237	0.0145518	0.00590667	0.00223505	1.26335	0.0414625	1.08283	0.0270489	0.0200633	0.00291462
6.45	1.47958	1.48226	1.46846	0.78518	0.75862	0.77328	0.00329	0.00571	0.00835	1.23768	1.31194	1.24499	1.10716	1.08927	1.05332	0.02181	0.0205	0.01669		1.47677	0.00731752	0.77236	0.0133039	0.00578333	0.0025308	1.26487	0.0409273	1.08325	0.0274202	0.0196667	0.00265978
6.46667	1.48233	1.4806	1.4686	0.78776	0.75862	0.7734	0.00381	0.0057	0.00855	1.23851	1.31378	1.24367	1.10681	1.0895	1.05338	0.022	0.02073	0.01743		1.47718	0.00747781	0.77326	0.0145705	0.00602	0.00238615	1.26532	0.0420468	1.08323	0.0272613	0.0200533	0.00235895
6.48333	1.48177	1.4835	1.47118	0.7876	0.75803	0.77384	0.00337	0.00582	0.0086	1.23751	1.31463	1.2426	1.10716	1.08956	1.054	0.02251	0.02107	0.01639		1.47882	0.00666988	0.773157	0.0147968	0.00593	0.00261673	1.26491	0.043131	1.08357	0.0270809	0.01999	0.00319975
6.5	1.48108	1.4829	1.47044	0.78761	0.75862	0.77394	0.0035	0.00545	0.00877	1.23759	1.31421	1.24447	1.10572	1.08984	1.05372	0.02248	0.02053	0.01676		1.47814	0.0067302	0.77339	0.0145028	0.00590667	0.00266451	1.26542	0.0423903	1.08309	0.0266484	0.0199233	0.00290786
6.51667	1.48228	1.48393	1.47119	0.78857	0.74087	0.77528	0.00316	0.00551	0.00879	1.23994	1.31483	1.24417	1.10802	1.08966	1.05429	0.02231	0.02061	0.01679		1.47913	0.00692842	0.76824	0.0246169	0.00582	0.00282777	1.26631	0.0420699	1.08399	0.0273101	0.0199033	0.00282704
6.53333	1.48238	1.48515	1.47211	0.78792	0.74279	0.7751	0.00383	0.00607	0.00887	1.24093	1.31506	1.24459	1.10871	1.09108	1.05511	0.02265	0.02097	0.0168		1.47988	0.00687007	0.768603	0.0232558	0.00625667	0.00252518	1.26686	0.0417825	1.08497	0.0273179	0.02014	0.00301203
6.55	1.48419	1.48565	1.47293	0.78897	0.74479	0.77499	0.00371	0.00607	0.00854	1.24196	1.31521	1.2453	1.10781	1.0918	1.05548	0.02221	0.02099	0.01742		1.48092	0.00696081	0.769583	0.0225808	0.00610667	0.00241521	1.26749	0.0413605	1.08503	0.0268138	0.0202067	0.00248922
6.56667	1.48523	1.48742	1.47343	0.78963	0.74658	0.77612	0.00369	0.00588	0.00859	1.24113	1.31503	1.2467	1.10839	1.09271	1.05541	0.02253	0.02096	0.0169		1.48203	0.00752503	0.770777	0.0220168	0.00605333	0.00245459	1.26762	0.0411526	1.0855	0.0272153	0.02013	0.00290532
6.58333	1.48606	1.48701	1.473	0.79099	0.74891	0.7761	0.00382	0.00606	0.00833	1.24133	1.31766	1.24716	1.10986	1.09285	1.0564	0.02293	0.02139	0.01699		1.48202	0.00782886	0.772	0.0213375	0.00607	0.00225502	1.26872	0.0424863	1.08637	0.0273127	0.0204367	0.00308262
6.6	1.48703	1.48854	1.47487	0.791	0.75096	0.77656	0.00388	0.00635	0.00889	1.24049	1.31619	1.24699	1.11058	1.09379	1.05784	0.02236	0.02087	0.01736		1.48348	0.0074946	0.77284	0.0202776	0.00637333	0.00250508	1.26789	0.0419551	1.0874	0.0269438	0.0201967	0.00256711
6.61667	1.48573	1.48784	1.47366	0.79233	0.75228	0.77647	0.00313	0.00582	0.00855	1.24262	1.31727	1.24804	1.11081	1.09213	1.05724	0.02284	0.02143	0.01753		1.48241	0.00765081	0.773693	0.0201689	0.00583333	0.00271002	1.26931	0.0416229	1.08673	0.0271907	0.0206	0.00275058
6.63333	1.48668	1.48925	1.47618	0.79237	0.75444	0.77847	0.00431	0.00568	0.00858	1.24219	1.31686	1.24616	1.11097	1.09387	1.05749	0.02257	0.02161	0.01714		1.48404	0.00692435	0.775093	0.0191891	0.00619	0.00218021	1.2684	0.0420116	1.08744	0.0273131	0.02044	0.00289791
6.65	1.48709	1.48939	1.47484	0.79185	0.75625	0.77827	0.00379	0.00555	0.00888	1.2421	1.31875	1.24634	1.11238	1.09402	1.05853	0.02269	0.0213	0.01704		1.48377	0.0078215	0.775457	0.017966	0.00607333	0.00258504	1.26906	0.0430821	1.08831	0.0273753	0.0203433	0.00294398
6.66667	1.48822	1.48958	1.47565	0.7925	0.75814	0.77906	0.00361	0.0057	0.00921	1.2438	1.3192	1.24871	1.11243	1.09506	1.05917	0.02299	0.02154	0.01753		1.48448	0.00768005	0.776567	0.0173152	0.00617333	0.00282985	1.27057	0.0421863	1.08889	0.0271614	0.0206867	0.00282826
6.68333	1.48854	1.4914	1.47722	0.79321	0.75987	0.77934	0.00362	0.00509	0.00884	1.24379	1.31898	1.24893	1.1117	1.09485	1.05979	0.0227	0.02144	0.01707		1.48572	0.00749883	0.777473	0.0167482	0.00585	0.00269171	1.27057	0.0420059	1.08878	0.026482	0.0204033	0.0029547
6.7	1.48955	1.48831	1.47816	0.79471	0.76175	0.77939	0.00306	0.0055	0.00835	1.24509	1.31844	1.2509	1.11444	1.09453	1.06026	0.02276	0.02161	0.01728		1.48534	0.0062489	0.778617	0.0164936	0.00563667	0.00264765	1.27148	0.0407751	1.08974	0.0274053	0.02055	0.00288969
6.71667	1.4891	1.49133	1.47878	0.7944	0.7638	0.78043	0.00343	0.00597	0.00851	1.24274	1.32144	1.24997	1.11281	1.09618	1.06132	0.0229	0.02137	0.01698		1.4864	0.00669549	0.779543	0.0153193	0.00597	0.00254	1.27138	0.0435008	1.0901	0.0262774	0.0204167	0.00307298
6.73333	1.48838	1.49315	1.47833	0.7951	0.76576	0.78037	0.00385	0.00548	0.00879	1.24514	1.32126	1.25033	1.11333	1.0948	1.05965	0.02252	0.02123	0.01703		1.48662	0.00756514	0.78041	0.01467	0.00604	0.00251716	1.27224	0.0425289	1.08926	0.0272654	0.02026	0.00287066
6.75	1.49089	1.49268	1.47825	0.79582	0.7654	0.78086	0.0036	0.00563	0.00873	1.24594	1.32189	1.25072	1.11429	1.09759	1.0604	0.02319	0.02144	0.01755		1.48727	0.00786552	0.780693	0.0152107	0.00598667	0.00258353	1.27285	0.0425371	1.09076	0.0275866	0.0207267	0.00288687
6.76667	1.49124	1.49286	1.4805	0.79638	0.76843	0.7818	0.00307	0.00531	0.00846	1.24634	1.32039	1.25005	1.11484	1.09759	1.06181	0.02298	0.02159	0.01732		1.4882	0.00671741	0.782203	0.0139794	0.00561333	0.00270777	1.27226	0.0417231	1.09141	0.0270492	0.02063	0.00294959
6.78333	1.49354	1.49507	1.47958	0.79677	0.76816	0.78256	0.0039	0.00568	0.00882	1.24653	1.32009	1.25298	1.11505	1.09853	1.06425	0.02332	0.02147	0.01771		1.4894	0.00853583	0.782497	0.0143051	0.00613333	0.00249113	1.2732	0.0407358	1.09261	0.0259123	0.0208333	0.00285868
6.8	1.49093	1.49524	1.48064	0.79794	0.76953	0.78249	0.00358	0.00546	0.00916	1.24727	1.32108	1.2535	1.1156	1.09747	1.06231	0.02292	0.02127	0.01783		1.48894	0.00750134	0.78332	0.0142232	0.00606667	0.00283904	1.27395	0.0409345	1.09179	0.0270947	0.0206733	0.00259693
6.81667	1.48976	1.49501	1.48194	0.79662	0.7712	0.78372	0.00367	0.00589	0.00879	1.24685	1.32233	1.25198	1.11621	1.09732	1.06262	0.02331	0.0218	0.01819		1.4889	0.00657698	0.783847	0.0127105	0.00611667	0.00256752	1.27372	0.0421756	1.09205	0.0271809	0.0211	0.0026308
6.83333	1.49386	1.49612	1.48128	0.79751	0.77171	0.78315	0.00346	0.00581	0.00864	1.24685	1.32156	1.25342	1.117	1.09919	1.06285	0.02292	0.02146	0.01738		1.49042	0.00799572	0.784123	0.0129275	0.00597	0.0025937	1.27394	0.0413679	1.09301	0.0275984	0.0205867	0.0028714
6.85	1.49204	1.49613	1.48326	0.79876	0.77214	0.78395	0.00362	0.00584	0.00858	1.24583	1.32386	1.25362	1.11723	1.10101	1.06378	0.0236	0.02182	0.01798		1.49048	0.00657588	0.78495	0.0133381	0.00601333	0.00248454	1.27444	0.0429787	1.09401	0.0274046	0.0211333	0.00287223
6.86667	1.49599	1.49801	1.48402	0.79906	0.7741	0.78419	0.00386	0.00576	0.00825	1.24738	1.32188	1.25464	1.11721	1.10063	1.0636	0.02374	0.02186	0.0172		1.49267	0.00756176	0.785783	0.0125561	0.00595667	0.0022016	1.27463	0.0410775	1.09381	0.0274474	0.0209333	0.00336704
6.88333	1.49547	1.49734	1.48325	0.79934	0.77468	0.78472	0.00381	0.00581	0.00882	1.2498	1.32554	1.25533	1.11754	1.10212	1.06423	0.02358	0.0219	0.01764		1.49202	0.00765238	0.786247	0.0124007	0.00614667	0.00252191	1.27689	0.0422228	1.09463	0.0274329	0.02104	0.00306196
6.9	1.49659	1.49653	1.48529	0.79939	0.77428	0.7854	0.00375	0.00541	0.00842	1.25112	1.32644	1.25531	1.11693	1.10198	1.06512	0.02336	0.02147	0.0182		1.4928	0.00650681	0.786357	0.0125823	0.00586	0.0023673	1.27762	0.0423284	1.09468	0.026666	0.02101	0.00261057
6.91667	1.4956	1.49934	1.48478	0.80021	0.77582	0.78592	0.00381	0.00568	0.00856	1.24997	1.32434	1.25642	1.11869	1.09995	1.0663	0.02326	0.02227	0.01747		1.49324	0.00756145	0.787317	0.0122548	0.00601667	0.00239283	1.27691	0.041202	1.09498	0.0265463	0.021	0.00309689
6.93333	1.49994	1.49711	1.48569	0.80129	0.77585	0.78503	0.00399	0.00529	0.00867	1.25018	1.32775	1.25524	1.11882	1.10234	1.06549	0.02363	0.02152	0.01752		1.49425	0.00754418	0.78739	0.0128832	0.00598333	0.00241581	1.27772	0.0433982	1.09555	0.0273057	0.02089	0.00310334
6.95	1.49896	1.4997	1.48751	0.80157	0.77654	0.78802	0.00354	0.00591	0.00852	1.24971	1.32607	1.25702	1.11882	1.10297	1.06635	0.02336	0.02206	0.01847		1.49539	0.0068343	0.78871	0.0125293	0.00599	0.00249096	1.2776	0.0421351	1.09605	0.0269114	0.0212967	0.00253279
6.96667	1.49822	1.49828	1.48899	0.8027	0.77671	0.78731	0.00329	0.00623	0.00822	1.25288	1.32593	1.25745	1.11989	1.10217	1.06693	0.0233	0.02204	0.0179		1.49516	0.00534635	0.788907	0.0130684	0.00591333	0.00248021	1.27875	0.04092	1.09633	0.0269587	0.02108	0.0028251
6.98333	1.50092	1.50078	1.48843	0.80313	0.77718	0.78714	0.00397	0.00589	0.00824	1.25037	1.32923	1.25686	1.12119	1.10293	1.06584	0.02349	0.02163	0.01846		1.49671	0.00717103	0.78915	0.0130912	0.00603333	0.00213861	1.27882	0.0437768	1.09665	0.0282038	0.0211933	0.00254327
7	1.49944	1.49926	1.48938	0.8045	0.77926	0.78763	0.00368	0.00577	0.00862	1.25255	1.32787	1.25868	1.12031	1.10216	1.06859	0.02339	0.02217	0.01829		1.49603	0.00575689	0.790463	0.0128563	0.00602333	0.00247972	1.2797	0.0418289	1.09702	0.0262403	0.0212833	0.00266311
7.01667	1.49844	1.4995	1.4872	0.8031	0.78009	0.7878	0.00374	0.0056	0.00852	1.25324	1.3294	1.26019	1.12171	1.10485	1.06767	0.02368	0.02191	0.01841		1.49505	0.00681605	0.79033	0.0117118	0.00595333	0.00240951	1.28094	0.0421083	1.09808	0.0276494	0.0213333	0.00268191
7.03333	1.50093	1.50192	1.48791	0.80411	0.7794	0.78857	0.00379	0.00554	0.00866	1.25281	1.32817	1.25868	1.1224	1.10556	1.0688	0.02359	0.02231	0.01796		1.49692	0.00781857	0.790693	0.0124911	0.00599667	0.00246691	1.27989	0.0419175	1.09892	0.02741	0.0212867	0.00295121
7.05	1.5019	1.50184	1.48864	0.80381	0.78057	0.78904	0.0039	0.00549	0.00845	1.25385	1.3293	1.26119	1.12128	1.10557	1.06898	0.02414	0.02209	0.01816		1.49746	0.0076384	0.79114	0.0117615	0.00594667	0.00230912	1.28145	0.0416044	1.09861	0.0268357	0.0214633	0.00303885
7.06667	1.50172	1.50123	1.49103	0.80508	0.78072	0.7892	0.00365	0.0054	0.00829	1.25331	1.32804	1.25957	1.12219	1.10512	1.06883	0.02365	0.02183	0.01845		1.49799	0.0060354	0.791667	0.0123659	0.00578	0.00234322	1.28031	0.0414566	1.09871	0.0272508	0.02131	0.00263871
7.08333	1.50471	1.50255	1.48968	0.80509	0.78088	0.79058	0.00386	0.00576	0.00795	1.25384	1.33146	1.26067	1.12068	1.10672	1.06879	0.02418	0.02234	0.01823		1.49898	0.00812612	0.792183	0.0121844	0.00585667	0.00204671	1.28199	0.0429782	1.09873	0.0268519	0.0215833	0.00304631
7.1	1.50237	1.50063	1.48972	0.80532	0.78164	0.79082	0.00367	0.00578	0.00857	1.25573	1.33092	1.26157	1.12393	1.10672	1.07014	0.02363	0.0221	0.01845		1.49757	0.00685661	0.792593	0.0119392	0.00600667	0.00245785	1.28274	0.0418272	1.10026	0.0274701	0.0213933	0.00266132
7.11667	1.50242	1.50369	1.48894	0.80665	0.78125	0.79132	0.00371	0.00574	0.00851	1.25548	1.33203	1.26012	1.12402	1.10848	1.07135	0.02403	0.02259	0.01862		1.49835	0.008174	0.793073	0.0127905	0.00598667	0.00240949	1.28254	0.0429195	1.10128	0.0270625	0.0217467	0.00280186
7.13333	1.50332	1.50655	1.49432	0.80723	0.78146	0.79163	0.0038	0.00588	0.00849	1.25558	1.33235	1.26077	1.1242	1.10718	1.07106	0.02384	0.02224	0.01842		1.5014	0.00633779	0.79344	0.01298	0.00605667	0.00234999	1.2829	0.0429035	1.10081	0.0271361	0.0215	0.00278474
7.15	1.50423	1.50385	1.49159	0.80651	0.78331	0.79177	0.00373	0.00562	0.00821	1.25644	1.33297	1.26223	1.12453	1.10831	1.07208	0.02438	0.0224	0.01847		1.49989	0.00719052	0.793863	0.0117408	0.00585333	0.0022491	1.28388	0.0426116	1.10164	0.0268536	0.02175	0.00300814
7.16667	1.50779	1.50759	1.49274	0.80731	0.78469	0.79178	0.00337	0.00547	0.00806	1.25696	1.33384	1.2628	1.12497	1.10748	1.07226	0.02375	0.02195	0.0183		1.50271	0.00863197	0.794593	0.0115695	0.00563333	0.00234926	1.28453	0.0428005	1.10157	0.0268474	0.0213333	0.00277684
7.18333	1.50654	1.50532	1.49043	0.80797	0.78312	0.79333	0.0038	0.00619	0.00815	1.25766	1.33468	1.26245	1.12554	1.10702	1.07259	0.02452	0.02255	0.01835		1.50076	0.0089697	0.794807	0.0124906	0.00604667	0.00217854	1.28493	0.0431513	1.10172	0.0268704	0.0218067	0.00315145
7.2	1.50616	1.50576	1.49281	0.80864	0.7846	0.79317	0.00365	0.00554	0.00896	1.25747	1.3336	1.26284	1.12555	1.10849	1.07235	0.02439	0.02244	0.01824		1.50158	0.00759479	0.79547	0.0121839	0.00605	0.00269149	1.28464	0.0424884	1.10213	0.0271643	0.02169	0.00314285
7.21667	1.50644	1.50668	1.49476	0.80841	0.7843	0.79273	0.00359	0.00552	0.00853	1.25805	1.3361	1.26276	1.12533	1.10845	1.0732	0.02441	0.02236	0.01895		1.50263	0.00681379	0.795147	0.0122353	0.00588	0.0024896	1.28564	0.0437659	1.10233	0.026599	0.0219067	0.00275809
7.23333	1.5062	1.50868	1.49433	0.80833	0.78519	0.79333	0.00386	0.00572	0.00871	1.25895	1.33446	1.26336	1.12788	1.10851	1.07287	0.02436	0.02238	0.01827		1.50307	0.00766996	0.795617	0.0117383	0.00609667	0.00244684	1.28559	0.0423801	1.10309	0.0279031	0.02167	0.00310646
7.25	1.50854	1.50894	1.4976	0.8104	0.78547	0.79367	0.00366	0.00559	0.0087	1.2587	1.33598	1.26421	1.12672	1.10856	1.07401	0.02511	0.02272	0.01826		1.50503	0.00643479	0.796513	0.0127059	0.00598333	0.00254292	1.2863	0.0431151	1.1031	0.0267763	0.02203	0.00347674
7.26667	1.50778	1.51049	1.49606	0.81017	0.78677	0.79471	0.00368	0.00644	0.00888	1.25962	1.33621	1.26309	1.12735	1.11059	1.07549	0.02429	0.02303	0.01857		1.50478	0.0076695	0.797217	0.0118997	0.00633333	0.00260164	1.28631	0.0432524	1.10448	0.026465	0.0219633	0.00300548
7.28333	1.5099	1.5098	1.49837	0.81146	0.78674	0.79451	0.00353	0.00554	0.00844	1.25962	1.33663	1.26517	1.12763	1.10991	1.0751	0.02458	0.02284	0.01899		1.50602	0.00662817	0.79757	0.0126409	0.00583667	0.00246841	1.28714	0.0429493	1.10421	0.0267243	0.0221367	0.0028606
7.3	1.51016	1.50974	1.4994	0.81039	0.78755	0.79588	0.00355	0.00539	0.00858	1.25931	1.33613	1.26368	1.12777	1.11044	1.07677	0.0244	0.02291	0.01863		1.50643	0.00609466	0.79794	0.0115585	0.00584	0.00254501	1.28637	0.0431459	1.10499	0.0259326	0.02198	0.00299531
7.31667	1.5079	1.51009	1.49711	0.81133	0.78682	0.7954	0.00366	0.00581	0.00873	1.26071	1.3364	1.26702	1.12864	1.11271	1.07597	0.02448	0.02285	0.019		1.50503	0.00694863	0.79785	0.0124373	0.00606667	0.00254473	1.28804	0.0419968	1.10577	0.0270115	0.02211	0.00281395
7.33333	1.50805	1.51123	1.4989	0.81191	0.7885	0.79539	0.00324	0.0059	0.00874	1.26064	1.33695	1.26536	1.12877	1.11104	1.0755	0.0244	0.02268	0.01849		1.50606	0.00640135	0.7986	0.0120306	0.00596	0.00275049	1.28765	0.0427602	1.1051	0.0271267	0.0218567	0.00303981
7.35	1.51038	1.51132	1.49799	0.81291	0.78844	0.79629	0.00406	0.00634	0.00785	1.2608	1.33756	1.268	1.13027	1.11284	1.07582	0.02537	0.02333	0.01907		1.50656	0.00743959	0.799213	0.0124942	0.00608333	0.00190799	1.28879	0.0423921	1.10631	0.0278061	0.02259	0.00321453
7.36667	1.51203	1.5108	1.50053	0.81236	0.78862	0.79748	0.00416	0.00595	0.00856	1.2614	1.33813	1.26696	1.13011	1.113	1.07672	0.0249	0.02321	0.01858		1.50779	0.00631448	0.799487	0.0119965	0.00622333	0.0022127	1.28883	0.0427855	1.10661	0.0272626	0.02223	0.00327199
7.38333	1.51225	1.5128	1.49858	0.81226	0.78937	0.79752	0.00389	0.00604	0.00877	1.26217	1.33882	1.26734	1.1293	1.11357	1.07695	0.02473	0.02335	0.0195		1.50788	0.00805584	0.799717	0.011602	0.00623333	0.00244574	1.28944	0.0428395	1.10661	0.0268607	0.0225267	0.00271047
7.4	1.51332	1.51323	1.49977	0.81306	0.78895	0.79806	0.0034	0.00597	0.00877	1.26442	1.33994	1.26822	1.13139	1.11423	1.07842	0.02468	0.02288	0.01874		1.50877	0.00779725	0.800023	0.0121743	0.00604667	0.00268582	1.29086	0.042547	1.10801	0.0270267	0.0221	0.00304585
7.41667	1.51206	1.51415	1.50024	0.81394	0.79043	0.79882	0.00381	0.00584	0.00806	1.26252	1.34045	1.26751	1.13051	1.11376	1.07785	0.0247	0.02327	0.01875		1.50882	0.00750076	0.801063	0.0119145	0.00590333	0.00212571	1.29016	0.0436238	1.10737	0.0269047	0.02224	0.00310585
7.43333	1.51382	1.51516	1.50261	0.81425	0.79012	0.79874	0.00378	0.00578	0.00838	1.2639	1.34011	1.26923	1.13107	1.11425	1.07821	0.02485	0.02339	0.01866		1.51053	0.00689157	0.801037	0.0122278	0.00598	0.00230651	1.29108	0.0425448	1.10784	0.0270061	0.0223	0.00323575
7.45	1.5141	1.51343	1.50172	0.81318	0.79145	0.80019	0.0037	0.00564	0.00866	1.26362	1.34125	1.26801	1.13059	1.1145	1.07802	0.02494	0.0235	0.01921		1.50975	0.00696225	0.801607	0.010934	0.006	0.00249952	1.29096	0.0436077	1.1077	0.026936	0.02255	0.00298079
7.46667	1.51535	1.5157	1.50105	0.81509	0.79163	0.79908	0.00382	0.00556	0.00889	1.26425	1.33867	1.2717	1.13138	1.11483	1.07858	0.02468	0.02312	0.01884		1.5107	0.00835898	0.801933	0.0119875	0.00609	0.00257622	1.29154	0.0409854	1.10826	0.0270056	0.0222133	0.00302373
7.48333	1.51299	1.51421	1.50271	0.81596	0.79139	0.80124	0.00324	0.00584	0.00888	1.2668	1.34281	1.27021	1.13219	1.11491	1.07849	0.02537	0.02314	0.01891		1.50997	0.00631687	0.802863	0.0123652	0.00598667	0.00282286	1.29327	0.0429339	1.10853	0.0274126	0.0224733	0.00328119
7.5	1.51489	1.51758	1.50094	0.81576	0.79266	0.80044	0.0036	0.00551	0.00826	1.26509	1.34144	1.27028	1.13152	1.11547	1.08077	0.02514	0.02324	0.01883		1.51114	0.00893241	0.802953	0.0117533	0.00579	0.00234258	1.29227	0.0426615	1.10925	0.0259399	0.0224033	0.00323713
7.51667	1.51541	1.51802	1.50269	0.81651	0.79215	0.80004	0.00402	0.00578	0.00849	1.26638	1.34044	1.27157	1.13312	1.11637	1.08058	0.02476	0.02348	0.0189		1.51204	0.00820182	0.8029	0.0124293	0.00609667	0.00225176	1.2928	0.0413419	1.11002	0.0268388	0.02238	0.00308097
7.53333	1.5164	1.51668	1.50351	0.81724	0.79286	0.8013	0.0031	0.00533	0.00881	1.26682	1.34106	1.27057	1.13326	1.11717	1.07898	0.02505	0.02294	0.01936		1.5122	0.00752418	0.8038	0.0123808	0.00574667	0.00287771	1.29282	0.041822	1.1098	0.0278797	0.02245	0.00287647
7.55	1.51548	1.5161	1.50532	0.81753	0.79371	0.80141	0.00359	0.00599	0.0088	1.26607	1.34311	1.27127	1.13454	1.11755	1.07989	0.02475	0.0234	0.01949		1.5123	0.0060528	0.804217	0.0121555	0.00612667	0.00260769	1.29348	0.0430565	1.11066	0.0279689	0.0225467	0.00273186
7.56667	1.51891	1.51731	1.50587	0.81719	0.79322	0.80163	0.00394	0.00559	0.0085	1.26529	1.34484	1.27153	1.13389	1.11685	1.08145	0.02566	0.02355	0.019		1.51403	0.00711191	0.804013	0.0121614	0.00601	0.00230883	1.29389	0.044237	1.11073	0.0267503	0.0227367	0.00340368
7.58333	1.51878	1.51725	1.50637	0.81806	0.79437	0.80129	0.00382	0.00578	0.00878	1.26758	1.3436	1.27297	1.13419	1.11913	1.08209	0.02511	0.02336	0.01901		1.51413	0.00676663	0.804573	0.0121815	0.00612667	0.00249811	1.29472	0.0424199	1.1118	0.0268116	0.0224933	0.00314099
7.6	1.51667	1.51759	1.50591	0.81854	0.79492	0.80195	0.00392	0.00598	0.00862	1.26775	1.34432	1.27279	1.13518	1.11717	1.08275	0.0254	0.02324	0.01957		1.51339	0.00649418	0.805137	0.0121282	0.00617333	0.00235596	1.29495	0.042827	1.1117	0.0266396	0.0227367	0.00294741
7.61667	1.51855	1.51973	1.50614	0.81912	0.79613	0.80291	0.00397	0.00559	0.00875	1.26784	1.34313	1.27285	1.13473	1.11889	1.08366	0.02523	0.02259	0.01919		1.51481	0.00752871	0.806053	0.0118129	0.00610333	0.00243099	1.29461	0.042097	1.11243	0.0261413	0.0223367	0.00302796
7.63333	1.51732	1.51878	1.50693	0.81847	0.79617	0.80351	0.00403	0.00585	0.00823	1.2674	1.34336	1.27273	1.13508	1.11868	1.08419	0.02556	0.02323	0.01967		1.51434	0.0064615	0.80605	0.0113649	0.00603667	0.00210621	1.2945	0.0424007	1.11265	0.0259753	0.02282	0.00296633
7.65	1.51931	1.51762	1.50673	0.82014	0.79633	0.80253	0.00356	0.00566	0.00833	1.26848	1.34515	1.27252	1.13548	1.11891	1.08412	0.02577	0.02375	0.0197		1.51455	0.0068277	0.806333	0.0123522	0.00585	0.00239067	1.29538	0.0431465	1.11284	0.0262131	0.0230733	0.00309106
7.66667	1.52026	1.52042	1.51026	0.81994	0.79636	0.80427	0.0041	0.00544	0.00862	1.26917	1.34537	1.27346	1.13538	1.11865	1.08444	0.02601	0.02403	0.01945		1.51698	0.00582024	0.806857	0.0120009	0.00605333	0.00232158	1.296	0.0428094	1.11282	0.025965	0.0231633	0.00336478
7.68333	1.52293	1.52035	1.50875	0.82034	0.79722	0.80509	0.00347	0.00532	0.00871	1.26896	1.34525	1.27173	1.13565	1.11991	1.08296	0.02511	0.0242	0.01917		1.51734	0.00755302	0.80755	0.0117547	0.00583333	0.00265745	1.29531	0.0432686	1.11284	0.0270471	0.0228267	0.00319929
7.7	1.52465	1.5221	1.50574	0.82058	0.79715	0.80417	0.0029	0.00611	0.00835	1.27017	1.34581	1.27262	1.13699	1.11964	1.08395	0.02552	0.0236	0.01943		1.5175	0.0102611	0.8073	0.0120245	0.00578667	0.00273935	1.2962	0.042981	1.11353	0.0270433	0.02285	0.0031135
7.71667	1.52033	1.52109	1.50846	0.82134	0.79704	0.80424	0.00373	0.00574	0.00895	1.27055	1.3465	1.2744	1.13612	1.12073	1.08297	0.02573	0.02379	0.01965		1.51663	0.00708274	0.80754	0.0124816	0.00614	0.00263289	1.29715	0.0427817	1.11327	0.0273483	0.0230567	0.00310563
7.73333	1.52101	1.52258	1.50884	0.82171	0.79801	0.80562	0.00378	0.00526	0.00896	1.27034	1.34814	1.27623	1.13799	1.12104	1.08412	0.02582	0.02348	0.01976		1.51748	0.00752065	0.808447	0.0121002	0.006	0.00266811	1.29824	0.0433178	1.11438	0.027545	0.02302	0.00305608
7.75	1.52146	1.52034	1.50975	0.82243	0.79892	0.80615	0.00343	0.00554	0.0087	1.27215	1.34648	1.27457	1.13755	1.12125	1.08615	0.02573	0.02394	0.01946		1.51718	0.00646177	0.809167	0.0120418	0.00589	0.00265238	1.29773	0.0422332	1.11498	0.0262668	0.0230433	0.00322974
7.76667	1.52339	1.52253	1.50842	0.82231	0.79852	0.80531	0.00356	0.00556	0.00857	1.271	1.34803	1.27576	1.13749	1.12298	1.08527	0.0259	0.02413	0.01988		1.51811	0.00840568	0.808713	0.0122547	0.00589667	0.00252191	1.29826	0.0431649	1.11525	0.0269552	0.0233033	0.00309397
7.78333	1.52336	1.52515	1.51291	0.82247	0.80016	0.80706	0.00353	0.00552	0.0086	1.27265	1.34743	1.2764	1.1379	1.12108	1.08713	0.0257	0.02387	0.01966		1.52047	0.0066109	0.809897	0.0114223	0.00588333	0.00255445	1.29883	0.0421335	1.11537	0.0258622	0.0230767	0.00309717
7.8	1.52185	1.52218	1.50825	0.82277	0.79964	0.8056	0.00406	0.00554	0.00863	1.27145	1.34832	1.27629	1.13806	1.12347	1.08816	0.02581	0.02418	0.01979		1.51743	0.00794894	0.809337	0.0120092	0.00607667	0.00233179	1.29869	0.0430518	1.11656	0.0256569	0.02326	0.00311366
7.81667	1.52533	1.52366	1.51126	0.82369	0.79981	0.80689	0.00407	0.00565	0.00808	1.27091	1.34649	1.27737	1.13954	1.12245	1.0869	0.02622	0.02386	0.01992		1.52008	0.00768672	0.81013	0.0122653	0.00593333	0.00201996	1.29826	0.041896	1.1163	0.0268541	0.0233333	0.00318285
7.83333	1.52368	1.52319	1.51254	0.82386	0.80089	0.80811	0.00365	0.00542	0.00873	1.27306	1.34964	1.27831	1.13849	1.12226	1.08799	0.02541	0.02381	0.0195		1.5198	0.006295	0.810953	0.011746	0.00593333	0.00257861	1.30034	0.0427786	1.11625	0.0257814	0.0229067	0.0030568
7.85	1.52521	1.52233	1.51281	0.82507	0.80092	0.8084	0.00367	0.00567	0.00833	1.27262	1.3475	1.27765	1.1403	1.12349	1.08708	0.0257	0.02421	0.02007		1.52012	0.00648954	0.811463	0.012363	0.00589	0.00233778	1.29926	0.0418556	1.11696	0.0272049	0.0233267	0.00291709
7.86667	1.52669	1.52374	1.5128	0.82373	0.80187	0.80813	0.00336	0.00575	0.0087	1.27364	1.35019	1.27712	1.13921	1.125	1.08737	0.02635	0.02443	0.02016		1.52108	0.00731799	0.811243	0.0112576	0.00593667	0.00267489	1.30032	0.0432266	1.11719	0.0267872	0.0236467	0.00316847
7.88333	1.52594	1.52479	1.5109	0.82469	0.80135	0.80936	0.00413	0.00541	0.00905	1.27441	1.3487	1.27916	1.14003	1.124	1.08878	0.02605	0.02429	0.02038		1.52054	0.00837114	0.8118	0.0118598	0.00619667	0.00255259	1.30076	0.041588	1.1176	0.026217	0.0235733	0.00290214
7.9	1.52836	1.52706	1.51378	0.82491	0.80228	0.80891	0.00374	0.00528	0.00889	1.27504	1.35281	1.27941	1.14109	1.12401	1.0895	0.0259	0.02398	0.02027		1.52307	0.00806871	0.812033	0.0116338	0.00597	0.00264343	1.30242	0.0436937	1.1182	0.0262812	0.0233833	0.00286203
7.91667	1.5244	1.52718	1.51209	0.82579	0.80226	0.80925	0.00382	0.00571	0.00859	1.27635	1.35122	1.27871	1.14157	1.12424	1.09014	0.02618	0.02448	0.02035		1.52122	0.0080309	0.812433	0.0120837	0.00604	0.00240206	1.30209	0.0425613	1.11865	0.0261667	0.02367	0.00299822
7.93333	1.52815	1.52664	1.5127	0.82693	0.80222	0.81078	0.00359	0.00554	0.00842	1.27541	1.35097	1.27884	1.14125	1.12582	1.08883	0.02601	0.02405	0.01979		1.5225	0.00851769	0.81331	0.0125478	0.00585	0.00242988	1.30174	0.0426689	1.11863	0.0269388	0.0232833	0.00318008
7.95	1.52844	1.52675	1.51613	0.82615	0.80277	0.80951	0.00402	0.00579	0.00849	1.27401	1.35217	1.27919	1.14264	1.12529	1.09176	0.02619	0.02424	0.02016		1.52377	0.00667304	0.81281	0.0120343	0.0061	0.00225107	1.30179	0.0437072	1.1199	0.0258652	0.02353	0.00307706
7.96667	1.52983	1.5277	1.51498	0.8275	0.8031	0.80977	0.00362	0.00558	0.00859	1.27657	1.35182	1.28167	1.14359	1.12567	1.09061	0.02603	0.02498	0.02008		1.52417	0.00802971	0.813457	0.0126109	0.00593	0.00250342	1.30335	0.0420508	1.11996	0.0269481	0.0236967	0.00317582
7.98333	1.52804	1.5279	1.5148	0.82679	0.80372	0.80981	0.00349	0.00558	0.00842	1.27747	1.3528	1.27944	1.14244	1.12606	1.08938	0.02679	0.02445	0.02027		1.52358	0.00760403	0.81344	0.0119557	0.00583	0.00247449	1.30324	0.0429344	1.11929	0.0271695	0.0238367	0.00330299
8	1.53075	1.52892	1.51655	0.82839	0.80433	0.81087	0.00386	0.00563	0.00858	1.2765	1.35354	1.28265	1.14143	1.12488	1.09082	0.02645	0.02447	0.02029		1.52541	0.00772448	0.81453	0.0124406	0.00602333	0.00238446	1.30423	0.0428143	1.11904	0.0258049	0.0237367	0.00314479
8.01667	1.53197	1.52892	1.5155	0.8291	0.8043	0.81128	0.00395	0.00616	0.00846	1.27574	1.35321	1.28266	1.14306	1.12636	1.09155	0.02688	0.02458	0.01999		1.52546	0.00876223	0.814893	0.0127888	0.00619	0.00225515	1.30387	0.0428695	1.12032	0.0262802	0.0238167	0.00350785
8.03333	1.53089	1.52916	1.51677	0.82833	0.80552	0.81236	0.00328	0.00589	0.00855	1.27749	1.35468	1.28124	1.14368	1.12798	1.0914	0.02684	0.02463	0.02013		1.52561	0.00770151	0.815403	0.0117056	0.00590667	0.00263504	1.30447	0.0435235	1.12102	0.0268259	0.0238667	0.00341951
8.05	1.53126	1.52906	1.51763	0.82896	0.8061	0.81153	0.00363	0.00604	0.00907	1.27833	1.35586	1.28085	1.14406	1.12774	1.09202	0.02699	0.02444	0.0199		1.52598	0.00731735	0.81553	0.0119434	0.00624667	0.00272588	1.30501	0.0440525	1.12127	0.0266159	0.0237767	0.00359124
8.06667	1.53276	1.53078	1.51796	0.82909	0.80617	0.81116	0.00323	0.00572	0.00913	1.27793	1.3545	1.28281	1.14378	1.12736	1.09243	0.02713	0.02415	0.02022		1.52717	0.00803443	0.815473	0.0120534	0.00602667	0.00296193	1.30508	0.0428685	1.12119	0.0262251	0.0238333	0.00346587
8.08333	1.53087	1.52787	1.51706	0.83017	0.80532	0.81243	0.00388	0.00581	0.00827	1.27769	1.35564	1.28265	1.14352	1.12736	1.09244	0.02687	0.02462	0.02047		1.52527	0.00726375	0.815973	0.0127983	0.00598667	0.00220033	1.30533	0.0436431	1.12111	0.0261078	0.0239867	0.00324666
8.1	1.53108	1.53242	1.51495	0.82969	0.80605	0.81389	0.00355	0.00579	0.00875	1.27779	1.35599	1.28064	1.14425	1.12846	1.09364	0.02679	0.02439	0.01992		1.52615	0.0097226	0.816543	0.0120413	0.00603	0.00260829	1.30481	0.044349	1.12212	0.0258944	0.0237	0.00348659
8.11667	1.53298	1.53064	1.51758	0.83054	0.80661	0.81352	0.00356	0.00555	0.00891	1.27931	1.35577	1.28366	1.14552	1.12909	1.09345	0.0268	0.02484	0.0205		1.52707	0.00829859	0.81689	0.0123158	0.00600667	0.00270408	1.30625	0.0429436	1.12269	0.026619	0.0240467	0.00322406
8.13333	1.53367	1.52998	1.5187	0.83173	0.80801	0.81472	0.00346	0.00543	0.00873	1.27957	1.35412	1.2848	1.14747	1.13006	1.09452	0.02702	0.02516	0.02028		1.52745	0.0077991	0.818153	0.012227	0.00587333	0.00266282	1.30616	0.0416139	1.12402	0.0269873	0.0241533	0.00348094
8.15	1.53376	1.53081	1.51825	0.83264	0.80703	0.81374	0.00369	0.00591	0.00904	1.28151	1.35775	1.28463	1.14672	1.13043	1.09418	0.02658	0.02488	0.02067		1.52761	0.00823626	0.817803	0.0132797	0.00621333	0.00268787	1.30796	0.0431447	1.12378	0.0268945	0.0240433	0.00304254
8.16667	1.53502	1.53478	1.51853	0.83124	0.80749	0.81417	0.00374	0.00594	0.00855	1.28181	1.35647	1.28418	1.14721	1.12882	1.09391	0.02695	0.02462	0.02092		1.52944	0.00945199	0.817633	0.0122479	0.00607667	0.00240791	1.30749	0.0424374	1.12331	0.0270733	0.0241633	0.00304083
8.18333	1.53275	1.53534	1.51871	0.83185	0.80839	0.81476	0.00353	0.00516	0.0086	1.2819	1.35675	1.28681	1.14646	1.13005	1.09646	0.02695	0.02469	0.02065		1.52893	0.00894787	0.818333	0.0121313	0.00576333	0.00258829	1.30849	0.0418693	1.12432	0.0254872	0.0240967	0.00319163
8.2	1.53373	1.53044	1.52035	0.83359	0.80695	0.81577	0.00353	0.00588	0.00866	1.28168	1.35653	1.2866	1.14685	1.13148	1.09483	0.02709	0.0248	0.02022		1.52817	0.00697205	0.81877	0.013571	0.00602333	0.002568	1.30827	0.0418667	1.12439	0.0267256	0.0240367	0.00349803
8.21667	1.5362	1.53446	1.52006	0.83326	0.80952	0.81505	0.00368	0.0056	0.00879	1.28105	1.35913	1.28552	1.14678	1.13214	1.09646	0.027	0.02481	0.02042		1.53024	0.00885896	0.819277	0.0124216	0.00602333	0.00258117	1.30857	0.0438461	1.12513	0.0258827	0.0240767	0.00335074
8.23333	1.53421	1.53342	1.52314	0.83252	0.80915	0.8162	0.00375	0.0057	0.00895	1.2808	1.35927	1.28534	1.14802	1.13178	1.09551	0.02699	0.02479	0.02093		1.53026	0.00617586	0.81929	0.0119875	0.00613333	0.00262694	1.30847	0.0440526	1.1251	0.0268842	0.0242367	0.00306766
8.25	1.53439	1.53595	1.52043	0.83404	0.80989	0.8152	0.00362	0.00576	0.00852	1.28313	1.35927	1.28578	1.14915	1.13284	1.09621	0.02735	0.02505	0.02094		1.53026	0.00854581	0.81971	0.012691	0.00596667	0.00245653	1.30939	0.0432148	1.12607	0.0271122	0.0244467	0.00324731
8.26667	1.53688	1.53286	1.52253	0.83387	0.81039	0.81597	0.0038	0.00556	0.00899	1.28371	1.35935	1.28612	1.1478	1.13264	1.09543	0.02734	0.02515	0.02013		1.53076	0.00740261	0.820077	0.0122669	0.00611667	0.0026394	1.30973	0.042992	1.12529	0.0269476	0.0242067	0.00369641
8.28333	1.53482	1.53452	1.52084	0.83336	0.8101	0.81668	0.00375	0.00555	0.00827	1.28363	1.35928	1.2883	1.14854	1.13258	1.09809	0.02724	0.02529	0.02125		1.53006	0.00798616	0.820047	0.0119899	0.00585667	0.00227555	1.3104	0.0423928	1.1264	0.0257859	0.0245933	0.00305517
8.3	1.53615	1.53568	1.52113	0.83474	0.81139	0.81614	0.00373	0.00531	0.00888	1.28446	1.36131	1.28748	1.14987	1.13276	1.09785	0.02709	0.02525	0.02071		1.53099	0.00853936	0.820757	0.0123406	0.00597333	0.0026383	1.31108	0.0435238	1.12683	0.0265127	0.02435	0.00328384
8.31667	1.53664	1.53486	1.52341	0.83498	0.81172	0.8174	0.00399	0.00601	0.00846	1.28523	1.35792	1.2875	1.14994	1.13373	1.09848	0.0273	0.02546	0.0209		1.53164	0.00717988	0.821367	0.0121267	0.00615333	0.00223844	1.31022	0.0413279	1.12738	0.0263105	0.0245533	0.00329493
8.33333	1.53446	1.53567	1.52254	0.8359	0.81188	0.81681	0.00367	0.00609	0.0089	1.28487	1.36051	1.28756	1.14998	1.13383	1.09792	0.02719	0.0251	0.02125		1.53089	0.00725658	0.82153	0.0126866	0.00622	0.00261742	1.31098	0.0429153	1.12724	0.0266477	0.0245133	0.00301314
8.35	1.53868	1.53368	1.5232	0.8361	0.81191	0.81785	0.00331	0.00598	0.00889	1.28533	1.36123	1.2884	1.15013	1.13336	1.09798	0.02723	0.02547	0.02054		1.53185	0.00790001	0.821953	0.0126062	0.00606	0.00279086	1.31165	0.0429621	1.12716	0.0266227	0.0244133	0.00346791
8.36667	1.53544	1.53653	1.52367	0.83542	0.81318	0.81778	0.00358	0.00574	0.0086	1.28668	1.36178	1.28782	1.14916	1.13344	1.09879	0.02671	0.02532	0.02072		1.53188	0.00713093	0.822127	0.0117399	0.00597333	0.00251812	1.31209	0.0430337	1.12713	0.025771	0.02425	0.00313508
8.38333	1.53964	1.53586	1.5248	0.83552	0.81176	0.81909	0.004	0.00586	0.00879	1.28564	1.36173	1.2899	1.15076	1.13448	1.09985	0.02763	0.0253	0.02091		1.53343	0.00771187	0.822123	0.012167	0.00621667	0.00241484	1.31242	0.0427539	1.12836	0.0260003	0.0246133	0.00341222
8.4	1.53657	1.53679	1.52706	0.83618	0.81302	0.81883	0.00396	0.00575	0.00881	1.28625	1.36162	1.28913	1.15031	1.1338	1.09907	0.02754	0.02544	0.02098		1.53347	0.0055552	0.822677	0.0120496	0.00617333	0.00245256	1.31233	0.0427078	1.12773	0.0261543	0.0246533	0.00335
8.41667	1.53855	1.5374	1.52521	0.83681	0.81298	0.8197	0.00313	0.00548	0.00907	1.28766	1.36368	1.29073	1.15236	1.13403	1.09959	0.02748	0.02525	0.02134		1.53372	0.00739227	0.823163	0.0122867	0.00589333	0.00299149	1.31402	0.0430313	1.12866	0.0267917	0.02469	0.00310807
8.43333	1.53882	1.53614	1.52521	0.83815	0.81425	0.81929	0.00365	0.0056	0.00865	1.28658	1.36299	1.29059	1.1526	1.13655	1.09903	0.02711	0.02545	0.0208		1.53339	0.00720971	0.823897	0.0125984	0.00596667	0.00252009	1.31339	0.0430045	1.12939	0.0274927	0.0244533	0.00327094
8.45	1.54231	1.53746	1.5242	0.83897	0.81453	0.81991	0.00416	0.00533	0.00857	1.28573	1.36412	1.29092	1.15156	1.13491	1.10004	0.0282	0.02508	0.02172		1.53466	0.00937481	0.82447	0.0128423	0.00602	0.00228453	1.31359	0.0438371	1.12884	0.0262915	0.025	0.00324074
8.46667	1.54147	1.53667	1.52363	0.83791	0.81449	0.81997	0.00361	0.0053	0.00915	1.28633	1.36277	1.29224	1.15344	1.13609	1.10011	0.02764	0.02528	0.0214		1.53392	0.00923171	0.824123	0.01225	0.00602	0.00283931	1.31378	0.0425294	1.12988	0.0272019	0.0247733	0.0031507
8.48333	1.53922	1.53668	1.52402	0.83934	0.81505	0.8203	0.00307	0.00612	0.0088	1.28714	1.36429	1.29137	1.15279	1.13673	1.10028	0.0273	0.02577	0.02132		1.53331	0.00814215	0.824897	0.0127808	0.00599667	0.00286699	1.31427	0.0433731	1.12993	0.0269067	0.0247967	0.00310655
8.5	1.54079	1.53912	1.52665	0.83966	0.81471	0.81966	0.00339	0.00611	0.0085	1.28813	1.36409	1.29229	1.15298	1.13636	1.10212	0.02797	0.026	0.02153		1.53552	0.00772689	0.824677	0.0132099	0.006	0.00255678	1.31484	0.0427053	1.13049	0.0259337	0.0251667	0.00329988
8.51667	1.54175	1.53901	1.52925	0.83919	0.81611	0.82112	0.00383	0.00534	0.0084	1.28883	1.36532	1.29223	1.15317	1.13755	1.10152	0.02736	0.02555	0.02122		1.53667	0.00657033	0.825473	0.0121402	0.00585667	0.0023284	1.31546	0.0432135	1.13075	0.0264886	0.02471	0.00315501
8.53333	1.54127	1.53817	1.52746	0.83975	0.81552	0.82171	0.00373	0.00543	0.00872	1.28955	1.36514	1.29301	1.15363	1.13761	1.10153	0.02733	0.02592	0.0212		1.53563	0.00724604	0.82566	0.0125887	0.00596	0.00253687	1.3159	0.0426782	1.13092	0.0266859	0.0248167	0.00321049
8.55	1.54145	1.53924	1.52855	0.84024	0.81575	0.82165	0.00362	0.0053	0.00916	1.2891	1.36658	1.29194	1.15397	1.13737	1.10113	0.02764	0.02568	0.02097		1.53641	0.00689892	0.82588	0.0127812	0.00602667	0.00284059	1.31587	0.0439362	1.13082	0.0270215	0.0247633	0.00342818
8.56667	1.54392	1.53955	1.52735	0.83998	0.81609	0.82158	0.00359	0.00579	0.00893	1.29024	1.36741	1.29331	1.15419	1.13785	1.10368	0.02779	0.0258	0.02154		1.53694	0.0085878	0.825883	0.0125129	0.00610333	0.00268375	1.31699	0.0436949	1.13191	0.0257742	0.0250433	0.00319297
8.58333	1.54436	1.54055	1.52853	0.8408	0.81552	0.82248	0.00389	0.00538	0.00857	1.29035	1.36798	1.29195	1.15609	1.13896	1.10371	0.02748	0.02608	0.02141		1.53781	0.00826222	0.826267	0.0130585	0.00594667	0.00239091	1.31676	0.044365	1.13292	0.0267073	0.02499	0.00317841
8.6	1.54454	1.53942	1.53044	0.84096	0.81737	0.82167	0.00363	0.00568	0.00893	1.28971	1.36644	1.29243	1.15424	1.1382	1.10354	0.02808	0.02579	0.02087		1.53813	0.00713752	0.826667	0.0125637	0.00608	0.00267255	1.31619	0.0435361	1.13199	0.0259136	0.0249133	0.00368408
8.61667	1.54354	1.54062	1.53016	0.84132	0.81768	0.8224	0.00322	0.00596	0.00927	1.28975	1.36764	1.2926	1.15498	1.13951	1.10366	0.02797	0.0257	0.02098		1.53811	0.00703518	0.827133	0.0125106	0.00615	0.00302947	1.31666	0.0441701	1.13272	0.0263258	0.0248833	0.00356584
8.63333	1.54477	1.54095	1.53071	0.8422	0.81841	0.82283	0.00416	0.00544	0.00852	1.29128	1.36679	1.29407	1.15469	1.13985	1.10448	0.0286	0.02609	0.02127		1.53881	0.00727019	0.827813	0.0126537	0.00604	0.00224107	1.31738	0.042813	1.13301	0.025795	0.02532	0.00372517
8.65	1.54427	1.54002	1.52974	0.84267	0.81782	0.82347	0.00405	0.00568	0.00847	1.29097	1.36829	1.29395	1.1573	1.14002	1.10382	0.02812	0.02579	0.02167		1.53801	0.00747063	0.827987	0.0130262	0.00606667	0.00223523	1.31774	0.0438058	1.13371	0.0272921	0.0251933	0.00326613
8.66667	1.54511	1.54483	1.53102	0.84202	0.81879	0.82323	0.00336	0.00558	0.00909	1.29115	1.36971	1.29488	1.1562	1.14042	1.10462	0.02813	0.02633	0.02182		1.54032	0.00805525	0.828013	0.0123316	0.00601	0.0028891	1.31858	0.0443191	1.13375	0.0264296	0.0254267	0.00325054
8.68333	1.54242	1.54133	1.52914	0.84307	0.81932	0.82503	0.00354	0.00542	0.00872	1.29361	1.36817	1.295	1.15512	1.13975	1.10535	0.02816	0.02583	0.02165		1.53763	0.00737273	0.82914	0.012397	0.00589333	0.00262224	1.31893	0.0426516	1.13341	0.0254841	0.0252133	0.00329852
8.7	1.54585	1.54276	1.53091	0.84407	0.81906	0.82419	0.00358	0.00565	0.00881	1.29259	1.36846	1.2951	1.15522	1.14089	1.10499	0.02874	0.02582	0.02185		1.53984	0.00788643	0.829107	0.01321	0.00601333	0.00263386	1.31872	0.0430973	1.1337	0.0258754	0.02547	0.00345831
8.71667	1.54221	1.54308	1.53146	0.84296	0.81961	0.82457	0.00348	0.00564	0.00865	1.292	1.36909	1.29576	1.15753	1.13982	1.10604	0.02832	0.02576	0.02115		1.53892	0.0064723	0.829047	0.0123019	0.00592333	0.00259662	1.31895	0.0434632	1.13446	0.0261596	0.0250767	0.00363352
8.73333	1.54698	1.54276	1.53075	0.84288	0.81975	0.8246	0.00392	0.00571	0.00861	1.29114	1.36907	1.29615	1.15592	1.14129	1.10603	0.02787	0.02591	0.02153		1.54016	0.00842082	0.829077	0.0121975	0.00608	0.00236679	1.31879	0.0436186	1.13441	0.025646	0.0251033	0.00324606
8.75	1.54846	1.54316	1.52937	0.84458	0.81956	0.82524	0.00318	0.00545	0.00864	1.29254	1.36824	1.2973	1.15724	1.14182	1.10556	0.0282	0.02628	0.02201		1.54033	0.00985463	0.829793	0.0131168	0.00575667	0.00274289	1.31936	0.0423982	1.13487	0.0265311	0.0254967	0.00316847
8.76667	1.54571	1.54199	1.53245	0.8439	0.82056	0.82492	0.00372	0.00598	0.00833	1.29329	1.37149	1.29679	1.15742	1.14208	1.1077	0.02865	0.02616	0.02195		1.54005	0.00683956	0.829793	0.0124097	0.00601	0.00230515	1.32052	0.0441731	1.13573	0.0254604	0.0255867	0.0033866
8.78333	1.54651	1.54261	1.53036	0.84404	0.82038	0.82658	0.00396	0.00564	0.00828	1.29346	1.37112	1.29711	1.1564	1.14202	1.10774	0.02833	0.02632	0.02196		1.53983	0.00842709	0.830333	0.0122684	0.00596	0.00217771	1.32056	0.0438214	1.13539	0.024999	0.0255367	0.00325644
8.8	1.54905	1.54567	1.53269	0.84491	0.82202	0.82549	0.00371	0.00607	0.00833	1.29412	1.3707	1.29696	1.15831	1.14265	1.10711	0.02856	0.02638	0.02159		1.54247	0.00863669	0.830807	0.0123365	0.00603667	0.00231018	1.32059	0.0434169	1.13602	0.0262354	0.02551	0.00356552
8.81667	1.54757	1.54213	1.53224	0.84448	0.82102	0.82659	0.00377	0.00589	0.00873	1.29464	1.37061	1.29667	1.15838	1.14354	1.10701	0.02858	0.02639	0.02206		1.54065	0.0077719	0.830697	0.0122573	0.00613	0.00248869	1.32064	0.0432872	1.13631	0.0264372	0.0256767	0.00331802
8.83333	1.54915	1.54604	1.53111	0.84558	0.82294	0.82659	0.00366	0.00629	0.00878	1.29548	1.37142	1.29784	1.15784	1.1436	1.10679	0.02815	0.02657	0.02179		1.5421	0.00964381	0.831703	0.0121553	0.00624333	0.00256032	1.32158	0.0431788	1.13608	0.0263434	0.0255033	0.00331145
8.85	1.54725	1.54586	1.53158	0.84641	0.82153	0.82776	0.00337	0.00587	0.00878	1.29469	1.37291	1.29882	1.15915	1.14279	1.10881	0.02837	0.02626	0.02213		1.54156	0.00867371	0.8319	0.0129464	0.00600667	0.00270759	1.32214	0.0440166	1.13692	0.0256788	0.0255867	0.00317402
8.86667	1.54928	1.54538	1.53325	0.84704	0.82271	0.82735	0.00383	0.00558	0.00852	1.29726	1.37113	1.29767	1.15886	1.1431	1.10854	0.02857	0.02633	0.02191		1.54264	0.0083597	0.832367	0.0129175	0.00597667	0.00237003	1.32202	0.042531	1.13683	0.0257387	0.0256033	0.00338894
8.88333	1.54951	1.5478	1.535	0.84628	0.82247	0.82666	0.00382	0.00556	0.00897	1.29671	1.37117	1.30052	1.15915	1.14392	1.1085	0.0282	0.02665	0.02244		1.5441	0.00792995	0.831803	0.012711	0.00611667	0.00261974	1.3228	0.0419329	1.13719	0.025987	0.0257633	0.00298061
8.9	1.54868	1.54863	1.5346	0.8463	0.82259	0.82825	0.00411	0.00531	0.00859	1.29688	1.3725	1.29944	1.15907	1.14266	1.10932	0.02842	0.02617	0.02222		1.54397	0.0081147	0.83238	0.0123828	0.00600333	0.00231908	1.32294	0.0429393	1.13702	0.0253506	0.0256033	0.0031386
8.91667	1.55014	1.54734	1.53504	0.84649	0.82369	0.82889	0.00376	0.00592	0.0084	1.29767	1.37126	1.29939	1.16033	1.14441	1.11038	0.02855	0.02643	0.0218		1.54417	0.00803264	0.833023	0.0119488	0.00602667	0.00232184	1.32277	0.0419995	1.13837	0.0255163	0.0255933	0.0034519
8.93333	1.54975	1.5467	1.53422	0.84874	0.82374	0.82843	0.00353	0.00584	0.00892	1.29675	1.37187	1.30001	1.15968	1.1444	1.11	0.02841	0.02671	0.02212		1.54356	0.00822834	0.833637	0.0132884	0.00609667	0.00270415	1.32288	0.0424608	1.13803	0.0254458	0.0257467	0.00325377
8.95	1.55059	1.54685	1.53357	0.84777	0.82428	0.82934	0.00333	0.00591	0.00861	1.29712	1.3747	1.30014	1.15997	1.14344	1.1091	0.02854	0.02681	0.02231		1.54367	0.00894452	0.833797	0.0123629	0.00595	0.00264023	1.32399	0.043945	1.1375	0.0259494	0.0258867	0.003216
8.96667	1.55005	1.54608	1.53347	0.84784	0.8246	0.82828	0.0039	0.0057	0.00894	1.29836	1.37464	1.30009	1.16029	1.14426	1.11107	0.02856	0.02641	0.02246		1.5432	0.00865707	0.833573	0.0124916	0.00618	0.00255406	1.32436	0.0435495	1.13854	0.0251036	0.02581	0.00309395
8.98333	1.54895	1.5486	1.536	0.84832	0.82482	0.82987	0.00402	0.00559	0.0087	1.2985	1.37474	1.3009	1.16273	1.14508	1.10979	0.02908	0.02665	0.02224		1.54452	0.00737773	0.834337	0.0123704	0.00610333	0.00238186	1.32471	0.043341	1.1392	0.0269554	0.02599	0.00346743
9	1.55395	1.54931	1.53677	0.84884	0.82516	0.82936	0.00358	0.00543	0.00817	1.29905	1.37307	1.30025	1.16217	1.14613	1.11024	0.02912	0.02634	0.02227		1.54668	0.00888757	0.834453	0.012635	0.00572667	0.00230934	1.32412	0.0423933	1.13951	0.0265898	0.02591	0.00344519
9.01667	1.55329	1.54977	1.53545	0.84985	0.82587	0.8304	0.00357	0.00585	0.00819	1.30198	1.37515	1.30165	1.16117	1.1454	1.11326	0.02883	0.02669	0.02196		1.54617	0.00944915	0.835373	0.0127401	0.00587	0.00231006	1.32626	0.0423403	1.13994	0.0244167	0.0258267	0.00351543
9.03333	1.5534	1.5481	1.53639	0.84988	0.82481	0.82963	0.00356	0.00546	0.0088	1.29947	1.37541	1.30212	1.16158	1.14742	1.11143	0.02902	0.02662	0.02222		1.54596	0.00870397	0.834773	0.0133029	0.00594	0.00265277	1.32567	0.0430994	1.14014	0.0258547	0.0259533	0.00344867
9.05	1.55267	1.54908	1.53836	0.85011	0.82565	0.83049	0.00363	0.00611	0.00822	1.29907	1.37624	1.30345	1.1623	1.14712	1.11184	0.02873	0.02735	0.02233		1.5467	0.00744516	0.835417	0.0129529	0.00598667	0.00229748	1.32625	0.0433451	1.14042	0.0258886	0.0261367	0.00336811
9.06667	1.55429	1.54956	1.5382	0.85002	0.82642	0.83036	0.00372	0.00557	0.00862	1.30091	1.37641	1.30156	1.16252	1.14814	1.11218	0.02931	0.0271	0.0224		1.54735	0.00826953	0.8356	0.0126425	0.00597	0.00247437	1.32629	0.0434035	1.14095	0.0259295	0.02627	0.00352898
9.08333	1.55184	1.55111	1.53549	0.85038	0.82638	0.83181	0.00368	0.00553	0.00866	1.30014	1.37663	1.30287	1.16181	1.148	1.11268	0.02912	0.02734	0.02268		1.54615	0.00923616	0.83619	0.0125852	0.00595667	0.00251727	1.32655	0.0433949	1.14083	0.0253376	0.02638	0.0033256
9.1	1.55494	1.55005	1.53801	0.85051	0.8266	0.83135	0.00333	0.00592	0.00903	1.30134	1.37654	1.30314	1.16302	1.14744	1.11222	0.02908	0.02659	0.02217		1.54767	0.008713	0.836153	0.012658	0.00609333	0.00285395	1.32701	0.0429066	1.14089	0.0260251	0.0259467	0.00349963
9.11667	1.55115	1.55086	1.53795	0.85113	0.82659	0.83229	0.00363	0.00585	0.00846	1.30108	1.37645	1.30273	1.16323	1.14875	1.11222	0.02887	0.02707	0.02224		1.54665	0.0075387	0.83667	0.0128429	0.00598	0.00241762	1.32675	0.0430465	1.1414	0.0262873	0.02606	0.00342845
9.13333	1.55537	1.55295	1.53769	0.85081	0.82768	0.83265	0.00388	0.00563	0.00843	1.30058	1.37671	1.30269	1.16072	1.14782	1.11298	0.02917	0.02711	0.02237		1.54867	0.00958564	0.837047	0.0121757	0.00598	0.0022951	1.32666	0.0433574	1.14051	0.024696	0.0262167	0.00348691
9.15	1.55414	1.55031	1.53985	0.85224	0.82809	0.83249	0.00379	0.00619	0.00859	1.30114	1.37765	1.30425	1.16401	1.14718	1.11262	0.02894	0.02699	0.02295		1.5481	0.0073969	0.837607	0.0128624	0.00619	0.0024	1.32768	0.0433032	1.14127	0.0261998	0.0262933	0.00305517
9.16667	1.55603	1.55231	1.53957	0.85177	0.82834	0.83191	0.00357	0.00583	0.00856	1.30201	1.37979	1.30449	1.16281	1.15009	1.1151	0.02911	0.02681	0.02232		1.5493	0.00863209	0.83734	0.0126236	0.00598667	0.00249869	1.32876	0.0442078	1.14267	0.0247061	0.02608	0.00345336
9.18333	1.55553	1.54999	1.54026	0.85242	0.8282	0.83258	0.00385	0.00531	0.00859	1.3016	1.3771	1.30379	1.16496	1.14923	1.11273	0.02929	0.02712	0.02231		1.54859	0.00773022	0.837733	0.0129062	0.00591667	0.00242754	1.3275	0.0429717	1.14231	0.0267945	0.02624	0.00357224
9.2	1.55553	1.54963	1.5407	0.85329	0.82862	0.83431	0.00303	0.00587	0.00873	1.3035	1.37723	1.30422	1.16526	1.14801	1.11395	0.02947	0.02734	0.0225		1.54862	0.00746641	0.83874	0.0129179	0.00587667	0.00285001	1.32832	0.0423617	1.14241	0.0261099	0.0264367	0.00357173
9.21667	1.55373	1.55303	1.53825	0.85378	0.82927	0.83357	0.00326	0.00595	0.0092	1.30065	1.37892	1.30547	1.16449	1.15013	1.11518	0.0293	0.02734	0.02275		1.54834	0.00874232	0.838873	0.0130874	0.00613667	0.0029744	1.32835	0.043864	1.14327	0.0253613	0.0264633	0.00336185
9.23333	1.55461	1.55091	1.53798	0.85463	0.83009	0.83459	0.00371	0.00558	0.00862	1.30245	1.37921	1.30649	1.16603	1.14925	1.11447	0.02925	0.02699	0.02273		1.54783	0.00873147	0.83977	0.0130643	0.00597	0.00247812	1.32938	0.0431984	1.14325	0.0262984	0.0263233	0.00331073
9.25	1.55902	1.55218	1.53926	0.85287	0.82881	0.83535	0.00341	0.0052	0.00838	1.30337	1.38007	1.30641	1.16579	1.14942	1.11536	0.02948	0.02715	0.0228		1.55015	0.0100347	0.83901	0.0124406	0.00566333	0.00251719	1.32995	0.0434318	1.14352	0.0257269	0.0264767	0.00339052
9.26667	1.55716	1.5538	1.54073	0.85375	0.82971	0.83459	0.00333	0.00557	0.00914	1.30345	1.3776	1.30547	1.16543	1.1507	1.11583	0.02962	0.02741	0.02254		1.55056	0.00868005	0.83935	0.0127072	0.00601333	0.00293026	1.32884	0.0422395	1.14399	0.0254724	0.0265233	0.00362232
9.28333	1.55562	1.55015	1.54159	0.85491	0.83003	0.83522	0.00337	0.00566	0.00828	1.30395	1.37923	1.30455	1.16653	1.14996	1.11599	0.02925	0.02727	0.02267		1.54912	0.00707148	0.840053	0.0131253	0.00577	0.00245685	1.32924	0.0432908	1.14416	0.0257644	0.0263967	0.00337582
9.3	1.55633	1.5516	1.54034	0.85422	0.83071	0.83481	0.00339	0.00574	0.00873	1.3051	1.3794	1.30707	1.16766	1.14876	1.11693	0.0302	0.02785	0.02276		1.54942	0.00821422	0.839913	0.0125584	0.00595333	0.00267638	1.33052	0.0423399	1.14445	0.0256382	0.0269367	0.00380316
9.31667	1.56064	1.55416	1.54367	0.85514	0.83004	0.83553	0.00358	0.0059	0.00885	1.30395	1.37922	1.30703	1.16563	1.15108	1.11766	0.02992	0.02683	0.02259		1.55282	0.0085636	0.840237	0.0131953	0.00611	0.00264127	1.33007	0.0425959	1.14479	0.0245958	0.0264467	0.00368
9.33333	1.55924	1.55285	1.54289	0.85514	0.83109	0.83602	0.00337	0.00538	0.00899	1.30588	1.38054	1.30767	1.16765	1.15201	1.11778	0.02951	0.02776	0.02262		1.55166	0.0082397	0.84075	0.0127036	0.00591333	0.00284771	1.33136	0.0425976	1.14581	0.0255059	0.02663	0.0035813
9.35	1.55728	1.55385	1.54259	0.85573	0.8318	0.83539	0.0036	0.00523	0.00839	1.3043	1.38017	1.30723	1.16681	1.15239	1.11727	0.02982	0.02758	0.02336		1.55124	0.00768493	0.840973	0.0129051	0.00574	0.00243538	1.33057	0.0429827	1.14549	0.0254806	0.02692	0.00328018
9.36667	1.5577	1.55585	1.54359	0.85635	0.83062	0.83628	0.00372	0.00562	0.00843	1.30572	1.38039	1.30729	1.16805	1.15043	1.11757	0.02958	0.02738	0.02326		1.55238	0.00766836	0.841083	0.0135208	0.00592333	0.00236961	1.33113	0.0426647	1.14535	0.0256205	0.02674	0.00320824
9.38333	1.55882	1.55364	1.54287	0.85514	0.83153	0.83595	0.00331	0.00591	0.00837	1.30528	1.38097	1.30811	1.16919	1.15112	1.11901	0.02981	0.0276	0.02311		1.55178	0.00813662	0.840873	0.0125514	0.00586333	0.00253032	1.33145	0.042906	1.14644	0.0254152	0.02684	0.00341404
9.4	1.55966	1.55272	1.5433	0.85515	0.83167	0.83744	0.004	0.00536	0.00889	1.30579	1.38108	1.30967	1.1681	1.15262	1.11841	0.02976	0.02777	0.02301		1.55189	0.00821127	0.84142	0.0122355	0.00608333	0.00252397	1.33218	0.0423931	1.14638	0.0254265	0.0268467	0.00346843
9.41667	1.55824	1.5557	1.5425	0.85522	0.83246	0.83709	0.00361	0.00542	0.00835	1.30786	1.38116	1.30817	1.16834	1.15253	1.11637	0.0299	0.02789	0.02273		1.55215	0.00845024	0.84159	0.0120288	0.00579333	0.00239195	1.3324	0.0422306	1.14575	0.0266408	0.02684	0.00369853
9.43333	1.561	1.55645	1.54393	0.85755	0.83281	0.83708	0.00388	0.00578	0.009	1.30741	1.38176	1.30934	1.16749	1.15317	1.11693	0.03037	0.02755	0.02262		1.55379	0.00883966	0.84248	0.0132245	0.00622	0.0025882	1.33284	0.0423798	1.14586	0.0260599	0.0268467	0.00392258
9.45	1.55854	1.55497	1.5447	0.85747	0.83241	0.8378	0.00354	0.00569	0.00867	1.30708	1.38226	1.30973	1.16858	1.15231	1.1179	0.03069	0.02749	0.02321		1.55274	0.00718521	0.84256	0.0131907	0.00596667	0.00257617	1.33302	0.0426608	1.14626	0.0258754	0.02713	0.00375297
9.46667	1.56114	1.55406	1.54367	0.85786	0.83362	0.83754	0.00308	0.00518	0.0088	1.30922	1.38205	1.31061	1.16845	1.15319	1.12004	0.02987	0.02785	0.02296		1.55296	0.00878711	0.843007	0.0130118	0.00568667	0.00289346	1.33396	0.041653	1.14723	0.0247498	0.0268933	0.00355295
9.48333	1.56127	1.55533	1.54416	0.85748	0.83465	0.8389	0.00344	0.00565	0.00861	1.3082	1.38146	1.3097	1.1688	1.15369	1.11696	0.03051	0.02815	0.02312		1.55359	0.0086872	0.843677	0.0121414	0.0059	0.00259405	1.33312	0.0418704	1.14648	0.0266608	0.02726	0.00377453
9.5	1.55878	1.55506	1.54601	0.85822	0.83316	0.83822	0.0038	0.00597	0.00876	1.30702	1.38255	1.30982	1.17062	1.15583	1.1187	0.03053	0.02749	0.02348		1.55328	0.00656777	0.8432	0.0132515	0.00617667	0.00248645	1.33313	0.0428219	1.14838	0.026749	0.0271667	0.0035361
9.51667	1.55826	1.55648	1.54383	0.85841	0.8342	0.83835	0.00331	0.00537	0.00889	1.3058	1.38389	1.30932	1.1691	1.15431	1.11943	0.02971	0.02784	0.02396		1.55286	0.00786782	0.843653	0.012947	0.00585667	0.00282165	1.333	0.0441043	1.14761	0.0255032	0.02717	0.00293297
9.53333	1.56289	1.55509	1.54765	0.85834	0.83427	0.8385	0.00376	0.00544	0.00881	1.30901	1.38321	1.31131	1.17221	1.15415	1.12025	0.03027	0.02747	0.0235		1.55521	0.00762071	0.843703	0.012851	0.00600333	0.0025717	1.33451	0.0421911	1.14887	0.0263793	0.02708	0.00340181
9.55	1.56105	1.5569	1.54602	0.85892	0.83441	0.8397	0.00333	0.00564	0.00896	1.30848	1.38402	1.3104	1.17015	1.15502	1.1207	0.03059	0.02825	0.02329		1.55466	0.00776206	0.844343	0.0128979	0.00597667	0.00283006	1.3343	0.0430695	1.14862	0.025338	0.0273767	0.00372754
9.56667	1.56124	1.55864	1.54434	0.85966	0.8354	0.83913	0.00371	0.00536	0.00872	1.31011	1.38437	1.3108	1.17191	1.15512	1.11981	0.03032	0.02806	0.02316		1.55474	0.0091	0.84473	0.0130636	0.00593	0.00255317	1.33509	0.0426762	1.14895	0.026593	0.02718	0.00366022
9.58333	1.56296	1.55855	1.54472	0.85793	0.83474	0.83934	0.00357	0.00577	0.0089	1.31257	1.38428	1.31183	1.17241	1.15474	1.12031	0.02965	0.02776	0.0231		1.55541	0.00951678	0.844003	0.0122782	0.00608	0.00267849	1.33623	0.0416171	1.14915	0.0264955	0.0268367	0.00337121
9.6	1.56152	1.5569	1.54459	0.86029	0.83607	0.83913	0.00357	0.00607	0.0088	1.31014	1.38446	1.31266	1.17159	1.15667	1.12172	0.03025	0.02738	0.02319		1.55434	0.00875124	0.845163	0.0131891	0.00614667	0.00261584	1.33575	0.0422	1.14999	0.0255966	0.02694	0.00355051
9.61667	1.56246	1.55756	1.54637	0.85977	0.83633	0.8395	0.00337	0.0055	0.00879	1.30995	1.38585	1.31146	1.17134	1.15595	1.12149	0.03033	0.0283	0.02347		1.55546	0.00824737	0.8452	0.0127171	0.00588667	0.00273061	1.33575	0.0433916	1.14959	0.0255257	0.0273667	0.00352395
9.63333	1.56345	1.55599	1.54673	0.86014	0.83607	0.84101	0.00363	0.00504	0.00863	1.31029	1.3833	1.31177	1.17222	1.15716	1.12179	0.03035	0.0278	0.02366		1.55539	0.00837613	0.84574	0.012713	0.00576667	0.00257799	1.33512	0.0417317	1.15039	0.0258877	0.02727	0.00337634
9.65	1.56544	1.55815	1.54804	0.86079	0.8367	0.84055	0.00362	0.00593	0.00843	1.31094	1.38655	1.3125	1.17247	1.15755	1.12234	0.03071	0.02828	0.02363		1.55721	0.008738	0.846013	0.0129409	0.00599333	0.00240563	1.33666	0.0432102	1.15079	0.0257403	0.02754	0.00359754
9.66667	1.56321	1.55906	1.54885	0.86095	0.83684	0.84081	0.00393	0.00547	0.00844	1.31043	1.38739	1.31243	1.1716	1.1574	1.12281	0.0308	0.0283	0.02331		1.55704	0.00739004	0.8462	0.0129272	0.00594667	0.00229247	1.33675	0.0438669	1.1506	0.0250951	0.02747	0.00381336
9.68333	1.56385	1.55857	1.54577	0.86115	0.8367	0.84118	0.00331	0.00572	0.00855	1.31153	1.38536	1.31442	1.1727	1.15657	1.12292	0.03064	0.02794	0.02362		1.55606	0.009297	0.846343	0.0130171	0.00586	0.0026228	1.3371	0.0418165	1.15073	0.0253986	0.0274	0.00354102
9.7	1.56351	1.55694	1.5489	0.86076	0.83684	0.84167	0.00375	0.0054	0.0082	1.31326	1.38781	1.31386	1.1726	1.1582	1.12172	0.03087	0.02902	0.02376		1.55645	0.00731732	0.846423	0.0126486	0.00578333	0.00224963	1.33831	0.0428693	1.15084	0.0262263	0.0278833	0.00368877
9.71667	1.56535	1.55673	1.54817	0.86107	0.83871	0.84132	0.00301	0.0058	0.00857	1.31085	1.38908	1.31259	1.17251	1.15731	1.12374	0.03082	0.02832	0.02389		1.55675	0.00859002	0.847033	0.012226	0.00579333	0.00278001	1.33751	0.0446723	1.15119	0.024955	0.0276767	0.00350951
9.73333	1.5636	1.55828	1.55041	0.86122	0.83714	0.84272	0.00399	0.00559	0.00831	1.31149	1.38589	1.31409	1.17384	1.15696	1.12349	0.03105	0.02834	0.02409		1.55743	0.00663596	0.847027	0.0126044	0.00596333	0.00218406	1.33716	0.0422243	1.15143	0.0256265	0.0278267	0.00350828
9.75	1.56401	1.558	1.54785	0.86207	0.83867	0.84182	0.00306	0.00524	0.00871	1.31388	1.38611	1.31485	1.17382	1.15765	1.12401	0.03054	0.02863	0.02333		1.55662	0.00816791	0.84752	0.0126987	0.00567	0.00284944	1.33828	0.0414248	1.15183	0.0254105	0.0275	0.00373547
9.76667	1.56473	1.55866	1.54591	0.86379	0.83758	0.84279	0.00368	0.00562	0.00862	1.31294	1.38921	1.31464	1.17431	1.15765	1.12366	0.03057	0.02828	0.02447		1.55643	0.00960555	0.848053	0.0138751	0.00597333	0.00248888	1.33893	0.0435521	1.15187	0.0258144	0.0277733	0.0030814
9.78333	1.56514	1.56068	1.54707	0.86187	0.83803	0.8428	0.00273	0.00546	0.00888	1.31275	1.38808	1.31415	1.17321	1.15912	1.12489	0.0307	0.0287	0.02377		1.55763	0.00941319	0.847567	0.0126146	0.00569	0.00308144	1.33833	0.0430933	1.15241	0.0248497	0.0277233	0.00356674
9.8	1.56328	1.5595	1.54887	0.86318	0.8385	0.84211	0.00375	0.00551	0.00886	1.31332	1.38868	1.31562	1.17391	1.15768	1.12494	0.03111	0.02848	0.02387		1.55722	0.00747143	0.84793	0.0133297	0.00604	0.0025959	1.33921	0.0428606	1.15218	0.0249445	0.02782	0.00366485
9.81667	1.56448	1.56098	1.54905	0.86364	0.83959	0.84385	0.00345	0.0059	0.00843	1.31402	1.38698	1.31526	1.17385	1.15835	1.12577	0.03067	0.02855	0.02431		1.55817	0.0080897	0.849027	0.0128335	0.00592667	0.00249011	1.33875	0.0417701	1.15266	0.0245404	0.0278433	0.00323835
9.83333	1.56458	1.56017	1.55083	0.86329	0.83954	0.84394	0.0032	0.00551	0.00862	1.31241	1.3881	1.31604	1.17409	1.15935	1.12517	0.03083	0.02819	0.02383		1.55853	0.00702076	0.848923	0.0126349	0.00577667	0.00271982	1.33885	0.0426904	1.15287	0.0250955	0.0276167	0.00353504
9.85	1.56718	1.55924	1.54815	0.86393	0.83981	0.84285	0.00329	0.00543	0.00867	1.31515	1.39004	1.31586	1.17563	1.16093	1.12561	0.03137	0.02845	0.02379		1.55819	0.00955835	0.848863	0.0131364	0.00579667	0.00270868	1.34035	0.0430343	1.15406	0.0257086	0.02787	0.00382314
9.86667	1.56632	1.55841	1.54864	0.86485	0.84073	0.84407	0.00293	0.00565	0.00835	1.31479	1.39072	1.31704	1.17661	1.15921	1.125	0.0306	0.02842	0.0239		1.55779	0.00885629	0.849883	0.0130687	0.00564333	0.00271001	1.34085	0.0432033	1.15361	0.0262573	0.02764	0.00341743
9.88333	1.56724	1.56157	1.54999	0.86476	0.84001	0.84388	0.00381	0.00499	0.00836	1.31482	1.38895	1.31752	1.17699	1.16019	1.12706	0.03139	0.02837	0.024		1.5596	0.00879212	0.84955	0.0133136	0.00572	0.00236121	1.34043	0.0420412	1.15475	0.0254062	0.02792	0.00371549
9.9	1.56751	1.56135	1.54911	0.86372	0.84009	0.84387	0.00319	0.00591	0.00857	1.31562	1.39001	1.31581	1.17632	1.16122	1.12712	0.03109	0.02826	0.02412		1.55932	0.00936592	0.849227	0.0126931	0.00589	0.00269006	1.34048	0.0428943	1.15489	0.025204	0.0278233	0.00350546
9.91667	1.56644	1.55938	1.54857	0.86445	0.8412	0.84456	0.00337	0.00553	0.00887	1.31474	1.39122	1.31644	1.17528	1.16167	1.1265	0.03135	0.02857	0.02384		1.55813	0.00900034	0.85007	0.0125663	0.00592333	0.00277102	1.3408	0.0436733	1.15448	0.0251716	0.02792	0.00379696
9.93333	1.56673	1.5628	1.55104	0.8646	0.84036	0.84488	0.00296	0.00607	0.00841	1.31613	1.39083	1.31778	1.17702	1.161	1.12594	0.03134	0.02826	0.02392		1.56019	0.00816413	0.849947	0.0128898	0.00581333	0.00273405	1.34158	0.0426597	1.15465	0.0261247	0.02784	0.00372779
9.95	1.56602	1.56146	1.55128	0.8656	0.84127	0.84509	0.00349	0.00555	0.00859	1.31487	1.39319	1.31761	1.17535	1.16124	1.12813	0.03095	0.02898	0.02419		1.55959	0.00754645	0.850653	0.0130844	0.00587667	0.00256564	1.34189	0.0444482	1.15491	0.0242387	0.02804	0.00347665
9.96667	1.56466	1.56351	1.5512	0.86501	0.84139	0.84529	0.00344	0.00523	0.00877	1.31619	1.39254	1.31636	1.17625	1.16144	1.12818	0.0319	0.02896	0.02422		1.55979	0.00746135	0.850563	0.0126622	0.00581333	0.00271246	1.3417	0.0440317	1.15529	0.024618	0.02836	0.003875
9.98333	1.56733	1.56358	1.55176	0.86686	0.84198	0.84593	0.00279	0.00557	0.00837	1.31735	1.39361	1.31776	1.17751	1.16159	1.12769	0.03101	0.02897	0.02436		1.56089	0.00812609	0.85159	0.0133709	0.00557667	0.00279001	1.34291	0.0439109	1.1556	0.025445	0.0281133	0.00340676
10	1.56788	1.56275	1.55083	0.86585	0.84289	0.8459	0.00326	0.00574	0.0088	1.31614	1.39273	1.3189	1.17737	1.16107	1.12589	0.03122	0.02892	0.02399		1.56049	0.00874744	0.851547	0.0124781	0.00593333	0.00277506	1.34259	0.0434444	1.15478	0.0263107	0.0280433	0.00369386
