# Supplementary material for: Scaffolding protein CcmM directs multiprotein phase separation in β-carboxysome biogenesis
Source: Nat Struct Mol Biol. 2021 Nov 10;28(11):909–22. doi: 10.1038/s41594-021-00676-5 (PMC8580825; doi:10.1038/s41594-021-00676-5)
Supplement: Source Data Fig. 4 — Raw values for graphs shown in Fig. 4a,b,d–f,j,k. [file 41594_2021_676_MOESM13_ESM.xls]

## Sheet: Fig. 4a
Time	Absorbance																					Mean	Standard Deviation	Mean	Standard Deviation	Mean	Standard Deviation	Mean	Standard Deviation	Mean	Standard Deviation	Mean	Standard Deviation	Mean	Standard Deviation
min	AU
	redM58100_1	redM58100_2	redM58100_3	oxM58100_1	oxM58100_2	oxM58100_3	gCAL_1	gCAL_2	gCAL_3	redSSUL2_1	redSSUL2_2	redSSUL2_3	oxSSUL2_1	oxSSUL2_2	oxSSUL2_3	redSSUL1_1	redSSUL1_2	redSSUL1_3	oxSSUL1_1	oxSSUL1_2	oxSSUL1_3	Statistics On Rows of B"Absorbance":D	Statistics On Rows of B"Absorbance":D	Statistics On Rows of E:G	Statistics On Rows of E:G	Statistics On Rows of H:J	Statistics On Rows of H:J	Statistics On Rows of K:M	Statistics On Rows of K:M	Statistics On Rows of N:P	Statistics On Rows of N:P	Statistics On Rows of Q:S	Statistics On Rows of Q:S	Statistics On Rows of T:V	Statistics On Rows of T:V
0	0.04973	0.02273	0.00851	0.07011	0.03973	0.03652	0.00453	0.0054	0.00587	0.00384	0.00806	0.00373	0.01346	0.00926	0.00546	0.00353	0.00516	0.00813	0.00574	0.00465	0.00554	0.02699	0.0209376	0.0487867	0.0185362	0.00526667	0.000679877	0.00521	0.00246879	0.00939333	0.00400167	0.00560667	0.0023323	0.00531	0.000580259
0.0166667	0.0734	0.04097	0.0177	0.0994	0.0646	0.06241	0.00414	0.00618	0.00574	0.00369	0.00806	0.00337	0.01282	0.01073	0.00584	0.00331	0.00533	0.00768	0.00528	0.00439	0.00532	0.0440233	0.0279753	0.07547	0.0207529	0.00535333	0.00107356	0.00504	0.00262029	0.00979667	0.00358238	0.00544	0.00218708	0.00499667	0.000525769
0.0333333	0.0982	0.06343	0.03294	0.12811	0.08958	0.09017	0.00468	0.0061	0.00587	0.00395	0.00803	0.0036	0.01462	0.0143	0.00788	0.00319	0.00525	0.00773	0.00496	0.00488	0.00566	0.0648567	0.0326534	0.10262	0.022077	0.00555	0.000762168	0.00519333	0.00246285	0.0122667	0.00380233	0.00539	0.00227324	0.00516667	0.000429108
0.05	0.12093	0.08718	0.05047	0.15474	0.1136	0.11628	0.00434	0.00604	0.00617	0.00539	0.00838	0.00391	0.01989	0.02055	0.01228	0.0034	0.00468	0.0078	0.00539	0.00419	0.00516	0.0861933	0.0352404	0.128207	0.0230176	0.00551667	0.00102109	0.00589333	0.00227711	0.0175733	0.00459602	0.00529333	0.00226321	0.00491333	0.000636894
0.0666667	0.14421	0.11074	0.06995	0.17933	0.13583	0.1413	0.00435	0.00613	0.00605	0.00718	0.00937	0.0048	0.02716	0.02879	0.01834	0.00331	0.00513	0.00795	0.00521	0.00432	0.00596	0.1083	0.0371901	0.152153	0.0236941	0.00551	0.00100539	0.00711667	0.00228566	0.0247633	0.00562216	0.00546333	0.00233789	0.00516333	0.000820995
0.0833333	0.16542	0.13352	0.08966	0.20289	0.1578	0.16444	0.00451	0.00618	0.00569	0.0114	0.01153	0.00737	0.03565	0.03928	0.02632	0.00308	0.00575	0.00774	0.00463	0.00426	0.00557	0.129533	0.038037	0.175043	0.0243434	0.00546	0.000858429	0.0101	0.00236514	0.03375	0.00668565	0.00552333	0.00233825	0.00482	0.000675352
0.1	0.18595	0.15457	0.10943	0.22514	0.17821	0.18622	0.00466	0.00581	0.006	0.0178	0.01576	0.01146	0.04539	0.04993	0.0362	0.00293	0.00511	0.0074	0.00457	0.00431	0.00556	0.149983	0.0384656	0.196523	0.0251043	0.00549	0.000725052	0.0150067	0.00323644	0.04384	0.00699501	0.00514667	0.00223523	0.00481333	0.000659571
0.116667	0.20575	0.1748	0.12783	0.24504	0.19716	0.20693	0.00432	0.0061	0.00594	0.02551	0.02048	0.01754	0.05632	0.06142	0.04661	0.00293	0.0051	0.00768	0.00477	0.00457	0.00598	0.16946	0.0392335	0.216377	0.0252993	0.00545333	0.00098475	0.0211767	0.00403041	0.0547833	0.00752363	0.00523667	0.00237795	0.00510667	0.000762911
0.133333	0.2243	0.19429	0.1457	0.26327	0.21532	0.22615	0.00416	0.0059	0.00647	0.03445	0.02699	0.02512	0.06858	0.07359	0.05757	0.00327	0.00506	0.00712	0.00468	0.00393	0.00591	0.188097	0.0396643	0.234913	0.0251475	0.00551	0.00120337	0.0288533	0.00493622	0.06658	0.00819513	0.00515	0.00192658	0.00484	0.00099965
0.15	0.24203	0.21208	0.16332	0.28095	0.23308	0.24473	0.00413	0.00581	0.00604	0.04442	0.03501	0.03333	0.08015	0.08598	0.06916	0.00324	0.00463	0.00703	0.00472	0.00404	0.00534	0.20581	0.0397278	0.25292	0.0249638	0.00532667	0.0010427	0.0375867	0.00597716	0.07843	0.0085409	0.00496667	0.0019173	0.0047	0.000650231
0.166667	0.25826	0.23017	0.17955	0.29853	0.24897	0.26209	0.00386	0.00561	0.00616	0.05393	0.04325	0.04275	0.09305	0.09795	0.08112	0.00326	0.00485	0.00722	0.0045	0.00396	0.00554	0.22266	0.0398888	0.269863	0.0256781	0.00521	0.00120104	0.0466433	0.00631539	0.0907067	0.00865625	0.00511	0.00199276	0.00466667	0.000803077
0.183333	0.27381	0.2468	0.19555	0.31379	0.26462	0.27952	0.00409	0.00608	0.00632	0.06557	0.05265	0.0525	0.10488	0.11029	0.09208	0.00341	0.00489	0.00749	0.00442	0.00392	0.00558	0.23872	0.0397507	0.285977	0.0252129	0.00549667	0.00122411	0.0569067	0.00750304	0.102417	0.00935158	0.00526333	0.00206546	0.00464	0.000851587
0.2	0.28883	0.26268	0.21072	0.33012	0.27959	0.2946	0.00405	0.00572	0.00621	0.07646	0.0617	0.06312	0.1172	0.12189	0.1041	0.00333	0.00483	0.0072	0.00457	0.00386	0.00558	0.254077	0.0397594	0.301437	0.0259495	0.00532667	0.00113245	0.0670933	0.00814278	0.114397	0.00922036	0.00512	0.00195123	0.00467	0.000864349
0.216667	0.30314	0.27815	0.22524	0.34423	0.29309	0.30951	0.00429	0.00604	0.00601	0.08737	0.07176	0.07356	0.1289	0.13343	0.115	0.00333	0.00507	0.00703	0.00411	0.00397	0.00584	0.268843	0.0397752	0.31561	0.02611	0.00544667	0.00100182	0.0775633	0.00854038	0.125777	0.00960378	0.00514333	0.00185109	0.00464	0.00104159
0.233333	0.31695	0.29257	0.23929	0.35773	0.30691	0.32287	0.00438	0.00546	0.00582	0.09877	0.08128	0.08387	0.14002	0.14465	0.12551	0.00322	0.00534	0.00785	0.00478	0.00408	0.00572	0.282937	0.0397161	0.32917	0.0259891	0.00522	0.0007494	0.0879733	0.00943944	0.136727	0.00998596	0.00547	0.00231774	0.00486	0.000822922
0.25	0.33006	0.30651	0.25251	0.37071	0.31914	0.33623	0.00481	0.006	0.00605	0.11013	0.09111	0.09442	0.15105	0.15583	0.13684	0.00313	0.00443	0.00797	0.00434	0.00545	0.00555	0.29636	0.0397589	0.342027	0.0262691	0.00562	0.000701926	0.0985533	0.0101614	0.147907	0.00987752	0.00517667	0.0025049	0.00511333	0.00067159
0.266667	0.34245	0.31918	0.26565	0.38428	0.33145	0.34971	0.00454	0.00564	0.00603	0.12097	0.10069	0.10497	0.16192	0.16709	0.14737	0.00325	0.00448	0.00825	0.00431	0.00528	0.00497	0.309093	0.039381	0.355147	0.0268313	0.00540333	0.000772679	0.108877	0.0106895	0.158793	0.010225	0.00532667	0.00260531	0.00485333	0.000495412
0.283333	0.35465	0.33206	0.27802	0.39544	0.34374	0.36163	0.00427	0.00607	0.00589	0.13191	0.11082	0.11577	0.17275	0.17801	0.1573	0.0031	0.00444	0.00802	0.00477	0.0056	0.0056	0.321577	0.0393759	0.366937	0.0262553	0.00541	0.000991363	0.1195	0.0110287	0.169353	0.0107647	0.00518667	0.00254357	0.00532333	0.000479201
0.3	0.36715	0.34476	0.28973	0.40704	0.35456	0.37327	0.0045	0.00552	0.0061	0.14231	0.1213	0.12616	0.18305	0.18886	0.16788	0.00319	0.00504	0.00803	0.00473	0.00618	0.00584	0.33388	0.0398402	0.37829	0.0265977	0.00537333	0.000810021	0.129923	0.010999	0.17993	0.0108324	0.00542	0.00244227	0.00558333	0.00075831
0.316667	0.37877	0.35637	0.30213	0.4183	0.36599	0.38514	0.00441	0.00586	0.00579	0.15241	0.13056	0.13637	0.19382	0.19822	0.17757	0.00364	0.0047	0.0076	0.00469	0.00564	0.00557	0.345757	0.0394069	0.38981	0.0264658	0.00535333	0.0008177	0.13978	0.0113171	0.18987	0.0108769	0.00531333	0.00205001	0.0053	0.000529434
0.333333	0.3897	0.36764	0.31255	0.42951	0.37611	0.3964	0.00479	0.00631	0.00592	0.16303	0.14022	0.14676	0.20382	0.20895	0.1877	0.00332	0.00461	0.00809	0.00469	0.00633	0.00564	0.35663	0.0397359	0.400673	0.0269553	0.00567333	0.000789451	0.150003	0.0117458	0.200157	0.0110885	0.00534	0.00246737	0.00555333	0.000823428
0.35	0.39984	0.37885	0.32338	0.43894	0.3868	0.40687	0.00438	0.00602	0.00577	0.17323	0.14947	0.1562	0.21312	0.21785	0.19726	0.00272	0.0047	0.00811	0.00453	0.00606	0.00567	0.367357	0.0395045	0.41087	0.0262991	0.00539	0.000883572	0.159633	0.0122464	0.20941	0.0107847	0.00517667	0.00272643	0.00542	0.000795047
0.366667	0.40983	0.38913	0.33383	0.44937	0.39612	0.41693	0.0045	0.00604	0.0052	0.18347	0.15773	0.16577	0.22272	0.22711	0.20692	0.00329	0.00491	0.00811	0.0047	0.00583	0.00567	0.377597	0.0392908	0.420807	0.0268358	0.00524667	0.00077106	0.16899	0.0131686	0.218917	0.0106188	0.00543667	0.00245278	0.0054	0.000611474
0.383333	0.42013	0.40041	0.34392	0.45866	0.40502	0.42631	0.00522	0.00555	0.00601	0.19239	0.16759	0.17492	0.23156	0.23698	0.21553	0.00355	0.00469	0.00853	0.00447	0.00543	0.00556	0.388153	0.0395558	0.429997	0.0270094	0.00559333	0.000396779	0.1783	0.0127408	0.228023	0.0111538	0.00559	0.00260914	0.00515333	0.000595343
0.4	0.42944	0.41014	0.35336	0.46901	0.41447	0.43674	0.00489	0.00595	0.00594	0.20248	0.1764	0.18429	0.24085	0.24597	0.2246	0.00307	0.00484	0.00807	0.0045	0.00639	0.00584	0.397647	0.0395488	0.440073	0.0274224	0.00559333	0.000609125	0.187723	0.0133747	0.23714	0.0111576	0.00532667	0.00253528	0.00557667	0.000972128
0.416667	0.43825	0.41949	0.36374	0.47762	0.4229	0.44547	0.00467	0.00574	0.00632	0.21142	0.18509	0.19347	0.24958	0.25445	0.23302	0.00365	0.00507	0.00785	0.00474	0.00573	0.0053	0.40716	0.0387551	0.448663	0.0274994	0.00557667	0.000837038	0.19666	0.0134517	0.245683	0.0112338	0.00552333	0.00213638	0.00525667	0.000496421
0.433333	0.44711	0.42861	0.37231	0.48634	0.43099	0.45415	0.00498	0.00579	0.00567	0.22129	0.19385	0.20299	0.25843	0.26367	0.24126	0.0033	0.00469	0.00761	0.00441	0.00614	0.00559	0.41601	0.0389593	0.45716	0.0277975	0.00548	0.00043715	0.206043	0.0139725	0.254453	0.0117223	0.0052	0.0021998	0.00538	0.000883912
0.45	0.45571	0.43838	0.38162	0.49424	0.43929	0.46234	0.00537	0.00563	0.00582	0.23003	0.20171	0.21174	0.26716	0.27186	0.24982	0.00308	0.00491	0.00718	0.00484	0.00588	0.00588	0.425237	0.0387543	0.46529	0.0275935	0.00560667	0.000225906	0.214493	0.0143594	0.262947	0.0116084	0.00505667	0.00205393	0.00553333	0.000600444
0.466667	0.46483	0.44669	0.39088	0.50213	0.44776	0.47114	0.00545	0.00609	0.00577	0.23897	0.20999	0.22048	0.27465	0.2797	0.2578	0.0035	0.00469	0.00739	0.00512	0.00586	0.0056	0.434133	0.0385409	0.473677	0.0272736	0.00577	0.00032	0.223147	0.0146729	0.270717	0.0114676	0.00519333	0.00199325	0.00552667	0.000375411
0.483333	0.47285	0.45578	0.3988	0.51078	0.45604	0.47904	0.00524	0.0056	0.00615	0.24744	0.2181	0.22894	0.28361	0.28806	0.26614	0.00305	0.00505	0.00818	0.00472	0.00574	0.00534	0.442477	0.0387761	0.481953	0.027486	0.00566333	0.000458294	0.231493	0.0148357	0.27927	0.0115866	0.00542667	0.00258566	0.00526667	0.000513939
0.5	0.48034	0.46316	0.4074	0.51792	0.46258	0.48585	0.00476	0.00562	0.00569	0.25594	0.22607	0.23706	0.29104	0.29614	0.27355	0.00335	0.00484	0.00754	0.00505	0.00523	0.00555	0.4503	0.0381326	0.488783	0.0277864	0.00535667	0.000517912	0.23969	0.0151077	0.28691	0.0118478	0.00524333	0.00212392	0.00527667	0.000253246
0.516667	0.48818	0.47243	0.41492	0.52537	0.46974	0.4949	0.00513	0.0056	0.00637	0.2637	0.23331	0.24538	0.29922	0.30374	0.28099	0.00299	0.00513	0.0075	0.00475	0.00471	0.00568	0.45851	0.0385627	0.49667	0.0278572	0.0057	0.000626019	0.247463	0.0153017	0.29465	0.0120438	0.00520667	0.00225598	0.00504667	0.000548847
0.533333	0.49516	0.4802	0.42255	0.53239	0.47771	0.50138	0.00486	0.00585	0.00571	0.27199	0.24127	0.25323	0.30702	0.31122	0.28845	0.00295	0.00491	0.00765	0.00463	0.0052	0.00512	0.46597	0.0383396	0.503827	0.027422	0.00547333	0.000535755	0.255497	0.0154849	0.30223	0.0121172	0.00517	0.00236076	0.00498333	0.000308599
0.55	0.50323	0.48755	0.43073	0.54029	0.48452	0.50871	0.00482	0.00596	0.00559	0.28003	0.24893	0.26139	0.31419	0.31853	0.29529	0.00336	0.005	0.00741	0.00505	0.00478	0.00582	0.473837	0.0381458	0.511173	0.0279665	0.00545667	0.000581578	0.26345	0.015652	0.309337	0.0123568	0.00525667	0.00203716	0.00521667	0.00053966
0.566667	0.51121	0.49632	0.43826	0.54697	0.49109	0.51589	0.00502	0.00565	0.00589	0.28811	0.25624	0.26881	0.32087	0.32613	0.3031	0.00314	0.00481	0.00786	0.00483	0.0054	0.00555	0.48193	0.0385452	0.517983	0.0279988	0.00552	0.000449333	0.271053	0.016053	0.3167	0.012068	0.00527	0.00239339	0.00526	0.000379868
0.583333	0.51746	0.50304	0.44538	0.55287	0.49754	0.523	0.00523	0.00548	0.00558	0.29609	0.26323	0.2762	0.32859	0.33294	0.31064	0.00324	0.0047	0.00759	0.00439	0.00563	0.0055	0.488627	0.0381404	0.52447	0.0276943	0.00543	0.000180278	0.278507	0.016551	0.324057	0.011821	0.00517667	0.00221383	0.00517333	0.000681493
0.6	0.52441	0.50962	0.45217	0.56063	0.5044	0.52926	0.0051	0.00586	0.00663	0.30322	0.27039	0.28376	0.33556	0.33957	0.31721	0.00303	0.00463	0.00712	0.00536	0.00496	0.00536	0.4954	0.0381616	0.53143	0.0281777	0.00586333	0.000765005	0.28579	0.0165089	0.33078	0.0119218	0.00492667	0.00206108	0.00522667	0.00023094
0.616667	0.53104	0.51684	0.45971	0.56624	0.51071	0.53526	0.00478	0.00596	0.006	0.31088	0.27773	0.29145	0.34288	0.34708	0.3234	0.00347	0.00454	0.00727	0.00474	0.00518	0.00574	0.50253	0.0377568	0.537403	0.027827	0.00558	0.000693109	0.293353	0.0166568	0.337787	0.012635	0.00509333	0.0019595	0.00522	0.000501199
0.633333	0.53678	0.52403	0.46578	0.57416	0.51672	0.54218	0.00466	0.00567	0.00605	0.31813	0.28412	0.29899	0.34931	0.35296	0.33008	0.00347	0.00506	0.00739	0.00494	0.00483	0.00567	0.508863	0.037852	0.544353	0.0287816	0.00546	0.000718401	0.300413	0.0170496	0.344117	0.0122923	0.00530667	0.00197161	0.00514667	0.000456545
0.65	0.54417	0.5309	0.47307	0.57904	0.52246	0.54811	0.00453	0.00595	0.00634	0.32537	0.29105	0.30507	0.3564	0.36042	0.3362	0.00343	0.00433	0.00722	0.00504	0.00535	0.00591	0.516047	0.0378057	0.54987	0.028331	0.00560667	0.000952593	0.307163	0.0172555	0.351007	0.0129795	0.00499333	0.00198016	0.00543333	0.000440946
0.666667	0.55021	0.53726	0.47985	0.58563	0.52853	0.5537	0.00487	0.00577	0.00594	0.33194	0.29765	0.31215	0.3634	0.36593	0.34318	0.0036	0.00505	0.0074	0.00469	0.00513	0.00559	0.52244	0.0374481	0.555953	0.0286166	0.00552667	0.000575007	0.313913	0.0172129	0.357503	0.0124687	0.00535	0.00191768	0.00513667	0.000450037
0.683333	0.55673	0.54404	0.48604	0.59083	0.53427	0.55971	0.00535	0.00592	0.00567	0.33935	0.30484	0.31887	0.36859	0.37238	0.34936	0.00336	0.00481	0.00757	0.00463	0.00516	0.00563	0.528937	0.0376876	0.561603	0.0283275	0.00564667	0.000285715	0.32102	0.0173552	0.363443	0.0123429	0.00524667	0.0021387	0.00514	0.0005003
0.7	0.56267	0.55028	0.49239	0.59655	0.53991	0.56556	0.00516	0.00626	0.00594	0.34511	0.31046	0.32629	0.3753	0.37843	0.35535	0.00332	0.00469	0.00767	0.00478	0.00535	0.00599	0.535113	0.0375145	0.56734	0.0283619	0.00578667	0.000565803	0.327287	0.0173465	0.369693	0.0125199	0.00522667	0.0022241	0.00537333	0.000605337
0.716667	0.56813	0.55577	0.49857	0.60163	0.54555	0.57055	0.00456	0.00565	0.00606	0.35194	0.31723	0.33231	0.38108	0.38443	0.36128	0.00373	0.00432	0.00773	0.00503	0.00534	0.0056	0.540823	0.0371107	0.572577	0.0280949	0.00542333	0.000775263	0.333827	0.0174046	0.375597	0.0125112	0.00526	0.00215933	0.00532333	0.000285365
0.733333	0.57438	0.56198	0.50495	0.60839	0.55025	0.57791	0.00482	0.00602	0.0062	0.35975	0.32322	0.33872	0.38767	0.391	0.36696	0.00309	0.00484	0.00692	0.00513	0.00505	0.0054	0.547103	0.0370286	0.57885	0.0290814	0.00568	0.0007502	0.340563	0.0183346	0.381877	0.0130251	0.00495	0.00191737	0.00519333	0.000183394
0.75	0.5802	0.56738	0.51012	0.61463	0.55581	0.58122	0.00474	0.00562	0.0061	0.36601	0.32898	0.34585	0.39405	0.39662	0.37253	0.0033	0.00472	0.00715	0.00463	0.00518	0.0061	0.552567	0.0373146	0.583887	0.0295005	0.00548667	0.000689734	0.346947	0.0185393	0.387733	0.013229	0.00505667	0.00194695	0.00530333	0.00074272
0.766667	0.58575	0.5686	0.51648	0.61836	0.56119	0.58719	0.00495	0.00557	0.00557	0.37245	0.33505	0.35193	0.39935	0.40157	0.37945	0.00342	0.00455	0.00721	0.00459	0.0051	0.00579	0.556943	0.0360762	0.588913	0.0286239	0.00536333	0.000357957	0.353143	0.0187295	0.393457	0.0121808	0.00506	0.00194579	0.00516	0.000602246
0.783333	0.59025	0.57383	0.5218	0.62377	0.56592	0.59259	0.00516	0.0059	0.00613	0.37786	0.34072	0.35776	0.4051	0.40887	0.38429	0.00342	0.00506	0.00712	0.00437	0.00478	0.00603	0.56196	0.0357355	0.594093	0.0289543	0.00573	0.000506853	0.35878	0.018591	0.39942	0.0132379	0.0052	0.00185397	0.00506	0.000864696
0.8	0.59707	0.57978	0.52656	0.62929	0.57082	0.59694	0.00449	0.00569	0.00637	0.38537	0.34702	0.36392	0.41166	0.4145	0.39021	0.00357	0.00458	0.00758	0.00493	0.00522	0.00584	0.567803	0.0367491	0.599017	0.0292903	0.00551667	0.00095191	0.365437	0.0192199	0.405457	0.0132801	0.00524333	0.00208567	0.00533	0.000464866
0.816667	0.60117	0.58533	0.53249	0.6339	0.57567	0.60197	0.0047	0.00597	0.00577	0.39068	0.35278	0.37014	0.4171	0.41924	0.39506	0.00365	0.00496	0.00754	0.00486	0.00554	0.0059	0.572997	0.0359627	0.603847	0.0291603	0.00548	0.000682862	0.3712	0.0189722	0.410467	0.0133854	0.00538333	0.00197925	0.00543333	0.000528141
0.833333	0.60625	0.5908	0.53874	0.63853	0.58051	0.60652	0.00475	0.00582	0.00551	0.39686	0.359	0.37627	0.42134	0.42471	0.40084	0.00332	0.00487	0.00679	0.00511	0.00508	0.00571	0.578597	0.0353708	0.60852	0.0290617	0.00536	0.000550545	0.377377	0.0189542	0.41563	0.0129189	0.00499333	0.00173828	0.0053	0.000355387
0.85	0.61193	0.59598	0.54366	0.64352	0.58481	0.6116	0.00494	0.00606	0.00585	0.40253	0.36411	0.38256	0.42795	0.4303	0.40576	0.00325	0.00475	0.00765	0.00496	0.00551	0.00596	0.583857	0.0357132	0.61331	0.0293923	0.00561667	0.000595343	0.383067	0.019215	0.421337	0.0135409	0.00521667	0.00223681	0.00547667	0.000500833
0.866667	0.61661	0.60166	0.54945	0.64799	0.58985	0.61594	0.00505	0.00598	0.00612	0.40821	0.36956	0.38761	0.43245	0.43571	0.41037	0.00294	0.00532	0.00756	0.00558	0.00514	0.00559	0.58924	0.0352606	0.617927	0.0291209	0.00571667	0.000581578	0.38846	0.019339	0.426177	0.0137857	0.00527333	0.00231035	0.00543667	0.00025697
0.883333	0.62198	0.60634	0.55353	0.65271	0.59416	0.62171	0.00493	0.0056	0.00603	0.41464	0.37515	0.39404	0.43883	0.44004	0.41606	0.00298	0.00481	0.00759	0.00504	0.00536	0.00553	0.59395	0.0358676	0.62286	0.0292919	0.00552	0.000554346	0.39461	0.0197512	0.431643	0.0135091	0.00512667	0.00232126	0.00531	0.000248797
0.9	0.62673	0.61124	0.55827	0.65731	0.59935	0.62452	0.00467	0.00599	0.00572	0.42027	0.38018	0.39954	0.44342	0.44514	0.42032	0.00336	0.00477	0.00723	0.00526	0.00502	0.00544	0.598747	0.0358992	0.62706	0.0290634	0.00546	0.000697352	0.399997	0.0200489	0.436293	0.01386	0.00512	0.0019586	0.00524	0.000210713
0.916667	0.63148	0.6169	0.56299	0.6621	0.60285	0.62878	0.00492	0.00616	0.00635	0.42554	0.38514	0.4049	0.44832	0.4505	0.42561	0.00336	0.00465	0.0078	0.00491	0.00579	0.00605	0.60379	0.036078	0.631243	0.0297017	0.00581	0.000776595	0.405193	0.0202016	0.441477	0.0137841	0.00527	0.00228401	0.00558333	0.000597439
0.933333	0.63621	0.62195	0.56833	0.66518	0.60714	0.63393	0.00464	0.00586	0.00589	0.43072	0.39064	0.4101	0.45298	0.45498	0.43036	0.00355	0.00521	0.00744	0.00526	0.00567	0.00572	0.60883	0.0357914	0.635417	0.0290485	0.00546333	0.000713185	0.410487	0.0200428	0.446107	0.0136736	0.0054	0.00195195	0.00555	0.000252389
0.95	0.64079	0.62653	0.5733	0.6703	0.61109	0.6383	0.005	0.00615	0.00534	0.43652	0.39578	0.41562	0.45821	0.45971	0.43572	0.00317	0.00472	0.00753	0.00473	0.00494	0.00606	0.61354	0.0355708	0.639897	0.0296373	0.00549667	0.00059079	0.415973	0.0203723	0.451213	0.0134386	0.00514	0.00221014	0.00524333	0.000715006
0.966667	0.6453	0.63155	0.57785	0.67541	0.61507	0.64184	0.00505	0.00603	0.00592	0.44215	0.40039	0.42161	0.46231	0.46548	0.44031	0.00371	0.00497	0.00783	0.00522	0.00522	0.00549	0.618233	0.0356423	0.644107	0.0302338	0.00566667	0.000536874	0.421383	0.0208809	0.456033	0.0137087	0.00550333	0.00211115	0.00531	0.000155885
0.983333	0.64949	0.63676	0.58273	0.67889	0.61853	0.64537	0.00494	0.0063	0.00614	0.44712	0.40548	0.42619	0.46771	0.46983	0.44433	0.00287	0.00517	0.00733	0.00472	0.00528	0.00602	0.622993	0.0354452	0.647597	0.0302415	0.00579333	0.000743326	0.426263	0.0208201	0.460623	0.0141502	0.00512333	0.00223037	0.00534	0.000652074
1	0.65378	0.64113	0.58727	0.68296	0.623	0.65029	0.00488	0.00624	0.00585	0.45269	0.4105	0.43129	0.47217	0.47465	0.44944	0.00312	0.00482	0.0076	0.00489	0.0054	0.00555	0.627393	0.0353188	0.652083	0.0300202	0.00565667	0.000700309	0.431493	0.0210957	0.46542	0.0138945	0.00518	0.00226159	0.00528	0.000345977
1.01667	0.65892	0.64518	0.5917	0.68728	0.62609	0.65361	0.00504	0.00563	0.00617	0.45773	0.4152	0.43593	0.47671	0.47914	0.45394	0.00366	0.00491	0.00751	0.00489	0.00532	0.00577	0.631933	0.0355139	0.65566	0.0306465	0.00561333	0.000565184	0.436287	0.0212672	0.46993	0.0139009	0.00536	0.00196405	0.00532667	0.000440038
1.03333	0.66268	0.65016	0.59598	0.69186	0.63091	0.65794	0.00488	0.00633	0.00588	0.46336	0.42049	0.44106	0.48236	0.48337	0.45758	0.00354	0.00525	0.00764	0.0053	0.00561	0.0059	0.636273	0.0354521	0.660237	0.0305398	0.00569667	0.000742181	0.441637	0.0214408	0.474437	0.014607	0.00547667	0.00205938	0.00560333	0.000300056
1.05	0.66701	0.6546	0.60031	0.69423	0.63441	0.66201	0.0052	0.00605	0.00608	0.46732	0.42505	0.44615	0.48635	0.48779	0.46274	0.00345	0.00528	0.00764	0.00501	0.00538	0.00638	0.64064	0.0354737	0.66355	0.0299397	0.00577667	0.000499633	0.446173	0.021135	0.47896	0.0140654	0.00545667	0.00210058	0.00559	0.000708731
1.06667	0.67125	0.65992	0.60392	0.69931	0.63712	0.66479	0.00537	0.00584	0.00562	0.47293	0.42974	0.4515	0.49127	0.49252	0.46615	0.00316	0.0048	0.0072	0.00482	0.00562	0.00638	0.64503	0.0360502	0.667073	0.0311578	0.00561	0.00023516	0.45139	0.0215952	0.483313	0.014877	0.00505333	0.00203188	0.00560667	0.000780085
1.08333	0.67442	0.66333	0.60824	0.70232	0.64158	0.66841	0.00546	0.00611	0.00564	0.47827	0.43414	0.4565	0.49511	0.49662	0.47102	0.00356	0.00497	0.00711	0.00506	0.00523	0.00614	0.648663	0.0354441	0.67077	0.0304387	0.00573667	0.000335609	0.456303	0.0220657	0.487583	0.0143641	0.00521333	0.00178747	0.00547667	0.000580718
1.1	0.67908	0.6676	0.61358	0.70651	0.6452	0.67213	0.00499	0.00637	0.00578	0.48329	0.43917	0.46127	0.49939	0.50064	0.4755	0.00333	0.00476	0.00772	0.00464	0.00508	0.00656	0.65342	0.0349767	0.674613	0.0307303	0.00571333	0.000692411	0.461243	0.02206	0.491843	0.0141675	0.00527	0.002239	0.00542667	0.00100585
1.11667	0.68304	0.67126	0.61719	0.70929	0.64907	0.67534	0.00521	0.00609	0.00613	0.48804	0.44354	0.46546	0.50376	0.50475	0.4796	0.00349	0.0051	0.00748	0.00497	0.00517	0.00587	0.657163	0.0351154	0.6779	0.0301915	0.00581	0.00052	0.46568	0.0222508	0.496037	0.0142432	0.00535667	0.00200734	0.00533667	0.000472582
1.13333	0.68674	0.67554	0.62128	0.71274	0.65264	0.67944	0.00515	0.00564	0.0062	0.49244	0.44845	0.4701	0.50806	0.50851	0.48347	0.00345	0.00486	0.00798	0.0057	0.00534	0.00633	0.661187	0.0350109	0.681607	0.0301085	0.00566333	0.000525389	0.47033	0.0219959	0.500013	0.0143287	0.00543	0.00231817	0.00579	0.000501099
1.15	0.69154	0.68058	0.62385	0.71673	0.65573	0.68197	0.00461	0.0058	0.00625	0.49696	0.45233	0.47497	0.51193	0.51286	0.48689	0.00335	0.00507	0.00719	0.00488	0.0055	0.00604	0.665323	0.0363326	0.68481	0.030599	0.00555333	0.000847368	0.474753	0.0223158	0.503893	0.0147327	0.00520333	0.00192347	0.00547333	0.00058046
1.16667	0.69398	0.68394	0.62968	0.71995	0.65881	0.68591	0.00506	0.00615	0.00615	0.50098	0.4564	0.47938	0.51614	0.51687	0.49028	0.00319	0.00546	0.0076	0.00494	0.00545	0.00604	0.6692	0.0345915	0.688223	0.0306356	0.00578667	0.000629312	0.47892	0.0222936	0.507763	0.0151454	0.00541667	0.00220532	0.00547667	0.000550485
1.18333	0.69797	0.68813	0.63299	0.72473	0.6629	0.68862	0.00522	0.00605	0.0061	0.50645	0.46143	0.48359	0.51991	0.5206	0.49504	0.0032	0.00504	0.00793	0.00488	0.00588	0.0064	0.67303	0.035023	0.692083	0.0310602	0.00579	0.000494267	0.483823	0.0225109	0.51185	0.014562	0.00539	0.00238434	0.00572	0.000772528
1.2	0.70222	0.69208	0.63673	0.72761	0.66511	0.69163	0.00528	0.00599	0.0061	0.51035	0.46512	0.48812	0.52376	0.52529	0.4995	0.00347	0.00524	0.00785	0.00539	0.00545	0.00609	0.67701	0.03525	0.694783	0.0313691	0.00579	0.000445084	0.487863	0.0226161	0.516183	0.0144684	0.00552	0.00220338	0.00564333	0.000387986
1.21667	0.70617	0.6954	0.64029	0.73092	0.6685	0.69476	0.00499	0.00601	0.00625	0.51477	0.46896	0.49236	0.52833	0.5287	0.50252	0.00335	0.00531	0.00748	0.00485	0.00547	0.00631	0.68062	0.0353395	0.69806	0.0313406	0.00575	0.000669029	0.49203	0.0229068	0.51985	0.0150094	0.00538	0.00206589	0.00554333	0.000732757
1.23333	0.70893	0.69995	0.64481	0.73388	0.67184	0.69926	0.00477	0.00592	0.00592	0.51953	0.47279	0.49702	0.53214	0.533	0.50645	0.00355	0.0054	0.00786	0.00488	0.00514	0.00628	0.684563	0.034719	0.70166	0.0310896	0.00553667	0.000663953	0.496447	0.0233753	0.523863	0.0150865	0.00560333	0.00216218	0.00543333	0.00074467
1.25	0.71237	0.7034	0.64812	0.73809	0.67462	0.70174	0.00481	0.00603	0.00617	0.52424	0.4779	0.50126	0.53661	0.53664	0.50984	0.00318	0.00489	0.00796	0.00516	0.0056	0.00656	0.687963	0.0347956	0.704817	0.0318467	0.00567	0.000748064	0.501133	0.0231703	0.527697	0.0154643	0.00534333	0.00242203	0.00577333	0.000715914
1.26667	0.71631	0.70759	0.65201	0.7415	0.67835	0.70568	0.00512	0.00588	0.00567	0.52842	0.48163	0.5048	0.53925	0.54001	0.5133	0.00401	0.00519	0.00772	0.00489	0.00553	0.00625	0.69197	0.0348799	0.70851	0.03167	0.00555667	0.000392471	0.50495	0.0233954	0.530853	0.0152064	0.00564	0.00189549	0.00555667	0.000680392
1.28333	0.72042	0.7111	0.65564	0.74469	0.68047	0.70737	0.00547	0.00542	0.00604	0.53235	0.48521	0.5103	0.54368	0.54398	0.51765	0.00308	0.00528	0.00797	0.00494	0.00544	0.00646	0.69572	0.0350217	0.710843	0.0322506	0.00564333	0.000344432	0.509287	0.0235863	0.535103	0.0151158	0.00544333	0.00244909	0.00561333	0.000774683
1.3	0.72373	0.71563	0.65882	0.74756	0.68291	0.71065	0.00553	0.00559	0.00563	0.53602	0.4902	0.51443	0.54631	0.54741	0.52131	0.00319	0.00527	0.00826	0.00521	0.00501	0.00594	0.699393	0.0353702	0.713707	0.0324332	0.00558333	5.03322e-05	0.51355	0.0229227	0.538343	0.0147615	0.00557333	0.00254857	0.00538667	0.000489524
1.31667	0.72731	0.71831	0.66228	0.75125	0.68678	0.71282	0.00492	0.00606	0.00637	0.54059	0.49367	0.51792	0.5505	0.55094	0.52453	0.00353	0.00544	0.00802	0.00501	0.00534	0.00624	0.702633	0.0352355	0.71695	0.0324328	0.00578333	0.000763566	0.517393	0.0234644	0.54199	0.0151224	0.00566333	0.00225332	0.00553	0.000636632
1.33333	0.72997	0.72252	0.6651	0.7538	0.68932	0.71708	0.00484	0.00581	0.00584	0.5451	0.49807	0.52156	0.55384	0.55418	0.52699	0.00385	0.00536	0.00762	0.005	0.00536	0.00618	0.705863	0.0354981	0.720067	0.0323436	0.00549667	0.000568888	0.521577	0.023515	0.545003	0.0156009	0.00561	0.00189739	0.00551333	0.000604759
1.35	0.73286	0.72518	0.67038	0.7564	0.69206	0.72016	0.00537	0.00594	0.00575	0.54888	0.50104	0.52662	0.55762	0.55783	0.53087	0.00339	0.00524	0.00788	0.00505	0.00549	0.00638	0.709473	0.0340729	0.722873	0.0322557	0.00568667	0.00029023	0.525513	0.0239392	0.548773	0.0155051	0.00550333	0.00225655	0.00564	0.000677569
1.36667	0.73666	0.72883	0.67351	0.76008	0.69518	0.72275	0.00557	0.00577	0.00592	0.55308	0.50511	0.52925	0.5613	0.5606	0.53498	0.0036	0.00517	0.00747	0.00506	0.0056	0.00681	0.713	0.0344227	0.726003	0.0325721	0.00575333	0.000175594	0.529147	0.0239852	0.552293	0.0149979	0.00541333	0.00194644	0.00582333	0.000896121
1.38333	0.73981	0.73245	0.67733	0.76218	0.69743	0.72508	0.00488	0.00586	0.00544	0.55738	0.50931	0.53409	0.56493	0.56441	0.53792	0.00363	0.00509	0.00768	0.00501	0.00518	0.00638	0.71653	0.0341471	0.72823	0.0324897	0.00539333	0.000491664	0.533593	0.0240388	0.555753	0.0154463	0.00546667	0.00205111	0.00552333	0.000746749
1.4	0.74267	0.736	0.68006	0.76489	0.70035	0.72821	0.00527	0.00581	0.00572	0.56095	0.51281	0.53732	0.56818	0.56829	0.54141	0.00338	0.00522	0.00769	0.00514	0.00527	0.00657	0.719577	0.0343846	0.73115	0.0323703	0.0056	0.00028931	0.537027	0.0240713	0.559293	0.0154875	0.00543	0.00216266	0.00566	0.000790759
1.41667	0.74555	0.73964	0.68308	0.76663	0.70277	0.73026	0.00518	0.00614	0.00592	0.56484	0.51653	0.54203	0.57076	0.57112	0.54425	0.0038	0.00521	0.00776	0.00502	0.00525	0.00609	0.722757	0.0344878	0.73322	0.0320327	0.00574667	0.000502925	0.541133	0.0241675	0.562043	0.0154105	0.00559	0.00200716	0.00545333	0.000563235
1.43333	0.75034	0.74314	0.68631	0.77154	0.70599	0.73287	0.00542	0.0057	0.00642	0.56886	0.51957	0.54611	0.57454	0.57513	0.54779	0.00324	0.00495	0.00798	0.00535	0.00549	0.00634	0.726597	0.0350745	0.7368	0.0329512	0.00584667	0.000515881	0.544847	0.0246693	0.56582	0.0156172	0.00539	0.00240044	0.00572667	0.000535755
1.45	0.75281	0.74563	0.6895	0.77358	0.70951	0.73565	0.00476	0.00569	0.00573	0.57314	0.52317	0.54974	0.57793	0.57742	0.55077	0.00351	0.00557	0.00783	0.00514	0.00559	0.00617	0.729313	0.0346658	0.73958	0.0322153	0.00539333	0.000548847	0.548683	0.0250018	0.568707	0.0155357	0.00563667	0.00216077	0.00563333	0.000516366
1.46667	0.75557	0.74877	0.69224	0.77621	0.71194	0.73793	0.00474	0.00553	0.00653	0.57579	0.52668	0.55326	0.58124	0.58141	0.55451	0.00312	0.00538	0.0078	0.00561	0.00554	0.00688	0.732193	0.0347672	0.742027	0.0323303	0.0056	0.000897051	0.55191	0.0245828	0.572387	0.0154819	0.00543333	0.00234046	0.00601	0.000754255
1.48333	0.75872	0.75138	0.69577	0.7794	0.71309	0.73987	0.0048	0.00589	0.00604	0.58002	0.53077	0.55715	0.58437	0.58433	0.55703	0.0034	0.00525	0.00786	0.0053	0.00564	0.0069	0.73529	0.0344215	0.74412	0.0333587	0.00557667	0.000676782	0.55598	0.0246458	0.575243	0.0157732	0.00550333	0.00224077	0.00594667	0.000842931
1.5	0.76085	0.75559	0.69904	0.78217	0.71581	0.74245	0.00511	0.00608	0.00618	0.58417	0.53396	0.55989	0.58821	0.58721	0.56046	0.00343	0.00578	0.00838	0.00502	0.00531	0.00679	0.738493	0.0342687	0.74681	0.0333942	0.00579	0.000591016	0.55934	0.0251095	0.578627	0.0157407	0.00586333	0.00247605	0.00570667	0.000949333
1.51667	0.76572	0.75809	0.70162	0.78333	0.71856	0.74493	0.00506	0.00596	0.00592	0.58721	0.53769	0.56386	0.59079	0.58993	0.5627	0.00338	0.0056	0.00808	0.00545	0.00561	0.00704	0.74181	0.035014	0.74894	0.0325707	0.00564667	0.000508462	0.56292	0.0247734	0.58114	0.0159753	0.00568667	0.0023512	0.00603333	0.000875462
1.53333	0.76704	0.76119	0.70579	0.787	0.72094	0.74778	0.00504	0.006	0.00565	0.59117	0.54092	0.56746	0.59346	0.59442	0.56581	0.00336	0.00545	0.00783	0.00508	0.00558	0.00636	0.744673	0.0338008	0.751907	0.0332228	0.00556333	0.000485833	0.566517	0.0251383	0.584563	0.016248	0.00554667	0.00223657	0.00567333	0.000645084
1.55	0.77054	0.76449	0.70802	0.78977	0.72291	0.74974	0.00461	0.00526	0.00642	0.59468	0.54562	0.57029	0.59706	0.59655	0.57006	0.00362	0.0058	0.00785	0.00516	0.00516	0.0064	0.747683	0.0344824	0.75414	0.0336465	0.00543	0.000916897	0.570197	0.0245301	0.58789	0.0154433	0.00575667	0.00211533	0.00557333	0.000715914
1.56667	0.77391	0.76826	0.7105	0.79249	0.72585	0.75234	0.00529	0.00599	0.00608	0.59827	0.54832	0.57484	0.59929	0.59857	0.57131	0.00377	0.00532	0.00803	0.00503	0.00532	0.0062	0.75089	0.0350927	0.756893	0.0335525	0.00578667	0.000432474	0.57381	0.0249909	0.589723	0.0159505	0.00570667	0.00215616	0.00551667	0.000609289
1.58333	0.77706	0.77097	0.71416	0.79597	0.72879	0.75531	0.00493	0.00568	0.00562	0.60155	0.55116	0.57858	0.60363	0.60237	0.57517	0.00392	0.00553	0.00796	0.00496	0.00587	0.00628	0.754063	0.0346912	0.760023	0.0338371	0.00541	0.000416773	0.577097	0.0252277	0.593723	0.01608	0.00580333	0.00203382	0.00570333	0.000675599
1.6	0.77946	0.77346	0.71684	0.79706	0.73069	0.75584	0.00542	0.00551	0.00596	0.60598	0.55424	0.58101	0.60632	0.60439	0.57765	0.00351	0.00551	0.00797	0.00525	0.00515	0.00682	0.756587	0.0345521	0.761197	0.0335077	0.00563	0.00028931	0.58041	0.0258752	0.59612	0.0160246	0.00566333	0.00223395	0.00574	0.000936643
1.61667	0.78228	0.77722	0.72028	0.8011	0.73233	0.75982	0.00509	0.00551	0.00635	0.60903	0.55833	0.58421	0.60918	0.60825	0.5806	0.0034	0.00504	0.00789	0.00542	0.00574	0.00645	0.759927	0.0344281	0.764417	0.0346147	0.00565	0.000641561	0.583857	0.0253518	0.599343	0.0162389	0.00544333	0.00227201	0.00587	0.000527162
1.63333	0.78437	0.78045	0.72281	0.80291	0.73533	0.76176	0.00535	0.00582	0.00606	0.6123	0.56078	0.58907	0.61177	0.61032	0.58289	0.00381	0.00505	0.00795	0.00509	0.00548	0.00685	0.762543	0.0344659	0.766667	0.0340561	0.00574333	0.000361156	0.587383	0.0258014	0.60166	0.0162715	0.00560333	0.00212474	0.00580667	0.000924356
1.65	0.78798	0.78261	0.7253	0.80485	0.73691	0.76346	0.00474	0.00596	0.00581	0.61637	0.56469	0.5927	0.61488	0.61357	0.5856	0.00389	0.00533	0.00843	0.00547	0.0062	0.00659	0.765297	0.034742	0.768407	0.0342391	0.00550333	0.000665307	0.591253	0.0258704	0.604683	0.0165396	0.00588333	0.00232003	0.00608667	0.000568536
1.66667	0.79105	0.78517	0.72796	0.80809	0.7394	0.76604	0.00513	0.00621	0.0059	0.6188	0.56817	0.59449	0.61808	0.61685	0.58891	0.00351	0.00557	0.0079	0.00529	0.00589	0.00655	0.76806	0.0348518	0.771177	0.0346319	0.00574667	0.000556088	0.59382	0.0253216	0.607947	0.0164977	0.00566	0.00219638	0.00591	0.000630238
1.68333	0.79305	0.78855	0.73046	0.80974	0.74189	0.76815	0.00533	0.00623	0.00599	0.62286	0.57104	0.59847	0.6201	0.61929	0.59143	0.00391	0.00529	0.00821	0.00517	0.00508	0.00651	0.770687	0.0349099	0.77326	0.0342124	0.00585	0.000466047	0.597457	0.0259249	0.610273	0.0163238	0.00580333	0.00219548	0.00558667	0.000800895
1.7	0.79619	0.79185	0.73384	0.81311	0.7446	0.76993	0.00492	0.00606	0.00614	0.62582	0.57411	0.60099	0.62284	0.62244	0.59555	0.00349	0.00524	0.00795	0.00542	0.00521	0.00652	0.77396	0.0348126	0.77588	0.0346404	0.00570667	0.000682447	0.600307	0.0258618	0.61361	0.0156417	0.00556	0.00224715	0.00571667	0.000703586
1.71667	0.79849	0.79362	0.73637	0.81329	0.74677	0.77274	0.00525	0.0057	0.00624	0.62948	0.57642	0.60418	0.62595	0.62549	0.5967	0.00359	0.00534	0.00794	0.00533	0.00528	0.0068	0.77616	0.0345451	0.7776	0.0335252	0.00573	0.000495681	0.60336	0.0265395	0.616047	0.0167563	0.00562333	0.0021888	0.00580333	0.000863501
1.73333	0.8016	0.79608	0.73894	0.81636	0.74778	0.77518	0.0051	0.00555	0.00579	0.63197	0.58035	0.60829	0.62853	0.6271	0.6003	0.00395	0.00601	0.00821	0.00534	0.00596	0.00659	0.778873	0.0346932	0.779773	0.03452	0.00548	0.000350286	0.60687	0.0258393	0.618643	0.0159019	0.00605667	0.00213038	0.00596333	0.000625007
1.75	0.80363	0.79918	0.74183	0.81904	0.75088	0.7767	0.00513	0.00606	0.00553	0.63572	0.58401	0.6112	0.63042	0.63055	0.60239	0.00378	0.00505	0.00803	0.00539	0.00523	0.00663	0.781547	0.0344675	0.782207	0.034412	0.00557333	0.000466512	0.61031	0.0258665	0.62112	0.0162208	0.00562	0.00218158	0.00575	0.00076629
1.76667	0.80685	0.80194	0.74436	0.82107	0.75226	0.77916	0.00517	0.00545	0.0059	0.63932	0.58699	0.61461	0.63342	0.63344	0.60453	0.0034	0.00521	0.00755	0.00518	0.00597	0.00691	0.784383	0.0347481	0.784163	0.0346768	0.00550667	0.000368284	0.61364	0.0261785	0.623797	0.0166854	0.00538667	0.00208063	0.00602	0.000866083
1.78333	0.80843	0.80522	0.74751	0.82402	0.75543	0.77997	0.00513	0.00566	0.00606	0.64257	0.5892	0.6168	0.63632	0.6351	0.60758	0.00322	0.00539	0.00824	0.00551	0.00526	0.00689	0.787053	0.0342831	0.786473	0.0347544	0.00561667	0.000466512	0.61619	0.0266902	0.626333	0.0162523	0.00561667	0.00251766	0.00588667	0.000877857
1.8	0.8119	0.80795	0.75006	0.82587	0.75613	0.78266	0.00527	0.00567	0.00619	0.64484	0.59259	0.62046	0.63821	0.63815	0.60948	0.00348	0.00526	0.00812	0.00534	0.00546	0.00709	0.78997	0.0346195	0.78822	0.0352009	0.00571	0.000461303	0.619297	0.0261444	0.628613	0.01657	0.00562	0.00234085	0.00596333	0.000977565
1.81667	0.81377	0.80976	0.75252	0.82888	0.75858	0.78488	0.00529	0.00561	0.00599	0.64867	0.59563	0.62455	0.64132	0.64039	0.6121	0.00355	0.00521	0.00823	0.00485	0.00548	0.00669	0.792017	0.0342638	0.79078	0.0355194	0.00563	0.000350428	0.62295	0.0265562	0.63127	0.0166082	0.00566333	0.00237271	0.00567333	0.000935111
1.83333	0.817	0.81286	0.75559	0.83012	0.76113	0.7869	0.00558	0.0053	0.00564	0.65149	0.59799	0.62688	0.64409	0.64241	0.61472	0.00364	0.00564	0.00802	0.00586	0.00551	0.0066	0.79515	0.0343224	0.792717	0.0348609	0.00550667	0.000181475	0.625453	0.0267785	0.63374	0.0164932	0.00576667	0.00219275	0.00599	0.000556507
1.85	0.82007	0.81527	0.75821	0.83353	0.76244	0.78801	0.00536	0.00554	0.00621	0.65434	0.60204	0.62998	0.64737	0.64553	0.61629	0.00396	0.0052	0.00788	0.0057	0.00559	0.0068	0.79785	0.034413	0.79466	0.0360085	0.00570333	0.000447921	0.628787	0.0261704	0.636397	0.0174372	0.00568	0.0020036	0.00603	0.000669104
1.86667	0.82136	0.81831	0.75976	0.83468	0.76416	0.78972	0.00491	0.00561	0.00614	0.65771	0.60439	0.63298	0.64972	0.64736	0.61839	0.00387	0.00559	0.00853	0.00513	0.00572	0.00654	0.79981	0.0347178	0.796187	0.035702	0.00555333	0.000616955	0.631693	0.0266833	0.63849	0.0174471	0.00599667	0.00235647	0.00579667	0.00070812
1.88333	0.82387	0.82079	0.76245	0.83699	0.76589	0.79336	0.00539	0.0059	0.00667	0.66086	0.60679	0.63645	0.65133	0.64995	0.62188	0.00367	0.0056	0.00817	0.00583	0.00553	0.00705	0.80237	0.034606	0.798747	0.0358548	0.00598667	0.000644386	0.6347	0.0270774	0.641053	0.0166189	0.00581333	0.00225757	0.00613667	0.000805067
1.9	0.82659	0.82384	0.76531	0.83834	0.76845	0.79479	0.00507	0.00568	0.0057	0.66299	0.61027	0.639	0.65406	0.65232	0.62478	0.00425	0.00547	0.00808	0.00521	0.00536	0.00678	0.805247	0.0346135	0.800527	0.0352964	0.00548333	0.000358097	0.63742	0.0263955	0.64372	0.0164256	0.00593333	0.00195659	0.00578333	0.000866391
1.91667	0.82921	0.82655	0.76771	0.84137	0.77076	0.79666	0.00513	0.00584	0.00609	0.66625	0.61294	0.64125	0.65658	0.6551	0.62786	0.00377	0.00557	0.00817	0.00513	0.00569	0.00711	0.807823	0.0347646	0.80293	0.0357201	0.00568667	0.000498029	0.640147	0.0266721	0.646513	0.0161712	0.00583667	0.00221209	0.00597667	0.00102065
1.93333	0.83091	0.82867	0.77034	0.84313	0.77262	0.79807	0.00514	0.00618	0.00602	0.66966	0.61557	0.64398	0.65911	0.65682	0.6291	0.00388	0.00595	0.00817	0.00579	0.00606	0.00659	0.809973	0.0343417	0.804607	0.0357066	0.00578	0.00056	0.64307	0.0270565	0.648343	0.0167045	0.006	0.00214544	0.00614667	0.000406981
1.95	0.83284	0.83065	0.77239	0.84559	0.77417	0.79964	0.00486	0.00582	0.00594	0.67299	0.61867	0.64755	0.66135	0.65938	0.63176	0.00357	0.00507	0.00799	0.00546	0.00547	0.00723	0.81196	0.0342861	0.806467	0.0361961	0.00554	0.000591946	0.646403	0.0271781	0.65083	0.0165445	0.00554333	0.0022477	0.00605333	0.00101904
1.96667	0.83537	0.83279	0.77363	0.84643	0.77643	0.80121	0.00477	0.00542	0.00604	0.67496	0.62153	0.64953	0.66416	0.66172	0.63301	0.00384	0.0056	0.00862	0.00531	0.00555	0.00725	0.81393	0.0349247	0.808023	0.0354939	0.00541	0.000635059	0.648673	0.0267253	0.652963	0.0173231	0.00602	0.00241752	0.00603667	0.00105761
1.98333	0.83846	0.83556	0.77732	0.84966	0.77735	0.80395	0.00549	0.00573	0.00649	0.6773	0.62433	0.65287	0.66662	0.66401	0.63607	0.00362	0.00554	0.00814	0.0055	0.00554	0.00681	0.817113	0.0344925	0.81032	0.0365734	0.00590333	0.000522047	0.6515	0.0265116	0.655567	0.016935	0.00576667	0.00226851	0.00595	0.00074505
2	0.84089	0.83789	0.78104	0.8505	0.78024	0.80592	0.00569	0.00579	0.00588	0.68125	0.62654	0.65526	0.66814	0.66667	0.63722	0.00411	0.00571	0.00796	0.00607	0.00527	0.00715	0.81994	0.0337218	0.81222	0.0355512	0.00578667	9.50438e-05	0.65435	0.0273663	0.657343	0.0174428	0.00592667	0.00193412	0.00616333	0.000943469
2.01667	0.84351	0.84064	0.7819	0.85161	0.78177	0.80725	0.00548	0.00592	0.00591	0.68436	0.62887	0.6575	0.67078	0.66862	0.64048	0.00399	0.00518	0.00816	0.00533	0.00563	0.00701	0.822017	0.0347717	0.813543	0.0353428	0.00577	0.000251197	0.65691	0.0277497	0.65996	0.0169047	0.00577667	0.00214808	0.00599	0.000895991
2.03333	0.84563	0.84372	0.78388	0.85525	0.78301	0.80808	0.00528	0.00581	0.00623	0.68637	0.63155	0.66062	0.67222	0.67145	0.64138	0.0042	0.00572	0.00849	0.00518	0.00577	0.00675	0.82441	0.035113	0.815447	0.0366791	0.00577333	0.00047606	0.659513	0.0274268	0.661683	0.0175874	0.00613667	0.00217514	0.0059	0.000793032
2.05	0.84808	0.84571	0.7868	0.85669	0.78507	0.81015	0.00568	0.00578	0.00585	0.68997	0.63503	0.66393	0.67558	0.6736	0.64442	0.00416	0.00559	0.0084	0.00501	0.00604	0.00735	0.826863	0.0347161	0.817303	0.0363419	0.00577	8.544e-05	0.662977	0.0274824	0.664533	0.0174468	0.00605	0.0021571	0.00613333	0.00117279
2.06667	0.84931	0.8481	0.78845	0.85827	0.78627	0.81199	0.00525	0.0057	0.00586	0.69269	0.63675	0.66676	0.6788	0.67554	0.64658	0.00393	0.00563	0.00817	0.00567	0.0058	0.00709	0.82862	0.0347935	0.818843	0.036486	0.00560333	0.00031628	0.6654	0.0279948	0.666973	0.0177362	0.00591	0.00213382	0.00618667	0.000785005
2.08333	0.85219	0.85021	0.79123	0.86034	0.78753	0.81404	0.00563	0.00632	0.00557	0.69537	0.64004	0.66919	0.68007	0.67822	0.64834	0.00398	0.00561	0.00819	0.00575	0.00573	0.00682	0.83121	0.0346378	0.820637	0.0368505	0.00584	0.000416773	0.6682	0.0276783	0.668877	0.0178093	0.00592667	0.00212279	0.0061	0.000623618
2.1	0.85472	0.85241	0.7935	0.86264	0.79065	0.81495	0.00559	0.00625	0.00603	0.69732	0.6416	0.67182	0.68201	0.67951	0.65073	0.00336	0.0057	0.00852	0.00569	0.00548	0.00715	0.833543	0.0346978	0.822747	0.0366228	0.00595667	0.000336056	0.670247	0.0278933	0.67075	0.0173828	0.00586	0.00258372	0.00610667	0.000909634
2.11667	0.85721	0.85456	0.79676	0.86422	0.79214	0.81695	0.0054	0.00589	0.00614	0.70114	0.64492	0.67502	0.68318	0.68173	0.65377	0.00343	0.00534	0.0084	0.00562	0.00612	0.00701	0.836177	0.0341615	0.824437	0.0366186	0.00581	0.000376431	0.673693	0.0281335	0.672893	0.0165772	0.00572333	0.00250708	0.00625	0.00070406
2.13333	0.85904	0.85686	0.79851	0.86596	0.79346	0.81829	0.00557	0.0061	0.00535	0.70323	0.64785	0.67738	0.68716	0.68421	0.65466	0.00367	0.00563	0.00817	0.00577	0.00566	0.00727	0.838137	0.034335	0.825903	0.0368447	0.00567333	0.00038553	0.676153	0.0277104	0.675343	0.0179729	0.00582333	0.00225622	0.00623333	0.000899463
2.15	0.86143	0.85979	0.8007	0.8685	0.79511	0.82124	0.00551	0.00576	0.00588	0.70535	0.65013	0.67921	0.68901	0.68658	0.65723	0.00403	0.00545	0.00844	0.00584	0.0058	0.00758	0.84064	0.0345988	0.828283	0.0371985	0.00571667	0.000188768	0.67823	0.027623	0.677607	0.0176885	0.00597333	0.0022511	0.00640667	0.00101633
2.16667	0.8628	0.86145	0.80236	0.8699	0.79693	0.82224	0.00549	0.00584	0.00612	0.70828	0.65335	0.68322	0.69061	0.68758	0.65876	0.00374	0.00591	0.00848	0.00563	0.00596	0.0073	0.842203	0.0345119	0.82969	0.0370511	0.00581667	0.000315647	0.681617	0.0275001	0.678983	0.0175793	0.00604333	0.00237281	0.00629667	0.00088444
2.18333	0.86557	0.86389	0.80432	0.87166	0.7984	0.82351	0.00548	0.00641	0.006	0.71069	0.65545	0.68463	0.69277	0.69097	0.66116	0.00403	0.00564	0.0085	0.00579	0.00627	0.00771	0.844593	0.0348878	0.83119	0.0372289	0.00596333	0.000466083	0.68359	0.0276347	0.681633	0.0177533	0.00605667	0.00226394	0.00659	0.0009992
2.2	0.86701	0.86651	0.8067	0.87327	0.80026	0.82567	0.00526	0.00566	0.0059	0.71402	0.65758	0.68766	0.69533	0.69178	0.66393	0.00407	0.00572	0.00841	0.00631	0.00607	0.00751	0.84674	0.0346766	0.833067	0.0370628	0.00560667	0.000323316	0.68642	0.0282404	0.68368	0.0171959	0.00606667	0.00219067	0.00663	0.000771492
2.21667	0.86911	0.86838	0.80874	0.8754	0.80212	0.82705	0.00525	0.00599	0.00594	0.7154	0.66024	0.69037	0.69658	0.69401	0.66516	0.00434	0.00561	0.0081	0.00574	0.00603	0.0075	0.848743	0.0346458	0.834857	0.0372585	0.00572667	0.000413562	0.68867	0.0276193	0.68525	0.0174458	0.00601667	0.0019127	0.00642333	0.000943628
2.23333	0.87165	0.87172	0.81151	0.87687	0.80293	0.82774	0.00494	0.00578	0.00637	0.71903	0.66319	0.69192	0.69963	0.69601	0.6669	0.00411	0.00549	0.00843	0.00529	0.00608	0.00741	0.851627	0.0347421	0.835847	0.0376307	0.00569667	0.000718633	0.69138	0.0279239	0.687513	0.0179432	0.00601	0.00220645	0.00626	0.0010714
2.25	0.87396	0.87215	0.81349	0.87853	0.80452	0.82949	0.0056	0.00549	0.00584	0.72115	0.66521	0.69452	0.70121	0.69849	0.66892	0.00377	0.00606	0.00831	0.00595	0.00599	0.00751	0.8532	0.0344018	0.837513	0.0376517	0.00564333	0.000178979	0.693627	0.0279807	0.68954	0.0179092	0.00604667	0.00227003	0.00648333	0.000889344
2.26667	0.87573	0.87565	0.81448	0.87993	0.806	0.83097	0.00529	0.00572	0.0061	0.72368	0.66739	0.69762	0.70377	0.70017	0.67119	0.00396	0.0057	0.00839	0.00563	0.00626	0.00715	0.855287	0.0353396	0.838967	0.0376081	0.00570333	0.000405257	0.69623	0.0281707	0.69171	0.0178618	0.00601667	0.00223191	0.00634667	0.000763697
2.28333	0.87658	0.87707	0.81801	0.88191	0.8079	0.83254	0.00538	0.0061	0.00596	0.72669	0.66941	0.69962	0.70488	0.70223	0.67326	0.00371	0.00598	0.00861	0.00611	0.00612	0.00752	0.85722	0.0339577	0.840783	0.0376873	0.00581333	0.00038175	0.698573	0.0286543	0.693457	0.0175409	0.0061	0.0024522	0.00658333	0.000811193
2.3	0.87901	0.87932	0.81968	0.88298	0.80962	0.83513	0.00535	0.00575	0.00584	0.72914	0.67263	0.70203	0.70678	0.70394	0.67518	0.00388	0.00615	0.00834	0.00624	0.00574	0.00754	0.859337	0.034344	0.842577	0.0372426	0.00564667	0.000260832	0.701267	0.0282627	0.6953	0.0174822	0.00612333	0.00223012	0.00650667	0.000929157
2.31667	0.88286	0.88189	0.82177	0.88484	0.81213	0.83655	0.00565	0.00567	0.00583	0.73148	0.67518	0.70478	0.70884	0.70603	0.67789	0.00417	0.00597	0.00882	0.00617	0.00649	0.00748	0.862173	0.0349937	0.844507	0.0370023	0.00571667	9.86577e-05	0.703813	0.0281624	0.697587	0.0171156	0.00632	0.00234467	0.00671333	0.000682959
2.33333	0.88364	0.88271	0.82368	0.88675	0.81239	0.83741	0.00529	0.00564	0.00577	0.73463	0.67642	0.70678	0.71148	0.70807	0.67849	0.0042	0.00596	0.00863	0.00622	0.00545	0.00756	0.863343	0.0343526	0.845517	0.037837	0.00556667	0.000248261	0.705943	0.029114	0.699347	0.0181427	0.00626333	0.00223052	0.00641	0.00106775
2.35	0.88479	0.88571	0.82606	0.88849	0.81388	0.83848	0.00523	0.00608	0.00586	0.73668	0.67949	0.70858	0.71332	0.71054	0.68054	0.00442	0.00614	0.00836	0.00573	0.00626	0.0073	0.86552	0.0341765	0.84695	0.0380193	0.00572333	0.000441173	0.70825	0.0285964	0.701467	0.0181763	0.00630667	0.00197528	0.00643	0.000798686
2.36667	0.88848	0.88714	0.8281	0.89085	0.81442	0.8393	0.00479	0.00621	0.00613	0.73893	0.68154	0.71178	0.71498	0.71234	0.68247	0.00425	0.00621	0.00857	0.00588	0.00614	0.00752	0.867907	0.0344801	0.84819	0.0389828	0.00571	0.000797747	0.71075	0.0287089	0.703263	0.0180559	0.00634333	0.00216308	0.00651333	0.000881438
2.38333	0.88969	0.88984	0.82996	0.89258	0.81682	0.84092	0.0057	0.0057	0.00593	0.74148	0.68418	0.71472	0.71682	0.71457	0.68575	0.00424	0.00591	0.00799	0.00617	0.00603	0.00734	0.86983	0.0345285	0.850107	0.0387065	0.00577667	0.000132791	0.71346	0.0286708	0.705713	0.0173253	0.00604667	0.00187873	0.00651333	0.000719328
2.4	0.89104	0.89137	0.83143	0.89403	0.81779	0.84267	0.00516	0.00599	0.006	0.74393	0.68627	0.71628	0.7192	0.71577	0.68602	0.00398	0.00597	0.00837	0.00588	0.00623	0.00749	0.87128	0.0345115	0.851497	0.0388789	0.00571667	0.000482113	0.715493	0.028838	0.706997	0.0182471	0.00610667	0.00219819	0.00653333	0.000846778
2.41667	0.89438	0.89373	0.83431	0.89434	0.81891	0.84457	0.0052	0.00635	0.00589	0.7454	0.68935	0.71956	0.72068	0.71755	0.68831	0.00464	0.00622	0.0089	0.00637	0.00595	0.00793	0.87414	0.0344953	0.852607	0.0383518	0.00581333	0.000578821	0.718103	0.0280534	0.708847	0.017854	0.00658667	0.00215354	0.00675	0.00104326
2.43333	0.89559	0.89614	0.83567	0.89643	0.82125	0.84571	0.00542	0.00576	0.00586	0.74905	0.69107	0.72059	0.72184	0.71978	0.69008	0.00461	0.00627	0.00914	0.00643	0.00583	0.00776	0.8758	0.0347547	0.854463	0.0383468	0.00568	0.000230651	0.720237	0.0289916	0.710567	0.0177718	0.00667333	0.00229178	0.00667333	0.000987742
2.45	0.89837	0.89795	0.83802	0.89854	0.82256	0.8457	0.00473	0.00615	0.00554	0.75056	0.69328	0.72378	0.72412	0.72171	0.69099	0.00443	0.00587	0.0084	0.00602	0.00588	0.00724	0.878113	0.0347225	0.8556	0.0389454	0.00547333	0.000712344	0.72254	0.0286601	0.712273	0.0184713	0.00623333	0.00200978	0.00638	0.000748064
2.46667	0.89982	0.90105	0.83955	0.90059	0.82378	0.84847	0.00565	0.00597	0.00613	0.75247	0.69568	0.72566	0.72656	0.72328	0.69344	0.00464	0.00577	0.00828	0.00604	0.00645	0.00746	0.88014	0.0351574	0.857613	0.0392128	0.00591667	0.000244404	0.724603	0.0284097	0.714427	0.0182488	0.00623	0.00186309	0.00665	0.000730821
2.48333	0.90277	0.90162	0.84227	0.90116	0.82458	0.85032	0.00579	0.00588	0.0062	0.75408	0.69816	0.72894	0.72782	0.72404	0.69517	0.00427	0.00589	0.00883	0.00623	0.00591	0.00753	0.88222	0.0346025	0.858687	0.0389695	0.00595667	0.000215484	0.72706	0.0280074	0.715677	0.0178596	0.00633	0.00231162	0.00655667	0.000857982
2.5	0.9037	0.90448	0.84253	0.90374	0.82705	0.85125	0.00548	0.00592	0.00597	0.75846	0.69942	0.731	0.72919	0.72737	0.6969	0.00407	0.00624	0.00857	0.00603	0.00629	0.0082	0.88357	0.0355438	0.86068	0.039205	0.00579	0.000269629	0.729627	0.0295439	0.71782	0.0181401	0.00629333	0.00225047	0.00684	0.00118495
2.51667	0.90521	0.90544	0.84587	0.90478	0.82801	0.85299	0.00547	0.0058	0.00616	0.75947	0.70217	0.73332	0.73075	0.7286	0.69861	0.00405	0.00615	0.00845	0.00563	0.00598	0.00776	0.885507	0.0343266	0.861927	0.0391575	0.00581	0.000345109	0.731653	0.0286863	0.71932	0.0179676	0.00621667	0.00220076	0.00645667	0.00114221
2.53333	0.9073	0.90769	0.84798	0.90569	0.8296	0.85336	0.00584	0.006	0.00578	0.76243	0.70493	0.73516	0.73314	0.73101	0.70088	0.00473	0.00627	0.00869	0.00633	0.00628	0.0075	0.887657	0.0343616	0.862883	0.0389287	0.00587333	0.000113725	0.734173	0.0287627	0.721677	0.0180419	0.00656333	0.00199623	0.00670333	0.000690386
2.55	0.90874	0.91054	0.84958	0.9083	0.83044	0.85452	0.00576	0.00606	0.00582	0.76453	0.70671	0.73778	0.73555	0.73125	0.70186	0.00435	0.00595	0.00917	0.00619	0.00599	0.00807	0.88962	0.0346873	0.86442	0.0398629	0.00588	0.000158745	0.73634	0.0289369	0.722887	0.0183361	0.00649	0.00245495	0.00675	0.00114752
2.56667	0.91042	0.91258	0.8511	0.90911	0.8325	0.85694	0.00533	0.00598	0.00559	0.76569	0.70831	0.73864	0.73681	0.73345	0.70343	0.00442	0.00637	0.00896	0.00633	0.00559	0.00831	0.891367	0.0348887	0.866183	0.0391325	0.00563333	0.000327159	0.737547	0.0287056	0.724563	0.0183789	0.00658333	0.00227751	0.00674333	0.00140632
2.58333	0.91241	0.91351	0.85264	0.90993	0.83299	0.85749	0.00517	0.00585	0.00635	0.7691	0.71096	0.7408	0.73882	0.73617	0.70624	0.00432	0.00622	0.00898	0.00623	0.00598	0.00734	0.892853	0.0348301	0.866803	0.0393064	0.00579	0.000592284	0.740287	0.0290734	0.727077	0.0180937	0.00650667	0.00234319	0.00651667	0.000723901
2.6	0.91448	0.91555	0.85622	0.91183	0.83515	0.85873	0.0057	0.00564	0.00589	0.77097	0.71314	0.74454	0.73952	0.73632	0.70683	0.00425	0.00632	0.009	0.00657	0.00626	0.00788	0.895417	0.0339495	0.86857	0.0392756	0.00574333	0.000130512	0.742883	0.0289506	0.727557	0.018021	0.00652333	0.00238152	0.00690333	0.000859903
2.61667	0.91688	0.91786	0.85648	0.9144	0.83622	0.86045	0.00532	0.00607	0.00597	0.77344	0.71594	0.74604	0.74178	0.73963	0.70833	0.00426	0.00652	0.00887	0.00631	0.00615	0.00792	0.897073	0.0351583	0.870357	0.0400204	0.00578667	0.000407226	0.74514	0.0287606	0.729913	0.0187226	0.00655	0.00230515	0.00679333	0.000978996
2.63333	0.91802	0.91928	0.8595	0.91513	0.83696	0.8608	0.00546	0.00585	0.00574	0.77536	0.71817	0.74816	0.74312	0.73969	0.70975	0.00427	0.00602	0.00908	0.00651	0.00614	0.0074	0.898933	0.0341561	0.870963	0.0400638	0.00568333	0.00020108	0.74723	0.0286063	0.730853	0.0183563	0.00645667	0.00243455	0.00668333	0.000647637
2.65	0.91975	0.92016	0.86049	0.91588	0.83816	0.86395	0.00535	0.00582	0.00604	0.77802	0.71861	0.74995	0.74489	0.74172	0.71155	0.00464	0.00622	0.00894	0.00636	0.0064	0.00775	0.900133	0.0343327	0.872663	0.0395859	0.00573667	0.000352467	0.74886	0.02972	0.73272	0.0184021	0.0066	0.00217504	0.00683667	0.000791223
2.66667	0.92231	0.92411	0.86206	0.91796	0.84003	0.86447	0.00501	0.00634	0.0059	0.78095	0.72136	0.75213	0.74831	0.74428	0.71386	0.00439	0.00643	0.00871	0.00633	0.00659	0.008	0.902827	0.0353164	0.874153	0.0398572	0.00575	0.000677569	0.75148	0.0298003	0.735483	0.0188345	0.00651	0.00216111	0.00697333	0.000898573
2.68333	0.92385	0.92465	0.86555	0.91887	0.8401	0.86537	0.00529	0.00604	0.00595	0.78226	0.72312	0.7536	0.74816	0.74548	0.71487	0.00408	0.00644	0.00864	0.00597	0.00621	0.008	0.904683	0.0338928	0.87478	0.0402193	0.00576	0.000409512	0.752993	0.0295747	0.73617	0.0184949	0.00638667	0.00228047	0.00672667	0.00110925
2.7	0.92534	0.92686	0.86489	0.92067	0.84245	0.86685	0.00542	0.00569	0.00607	0.78384	0.72572	0.75673	0.74975	0.74634	0.71581	0.00467	0.00631	0.00876	0.00626	0.00653	0.00769	0.905697	0.0353478	0.876657	0.0400215	0.00572667	0.000326548	0.75543	0.0290818	0.7373	0.0186888	0.00658	0.00205832	0.00682667	0.000759759
2.71667	0.92763	0.92751	0.86723	0.92271	0.84365	0.86756	0.00519	0.00578	0.0058	0.78655	0.72783	0.7586	0.75115	0.74743	0.71817	0.00475	0.00647	0.00889	0.00573	0.00614	0.00778	0.907457	0.0348374	0.877973	0.0405456	0.00559	0.000346554	0.75766	0.0293713	0.738917	0.0180632	0.00670333	0.00207984	0.00655	0.00108476
2.73333	0.92987	0.92934	0.87054	0.92346	0.84472	0.86901	0.00583	0.0063	0.0059	0.78796	0.72933	0.76069	0.75234	0.74965	0.7194	0.0047	0.00589	0.00911	0.00598	0.00622	0.00801	0.909917	0.0341022	0.879063	0.0403212	0.00601	0.000253574	0.759327	0.0293388	0.740463	0.0182909	0.00656667	0.00228154	0.00673667	0.00110925
2.75	0.93052	0.93211	0.87128	0.92451	0.84576	0.86943	0.00556	0.00615	0.00629	0.78971	0.73226	0.76309	0.75484	0.75161	0.72128	0.00448	0.00624	0.00931	0.00637	0.00657	0.00771	0.911303	0.0346703	0.8799	0.0404055	0.006	0.000387427	0.761687	0.0287507	0.742577	0.018514	0.00667667	0.00244443	0.00688333	0.000722865
2.76667	0.93323	0.93423	0.87289	0.92621	0.84769	0.87127	0.00533	0.00596	0.00575	0.79144	0.73345	0.76451	0.75713	0.75323	0.72187	0.00448	0.00573	0.00882	0.00657	0.00569	0.0081	0.91345	0.0351295	0.881723	0.0402902	0.00568	0.00032078	0.763133	0.0290195	0.744077	0.0193301	0.00634333	0.00223406	0.00678667	0.00121952
2.78333	0.93355	0.93535	0.87543	0.92688	0.84867	0.87233	0.00553	0.00614	0.00577	0.7946	0.73596	0.76631	0.75822	0.75468	0.7234	0.00518	0.00616	0.00954	0.00612	0.00613	0.00816	0.914777	0.0340871	0.882627	0.0401088	0.00581333	0.0003073	0.765623	0.029326	0.745433	0.0191633	0.00696	0.00228744	0.00680333	0.00117492
2.8	0.9357	0.9374	0.87662	0.92844	0.84889	0.87292	0.00518	0.0057	0.00598	0.79599	0.73817	0.76888	0.75959	0.75573	0.7255	0.00432	0.00618	0.00943	0.00701	0.00647	0.00756	0.916573	0.034611	0.883417	0.0408006	0.00562	0.000405956	0.76768	0.0289287	0.74694	0.0186676	0.00664333	0.00258632	0.00701333	0.000545008
2.81667	0.93667	0.9394	0.87805	0.93081	0.85028	0.87454	0.0055	0.00588	0.00656	0.79809	0.73974	0.7706	0.76036	0.75751	0.72696	0.00441	0.00649	0.00875	0.00693	0.00606	0.00836	0.91804	0.0346592	0.88521	0.0413117	0.00598	0.000537029	0.769477	0.0291912	0.748277	0.0185157	0.00655	0.00217062	0.00711667	0.00116131
2.83333	0.93888	0.94128	0.87984	0.93168	0.85263	0.87472	0.00566	0.00589	0.00587	0.8012	0.74184	0.77323	0.76217	0.75863	0.72807	0.00423	0.00637	0.00938	0.00684	0.00628	0.00775	0.92	0.0348003	0.886343	0.0407867	0.00580667	0.00012741	0.77209	0.0296964	0.749623	0.0187495	0.00666	0.00258722	0.00695667	0.000741912
2.85	0.94236	0.9435	0.88233	0.93264	0.85353	0.87654	0.00503	0.00568	0.00597	0.8024	0.7434	0.77415	0.76352	0.76051	0.72965	0.00463	0.00602	0.00903	0.00662	0.00638	0.00805	0.92273	0.0349921	0.88757	0.0406921	0.00556	0.000481352	0.773317	0.0295088	0.751227	0.0187465	0.00656	0.00224916	0.00701667	0.000902903
2.86667	0.94281	0.94356	0.88462	0.93465	0.85495	0.87788	0.0054	0.00554	0.00597	0.80424	0.74494	0.77695	0.76549	0.76245	0.73094	0.0044	0.00637	0.00863	0.0067	0.00623	0.00751	0.923663	0.0338146	0.88916	0.0410299	0.00563667	0.000297041	0.775377	0.0296813	0.75296	0.0191304	0.00646667	0.00211666	0.00681333	0.000647482
2.88333	0.94272	0.94665	0.88557	0.93549	0.85541	0.87868	0.00549	0.00595	0.00624	0.80672	0.74655	0.77821	0.76712	0.76453	0.73285	0.00442	0.00664	0.00934	0.00644	0.00643	0.00821	0.92498	0.0341866	0.88986	0.041194	0.00589333	0.000378197	0.77716	0.0300987	0.754833	0.0190821	0.0068	0.0024639	0.00702667	0.00102481
2.9	0.94551	0.94812	0.8863	0.93647	0.85582	0.8794	0.00549	0.00588	0.00583	0.80797	0.74865	0.78127	0.76797	0.76502	0.73395	0.00444	0.00622	0.00876	0.00638	0.00626	0.00799	0.926643	0.0349627	0.890563	0.0414677	0.00573333	0.000212211	0.779297	0.0297092	0.755647	0.0188477	0.00647333	0.00217111	0.00687667	0.00096604
2.91667	0.94803	0.95049	0.88984	0.93709	0.85742	0.88004	0.0056	0.00569	0.00589	0.81033	0.75155	0.78288	0.77127	0.76677	0.73623	0.00498	0.00638	0.00891	0.00641	0.00625	0.00773	0.929453	0.0343282	0.891517	0.0410562	0.00572667	0.000148436	0.781587	0.0294113	0.75809	0.0190646	0.00675667	0.00199189	0.00679667	0.00081224
2.93333	0.94935	0.95063	0.88914	0.93977	0.85866	0.88195	0.0059	0.0058	0.00576	0.81345	0.75295	0.78366	0.77184	0.76743	0.73679	0.00467	0.00603	0.00929	0.00652	0.00689	0.00803	0.929707	0.0351376	0.89346	0.041762	0.00582	7.2111e-05	0.783353	0.0302512	0.758687	0.0190908	0.00666333	0.00237422	0.00714667	0.000787041
2.95	0.95089	0.95362	0.89127	0.94109	0.85979	0.88252	0.00525	0.00601	0.00617	0.81435	0.75532	0.78481	0.77302	0.77003	0.73797	0.0051	0.00686	0.00946	0.007	0.00665	0.00797	0.931927	0.0352362	0.894467	0.041946	0.00581	0.000491528	0.784827	0.029515	0.76034	0.0194306	0.00714	0.00219344	0.00720667	0.000683837
2.96667	0.95301	0.95447	0.89438	0.94152	0.86081	0.88401	0.0054	0.00599	0.006	0.81545	0.75641	0.78861	0.77429	0.77098	0.73963	0.00461	0.00659	0.00892	0.00684	0.00658	0.00799	0.933953	0.0342793	0.895447	0.0415527	0.00579667	0.00034356	0.786823	0.0295605	0.761633	0.0191272	0.00670667	0.00215737	0.00713667	0.000750355
2.98333	0.95509	0.95589	0.89493	0.94251	0.86208	0.88433	0.00541	0.00567	0.00607	0.81819	0.75976	0.78953	0.77641	0.77324	0.74042	0.00448	0.00629	0.00943	0.00673	0.00667	0.0081	0.935303	0.0349666	0.896307	0.041531	0.00571667	0.000332466	0.78916	0.0292168	0.763357	0.0199269	0.00673333	0.0025046	0.00716667	0.000808847
3	0.95596	0.95787	0.89585	0.94461	0.86279	0.88608	0.00529	0.0059	0.0057	0.82157	0.76134	0.79213	0.77775	0.77398	0.74322	0.00498	0.00702	0.00875	0.00671	0.00654	0.00834	0.93656	0.0352688	0.897827	0.0421559	0.00563	0.000310966	0.79168	0.0301175	0.764983	0.0189416	0.00691667	0.00188712	0.00719667	0.000993797
3.01667	0.95671	0.95925	0.89864	0.94509	0.86489	0.88703	0.00587	0.00599	0.00595	0.82175	0.76245	0.79484	0.77928	0.77553	0.74352	0.00477	0.00629	0.00912	0.00664	0.00699	0.00839	0.9382	0.0342835	0.899003	0.041419	0.00593667	6.1101e-05	0.793013	0.0296922	0.76611	0.0196532	0.00672667	0.00220763	0.00734	0.000926013
3.03333	0.95856	0.9613	0.89982	0.94663	0.86529	0.88874	0.00544	0.0062	0.00595	0.82433	0.76477	0.79588	0.77906	0.77684	0.74617	0.00474	0.00634	0.00904	0.00676	0.00627	0.00802	0.939893	0.0347316	0.90022	0.0418675	0.00586333	0.000387341	0.794993	0.0297899	0.767357	0.0183817	0.00670667	0.00217332	0.00701667	0.000902792
3.05	0.9607	0.96275	0.90181	0.94705	0.86647	0.88916	0.00558	0.00632	0.00564	0.82648	0.76636	0.79699	0.78222	0.77806	0.74616	0.00479	0.00691	0.00939	0.00683	0.00634	0.00839	0.941753	0.0346071	0.900893	0.0415516	0.00584667	0.000411015	0.79661	0.0300618	0.768813	0.0197283	0.00703	0.00230235	0.00718667	0.00107053
3.06667	0.96157	0.96432	0.90274	0.94938	0.86768	0.89033	0.00555	0.00614	0.00574	0.82854	0.76721	0.79897	0.78258	0.78	0.74729	0.00487	0.00677	0.00917	0.00649	0.00682	0.00829	0.942877	0.0347866	0.902463	0.0421798	0.00581	0.000301164	0.79824	0.0306715	0.769957	0.0196723	0.00693667	0.00215484	0.0072	0.00095828
3.08333	0.96291	0.96618	0.90482	0.9509	0.86804	0.89222	0.00506	0.00602	0.00648	0.82911	0.76934	0.80072	0.78413	0.78133	0.74956	0.00482	0.0063	0.00999	0.00749	0.00717	0.00806	0.944637	0.034521	0.90372	0.0426102	0.00585333	0.000724523	0.799723	0.0298975	0.771673	0.0192018	0.00703667	0.00266256	0.00757333	0.000450814
3.1	0.96541	0.96779	0.90637	0.95313	0.87012	0.89284	0.00564	0.00608	0.00606	0.83274	0.77167	0.80374	0.78576	0.78113	0.75078	0.00432	0.00685	0.0092	0.00649	0.0062	0.00884	0.946523	0.0347942	0.905363	0.0428986	0.00592667	0.000248462	0.802717	0.0305479	0.772557	0.0190007	0.00679	0.00244055	0.00717667	0.00144777
3.11667	0.96586	0.96977	0.90784	0.95232	0.87017	0.89394	0.00548	0.00603	0.00604	0.83305	0.77352	0.80483	0.78764	0.78362	0.75189	0.00465	0.00676	0.00944	0.00713	0.00676	0.00823	0.947823	0.0346817	0.905477	0.0422726	0.00585	0.000320468	0.8038	0.0297784	0.774383	0.0195832	0.00695	0.00240065	0.00737333	0.000764613
3.13333	0.96733	0.9704	0.91004	0.95361	0.87263	0.8939	0.00548	0.00593	0.00567	0.83531	0.77578	0.80661	0.78741	0.78349	0.75329	0.00505	0.007	0.00956	0.00673	0.00682	0.00847	0.949257	0.0339973	0.906713	0.041983	0.00569333	0.000225906	0.8059	0.0297714	0.77473	0.0186707	0.00720333	0.00226187	0.00734	0.000979643
3.15	0.96913	0.97234	0.91214	0.95423	0.87173	0.89643	0.00577	0.00598	0.00571	0.83747	0.77693	0.80874	0.7885	0.78522	0.75515	0.00503	0.00707	0.00912	0.00723	0.00686	0.0079	0.951203	0.0338679	0.907463	0.0423422	0.00582	0.000141774	0.807713	0.0302831	0.77629	0.0183811	0.00707333	0.002045	0.00733	0.000527162
3.16667	0.97234	0.97342	0.91328	0.95546	0.87339	0.8966	0.00529	0.00558	0.00574	0.83936	0.77824	0.81072	0.79117	0.78829	0.75461	0.00528	0.00668	0.00958	0.00706	0.00679	0.00839	0.953013	0.0344143	0.908483	0.0423058	0.00553667	0.000228108	0.80944	0.0305801	0.778023	0.0203276	0.00718	0.00219317	0.00741333	0.000856524
3.18333	0.97164	0.97518	0.91478	0.95838	0.87491	0.89654	0.00564	0.0059	0.00591	0.8409	0.78114	0.81148	0.79215	0.78929	0.75654	0.00478	0.00707	0.00945	0.00657	0.00725	0.00847	0.953867	0.0338963	0.909943	0.0433191	0.00581667	0.00015308	0.811173	0.0298812	0.779327	0.0197856	0.0071	0.00233514	0.00743	0.000962705
3.2	0.975	0.97739	0.91532	0.95796	0.87527	0.89881	0.00513	0.00598	0.00635	0.84369	0.78257	0.81375	0.79379	0.79059	0.7579	0.00492	0.00699	0.00952	0.007	0.00676	0.00849	0.955903	0.0351665	0.91068	0.0426038	0.00582	0.00062554	0.813337	0.0305621	0.78076	0.0198619	0.00714333	0.00230383	0.00741667	0.000937248
3.21667	0.97548	0.97964	0.91666	0.96058	0.87744	0.89983	0.00518	0.00592	0.00615	0.84526	0.78488	0.81566	0.79532	0.79097	0.75853	0.00489	0.00692	0.00908	0.00663	0.00724	0.00819	0.95726	0.0352221	0.912617	0.0430196	0.00575	0.000506853	0.815267	0.0301919	0.781607	0.020103	0.00696333	0.00209534	0.00735333	0.000786151
3.23333	0.97709	0.98122	0.91873	0.95997	0.87799	0.90024	0.00554	0.00572	0.00596	0.84679	0.78488	0.81651	0.79609	0.79255	0.76118	0.005	0.00708	0.00935	0.00706	0.00642	0.00847	0.959013	0.0349475	0.912733	0.0423939	0.00574	0.000210713	0.81606	0.0309575	0.783273	0.0192151	0.00714333	0.00217569	0.00731667	0.00104882
3.25	0.97944	0.98285	0.91963	0.96115	0.87878	0.8999	0.00578	0.00523	0.00605	0.84811	0.78751	0.81888	0.79813	0.79372	0.76164	0.00521	0.00692	0.00974	0.00711	0.00694	0.00873	0.96064	0.0355566	0.913277	0.0427832	0.00568667	0.000417892	0.818167	0.0303063	0.784497	0.0199169	0.00729	0.00228755	0.00759333	0.000988045
3.26667	0.97951	0.98312	0.92226	0.96302	0.88064	0.90218	0.00541	0.00561	0.00608	0.84849	0.78932	0.82031	0.79933	0.79467	0.76203	0.00469	0.00692	0.00933	0.00698	0.0065	0.00926	0.96163	0.0341432	0.91528	0.0427238	0.0057	0.000343948	0.819373	0.0295961	0.785343	0.0203239	0.00698	0.00232058	0.00758	0.00147458
3.28333	0.98178	0.98524	0.92288	0.96423	0.87976	0.90411	0.00598	0.0061	0.00575	0.85202	0.7917	0.82253	0.8003	0.79676	0.76449	0.00547	0.00695	0.01005	0.00723	0.00662	0.00862	0.9633	0.0350475	0.916033	0.043479	0.00594333	0.000177858	0.822083	0.0301625	0.787183	0.0197325	0.00749	0.00233726	0.00749	0.00102504
3.3	0.98354	0.98648	0.92311	0.96516	0.88266	0.90366	0.0058	0.00549	0.00585	0.853	0.79357	0.82428	0.80104	0.79715	0.76514	0.00507	0.00704	0.01	0.00706	0.0072	0.00894	0.964377	0.0357682	0.91716	0.0428748	0.00571333	0.000195021	0.823617	0.0297206	0.787777	0.0197002	0.00737	0.00248151	0.00773333	0.00104735
3.31667	0.98517	0.98751	0.92638	0.9675	0.8826	0.90533	0.00574	0.00597	0.00604	0.855	0.79384	0.82655	0.80359	0.79887	0.76705	0.00499	0.00717	0.0102	0.00703	0.00698	0.00837	0.966353	0.0346377	0.918477	0.0439503	0.00591667	0.00015695	0.82513	0.0306047	0.789837	0.0198744	0.00745333	0.00261653	0.00746	0.00078848
3.33333	0.98644	0.99055	0.92645	0.96714	0.88329	0.90602	0.00578	0.00584	0.0056	0.85685	0.79692	0.82755	0.80454	0.80063	0.76795	0.00535	0.00712	0.00977	0.00754	0.00698	0.00863	0.967813	0.0358806	0.918817	0.043365	0.00574	0.0001249	0.827107	0.0299675	0.79104	0.0200919	0.00741333	0.00222455	0.00771667	0.000839067
3.35	0.98757	0.9915	0.9287	0.96746	0.88562	0.90654	0.00571	0.00603	0.00593	0.85792	0.7974	0.82967	0.80512	0.80143	0.76916	0.00555	0.00725	0.00977	0.00753	0.00687	0.00902	0.969257	0.035178	0.919873	0.042518	0.00589	0.000163707	0.82833	0.0302822	0.791903	0.0197825	0.00752333	0.00212324	0.00780667	0.00110138
3.36667	0.9913	0.9934	0.93061	0.96899	0.88621	0.90789	0.00573	0.00575	0.00593	0.86068	0.79915	0.83117	0.80719	0.80304	0.77057	0.00537	0.00704	0.00992	0.00727	0.00699	0.00862	0.97177	0.0356611	0.92103	0.0429258	0.00580333	0.000110151	0.830333	0.0307735	0.7936	0.0200522	0.00744333	0.00230166	0.00762667	0.000871569
3.38333	0.99095	0.9941	0.93239	0.97026	0.88775	0.90893	0.00636	0.00563	0.00609	0.86294	0.80114	0.83288	0.80822	0.80329	0.77253	0.00569	0.00771	0.00994	0.00714	0.00743	0.00894	0.97248	0.0347547	0.922313	0.0428522	0.00602667	0.000369098	0.83232	0.0309038	0.79468	0.0193402	0.00778	0.00212586	0.00783667	0.000966454
3.4	0.99233	0.99559	0.93345	0.97042	0.88853	0.91031	0.00542	0.00598	0.00565	0.86361	0.8028	0.83436	0.80818	0.80579	0.77258	0.00495	0.00696	0.01013	0.0075	0.00698	0.00922	0.97379	0.0349735	0.923087	0.0424137	0.00568333	0.000281484	0.83359	0.0304123	0.795517	0.0198996	0.00734667	0.00261156	0.0079	0.00117235
3.41667	0.9934	0.99814	0.93512	0.97244	0.88799	0.91087	0.00536	0.00617	0.00587	0.86516	0.80467	0.83589	0.80931	0.80607	0.77429	0.00575	0.00749	0.01027	0.00735	0.00676	0.00915	0.975553	0.0350964	0.923767	0.0436772	0.0058	0.000409512	0.83524	0.0302502	0.796557	0.0193514	0.00783667	0.00227985	0.00775333	0.001245
3.43333	0.99437	0.9987	0.93589	0.97407	0.89097	0.91215	0.00558	0.00589	0.00562	0.86737	0.80538	0.83751	0.81166	0.80783	0.7752	0.00531	0.00688	0.01024	0.00718	0.00683	0.00923	0.97632	0.0350803	0.92573	0.0431823	0.00569667	0.000168622	0.836753	0.0310019	0.79823	0.0200363	0.00747667	0.00251858	0.00774667	0.00129647
3.45	0.99626	1.00062	0.93718	0.97437	0.88929	0.91256	0.00554	0.006	0.00567	0.86876	0.80775	0.83921	0.81261	0.80895	0.77688	0.00561	0.00746	0.00956	0.00713	0.00703	0.00912	0.97802	0.0354356	0.925407	0.0439708	0.00573667	0.000237136	0.838573	0.03051	0.79948	0.0196575	0.00754333	0.00197632	0.00776	0.00117886
3.46667	0.99872	1.00265	0.94007	0.97587	0.89078	0.91261	0.00582	0.00592	0.00584	0.87	0.80898	0.84154	0.81356	0.80964	0.77734	0.00592	0.00733	0.01016	0.00783	0.00709	0.00895	0.98048	0.0350512	0.92642	0.0441941	0.00586	5.2915e-05	0.840173	0.0305329	0.80018	0.0198769	0.00780333	0.00215927	0.00795667	0.000936447
3.48333	1.00008	1.00296	0.9409	0.9776	0.89185	0.91404	0.00573	0.00528	0.00579	0.87224	0.81086	0.8424	0.81433	0.81138	0.77883	0.00546	0.00714	0.01008	0.00744	0.00695	0.00931	0.981313	0.0350286	0.92783	0.0445072	0.0056	0.000278747	0.841833	0.0306939	0.801513	0.0196996	0.00756	0.00233846	0.0079	0.00124543
3.5	1.0019	1.00538	0.94205	0.97841	0.89272	0.91468	0.00535	0.00561	0.00582	0.87355	0.81247	0.84217	0.81543	0.81217	0.77946	0.00545	0.00731	0.01029	0.00731	0.00649	0.00849	0.98311	0.0356015	0.928603	0.0445094	0.00559333	0.000235443	0.84273	0.0305439	0.802353	0.0198931	0.00768333	0.0024415	0.00743	0.00100539
3.51667	1.00287	1.00526	0.94226	0.97946	0.89373	0.91558	0.00563	0.00594	0.00569	0.87413	0.8132	0.84523	0.8172	0.81298	0.7808	0.00546	0.00768	0.00988	0.00753	0.00716	0.00919	0.983463	0.0357031	0.92959	0.0445491	0.00575333	0.000164418	0.844187	0.0304784	0.80366	0.0199095	0.00767333	0.00221001	0.00796	0.00108116
3.53333	1.00478	1.00682	0.94374	0.98077	0.89531	0.91583	0.00591	0.00629	0.00576	0.87666	0.81501	0.84756	0.81914	0.81377	0.78192	0.00572	0.00765	0.01021	0.00778	0.00771	0.00918	0.985113	0.0358449	0.930637	0.0446126	0.00598667	0.000273191	0.84641	0.0308411	0.804943	0.0201188	0.00786	0.00225235	0.00822333	0.000829237
3.55	1.00459	1.00991	0.94569	0.98114	0.89659	0.91729	0.0055	0.00597	0.00601	0.87817	0.81744	0.8496	0.81996	0.81654	0.78281	0.00517	0.00737	0.00974	0.00762	0.00709	0.00928	0.98673	0.0356411	0.931673	0.0440719	0.00582667	0.000283608	0.848403	0.0303827	0.806437	0.0205326	0.00742667	0.00228553	0.00799667	0.00114256
3.56667	1.00716	1.00928	0.94723	0.98164	0.89614	0.91793	0.00612	0.00631	0.00582	0.88015	0.81752	0.85064	0.82073	0.81679	0.78398	0.00558	0.00782	0.01001	0.00782	0.00757	0.00892	0.98789	0.0352285	0.931903	0.0444298	0.00608333	0.000247049	0.849437	0.0313323	0.807167	0.0201766	0.00780333	0.00221505	0.00810333	0.000718215
3.58333	1.00691	1.01267	0.94999	0.98204	0.89805	0.91972	0.00586	0.00591	0.00576	0.88124	0.82009	0.85232	0.82174	0.81768	0.78581	0.00564	0.00749	0.01017	0.00762	0.00708	0.00947	0.989857	0.0346455	0.93327	0.0436037	0.00584333	7.63763e-05	0.851217	0.0305899	0.80841	0.0196772	0.00776667	0.00227764	0.00805667	0.00125341
3.6	1.01058	1.01318	0.94973	0.98432	0.89779	0.92025	0.00609	0.00576	0.00611	0.88302	0.82258	0.85451	0.82285	0.81861	0.7863	0.00558	0.00763	0.01028	0.00755	0.00745	0.0094	0.991163	0.0359059	0.93412	0.0449015	0.00598667	0.000196554	0.85337	0.0302361	0.809253	0.0199909	0.00783	0.00235637	0.00813333	0.0010981
3.61667	1.01034	1.01465	0.95199	0.98502	0.8986	0.92089	0.00629	0.0063	0.00545	0.88476	0.82309	0.85484	0.8235	0.81953	0.78731	0.00608	0.0077	0.01022	0.00789	0.00749	0.00904	0.992327	0.034999	0.934837	0.0448663	0.00601333	0.000487887	0.85423	0.0308395	0.810113	0.0198478	0.008	0.00208624	0.00814	0.000804674
3.63333	1.01171	1.01626	0.95188	0.98714	0.90074	0.92209	0.0058	0.00625	0.0058	0.88722	0.82458	0.85767	0.82541	0.82135	0.78862	0.00546	0.00821	0.01023	0.00774	0.00753	0.0095	0.993283	0.0359284	0.936657	0.0450042	0.00595	0.000259808	0.85649	0.0313367	0.811793	0.0201711	0.00796667	0.00239429	0.00825667	0.00108187
3.65	1.0123	1.0177	0.95466	0.98687	0.90078	0.92367	0.00559	0.00608	0.0056	0.88898	0.82595	0.85802	0.82546	0.82189	0.79053	0.00588	0.00786	0.01054	0.00781	0.00731	0.00953	0.994887	0.0349418	0.937107	0.0445901	0.00575667	0.00028006	0.85765	0.0315166	0.812627	0.0192193	0.00809333	0.00233875	0.00821667	0.00116453
3.66667	1.01352	1.01867	0.95466	0.9877	0.90136	0.92303	0.00604	0.00616	0.00527	0.88947	0.82714	0.8593	0.82711	0.82286	0.79053	0.00604	0.00774	0.00989	0.00771	0.00744	0.00916	0.995617	0.0355629	0.937363	0.0449192	0.00582333	0.000482942	0.858637	0.0311703	0.8135	0.0200058	0.00789	0.00192938	0.00810333	0.000925005
3.68333	1.01635	1.02113	0.95698	0.98826	0.90301	0.92496	0.00585	0.00573	0.00586	0.89113	0.8305	0.86062	0.82823	0.82467	0.79121	0.00551	0.00799	0.01022	0.00796	0.00737	0.00961	0.998153	0.0357372	0.938743	0.0442648	0.00581333	7.23418e-05	0.86075	0.0303152	0.814703	0.0204235	0.00790667	0.00235611	0.00831333	0.00116105
3.7	1.01673	1.02117	0.95878	0.98963	0.90356	0.92543	0.00587	0.00571	0.00597	0.89254	0.83119	0.86279	0.82957	0.8253	0.79303	0.00598	0.00785	0.01058	0.00769	0.00764	0.00967	0.998893	0.03481	0.93954	0.0447362	0.00585	0.000131149	0.862173	0.0306796	0.815967	0.0199781	0.00813667	0.00231336	0.00833333	0.00115786
3.71667	1.01853	1.02246	0.9609	0.99034	0.90349	0.9252	0.00599	0.00547	0.00573	0.89428	0.83235	0.86378	0.82963	0.82665	0.79409	0.00623	0.00754	0.01027	0.00788	0.0074	0.00973	1.00063	0.0344633	0.939677	0.0451986	0.00573	0.00026	0.86347	0.0309662	0.81679	0.0197152	0.00801333	0.00206117	0.00833667	0.0012303
3.73333	1.01963	1.02412	0.96038	0.99089	0.90388	0.92749	0.00561	0.00603	0.00574	0.89692	0.83357	0.86502	0.83167	0.82856	0.79488	0.00599	0.00768	0.01035	0.00735	0.0073	0.00915	1.00138	0.0355751	0.940753	0.0449958	0.00579333	0.000215019	0.86517	0.0316753	0.81837	0.0204023	0.00800667	0.00219828	0.00793333	0.00105396
3.75	1.02197	1.02462	0.9629	0.99287	0.90597	0.92778	0.00544	0.00599	0.00622	0.89681	0.83436	0.86748	0.83253	0.82817	0.79522	0.00602	0.00813	0.01064	0.00779	0.00739	0.00983	1.00316	0.0348942	0.942207	0.0452106	0.00588333	0.000400791	0.866217	0.0312442	0.81864	0.0203991	0.00826333	0.00231288	0.00833667	0.00130864
3.76667	1.02144	1.02687	0.964	0.99351	0.90567	0.92833	0.006	0.00616	0.006	0.89871	0.83711	0.86889	0.83275	0.82925	0.79711	0.00572	0.00795	0.01038	0.00798	0.00748	0.0101	1.0041	0.0348365	0.942503	0.0456029	0.00605333	9.2376e-05	0.868237	0.0308052	0.819703	0.0196445	0.00801667	0.00233072	0.00852	0.00139097
3.78333	1.02329	1.02791	0.9658	0.9935	0.90791	0.92926	0.00619	0.00634	0.00565	0.90066	0.83766	0.87042	0.8349	0.83102	0.79758	0.00629	0.0082	0.01078	0.008	0.00745	0.00949	1.00567	0.0346027	0.943557	0.0445501	0.00606	0.000362905	0.86958	0.0315084	0.821167	0.0205186	0.00842333	0.00225332	0.00831333	0.00105548
3.8	1.02468	1.02981	0.96582	0.99444	0.90935	0.92942	0.00581	0.00616	0.00602	0.90281	0.83959	0.87178	0.83567	0.83205	0.79931	0.00619	0.00779	0.01028	0.00785	0.00747	0.00984	1.00677	0.0355564	0.944403	0.0444798	0.00599667	0.000176163	0.871393	0.0316118	0.822343	0.0200294	0.00808667	0.00206108	0.00838667	0.00127288
3.81667	1.02435	1.02966	0.96806	0.99558	0.90922	0.93059	0.00571	0.00607	0.00563	0.90347	0.84185	0.87184	0.83694	0.83247	0.80002	0.0061	0.0081	0.01073	0.00855	0.00746	0.01	1.00736	0.0341353	0.94513	0.0449786	0.00580333	0.000234379	0.872387	0.0308136	0.823143	0.0201497	0.00831	0.00232213	0.00867	0.00127424
3.83333	1.02712	1.03192	0.97002	0.99715	0.90973	0.93031	0.00608	0.00626	0.00595	0.90465	0.84239	0.87458	0.83745	0.83471	0.80159	0.00624	0.00872	0.01035	0.00828	0.00765	0.01	1.00969	0.0344361	0.94573	0.0457044	0.00609667	0.000155671	0.873873	0.031136	0.824583	0.0199599	0.00843667	0.0020696	0.00864333	0.0012164
3.85	1.0284	1.03363	0.96918	0.99785	0.91025	0.93161	0.00559	0.00576	0.00571	0.90578	0.84493	0.87653	0.83971	0.83448	0.8016	0.00645	0.00827	0.01083	0.00787	0.00765	0.01034	1.0104	0.0357961	0.94657	0.0456759	0.00568667	8.73689e-05	0.875747	0.0304326	0.825263	0.0206592	0.00851667	0.00220039	0.00862	0.00149362
3.86667	1.029	1.03498	0.97166	1.00045	0.91135	0.93216	0.00557	0.00589	0.00623	0.90812	0.84531	0.87767	0.83911	0.83518	0.80284	0.00628	0.00834	0.01072	0.00777	0.00743	0.00967	1.01188	0.0349596	0.947987	0.0466108	0.00589667	0.000330051	0.877033	0.0314098	0.82571	0.0199032	0.00844667	0.00222192	0.00829	0.00120715
3.88333	1.03131	1.03618	0.97251	1.00042	0.91252	0.93372	0.00595	0.0058	0.00626	0.90939	0.84667	0.8792	0.841	0.83726	0.8039	0.0062	0.00833	0.01083	0.00814	0.00761	0.00975	1.01333	0.0354378	0.948887	0.0458707	0.00600333	0.000234592	0.87842	0.0313673	0.827387	0.0204258	0.00845333	0.00231746	0.0085	0.0011145
3.9	1.03199	1.03803	0.97402	1.00042	0.9133	0.93479	0.00553	0.00578	0.00529	0.91082	0.84898	0.87988	0.84282	0.83768	0.80542	0.00626	0.00854	0.01071	0.00788	0.00751	0.00999	1.01468	0.0353419	0.949503	0.0453854	0.00553333	0.000245017	0.879893	0.03092	0.82864	0.0202727	0.00850333	0.00222523	0.00846	0.00133787
3.91667	1.03394	1.03799	0.97567	1.00172	0.9132	0.93498	0.0055	0.00602	0.00614	0.91154	0.85083	0.882	0.84295	0.83964	0.80645	0.00617	0.00792	0.011	0.00838	0.00822	0.01	1.01587	0.0348702	0.949967	0.0461237	0.00588667	0.000340196	0.881457	0.0303586	0.82968	0.0201857	0.00836333	0.00244533	0.00886667	0.00098475
3.93333	1.03661	1.03956	0.97668	1.002	0.91404	0.93588	0.00566	0.00624	0.00602	0.91339	0.85116	0.88314	0.84394	0.83954	0.80664	0.00648	0.00821	0.01038	0.00846	0.00805	0.01023	1.01762	0.0354829	0.95064	0.0457999	0.00597333	0.000292803	0.882563	0.031119	0.83004	0.0203841	0.00835667	0.00195413	0.00891333	0.00115855
3.95	1.03641	1.04206	0.97802	1.00353	0.91512	0.93723	0.00602	0.00595	0.00627	0.91436	0.8521	0.8849	0.8451	0.84022	0.80822	0.00685	0.00868	0.01064	0.00818	0.0081	0.00978	1.01883	0.0354552	0.95196	0.0460088	0.00608	0.000168226	0.883787	0.0311449	0.83118	0.0200331	0.00872333	0.00189537	0.00868667	0.000947699
3.96667	1.03839	1.04258	0.98016	1.00487	0.91589	0.93777	0.00565	0.00593	0.00662	0.91627	0.8536	0.8861	0.84631	0.84175	0.80869	0.00668	0.00861	0.01122	0.00852	0.00738	0.00994	1.02038	0.0348916	0.952843	0.0463655	0.00606667	0.000499233	0.885323	0.0313422	0.83225	0.0205306	0.00883667	0.00227847	0.00861333	0.00128255
3.98333	1.03884	1.04375	0.98137	1.00506	0.91694	0.93757	0.00616	0.00595	0.00643	0.91883	0.85507	0.88737	0.84697	0.84294	0.80964	0.00664	0.00874	0.011	0.00835	0.00785	0.00976	1.02132	0.0346847	0.95319	0.0460898	0.00618	0.000240624	0.88709	0.0318809	0.833183	0.0204885	0.00879333	0.00218049	0.00865333	0.000990471
4	1.04012	1.04502	0.98143	1.00609	0.91758	0.93895	0.00567	0.00635	0.00609	0.91999	0.85664	0.88931	0.8472	0.84421	0.81065	0.00667	0.00854	0.0111	0.00813	0.0077	0.0099	1.02219	0.0353841	0.954207	0.0461853	0.00603667	0.000343123	0.888647	0.0316802	0.83402	0.0202942	0.00877	0.00222394	0.00857667	0.00116603
4.01667	1.04099	1.04794	0.98456	1.00921	0.91719	0.93924	0.00562	0.00621	0.00575	0.92188	0.85796	0.89074	0.84905	0.84604	0.81192	0.007	0.00849	0.01076	0.0085	0.0078	0.01037	1.0245	0.0347603	0.955213	0.0480446	0.00586	0.00031	0.890193	0.0319635	0.83567	0.0206231	0.00875	0.00189344	0.00889	0.00132865
4.03333	1.04277	1.04806	0.98472	1.00741	0.91933	0.94088	0.00628	0.00589	0.00666	0.92219	0.85989	0.89084	0.84921	0.84606	0.81319	0.00694	0.00895	0.01139	0.0084	0.00805	0.01032	1.02518	0.035142	0.955873	0.0459143	0.00627667	0.000385011	0.890973	0.0311502	0.836153	0.0199491	0.00909333	0.00222846	0.00892333	0.00122214
4.05	1.04431	1.04856	0.98582	1.00829	0.91925	0.94061	0.00558	0.00594	0.00572	0.9223	0.8611	0.89299	0.85101	0.8468	0.81329	0.00671	0.00869	0.0114	0.00866	0.00768	0.01042	1.02623	0.0350605	0.95605	0.0464847	0.00574667	0.000181475	0.89213	0.0306091	0.837033	0.0206698	0.00893333	0.00235445	0.00892	0.00138838
4.06667	1.04459	1.05146	0.98631	1.0097	0.92077	0.94211	0.0062	0.00586	0.00577	0.92498	0.86198	0.89438	0.85227	0.84879	0.81504	0.00662	0.00909	0.01143	0.00868	0.00767	0.01053	1.02745	0.0357964	0.957527	0.0464262	0.00594333	0.000226789	0.89378	0.0315043	0.8387	0.0205639	0.00904667	0.00240529	0.00896	0.00145041
4.08333	1.04557	1.05125	0.98635	1.01055	0.92147	0.94258	0.00566	0.00605	0.00617	0.92629	0.86285	0.89522	0.85238	0.84877	0.81549	0.00697	0.00896	0.01123	0.00836	0.00842	0.0102	1.02772	0.0359427	0.9582	0.0465489	0.00596	0.000266646	0.894787	0.0317222	0.83888	0.0203366	0.00905333	0.00213153	0.00899333	0.00104543
4.1	1.04684	1.05275	0.98928	1.01176	0.92113	0.94278	0.00611	0.00618	0.00609	0.92818	0.86572	0.89782	0.85392	0.85009	0.81718	0.00698	0.00901	0.01145	0.00867	0.00789	0.01128	1.02962	0.0350631	0.958557	0.04733	0.00612667	4.72582e-05	0.89724	0.031234	0.840397	0.0201972	0.00914667	0.00223813	0.00928	0.00177542
4.11667	1.04815	1.05391	0.99087	1.0109	0.92304	0.94432	0.00587	0.00628	0.00616	0.92835	0.86689	0.8981	0.85502	0.84998	0.81793	0.00679	0.00966	0.01135	0.009	0.00816	0.01033	1.03098	0.0348526	0.95942	0.0458351	0.00610333	0.000210792	0.89778	0.0307312	0.840977	0.0201175	0.00926667	0.00230531	0.00916333	0.00109418
4.13333	1.0492	1.05497	0.99074	1.01206	0.92372	0.944	0.00573	0.00604	0.00644	0.92969	0.86777	0.90011	0.85547	0.85262	0.8195	0.00736	0.00901	0.01178	0.00828	0.00842	0.01095	1.03164	0.0355349	0.959927	0.0462735	0.00607	0.000355949	0.89919	0.0309703	0.84253	0.0199954	0.00938333	0.00223352	0.00921667	0.00150274
4.15	1.05177	1.05738	0.99402	1.01325	0.92431	0.94656	0.00605	0.00613	0.00617	0.93218	0.86973	0.90183	0.85599	0.85241	0.81808	0.007	0.00914	0.01119	0.00872	0.0082	0.01052	1.03439	0.0350738	0.961373	0.0462834	0.00611667	6.1101e-05	0.901247	0.0312291	0.84216	0.0209306	0.00911	0.00209516	0.00914667	0.00121743
4.16667	1.05286	1.05778	0.99375	1.01394	0.92462	0.94597	0.00623	0.00585	0.00643	0.93365	0.87007	0.90228	0.8567	0.85327	0.81957	0.00705	0.00902	0.01156	0.00865	0.00838	0.01029	1.0348	0.0356325	0.96151	0.0466437	0.00617	0.000294618	0.902	0.0317909	0.84318	0.0205187	0.00921	0.002261	0.00910667	0.00103365
4.18333	1.05329	1.05903	0.99486	1.01629	0.92561	0.94634	0.00557	0.00572	0.00616	0.93514	0.87151	0.90529	0.85789	0.85439	0.82144	0.00744	0.00887	0.01184	0.00908	0.00819	0.0105	1.03573	0.0355077	0.962747	0.0475142	0.00581667	0.000306649	0.90398	0.0318352	0.844573	0.0201103	0.00938333	0.00224447	0.00925667	0.00116509
4.2	1.05576	1.06044	0.99678	1.01674	0.9255	0.94799	0.00579	0.00639	0.00577	0.93557	0.87301	0.90486	0.85909	0.85515	0.82212	0.00745	0.00967	0.01153	0.00891	0.0084	0.01055	1.03766	0.0354804	0.96341	0.0475344	0.00598333	0.000352326	0.90448	0.0312817	0.845453	0.0203031	0.00955	0.00204265	0.00928667	0.0011234
4.21667	1.0558	1.06142	0.99809	1.01679	0.9278	0.94778	0.00611	0.00594	0.00622	0.93841	0.87506	0.90775	0.86035	0.85632	0.82278	0.00717	0.0094	0.01164	0.00902	0.00768	0.01046	1.03844	0.035054	0.964123	0.0466919	0.00609	0.000141067	0.907073	0.0316804	0.846483	0.0206263	0.00940333	0.002235	0.00905333	0.0013903
4.23333	1.05793	1.06197	0.99794	1.01766	0.92713	0.94884	0.0056	0.00594	0.00615	0.93819	0.87666	0.90786	0.86172	0.85721	0.82306	0.00737	0.00979	0.0119	0.00912	0.00807	0.01105	1.03928	0.0358584	0.964543	0.0472638	0.00589667	0.000277549	0.90757	0.030766	0.84733	0.0211391	0.00968667	0.00226677	0.00941333	0.0015115
4.25	1.05792	1.06382	1.00077	1.01988	0.92847	0.94898	0.0058	0.00609	0.00594	0.94009	0.87677	0.91001	0.86191	0.85821	0.82488	0.00769	0.00924	0.01164	0.00927	0.00838	0.01039	1.04084	0.0348239	0.965777	0.047964	0.00594333	0.000145029	0.908957	0.0316731	0.848333	0.0203953	0.00952333	0.00199018	0.00934667	0.00100719
4.26667	1.0601	1.06494	1.00169	1.02038	0.93043	0.94878	0.00633	0.00577	0.00625	0.94133	0.8782	0.91029	0.86237	0.85891	0.82586	0.00736	0.0098	0.01151	0.00884	0.00828	0.01071	1.04224	0.0352035	0.96653	0.0475294	0.00611667	0.000302875	0.90994	0.0315665	0.849047	0.0201546	0.00955667	0.00208567	0.00927667	0.00127249
4.28333	1.06007	1.06601	1.00309	1.02044	0.92967	0.95089	0.00551	0.00585	0.00571	0.94294	0.87866	0.91162	0.86327	0.86115	0.82645	0.00692	0.00947	0.01174	0.00926	0.00814	0.0111	1.04306	0.0347393	0.967	0.047481	0.00569	0.00017088	0.911073	0.0321435	0.85029	0.0206732	0.00937667	0.00241136	0.0095	0.00149452
4.3	1.06241	1.06748	1.00232	1.02143	0.93102	0.95125	0.00591	0.00563	0.00601	0.94443	0.88077	0.91281	0.86561	0.86074	0.82722	0.00752	0.00958	0.01187	0.00914	0.0084	0.01125	1.04407	0.0362453	0.9679	0.047449	0.00585	0.000196977	0.91267	0.0318302	0.85119	0.020901	0.00965667	0.00217601	0.00959667	0.00147886
4.31667	1.06262	1.06956	1.005	1.02019	0.9317	0.95306	0.00609	0.00606	0.00602	0.94565	0.88248	0.91422	0.86396	0.86181	0.82762	0.00772	0.0096	0.01163	0.00923	0.0083	0.01072	1.04573	0.0354406	0.968317	0.0461757	0.00605667	3.51188e-05	0.914117	0.0315851	0.85113	0.0203886	0.00965	0.00195548	0.00941667	0.00122075
4.33333	1.06365	1.07015	1.0052	1.02206	0.93236	0.95332	0.0059	0.0059	0.00594	0.94701	0.88295	0.9143	0.86662	0.86299	0.82823	0.00785	0.00974	0.01175	0.00937	0.00824	0.01114	1.04633	0.0357705	0.969247	0.046923	0.00591333	2.3094e-05	0.914753	0.0320324	0.852613	0.0211944	0.00978	0.00195031	0.00958333	0.00146172
4.35	1.06494	1.07131	1.0073	1.02455	0.93364	0.95328	0.00616	0.00628	0.00623	0.9476	0.88515	0.9175	0.86724	0.86366	0.83003	0.00792	0.01004	0.01215	0.00928	0.00874	0.01063	1.04785	0.0352615	0.97049	0.0478361	0.00622333	6.02771e-05	0.91675	0.0312318	0.853643	0.0205279	0.0100367	0.002115	0.00955	0.000973499
4.36667	1.0642	1.07201	1.00631	1.024	0.93363	0.95456	0.00605	0.00587	0.00611	0.95089	0.88572	0.91756	0.86718	0.86482	0.83173	0.00806	0.01008	0.01229	0.00952	0.00837	0.01103	1.04751	0.0358904	0.97073	0.0473052	0.00601	0.0001249	0.918057	0.0325878	0.854577	0.0198209	0.0101433	0.00211571	0.00964	0.00133405
4.38333	1.06763	1.07259	1.00845	1.02427	0.93336	0.95405	0.00583	0.00628	0.00538	0.94997	0.8879	0.92021	0.86937	0.8656	0.83214	0.008	0.00979	0.01211	0.00928	0.0086	0.0113	1.04956	0.0356857	0.97056	0.0476507	0.00583	0.00045	0.91936	0.0310437	0.855703	0.0204933	0.00996667	0.00206069	0.00972667	0.00140433
4.4	1.06792	1.0739	1.00894	1.02488	0.93427	0.95542	0.00649	0.00597	0.00525	0.95105	0.88788	0.92125	0.86995	0.86645	0.8317	0.00819	0.01035	0.0119	0.00953	0.00851	0.0114	1.05025	0.0359031	0.971523	0.0474029	0.00590333	0.000622682	0.92006	0.0316018	0.856033	0.0211458	0.0101467	0.00186334	0.00981333	0.00146569
4.41667	1.06899	1.0761	1.01106	1.02746	0.93518	0.9568	0.00566	0.00619	0.00599	0.95302	0.88993	0.92171	0.87027	0.86772	0.83329	0.00812	0.00999	0.01222	0.00963	0.00844	0.01124	1.05205	0.0356759	0.973147	0.0482629	0.00594667	0.000267644	0.921553	0.0315453	0.857093	0.0206537	0.01011	0.00205263	0.00977	0.00140524
4.43333	1.07079	1.07667	1.0126	1.02672	0.93601	0.95672	0.00548	0.00622	0.00603	0.95514	0.89055	0.92306	0.87122	0.86836	0.8336	0.00766	0.01007	0.01232	0.00995	0.00901	0.01105	1.05335	0.0354157	0.97315	0.0475346	0.00591	0.000384318	0.922917	0.0322952	0.857727	0.0209432	0.0100167	0.00233046	0.0100033	0.00102105
4.45	1.07247	1.07536	1.01353	1.02843	0.93667	0.9571	0.00607	0.00629	0.00574	0.95623	0.89171	0.92549	0.87202	0.86897	0.83515	0.00798	0.00991	0.0121	0.01011	0.00856	0.01153	1.05379	0.0348932	0.974067	0.0481755	0.00603333	0.000276827	0.924477	0.0322719	0.858713	0.0204633	0.00999667	0.00206137	0.0100667	0.00148547
4.46667	1.07228	1.07906	1.0139	1.02984	0.93778	0.95875	0.00589	0.00628	0.00595	0.95753	0.89409	0.92605	0.87388	0.86924	0.83502	0.00838	0.01062	0.01201	0.00961	0.0086	0.01158	1.05508	0.0358237	0.975457	0.0482503	0.00604	0.00021	0.92589	0.0317203	0.85938	0.0212236	0.0103367	0.00183151	0.00993	0.00151555
4.48333	1.0735	1.07979	1.0175	1.02968	0.93815	0.95882	0.00557	0.00609	0.00552	0.95853	0.89437	0.92714	0.87382	0.87037	0.83702	0.00849	0.01065	0.01204	0.00944	0.00888	0.0112	1.05693	0.0342919	0.97555	0.0480037	0.00572667	0.000315647	0.92668	0.0320825	0.860403	0.0203239	0.0103933	0.00178886	0.00984	0.00121062
4.5	1.07265	1.08242	1.01575	1.02994	0.93823	0.95985	0.00602	0.00591	0.00511	0.95928	0.89643	0.92926	0.87502	0.87146	0.83746	0.00841	0.01055	0.01246	0.01001	0.0084	0.01144	1.05694	0.0360045	0.976007	0.0479423	0.00568	0.000496689	0.928323	0.0314355	0.861313	0.0207341	0.0104733	0.00202609	0.00995	0.00152089
4.51667	1.07553	1.08387	1.01872	1.02997	0.94045	0.96015	0.00555	0.00627	0.00589	0.96073	0.89609	0.9308	0.87512	0.87278	0.83838	0.00876	0.0105	0.01271	0.01008	0.00868	0.01176	1.05937	0.0354529	0.976857	0.0470403	0.00590333	0.000360185	0.929207	0.0323494	0.862093	0.0205697	0.0106567	0.00197965	0.0101733	0.00154212
4.53333	1.07667	1.08355	1.0204	1.0326	0.93927	0.96027	0.00606	0.00563	0.00573	0.96153	0.89822	0.92991	0.87682	0.87351	0.8392	0.0086	0.01077	0.01253	0.01024	0.00885	0.01191	1.06021	0.0346448	0.97738	0.0489611	0.00580667	0.000225019	0.929887	0.031655	0.863177	0.0208303	0.0106333	0.00196856	0.0103333	0.00153213
4.55	1.07783	1.0853	1.02073	1.03287	0.94085	0.96003	0.00547	0.00612	0.00557	0.96368	0.89929	0.93226	0.87687	0.87353	0.84013	0.009	0.0111	0.01279	0.00976	0.00835	0.01144	1.06129	0.0353211	0.977917	0.0485476	0.00572	0.00035	0.931743	0.0321981	0.86351	0.0203164	0.0109633	0.00189869	0.00985	0.00154696
4.56667	1.07829	1.08558	1.02129	1.03373	0.94147	0.96178	0.0057	0.0058	0.00598	0.96512	0.90092	0.93308	0.87841	0.87469	0.8416	0.00859	0.01067	0.01241	0.00966	0.0092	0.01223	1.06172	0.0352026	0.978993	0.0484789	0.00582667	0.000141892	0.93304	0.0321	0.8649	0.0202639	0.0105567	0.00191252	0.0103633	0.00163286
4.58333	1.08074	1.08804	1.02268	1.03413	0.94196	0.96248	0.00563	0.00555	0.00612	0.9659	0.90209	0.93401	0.87889	0.87627	0.84182	0.00846	0.01074	0.01266	0.01048	0.00883	0.01136	1.06382	0.0358148	0.979523	0.0483909	0.00576667	0.000308599	0.934	0.031905	0.86566	0.0206876	0.01062	0.00210257	0.0102233	0.00128438
4.6	1.08063	1.08987	1.02364	1.03399	0.943	0.96267	0.0063	0.00602	0.00581	0.96656	0.9031	0.93524	0.87945	0.87567	0.84175	0.00928	0.01135	0.01316	0.01025	0.00864	0.01166	1.06471	0.0358693	0.979887	0.0478759	0.00604333	0.000245832	0.934967	0.0317309	0.865623	0.0207611	0.0112633	0.00194145	0.0101833	0.0015111
4.61667	1.08204	1.09053	1.02495	1.03623	0.94304	0.96295	0.00525	0.00604	0.00558	0.96869	0.90336	0.93618	0.88086	0.87736	0.84238	0.0084	0.01122	0.01295	0.01026	0.00881	0.01223	1.06584	0.0356653	0.98074	0.049076	0.00562333	0.000396779	0.936077	0.0326651	0.866867	0.0212782	0.0108567	0.00229666	0.0104333	0.00171658
4.63333	1.08382	1.09054	1.02671	1.03616	0.94398	0.96375	0.00575	0.00616	0.00603	0.96934	0.90629	0.9376	0.88042	0.87835	0.8435	0.00907	0.0108	0.01242	0.01007	0.00897	0.0116	1.06702	0.0350737	0.981297	0.0485304	0.00598	0.000209523	0.937743	0.0315252	0.867423	0.0207441	0.0107633	0.0016753	0.0102133	0.00132085
4.65	1.08489	1.09224	1.02743	1.03797	0.94593	0.96525	0.006	0.00594	0.00593	0.97131	0.90722	0.93965	0.88176	0.87852	0.84415	0.00937	0.01108	0.01312	0.01022	0.00892	0.01168	1.06819	0.0354871	0.98305	0.0485332	0.00595667	3.78594e-05	0.939393	0.0320458	0.868143	0.0208419	0.01119	0.00187742	0.0102733	0.00138077
4.66667	1.085	1.09164	1.0269	1.03726	0.94615	0.96502	0.00589	0.00567	0.00595	0.9714	0.90753	0.93968	0.88368	0.87944	0.84532	0.00929	0.0113	0.01263	0.0104	0.00935	0.01235	1.06785	0.0356159	0.98281	0.0480897	0.00583667	0.000147422	0.939537	0.0319352	0.86948	0.0210303	0.0110733	0.0016815	0.0107	0.00152233
4.68333	1.08664	1.09349	1.02952	1.03879	0.94595	0.96571	0.00574	0.00592	0.00569	0.97346	0.9086	0.94141	0.88389	0.88061	0.846	0.00893	0.01162	0.01307	0.01029	0.00885	0.01252	1.06988	0.0351231	0.983483	0.0489054	0.00578333	0.000120968	0.941157	0.0324307	0.870167	0.0209931	0.0112067	0.00210072	0.0105533	0.00184912
4.7	1.0882	1.09591	1.03001	1.03964	0.94655	0.96727	0.0062	0.00606	0.00596	0.9744	0.91041	0.94306	0.88357	0.88034	0.84675	0.00923	0.01162	0.01287	0.01038	0.00917	0.01214	1.07137	0.0360285	0.984487	0.0488748	0.00607333	0.000120554	0.942623	0.0319972	0.87022	0.0203897	0.01124	0.00184951	0.0105633	0.00149346
4.71667	1.08833	1.09604	1.03129	1.03939	0.94695	0.96791	0.00596	0.00632	0.00615	0.97507	0.9115	0.94425	0.88601	0.88131	0.84724	0.00953	0.0117	0.01304	0.01027	0.00942	0.01267	1.07189	0.0353685	0.98475	0.0484663	0.00614333	0.000180093	0.943607	0.0317899	0.87152	0.021158	0.0114233	0.00177128	0.0107867	0.00168548
4.73333	1.08878	1.0987	1.03317	1.03995	0.94918	0.96795	0.00545	0.00608	0.00591	0.97713	0.9124	0.94649	0.88563	0.88289	0.84879	0.00946	0.01213	0.01333	0.01084	0.00911	0.01258	1.07355	0.0353201	0.985693	0.0479157	0.00581333	0.000325935	0.94534	0.0323803	0.872437	0.0205244	0.01164	0.00198098	0.0108433	0.001735
4.75	1.09022	1.0974	1.03297	1.03983	0.94746	0.96833	0.00559	0.00577	0.00617	0.97715	0.91383	0.94589	0.88702	0.8837	0.85054	0.00955	0.01242	0.01371	0.01036	0.00928	0.01231	1.07353	0.035309	0.985207	0.0484424	0.00584333	0.000296873	0.945623	0.0316608	0.873753	0.0201718	0.0118933	0.00212942	0.01065	0.00153568
4.76667	1.09231	1.09854	1.03382	1.04188	0.94915	0.96925	0.00595	0.00625	0.00604	0.98026	0.91446	0.94756	0.88778	0.88533	0.85022	0.00924	0.0122	0.01352	0.01059	0.00916	0.01241	1.07489	0.0357038	0.98676	0.0487818	0.00608	0.000153948	0.947427	0.0329002	0.874443	0.0210138	0.0116533	0.00219174	0.01072	0.0016289
4.78333	1.09306	1.09889	1.03522	1.04277	0.94949	0.96965	0.00586	0.00641	0.00611	0.98083	0.91686	0.94836	0.88814	0.88443	0.85009	0.00984	0.0124	0.01338	0.01083	0.00953	0.01248	1.07572	0.0351978	0.987303	0.0490818	0.00612667	0.000275379	0.948683	0.0319862	0.87422	0.0209794	0.0118733	0.00182782	0.0109467	0.00147846
4.8	1.0945	1.10159	1.03666	1.04363	0.94984	0.96986	0.00583	0.00611	0.00617	0.98152	0.91697	0.94971	0.88832	0.88484	0.85077	0.00993	0.01219	0.01337	0.01078	0.00946	0.01284	1.07758	0.0356175	0.987777	0.0493953	0.00603667	0.000181475	0.9494	0.0322761	0.874643	0.020748	0.01183	0.00174803	0.0110267	0.00170345
4.81667	1.09549	1.10194	1.03742	1.0432	0.95031	0.9702	0.00594	0.00599	0.00612	0.98116	0.91878	0.9517	0.88995	0.8863	0.85239	0.01024	0.01197	0.014	0.01075	0.00921	0.01249	1.07828	0.0355353	0.987903	0.0489101	0.00601667	9.29157e-05	0.950547	0.031206	0.876213	0.0207122	0.01207	0.00188199	0.0108167	0.00164102
4.83333	1.09571	1.1031	1.03887	1.04502	0.95228	0.97173	0.00581	0.00589	0.00609	0.9817	0.92068	0.95244	0.89035	0.88758	0.8532	0.01026	0.01265	0.0137	0.01069	0.00928	0.01296	1.07923	0.0351447	0.989677	0.0489054	0.00593	0.000144222	0.951607	0.0305185	0.877043	0.0206953	0.0122033	0.00176296	0.0109767	0.00185667
4.85	1.09629	1.1053	1.03958	1.04492	0.95092	0.97153	0.00607	0.00609	0.00582	0.98498	0.92145	0.95226	0.89169	0.88686	0.85358	0.00972	0.0123	0.0137	0.01068	0.00976	0.01287	1.08039	0.0356285	0.989123	0.0494079	0.00599333	0.000150444	0.952897	0.0317698	0.877377	0.0207495	0.0119067	0.00201894	0.0111033	0.00159763
4.86667	1.09862	1.10529	1.03996	1.04559	0.95375	0.97271	0.00572	0.00604	0.00591	0.98665	0.92084	0.95518	0.89187	0.88899	0.85416	0.01082	0.01264	0.01367	0.01093	0.00903	0.01278	1.08129	0.0359479	0.990683	0.0484864	0.00589	0.000160935	0.954223	0.0329154	0.87834	0.0209899	0.0123767	0.00144313	0.0109133	0.00187506
4.88333	1.09795	1.10689	1.04175	1.04816	0.95336	0.97238	0.00557	0.00597	0.00545	0.98736	0.92433	0.95624	0.89277	0.88939	0.8553	0.01047	0.01246	0.01392	0.01125	0.00991	0.01325	1.0822	0.0353119	0.9913	0.0501521	0.00566333	0.000272274	0.955977	0.0315158	0.879153	0.0207266	0.0122833	0.00173177	0.01147	0.00168083
4.9	1.10075	1.10737	1.04153	1.0461	0.95442	0.97373	0.0062	0.00574	0.0061	0.98877	0.92416	0.95702	0.89494	0.88884	0.85563	0.01084	0.01305	0.01445	0.01104	0.0099	0.01268	1.08322	0.0362531	0.991417	0.0483313	0.00601333	0.000241937	0.95665	0.0323066	0.879803	0.0211557	0.01278	0.00182008	0.0112067	0.00139747
4.91667	1.10118	1.10778	1.04292	1.04717	0.95472	0.97469	0.0062	0.0065	0.00579	0.98911	0.92527	0.95777	0.89381	0.89041	0.85679	0.01054	0.01362	0.01442	0.01077	0.01034	0.01292	1.08396	0.0356946	0.992193	0.0486469	0.00616333	0.000356417	0.957383	0.0319218	0.880337	0.0204627	0.01286	0.00204861	0.0113433	0.00138226
4.93333	1.10175	1.10977	1.04463	1.04977	0.95471	0.97555	0.00584	0.00621	0.00606	0.99101	0.92606	0.95954	0.89501	0.89199	0.85702	0.01109	0.01364	0.01394	0.01162	0.01011	0.0133	1.08538	0.0355205	0.993343	0.0499655	0.00603667	0.0001861	0.95887	0.0324802	0.88134	0.0211158	0.01289	0.00156605	0.0116767	0.00159575
4.95	1.10361	1.1104	1.04553	1.04882	0.95529	0.97413	0.0059	0.00601	0.00605	0.9909	0.92849	0.96065	0.89644	0.89281	0.85823	0.01112	0.01307	0.01422	0.01122	0.00963	0.01342	1.08651	0.0356546	0.992747	0.0494662	0.00598667	7.76745e-05	0.960013	0.0312099	0.882493	0.0210909	0.0128033	0.00156711	0.0114233	0.00190316
4.96667	1.10458	1.11099	1.04731	1.052	0.95679	0.97532	0.00579	0.00575	0.00585	0.99254	0.92807	0.96077	0.89685	0.89299	0.85921	0.01125	0.01385	0.01441	0.01131	0.01007	0.01348	1.08763	0.035062	0.994703	0.0504779	0.00579667	5.03322e-05	0.96046	0.0322361	0.883017	0.0207073	0.01317	0.00168618	0.01162	0.00172601
4.98333	1.10534	1.11286	1.0472	1.051	0.95577	0.97603	0.00581	0.00603	0.00552	0.99404	0.9301	0.96198	0.89667	0.89433	0.85961	0.01116	0.01358	0.01454	0.01143	0.01016	0.01356	1.08847	0.0359352	0.994267	0.0501659	0.00578667	0.000255799	0.96204	0.03197	0.883537	0.0207541	0.0130933	0.00174176	0.0117167	0.00171803
5	1.10676	1.11252	1.04735	1.05172	0.95727	0.97763	0.00619	0.00575	0.00588	0.99542	0.92961	0.96348	0.89766	0.89471	0.86052	0.01212	0.01355	0.01472	0.01186	0.01032	0.01387	1.08888	0.0360783	0.99554	0.0497069	0.00594	0.000226053	0.962837	0.0329097	0.884297	0.020644	0.0134633	0.00130216	0.0120167	0.00178018
5.01667	1.10612	1.11358	1.0484	1.05263	0.95774	0.9784	0.00589	0.00559	0.0055	0.99584	0.9332	0.96507	0.89882	0.89475	0.86158	0.01173	0.01388	0.01449	0.01115	0.01042	0.01342	1.08937	0.0356737	0.996257	0.0499016	0.00566	0.000204206	0.964703	0.0313216	0.88505	0.0204272	0.0133667	0.00144984	0.0116633	0.00156449
5.03333	1.10808	1.11502	1.05017	1.05249	0.95823	0.97736	0.00606	0.00556	0.00595	0.99857	0.93232	0.96681	0.8997	0.89661	0.86096	0.0119	0.01398	0.015	0.01127	0.00987	0.01339	1.09109	0.0356072	0.996027	0.0498254	0.00585667	0.000262742	0.9659	0.0331344	0.885757	0.02153	0.0136267	0.00157992	0.01151	0.00177223
5.05	1.11018	1.11611	1.05076	1.05276	0.96023	0.97974	0.00566	0.00596	0.00604	0.99801	0.93307	0.96677	0.90013	0.89762	0.86313	0.01142	0.01407	0.01468	0.01174	0.01021	0.01379	1.09235	0.0361398	0.997577	0.0487756	0.00588667	0.000200333	0.96595	0.0324778	0.88696	0.0206755	0.01339	0.00173312	0.0119133	0.00179628
5.06667	1.11083	1.11731	1.05207	1.05451	0.95938	0.97905	0.0059	0.00559	0.00634	0.99906	0.93632	0.96783	0.90093	0.89717	0.86297	0.0122	0.01449	0.01471	0.01143	0.01041	0.01357	1.0934	0.035942	0.997647	0.0502176	0.00594333	0.000376873	0.967737	0.0313701	0.887023	0.0209155	0.0138	0.00139	0.0118033	0.00161274
5.08333	1.11034	1.11766	1.05234	1.05311	0.96014	0.97895	0.00599	0.00621	0.00585	1.0012	0.93721	0.9697	0.90138	0.89797	0.86331	0.01217	0.01471	0.01559	0.01174	0.0101	0.0136	1.09345	0.0357871	0.9974	0.0491544	0.00601667	0.000181475	0.96937	0.0319963	0.887553	0.0210645	0.0141567	0.00177588	0.0118133	0.00175115
5.1	1.11066	1.11946	1.05475	1.0548	0.96172	0.98059	0.00577	0.00599	0.00608	1.00304	0.93754	0.96894	0.90346	0.89828	0.8641	0.01244	0.0145	0.01575	0.01167	0.01044	0.01386	1.09496	0.0350969	0.999037	0.0492055	0.00594667	0.000159478	0.96984	0.0327593	0.888613	0.0213866	0.01423	0.00167144	0.01199	0.00173231
5.11667	1.11317	1.11968	1.05533	1.05583	0.96146	0.98069	0.00581	0.00592	0.00591	1.00287	0.93817	0.97049	0.90406	0.89928	0.86579	0.01238	0.01464	0.01545	0.01173	0.01025	0.01429	1.09606	0.0354231	0.999327	0.049869	0.00588	6.08276e-05	0.97051	0.03235	0.88971	0.0208527	0.0141567	0.00159105	0.01209	0.00204392
5.13333	1.11502	1.12072	1.05559	1.05713	0.96245	0.98213	0.0056	0.0063	0.00591	1.00402	0.93865	0.9717	0.90384	0.89987	0.86594	0.01283	0.0152	0.01561	0.01182	0.01032	0.01372	1.09711	0.0360701	1.00057	0.049961	0.00593667	0.000350761	0.971457	0.0326857	0.889883	0.0208303	0.0145467	0.00150074	0.0119533	0.00170392
5.15	1.11547	1.12161	1.05683	1.05682	0.96161	0.98296	0.00582	0.00548	0.0058	1.00448	0.9411	0.97311	0.90437	0.90008	0.86626	0.01316	0.01524	0.01533	0.01217	0.01089	0.01426	1.09797	0.0357603	1.00046	0.0499601	0.0057	0.000190788	0.972897	0.0316905	0.890237	0.0208749	0.0145767	0.00122769	0.01244	0.00170115
5.16667	1.11563	1.12351	1.05865	1.05794	0.9621	0.98156	0.00582	0.00597	0.00626	1.00564	0.94114	0.97334	0.90487	0.90174	0.86738	0.01308	0.01548	0.01566	0.0122	0.01041	0.01458	1.09926	0.0353922	1.00053	0.0506588	0.00601667	0.000223681	0.973373	0.03225	0.89133	0.0208003	0.01474	0.00144042	0.0123967	0.00209194
5.18333	1.11666	1.12306	1.05881	1.0573	0.96295	0.9828	0.00626	0.00608	0.00628	1.00756	0.9441	0.97386	0.90599	0.9029	0.86663	0.01301	0.01528	0.01586	0.01213	0.01072	0.0146	1.09951	0.0353922	1.00102	0.049743	0.00620667	0.000110151	0.975173	0.0317504	0.89184	0.0218871	0.0147167	0.0015062	0.0124833	0.00196398
5.2	1.11765	1.12428	1.06073	1.05868	0.96449	0.98354	0.00615	0.00598	0.00574	1.00828	0.94349	0.97713	0.90561	0.90313	0.86772	0.01319	0.01595	0.0158	0.01252	0.01066	0.01411	1.10089	0.0349343	1.00224	0.0498007	0.00595667	0.000205994	0.9763	0.032403	0.892153	0.0211962	0.01498	0.001552	0.01243	0.00172676
5.21667	1.11868	1.12506	1.0608	1.05984	0.96322	0.98371	0.00569	0.00595	0.00592	1.00908	0.94455	0.97646	0.90696	0.90301	0.86966	0.01352	0.01602	0.01599	0.0123	0.01081	0.0144	1.10151	0.0354028	1.00226	0.0509101	0.00585333	0.000142244	0.976697	0.0322657	0.89321	0.0204903	0.0151767	0.00143479	0.0125033	0.00180362
5.23333	1.1208	1.12653	1.06272	1.06015	0.96557	0.98386	0.00599	0.00646	0.00559	1.00958	0.945	0.97889	0.90877	0.90534	0.86963	0.01352	0.01609	0.01636	0.01251	0.01015	0.01454	1.10335	0.0353031	1.00319	0.0501665	0.00601333	0.000435469	0.977823	0.0323032	0.89458	0.0216753	0.0153233	0.00156756	0.0124	0.00219707
5.25	1.12157	1.12732	1.06314	1.06086	0.96508	0.98615	0.00619	0.00615	0.00588	1.01285	0.94738	0.97879	0.90923	0.90461	0.8705	0.01387	0.01656	0.01654	0.01231	0.01098	0.01429	1.10401	0.035511	1.00403	0.0503311	0.00607333	0.000168622	0.979673	0.0327439	0.89478	0.0211536	0.0156567	0.00154733	0.0125267	0.0016656
5.26667	1.12006	1.12857	1.0639	1.0609	0.96621	0.98523	0.00574	0.00601	0.00598	1.01256	0.94846	0.98006	0.90936	0.90567	0.87093	0.01475	0.0169	0.01634	0.01241	0.01059	0.01491	1.10418	0.0351392	1.00411	0.0500898	0.00591	0.000147986	0.98036	0.0320511	0.89532	0.0212028	0.0159967	0.00111536	0.0126367	0.0021689
5.28333	1.12283	1.12837	1.06561	1.06156	0.96617	0.98576	0.00578	0.00635	0.00569	1.01313	0.94874	0.9812	0.90941	0.90701	0.87269	0.01463	0.01681	0.01673	0.01246	0.01053	0.01498	1.1056	0.0347458	1.0045	0.0503797	0.00594	0.000357911	0.981023	0.0321954	0.89637	0.0205426	0.0160567	0.00123618	0.0126567	0.00223151
5.3	1.12272	1.13003	1.06601	1.06344	0.96627	0.9867	0.00633	0.00597	0.00622	1.01569	0.94956	0.98223	0.91064	0.90785	0.87342	0.01432	0.01703	0.01634	0.01246	0.01066	0.01488	1.10625	0.0350429	1.00547	0.0512322	0.00617333	0.000184481	0.982493	0.0330658	0.897303	0.0207306	0.0158967	0.00140834	0.0126667	0.00211758
5.31667	1.12475	1.13046	1.06668	1.06456	0.96819	0.98717	0.00586	0.0061	0.00622	1.01528	0.94979	0.98355	0.91286	0.90752	0.87393	0.01448	0.01707	0.0171	0.01235	0.01082	0.01466	1.1073	0.0352907	1.00664	0.05105	0.00606	0.000183303	0.982873	0.0327502	0.898103	0.0211043	0.0162167	0.00150407	0.01261	0.00193316
5.33333	1.12444	1.13296	1.06825	1.06414	0.96849	0.98751	0.00559	0.00611	0.0058	1.0168	0.95232	0.98494	0.91205	0.90808	0.87388	0.01507	0.01772	0.01664	0.01315	0.01143	0.01534	1.10855	0.0351599	1.00671	0.050634	0.00583333	0.000261598	0.984687	0.0322407	0.898003	0.0209855	0.0164767	0.00133253	0.0133067	0.0019597
5.35	1.12468	1.1333	1.06833	1.06378	0.96863	0.989	0.00548	0.00615	0.00593	1.01759	0.95342	0.98509	0.9139	0.90947	0.87361	0.0152	0.01771	0.01739	0.01334	0.01064	0.01496	1.10877	0.0352863	1.00714	0.0501007	0.00585333	0.000341516	0.985367	0.0320859	0.898993	0.0220939	0.0167667	0.00136617	0.01298	0.00218238
5.36667	1.1273	1.13339	1.06871	1.06626	0.97001	0.98776	0.00577	0.00586	0.00635	1.01905	0.95427	0.98651	0.91334	0.90935	0.87605	0.01509	0.01764	0.01768	0.01316	0.01108	0.01523	1.1098	0.035715	1.00801	0.0512207	0.00599333	0.000312143	0.98661	0.0323901	0.89958	0.020475	0.0168033	0.00148392	0.0131567	0.002075
5.38333	1.12738	1.13638	1.07132	1.06585	0.96964	0.98889	0.00541	0.0059	0.00592	1.02007	0.95611	0.98706	0.91422	0.91097	0.87629	0.01521	0.01833	0.01751	0.0129	0.01149	0.01565	1.11169	0.0352527	1.00813	0.050908	0.00574333	0.000288848	0.987747	0.0319855	0.900493	0.0210236	0.0170167	0.00161745	0.0133467	0.00211566
5.4	1.12955	1.13708	1.07071	1.06646	0.9705	0.99003	0.006	0.00583	0.00633	1.0214	0.95705	0.98751	0.91585	0.9106	0.87609	0.01597	0.01863	0.01758	0.01314	0.01125	0.01538	1.11245	0.0363406	1.009	0.0507137	0.00605333	0.000254231	0.988653	0.0321902	0.900847	0.0216	0.0173933	0.00133979	0.0132567	0.00206747
5.41667	1.12952	1.13766	1.07242	1.06777	0.97043	0.98914	0.00579	0.00584	0.00575	1.02209	0.95749	0.98917	0.91551	0.91224	0.87623	0.0161	0.01832	0.018	0.01325	0.0115	0.01559	1.1132	0.0355503	1.00911	0.0516524	0.00579333	4.50925e-05	0.989583	0.032302	0.901327	0.0217958	0.0174733	0.00120006	0.0134467	0.00205208
5.43333	1.13153	1.13863	1.07261	1.06741	0.97073	0.99148	0.0055	0.00581	0.00589	1.02313	0.95795	0.99041	0.91618	0.91297	0.87745	0.01683	0.01877	0.01853	0.01344	0.01138	0.01595	1.11426	0.0362414	1.00987	0.0508969	0.00573333	0.000205994	0.990497	0.0325901	0.9022	0.0214941	0.0180433	0.00105761	0.01359	0.00228869
5.45	1.13139	1.14006	1.07412	1.06926	0.97168	0.99189	0.00576	0.006	0.00622	1.02338	0.95932	0.9922	0.91655	0.91264	0.87927	0.01714	0.01938	0.01826	0.01375	0.0117	0.01606	1.11519	0.0358309	1.01094	0.0515047	0.00599333	0.000230072	0.991633	0.0320338	0.90282	0.0204884	0.01826	0.00112	0.0138367	0.00218129
5.46667	1.13257	1.14025	1.0739	1.06914	0.97189	0.99107	0.00592	0.00596	0.00577	1.02519	0.96043	0.99163	0.91798	0.91319	0.87943	0.01685	0.01955	0.0181	0.0137	0.01154	0.01613	1.11557	0.0362939	1.0107	0.0515111	0.00588333	0.000100167	0.992417	0.0323872	0.903533	0.021011	0.0181667	0.00135123	0.01379	0.00229632
5.48333	1.13359	1.14107	1.07514	1.06919	0.97209	0.99134	0.00571	0.00586	0.00619	1.02681	0.96202	0.99195	0.91841	0.91464	0.8782	0.01705	0.0196	0.01859	0.01402	0.01137	0.01592	1.1166	0.0360997	1.01087	0.0514127	0.00592	0.000245561	0.993593	0.0324262	0.90375	0.0222071	0.0184133	0.00128415	0.01377	0.00228528
5.5	1.13378	1.14176	1.07764	1.07104	0.97262	0.99262	0.00589	0.00584	0.00574	1.02647	0.96199	0.99473	0.91898	0.91613	0.88016	0.01751	0.01944	0.0186	0.01412	0.01202	0.01665	1.11773	0.0349446	1.01209	0.0520195	0.00582333	7.63763e-05	0.994397	0.0322413	0.90509	0.021637	0.0185167	0.000967695	0.0142633	0.00231833
5.51667	1.13516	1.14257	1.07787	1.06963	0.97368	0.99314	0.00577	0.00596	0.00586	1.02816	0.96289	0.99621	0.91889	0.9165	0.88085	0.01794	0.02052	0.01912	0.01385	0.0116	0.01622	1.11853	0.0354098	1.01215	0.0507212	0.00586333	9.50438e-05	0.995753	0.0326374	0.905413	0.021306	0.0191933	0.00129156	0.01389	0.00231026
5.53333	1.13557	1.1444	1.07774	1.07085	0.97393	0.99175	0.00564	0.00607	0.00602	1.02871	0.96373	0.99594	0.91957	0.91662	0.8813	0.01784	0.02057	0.01902	0.01393	0.01196	0.01661	1.11924	0.0362074	1.01218	0.0515879	0.00591	0.00023516	0.996127	0.0324904	0.90583	0.0212947	0.0191433	0.00136917	0.0141667	0.00233402
5.55	1.13797	1.14456	1.0801	1.07182	0.97548	0.99395	0.00599	0.00617	0.00607	1.02976	0.96477	0.99684	0.9213	0.91777	0.88222	0.01869	0.0209	0.01947	0.01383	0.0121	0.01627	1.12088	0.035467	1.01375	0.051131	0.00607667	9.0185e-05	0.997123	0.0324959	0.907097	0.021616	0.0196867	0.00112082	0.0140667	0.00209505
5.56667	1.13782	1.14596	1.08127	1.07332	0.97598	0.99367	0.00581	0.00574	0.00588	1.03036	0.96623	0.99896	0.92006	0.91898	0.88457	0.01876	0.02117	0.01929	0.01384	0.01137	0.01682	1.12168	0.0352348	1.01432	0.0518526	0.00581	7e-05	0.998517	0.0320673	0.90787	0.0201856	0.01974	0.00126645	0.01401	0.00272897
5.58333	1.13926	1.14685	1.08128	1.07386	0.97488	0.99607	0.00589	0.00565	0.00595	1.03123	0.96606	0.99901	0.92109	0.91839	0.88457	0.0188	0.02189	0.01987	0.01422	0.01194	0.01703	1.12246	0.0358671	1.01494	0.0521174	0.00583	0.000158745	0.998767	0.0325857	0.908017	0.0203502	0.0201867	0.00156915	0.0143967	0.00254959
5.6	1.13955	1.14669	1.08215	1.07363	0.97749	0.99663	0.00597	0.00584	0.00606	1.03286	0.96806	0.99947	0.92219	0.91909	0.88413	0.01936	0.02166	0.02007	0.01453	0.01213	0.0166	1.1228	0.0353816	1.01592	0.0508892	0.00595667	0.000110604	1.00013	0.032405	0.90847	0.021136	0.0203633	0.00117772	0.01442	0.00223703
5.61667	1.14012	1.14835	1.08392	1.07407	0.97582	0.99574	0.00594	0.00608	0.00596	1.03342	0.96883	1.00077	0.92312	0.92024	0.88535	0.0198	0.02235	0.02042	0.01508	0.01229	0.01695	1.12413	0.0350652	1.01521	0.0519382	0.00599333	7.57188e-05	1.00101	0.0322957	0.90957	0.0210245	0.0208567	0.0013299	0.0147733	0.00234509
5.63333	1.14105	1.14903	1.08446	1.07453	0.97702	0.99763	0.00551	0.00549	0.00618	1.03561	0.97049	1.00205	0.92414	0.91903	0.88603	0.0202	0.02248	0.02071	0.01439	0.01202	0.01677	1.12485	0.0352027	1.01639	0.0513916	0.00572667	0.000392726	1.00272	0.0325651	0.909733	0.0206861	0.02113	0.00119662	0.0143933	0.002375
5.65	1.14086	1.15032	1.0853	1.07604	0.97749	0.99642	0.00611	0.0055	0.00554	1.03665	0.97139	1.00271	0.92376	0.92068	0.8854	0.0204	0.02345	0.0203	0.01485	0.01217	0.01732	1.12549	0.0351283	1.01665	0.0522969	0.00571667	0.000341223	1.00358	0.0326388	0.909947	0.0213137	0.0213833	0.00179048	0.01478	0.00257571
5.66667	1.14301	1.15081	1.08572	1.07518	0.97714	0.99691	0.00587	0.00591	0.00621	1.03601	0.97154	1.00372	0.92463	0.92133	0.88704	0.02081	0.0235	0.02123	0.01458	0.01207	0.01747	1.12651	0.0355427	1.01641	0.0518474	0.00599667	0.000185831	1.00376	0.032235	0.911	0.0208155	0.0218467	0.00144715	0.0147067	0.00270223
5.68333	1.14491	1.15321	1.08585	1.07714	0.97895	0.99744	0.00602	0.00593	0.00587	1.03904	0.97245	1.00637	0.92569	0.92243	0.88741	0.02081	0.02392	0.02094	0.01467	0.01235	0.01732	1.12799	0.0367295	1.01784	0.052178	0.00594	7.54983e-05	1.00595	0.033297	0.911843	0.0212226	0.02189	0.00175923	0.01478	0.00248683
5.7	1.14436	1.15295	1.08817	1.07735	0.97936	0.99888	0.00604	0.00645	0.00626	1.03986	0.97391	1.00592	0.92721	0.92296	0.8873	0.02174	0.024	0.02138	0.01525	0.01239	0.01762	1.12849	0.0351842	1.01853	0.0518662	0.00625	0.000205183	1.00656	0.0329797	0.91249	0.0219184	0.0223733	0.00142019	0.0150867	0.00261882
5.71667	1.14695	1.15271	1.08698	1.078	0.98007	0.99848	0.00582	0.00602	0.00558	1.04067	0.97337	1.00689	0.9266	0.92237	0.8887	0.02164	0.02477	0.02145	0.015	0.01201	0.01768	1.12888	0.0364006	1.01885	0.0520459	0.00580667	0.000220303	1.00698	0.0336501	0.912557	0.0207685	0.02262	0.00186438	0.0148967	0.00283641
5.73333	1.14571	1.15444	1.08838	1.07835	0.98006	0.99948	0.00609	0.00605	0.00566	1.0409	0.97495	1.00718	0.92744	0.92437	0.88909	0.02217	0.02526	0.02169	0.0156	0.01269	0.01796	1.12951	0.0358861	1.0193	0.0520553	0.00593333	0.000237557	1.00768	0.0329778	0.913633	0.0213105	0.02304	0.0019375	0.0154167	0.00263978
5.75	1.14849	1.15587	1.08911	1.0793	0.98012	0.99931	0.00577	0.00621	0.00622	1.04248	0.97637	1.00966	0.92891	0.92493	0.89015	0.02286	0.0249	0.022	0.01531	0.01247	0.01789	1.13116	0.0366	1.01958	0.0526044	0.00606667	0.00025697	1.0095	0.0330553	0.914663	0.0213222	0.0232533	0.00148947	0.0152233	0.00271104
5.76667	1.14886	1.15721	1.09073	1.07898	0.9825	0.99966	0.00564	0.00624	0.00591	1.04253	0.97675	1.01054	0.92893	0.92528	0.89023	0.02288	0.02546	0.02288	0.01517	0.01283	0.01871	1.13227	0.0362133	1.02038	0.0514693	0.00593	0.0003005	1.00994	0.0328941	0.914813	0.0213679	0.02374	0.00148956	0.01557	0.00296034
5.78333	1.14981	1.15852	1.09126	1.07943	0.98241	1.00115	0.00621	0.00628	0.00587	1.04363	0.97842	1.01063	0.92741	0.92539	0.89104	0.02381	0.02632	0.0227	0.01551	0.01297	0.01834	1.1332	0.0365784	1.021	0.0514649	0.00612	0.000219317	1.01089	0.0326058	0.914613	0.0204401	0.0242767	0.00185457	0.0156067	0.0026863
5.8	1.15043	1.15884	1.09099	1.08094	0.98263	1.00072	0.00607	0.00611	0.00617	1.04421	0.97822	1.01172	0.92899	0.92597	0.8904	0.02342	0.02685	0.02309	0.0154	0.01244	0.01811	1.13342	0.0369853	1.02143	0.0523249	0.00611667	5.03322e-05	1.01138	0.0329963	0.91512	0.0214613	0.0244533	0.00208212	0.0153167	0.00283592
5.81667	1.15091	1.15853	1.09277	1.08071	0.98223	1.00156	0.00561	0.00605	0.00585	1.0451	0.97896	1.01252	0.93019	0.92733	0.89265	0.0244	0.02637	0.02315	0.01584	0.01319	0.01827	1.13407	0.0359692	1.0215	0.0521803	0.00583667	0.000220303	1.01219	0.0330712	0.916723	0.0208971	0.02464	0.00162336	0.0157667	0.00254079
5.83333	1.15173	1.15937	1.0951	1.08025	0.98304	1.00152	0.00574	0.00657	0.00575	1.04699	0.98014	1.01322	0.93047	0.92894	0.89246	0.02488	0.02765	0.02349	0.01606	0.01262	0.01897	1.1354	0.0351093	1.0216	0.0516232	0.00602	0.00047634	1.01345	0.0334256	0.91729	0.021517	0.02534	0.00211781	0.0158833	0.00317868
5.85	1.15181	1.15841	1.09477	1.08047	0.9839	1.00307	0.006	0.00581	0.00621	1.04698	0.98219	1.01417	0.93193	0.92769	0.89293	0.02481	0.02764	0.02445	0.0159	0.01291	0.01856	1.135	0.0349933	1.02248	0.0511273	0.00600667	0.000200083	1.01445	0.0323959	0.917517	0.021398	0.0256333	0.00174712	0.01579	0.00282661
5.86667	1.15264	1.16037	1.09503	1.08314	0.98303	1.00423	0.00592	0.00633	0.00637	1.04978	0.98289	1.01518	0.93202	0.92869	0.89401	0.02589	0.02836	0.02435	0.0159	0.01334	0.01897	1.13601	0.0357024	1.02347	0.0527545	0.00620667	0.000249065	1.01595	0.0334516	0.91824	0.0210497	0.0262	0.00202289	0.01607	0.00281885
5.88333	1.15407	1.16082	1.09667	1.08288	0.98368	1.00417	0.00589	0.00593	0.00576	1.04977	0.98418	1.01597	0.93256	0.92918	0.8936	0.02564	0.02864	0.02466	0.01669	0.01342	0.01935	1.13719	0.0352504	1.02358	0.0523701	0.00586	8.88819e-05	1.01664	0.0328001	0.918447	0.0215841	0.0263133	0.00207368	0.0164867	0.00297022
5.9	1.15612	1.1632	1.09629	1.08348	0.98609	1.00252	0.00588	0.0064	0.00621	1.05116	0.98474	1.01745	0.93427	0.93106	0.89429	0.0268	0.02894	0.02486	0.01631	0.0136	0.01869	1.13854	0.0367575	1.02403	0.0521365	0.00616333	0.000263122	1.01778	0.0332113	0.919873	0.0222139	0.0268667	0.00204082	0.0162	0.00254678
5.91667	1.15468	1.16481	1.09918	1.08368	0.9856	1.00459	0.00598	0.00561	0.00581	1.05008	0.98614	1.01725	0.93392	0.93112	0.89575	0.02696	0.03014	0.02487	0.01635	0.01368	0.01979	1.13956	0.0353321	1.02462	0.0520185	0.0058	0.000185203	1.01782	0.0319739	0.920263	0.0212753	0.0273233	0.00265372	0.0166067	0.00306308
5.93333	1.15709	1.16455	1.09779	1.08452	0.98579	1.00421	0.00592	0.00563	0.00614	1.05267	0.98659	1.01909	0.93449	0.9295	0.89598	0.02776	0.03045	0.02557	0.01676	0.01392	0.01955	1.13981	0.036581	1.02484	0.0524986	0.00589667	0.000255799	1.01945	0.0330415	0.91999	0.0209424	0.0279267	0.00244427	0.0167433	0.00281504
5.95	1.15721	1.16598	1.09989	1.08386	0.98605	1.00526	0.00603	0.00613	0.00596	1.05313	0.98768	1.01968	0.93671	0.93197	0.89666	0.02746	0.03068	0.02614	0.01683	0.01407	0.01985	1.14103	0.0358943	1.02506	0.0518231	0.00604	8.544e-05	1.02016	0.0327277	0.92178	0.0218833	0.0280933	0.00233532	0.0169167	0.00289097
5.96667	1.15733	1.16577	1.1015	1.08567	0.98661	1.00563	0.00631	0.00586	0.0061	1.05342	0.98837	1.02059	0.93575	0.93223	0.89686	0.0288	0.03173	0.02563	0.01746	0.01357	0.01991	1.14153	0.0349258	1.02597	0.0525691	0.00609	0.000225167	1.02079	0.0325255	0.921613	0.0215091	0.02872	0.00305079	0.01698	0.00319714
5.98333	1.15806	1.16666	1.1012	1.08716	0.98758	1.00623	0.00562	0.00579	0.00619	1.05477	0.99019	1.02137	0.93644	0.93282	0.8974	0.02866	0.03168	0.0265	0.01707	0.01394	0.02032	1.14197	0.0355716	1.02699	0.0529365	0.00586667	0.000292632	1.02211	0.0322964	0.92222	0.0215708	0.0289467	0.00260187	0.01711	0.00319019
6	1.15986	1.16726	1.10283	1.08718	0.98719	1.007	0.00609	0.00596	0.00584	1.05674	0.9906	1.02296	0.93554	0.93367	0.89808	0.0292	0.03289	0.02711	0.01699	0.01404	0.02014	1.14332	0.0352572	1.02712	0.0529454	0.00596333	0.000125033	1.02343	0.0330725	0.92243	0.0211084	0.0297333	0.00292668	0.0170567	0.00305055
6.01667	1.16112	1.16973	1.10276	1.08742	0.98944	1.00678	0.00614	0.0057	0.00588	1.05768	0.99061	1.02351	0.93661	0.9344	0.89838	0.03048	0.03319	0.02738	0.01751	0.01422	0.02136	1.14454	0.0364349	1.02788	0.052287	0.00590667	0.000221209	1.02393	0.033537	0.92313	0.0214626	0.03035	0.00290718	0.0176967	0.00357366
6.03333	1.16062	1.16946	1.10318	1.08808	0.98811	1.00683	0.00611	0.00587	0.0057	1.05706	0.99229	1.02478	0.93734	0.93483	0.89872	0.03116	0.03388	0.02751	0.01692	0.01447	0.02084	1.14442	0.0359874	1.02767	0.0531445	0.00589333	0.000205994	1.02471	0.0323851	0.92363	0.0216092	0.03085	0.00319629	0.01741	0.00321314
6.05	1.16137	1.17083	1.10498	1.08785	0.98978	1.00735	0.00634	0.0058	0.00629	1.05845	0.99267	1.02602	0.9383	0.93474	0.89945	0.03104	0.0342	0.0282	0.0172	0.01439	0.02071	1.14573	0.0356032	1.02833	0.0522919	0.00614333	0.000298385	1.02571	0.0328911	0.924163	0.0214763	0.0311467	0.00300142	0.0174333	0.00316645
6.06667	1.16333	1.17151	1.10646	1.08864	0.98847	1.00857	0.00594	0.00603	0.00592	1.05989	0.99297	1.02647	0.94015	0.93539	0.9001	0.03174	0.03426	0.02845	0.0177	0.01422	0.0215	1.1471	0.0354321	1.02856	0.0529925	0.00596333	5.85947e-05	1.02644	0.03346	0.925213	0.0218786	0.0314833	0.00291349	0.0178067	0.00364117
6.08333	1.16404	1.17245	1.10585	1.09036	0.98964	1.00943	0.006	0.006	0.00652	1.05976	0.99468	1.02802	0.94019	0.9359	0.90205	0.03254	0.0354	0.02895	0.01759	0.01404	0.02143	1.14745	0.0362684	1.02981	0.0533633	0.00617333	0.000300222	1.02749	0.0325433	0.926047	0.0208921	0.0322967	0.00323188	0.0176867	0.00369595
6.1	1.16392	1.17289	1.10803	1.08977	0.99011	1.00938	0.00601	0.00588	0.00561	1.06071	0.99471	1.02807	0.94045	0.93687	0.90137	0.03247	0.03617	0.02944	0.01837	0.01473	0.02187	1.14828	0.0351449	1.02975	0.0528615	0.00583333	0.000204042	1.02783	0.0330007	0.92623	0.0216037	0.0326933	0.00337055	0.0183233	0.00357023
6.11667	1.16608	1.17383	1.10829	1.08963	0.99106	1.00945	0.00561	0.00545	0.00618	1.0621	0.99702	1.02913	0.94124	0.93708	0.9013	0.03352	0.03669	0.02988	0.01806	0.01472	0.02172	1.1494	0.0358126	1.03005	0.0524135	0.00574667	0.00038371	1.02942	0.0325409	0.92654	0.0219572	0.0333633	0.0034077	0.0181667	0.00350122
6.13333	1.16692	1.1746	1.10811	1.09059	0.99216	1.00977	0.00607	0.00638	0.00623	1.06226	0.99729	1.02995	0.94173	0.93694	0.90151	0.03385	0.03683	0.02995	0.0184	0.01455	0.02132	1.14988	0.0363743	1.03084	0.0524888	0.00622667	0.000155027	1.02983	0.0324852	0.926727	0.0219692	0.0335433	0.00345024	0.01809	0.00339563
6.15	1.16688	1.176	1.10975	1.09202	0.99309	1.00967	0.00577	0.0061	0.00559	1.06383	0.99837	1.03105	0.94223	0.93917	0.90422	0.03439	0.03755	0.03055	0.0187	0.01454	0.02192	1.15088	0.0359075	1.03159	0.0529836	0.00582	0.00025865	1.03108	0.03273	0.92854	0.0211172	0.0341633	0.0035055	0.0183867	0.00369996
6.16667	1.16749	1.17708	1.10961	1.09141	0.99269	1.01088	0.00595	0.00599	0.00565	1.06493	0.99969	1.0316	0.94269	0.93912	0.90264	0.03503	0.03817	0.03114	0.01869	0.01453	0.0223	1.15139	0.0365017	1.03166	0.0525382	0.00586333	0.000185831	1.03207	0.0326226	0.92815	0.0221643	0.03478	0.00352166	0.0185067	0.00388824
6.18333	1.16857	1.17654	1.11111	1.09263	0.99336	1.01169	0.00598	0.00592	0.00575	1.06496	0.99965	1.0331	0.94361	0.93984	0.90416	0.03567	0.03858	0.03175	0.01853	0.01484	0.02254	1.15207	0.0356984	1.03256	0.0528233	0.00588333	0.000119304	1.03257	0.0326582	0.929203	0.0217699	0.0353333	0.00342742	0.0186367	0.00385111
6.2	1.17048	1.17959	1.11056	1.0923	0.99223	1.01071	0.00618	0.00583	0.00569	1.06783	1.00113	1.03308	0.94437	0.93984	0.90465	0.03664	0.03992	0.03211	0.01878	0.01505	0.02292	1.15354	0.0375023	1.03175	0.0532485	0.0059	0.000252389	1.03401	0.0333598	0.92962	0.021743	0.0362233	0.00392164	0.0189167	0.00393678
6.21667	1.16905	1.17827	1.11277	1.09332	0.99384	1.0113	0.00583	0.00602	0.00596	1.06778	1.00143	1.03494	0.94351	0.94025	0.90552	0.03703	0.03981	0.0327	0.01897	0.01519	0.02323	1.15336	0.0354558	1.03282	0.0531169	0.00593667	9.71253e-05	1.03472	0.0331756	0.92976	0.0210556	0.0365133	0.00358305	0.01913	0.00402239
6.23333	1.16985	1.17905	1.11445	1.09245	0.99354	1.01156	0.00548	0.00619	0.00597	1.06876	1.00206	1.03602	0.94401	0.94094	0.90629	0.03742	0.04092	0.03276	0.0191	0.01505	0.02345	1.15445	0.0349451	1.03252	0.05268	0.00588	0.000363456	1.03561	0.0333519	0.930413	0.0209477	0.0370333	0.00409372	0.0192	0.00420089
6.25	1.17187	1.17935	1.11498	1.0935	0.99546	1.01356	0.00606	0.00613	0.00542	1.06837	1.00333	1.0354	0.94457	0.94107	0.90627	0.03858	0.04123	0.03333	0.01953	0.01633	0.02377	1.1554	0.035204	1.03417	0.0521694	0.00587	0.00039128	1.0357	0.032521	0.930637	0.0211746	0.0377133	0.00402068	0.0198767	0.0037321
6.26667	1.17141	1.18136	1.11646	1.09456	0.99422	1.01417	0.00575	0.00619	0.00622	1.06943	1.00387	1.03734	0.94662	0.94298	0.90641	0.03843	0.04185	0.03453	0.01995	0.01564	0.02361	1.15641	0.0349536	1.03432	0.0531173	0.00605333	0.000263122	1.03688	0.0327824	0.932003	0.0222391	0.03827	0.00366262	0.0197333	0.00398942
6.28333	1.17437	1.18087	1.11583	1.09538	0.99571	1.01435	0.00587	0.00599	0.00609	1.06982	1.00552	1.03762	0.94512	0.94238	0.90821	0.03918	0.04258	0.03397	0.01966	0.01591	0.02388	1.15702	0.0358222	1.03515	0.0529897	0.00598333	0.000110151	1.03765	0.03215	0.931903	0.0205647	0.0385767	0.00433659	0.0198167	0.00398731
6.3	1.1754	1.18304	1.11779	1.09518	0.9953	1.01483	0.00594	0.0055	0.00573	1.07081	1.00615	1.0381	0.9476	0.9421	0.9085	0.03984	0.04317	0.03497	0.01964	0.01538	0.024	1.15874	0.0356718	1.0351	0.0529364	0.00572333	0.000220076	1.03835	0.0323307	0.932733	0.0211661	0.0393267	0.00412403	0.0196733	0.0043101
6.31667	1.17438	1.18257	1.11794	1.09648	0.99516	1.01455	0.00591	0.0061	0.00536	1.07251	1.00731	1.04008	0.94709	0.94438	0.90799	0.04081	0.04415	0.03558	0.02043	0.0152	0.0243	1.1583	0.035189	1.0354	0.0537808	0.00579	0.000384318	1.03997	0.0326001	0.933153	0.0218342	0.04018	0.00431959	0.0199767	0.00456691
6.33333	1.1762	1.18302	1.11732	1.09707	0.99672	1.01543	0.00603	0.00576	0.00628	1.07278	1.00746	1.04059	0.94802	0.94367	0.90958	0.04127	0.04417	0.03601	0.02019	0.01568	0.02451	1.15885	0.0361245	1.03641	0.0533624	0.00602333	0.000260064	1.04028	0.0326611	0.933757	0.0210503	0.0404833	0.00413649	0.0201267	0.00441534
6.35	1.1751	1.18442	1.11961	1.097	0.99747	1.0147	0.00544	0.00568	0.00617	1.07525	1.00767	1.0414	0.94968	0.94598	0.90993	0.04162	0.04524	0.03649	0.02105	0.01606	0.02463	1.15971	0.0350389	1.03639	0.0531921	0.00576333	0.000372066	1.04144	0.03379	0.935197	0.0219596	0.0411167	0.00439666	0.02058	0.00430429
6.36667	1.17783	1.18549	1.12032	1.09591	0.99667	1.01646	0.00604	0.00625	0.00552	1.07352	1.0082	1.04267	0.94874	0.94501	0.90991	0.04228	0.04605	0.03676	0.02068	0.01574	0.02582	1.16121	0.0356212	1.03635	0.0525238	0.00593667	0.00037581	1.04146	0.0326767	0.934553	0.0214231	0.0416967	0.00467239	0.0207467	0.00504033
6.38333	1.17633	1.18563	1.12013	1.09749	0.99751	1.01518	0.00599	0.00631	0.00628	1.07586	1.01067	1.04206	0.94961	0.94568	0.91191	0.0428	0.0468	0.03788	0.02099	0.01637	0.02532	1.1607	0.0354382	1.03673	0.0533591	0.00619333	0.00017673	1.04286	0.0326024	0.935733	0.020725	0.0424933	0.0044679	0.0208933	0.00447578
6.4	1.17936	1.18719	1.12228	1.09799	0.99872	1.01658	0.00609	0.0062	0.0056	1.07586	1.01069	1.0441	0.94908	0.94591	0.91132	0.04388	0.04698	0.03847	0.02074	0.01618	0.02582	1.16294	0.0354324	1.03776	0.0529168	0.00596333	0.000319427	1.04355	0.0325885	0.935437	0.0209457	0.04311	0.00430694	0.0209133	0.00482234
6.41667	1.17833	1.18749	1.122	1.10085	0.99868	1.01788	0.0059	0.00601	0.0056	1.07759	1.01185	1.04379	0.94991	0.9474	0.91205	0.04436	0.0484	0.03837	0.02138	0.01653	0.02591	1.16261	0.0354634	1.03914	0.0543007	0.00583667	0.000212211	1.04441	0.0328744	0.936453	0.0211711	0.04371	0.00504649	0.0212733	0.00469091
6.43333	1.18006	1.18864	1.12315	1.10039	0.99959	1.01763	0.00583	0.00556	0.00601	1.07951	1.0115	1.04512	0.95096	0.94757	0.91144	0.04499	0.04888	0.03885	0.02156	0.01702	0.02611	1.16395	0.0355933	1.0392	0.0537514	0.0058	0.000226495	1.04538	0.0340057	0.936657	0.021904	0.04424	0.00505689	0.0215633	0.004545
6.45	1.18153	1.18913	1.12478	1.10121	0.99925	1.01745	0.00578	0.00621	0.00582	1.07825	1.01353	1.04596	0.95135	0.94757	0.91293	0.04591	0.04938	0.03963	0.02198	0.01707	0.02666	1.16515	0.0351645	1.0393	0.0543796	0.00593667	0.000237557	1.04591	0.03236	0.937283	0.0211751	0.0449733	0.00494203	0.0219033	0.00479546
6.46667	1.18171	1.18961	1.12507	1.10025	0.99951	1.01787	0.00587	0.00574	0.00578	1.07966	1.01588	1.04723	0.95262	0.94829	0.91401	0.0467	0.05028	0.04047	0.02158	0.01717	0.02646	1.16546	0.035204	1.03921	0.0536534	0.00579667	6.65833e-05	1.04759	0.0318915	0.938307	0.0211526	0.0458167	0.0049643	0.0217367	0.00464698
6.48333	1.18118	1.19017	1.12571	1.10169	1.00112	1.0195	0.00599	0.00588	0.00536	1.08083	1.01493	1.0485	0.9522	0.9486	0.91396	0.04756	0.0508	0.04123	0.02218	0.01746	0.02733	1.16569	0.0349114	1.04077	0.0535527	0.00574333	0.000336502	1.04809	0.0329519	0.938253	0.0211155	0.04653	0.00486743	0.0223233	0.00493656
6.5	1.18271	1.19058	1.12546	1.10231	1.0013	1.01946	0.00551	0.00616	0.00592	1.0817	1.0167	1.04794	0.95141	0.94951	0.91399	0.04792	0.05167	0.0417	0.0225	0.01719	0.02686	1.16625	0.0355437	1.04102	0.0538469	0.00586333	0.000328684	1.04878	0.0325081	0.938303	0.0210774	0.0470967	0.00503574	0.0221833	0.00484277
6.51667	1.18206	1.19181	1.12692	1.10268	1.0013	1.01814	0.00617	0.00586	0.00582	1.08114	1.01655	1.0493	0.95227	0.95044	0.91496	0.04827	0.05292	0.04222	0.0225	0.01781	0.02743	1.16693	0.0349909	1.04071	0.0543269	0.00595	0.000191572	1.049	0.0322961	0.939223	0.0210326	0.0478033	0.00536524	0.02258	0.0048105
6.53333	1.18524	1.19117	1.12806	1.10159	1.00117	1.02092	0.00614	0.00597	0.00681	1.08297	1.01756	1.04996	0.95415	0.95024	0.91641	0.04962	0.05351	0.04307	0.02291	0.01769	0.02756	1.16816	0.0348511	1.04123	0.0532007	0.00630667	0.00044411	1.05016	0.0327055	0.940267	0.0207528	0.0487333	0.00527618	0.02272	0.00493774
6.55	1.18494	1.19408	1.12962	1.10187	1.00247	1.02142	0.00599	0.00587	0.00616	1.08407	1.01916	1.05259	0.95484	0.95218	0.91524	0.0502	0.05428	0.04311	0.02299	0.01801	0.02773	1.16955	0.0348782	1.04192	0.0527757	0.00600667	0.000145717	1.05194	0.0324599	0.940753	0.0221352	0.0491967	0.00565219	0.02291	0.00486049
6.56667	1.18434	1.1941	1.12795	1.10386	1.00193	1.02088	0.00612	0.00603	0.00624	1.08476	1.01892	1.05198	0.95474	0.95104	0.91584	0.0506	0.05464	0.04374	0.02302	0.01768	0.02824	1.1688	0.0357093	1.04222	0.0542133	0.00613	0.000105357	1.05189	0.0329201	0.94054	0.0214707	0.04966	0.00551046	0.02298	0.00528011
6.58333	1.18601	1.19642	1.13093	1.10464	1.00259	1.0201	0.00616	0.00601	0.00616	1.08489	1.02166	1.05212	0.95512	0.95159	0.91699	0.05187	0.05526	0.04455	0.02373	0.01811	0.02799	1.17112	0.0351926	1.04244	0.0545708	0.00611	8.66025e-05	1.05289	0.031622	0.941233	0.0210694	0.05056	0.00547386	0.0232767	0.00495558
6.6	1.18764	1.19535	1.13136	1.10431	1.00222	1.02154	0.00636	0.00582	0.00557	1.08604	1.02079	1.0534	0.95466	0.95171	0.91716	0.05207	0.05655	0.04506	0.02334	0.01804	0.02878	1.17145	0.0349323	1.04269	0.0542318	0.00591667	0.000403774	1.05341	0.032625	0.941177	0.0208513	0.0512267	0.00579124	0.0233867	0.00537015
6.61667	1.18792	1.19521	1.13237	1.10469	1.00406	1.02223	0.00613	0.00609	0.00578	1.08725	1.02016	1.05508	0.9571	0.95326	0.91801	0.05329	0.0571	0.04564	0.02366	0.01896	0.0296	1.17183	0.0343701	1.04366	0.0536287	0.006	0.000191572	1.05416	0.0335544	0.94279	0.0215458	0.05201	0.00583624	0.0240733	0.00533203
6.63333	1.18891	1.19665	1.13342	1.10391	1.004	1.02426	0.00599	0.00609	0.00634	1.08903	1.02123	1.05467	0.95794	0.95467	0.91943	0.05406	0.05772	0.04618	0.02388	0.01842	0.03009	1.17299	0.0344893	1.04406	0.0528151	0.00614	0.000180278	1.05498	0.033901	0.944013	0.0213525	0.0526533	0.0058972	0.02413	0.00583902
6.65	1.18882	1.19789	1.13206	1.10568	1.00479	1.02326	0.0062	0.00562	0.00563	1.08936	1.0229	1.0553	0.95738	0.95386	0.91917	0.05501	0.05896	0.04657	0.02404	0.01875	0.02958	1.17292	0.0356781	1.04458	0.0537168	0.00581667	0.000332014	1.05585	0.0332335	0.94347	0.0211179	0.0535133	0.00632914	0.0241233	0.00541548
6.66667	1.18981	1.1979	1.13279	1.10701	1.00429	1.02348	0.00548	0.00626	0.00522	1.08929	1.02404	1.05744	0.958	0.95493	0.91933	0.05541	0.05884	0.04802	0.02461	0.0193	0.03053	1.1735	0.0354872	1.04493	0.0546152	0.00565333	0.000541233	1.05692	0.0326281	0.944087	0.0214948	0.05409	0.00552946	0.0248133	0.00561776
6.68333	1.19217	1.19703	1.13434	1.10532	1.00574	1.023	0.00632	0.00601	0.00596	1.09085	1.02462	1.05694	0.95807	0.9551	0.91991	0.05619	0.06055	0.04874	0.02487	0.01932	0.03024	1.17451	0.0348759	1.04469	0.0532145	0.00609667	0.000195021	1.05747	0.0331182	0.94436	0.0212263	0.05516	0.00597199	0.02481	0.00546025
6.7	1.18969	1.19975	1.13508	1.10631	1.00596	1.02357	0.00549	0.00585	0.00587	1.09258	1.02494	1.05892	0.9587	0.95514	0.92058	0.05722	0.06086	0.04888	0.02476	0.01973	0.03093	1.17484	0.0347986	1.04528	0.0535819	0.00573667	0.000213854	1.05881	0.0338201	0.944807	0.0210563	0.0556533	0.00614174	0.02514	0.00560966
6.71667	1.19193	1.2001	1.13595	1.10745	1.00571	1.02472	0.00609	0.00581	0.00541	1.09201	1.02594	1.0591	0.9591	0.95521	0.92011	0.05771	0.0621	0.04926	0.02495	0.01972	0.0306	1.17599	0.0349183	1.04596	0.0540935	0.00577	0.00034176	1.05902	0.0330351	0.944807	0.0214762	0.0563567	0.0065261	0.02509	0.00544135
6.73333	1.19243	1.20051	1.13562	1.10735	1.00627	1.02361	0.0065	0.00602	0.00586	1.0928	1.02662	1.06009	0.96114	0.95553	0.9203	0.0589	0.0628	0.05076	0.02531	0.02002	0.03117	1.17619	0.0353633	1.04574	0.0540528	0.00612667	0.000333067	1.05984	0.0330907	0.945657	0.0221379	0.0574867	0.00614317	0.0255	0.00557743
6.75	1.19324	1.20375	1.13686	1.10934	1.00706	1.02534	0.00625	0.00591	0.0059	1.09424	1.02858	1.05956	0.96036	0.9571	0.92253	0.05894	0.06334	0.05111	0.02565	0.02033	0.03222	1.17795	0.0359709	1.04725	0.0545456	0.00602	0.000199249	1.06079	0.0328474	0.946663	0.0209635	0.0577967	0.00619465	0.0260667	0.00595594
6.76667	1.19368	1.20289	1.137	1.10926	1.00818	1.02629	0.00611	0.00596	0.00565	1.09461	1.02917	1.06148	0.95976	0.95697	0.92216	0.05982	0.06407	0.0518	0.02559	0.02014	0.03233	1.17786	0.0356813	1.04791	0.0538968	0.00590667	0.000234592	1.06175	0.0327209	0.946297	0.0209495	0.0585633	0.00623078	0.02602	0.00610637
6.78333	1.19495	1.20229	1.13855	1.10865	1.00738	1.02521	0.00599	0.006	0.00544	1.09725	1.02915	1.06061	0.96236	0.95817	0.92325	0.06056	0.06468	0.05234	0.02643	0.02059	0.03263	1.1786	0.0348751	1.04708	0.0540613	0.00581	0.000320468	1.06234	0.0340828	0.947927	0.0214731	0.0591933	0.00628249	0.02655	0.0060209
6.8	1.19734	1.2039	1.13829	1.10953	1.00781	1.02748	0.00577	0.00616	0.00578	1.096	1.03028	1.06243	0.96157	0.95924	0.9241	0.06159	0.06545	0.05282	0.02634	0.02037	0.03326	1.17984	0.0361354	1.04827	0.0539538	0.00590333	0.000222336	1.0629	0.0328626	0.948303	0.0209931	0.0599533	0.00647211	0.0266567	0.00645083
6.81667	1.19629	1.20491	1.1408	1.11108	1.00758	1.02712	0.00591	0.00584	0.00603	1.09726	1.03075	1.06417	0.96208	0.95911	0.92347	0.06189	0.06684	0.05315	0.02692	0.02112	0.0338	1.18067	0.0347935	1.04859	0.0549899	0.00592667	9.60902e-05	1.06406	0.0332551	0.94822	0.0214855	0.0606267	0.00693189	0.02728	0.00634766
6.83333	1.19707	1.2056	1.13933	1.11108	1.00883	1.02756	0.00547	0.00593	0.00572	1.0991	1.03115	1.06489	0.96318	0.95905	0.92476	0.06234	0.06735	0.05433	0.02699	0.02103	0.03384	1.18067	0.0360518	1.04916	0.0544388	0.00570667	0.00023029	1.06505	0.0339753	0.948997	0.0210909	0.06134	0.00656735	0.0272867	0.00641015
6.85	1.19708	1.20587	1.13949	1.11163	1.00816	1.02797	0.00581	0.00624	0.00622	1.09776	1.03251	1.06508	0.96276	0.95953	0.92472	0.06405	0.06833	0.05493	0.02731	0.02139	0.03396	1.18081	0.0360559	1.04925	0.0549204	0.00609	0.000242693	1.06512	0.032625	0.949003	0.0210919	0.0624367	0.00684413	0.0275533	0.00628853
6.86667	1.1987	1.20804	1.14132	1.11116	1.00945	1.02787	0.00601	0.00548	0.00611	1.09838	1.03306	1.06529	0.96306	0.95969	0.92446	0.06515	0.06866	0.05593	0.02771	0.02121	0.03492	1.18269	0.0361277	1.04949	0.0541932	0.00586667	0.000338575	1.06558	0.0326609	0.94907	0.0213794	0.0632467	0.00657497	0.0279467	0.00685806
6.88333	1.19943	1.20695	1.14235	1.11288	1.00885	1.02785	0.00652	0.00573	0.00602	1.10054	1.03476	1.0675	0.96377	0.96079	0.92647	0.06499	0.06939	0.05624	0.02811	0.02103	0.03487	1.18291	0.0353267	1.04986	0.0553976	0.00609	0.000399625	1.0676	0.0328901	0.950343	0.0207285	0.06354	0.00669384	0.0280033	0.00692062
6.9	1.19957	1.20753	1.14406	1.11317	1.01006	1.02718	0.00585	0.00615	0.00608	1.10141	1.03487	1.06807	0.96524	0.96098	0.92686	0.06599	0.07119	0.05686	0.02853	0.02135	0.03559	1.18372	0.0345764	1.05014	0.0552555	0.00602667	0.00015695	1.06812	0.03327	0.951027	0.0210371	0.06468	0.00725426	0.02849	0.00712008
6.91667	1.20116	1.20921	1.14404	1.11235	1.00934	1.02941	0.00605	0.00627	0.00591	1.10171	1.03534	1.06927	0.96554	0.96263	0.92556	0.067	0.07145	0.05773	0.02887	0.02169	0.03542	1.1848	0.0355308	1.05037	0.0546091	0.00607667	0.000181475	1.06877	0.0331878	0.951243	0.02229	0.0653933	0.00699969	0.02866	0.00686741
6.93333	1.20105	1.20945	1.14409	1.11417	1.01231	1.02846	0.00602	0.00624	0.00578	1.10298	1.03703	1.06914	0.96521	0.96209	0.92698	0.06801	0.07232	0.0583	0.02938	0.02183	0.03637	1.18486	0.0355596	1.05165	0.0547456	0.00601333	0.000230072	1.06972	0.0329788	0.951427	0.0212288	0.06621	0.00718123	0.0291933	0.0072718
6.95	1.20066	1.21084	1.14452	1.11479	1.01215	1.03062	0.0065	0.00621	0.0058	1.10285	1.03603	1.06887	0.96625	0.96231	0.92774	0.06852	0.07273	0.05928	0.02971	0.02225	0.0369	1.18534	0.0357157	1.05252	0.0547124	0.00617	0.00035171	1.06925	0.0334116	0.9521	0.0211882	0.0668433	0.00687997	0.02962	0.00732541
6.96667	1.20388	1.21221	1.14749	1.11499	1.01268	1.03008	0.00598	0.00568	0.0061	1.10391	1.03833	1.0716	0.96773	0.96352	0.92816	0.06902	0.07357	0.05969	0.02925	0.02259	0.03712	1.18786	0.0352087	1.05258	0.0547415	0.00592	0.000216333	1.07128	0.0327912	0.953137	0.0217326	0.0674267	0.00707585	0.0296533	0.00727339
6.98333	1.20332	1.21191	1.14687	1.1133	1.01225	1.02974	0.00599	0.00561	0.00579	1.10513	1.0383	1.07196	0.96677	0.9637	0.92862	0.07022	0.07474	0.06036	0.02992	0.02287	0.0377	1.18737	0.0353332	1.05176	0.0540051	0.00579667	0.000190088	1.0718	0.0334153	0.95303	0.0211953	0.06844	0.00735339	0.0301633	0.00741799
7	1.20295	1.21189	1.14852	1.1152	1.01262	1.03065	0.00579	0.00588	0.00543	1.10442	1.03827	1.07174	0.96545	0.96407	0.92871	0.07114	0.0757	0.0614	0.03046	0.02294	0.03806	1.18779	0.0342985	1.05282	0.0547668	0.0057	0.000238118	1.07148	0.0330758	0.952743	0.0208249	0.0694133	0.00730469	0.0304867	0.00756004
7.01667	1.20358	1.21383	1.14868	1.11614	1.0124	1.0325	0.00607	0.00582	0.00582	1.10682	1.04044	1.07322	0.96771	0.96375	0.92961	0.07171	0.07652	0.06183	0.03069	0.02317	0.03897	1.1887	0.0350324	1.05368	0.0550176	0.00590333	0.000144338	1.07349	0.0331908	0.95369	0.0209477	0.07002	0.0074894	0.0309433	0.00790305
7.03333	1.20586	1.21302	1.14815	1.11658	1.01297	1.03052	0.00581	0.006	0.00541	1.10748	1.04093	1.0735	0.96878	0.96515	0.93034	0.07285	0.0772	0.06267	0.03111	0.02333	0.03864	1.18901	0.0355664	1.05336	0.0554517	0.00574	0.000301164	1.07397	0.0332775	0.954757	0.0212232	0.0709067	0.00745739	0.0310267	0.00765534
7.05	1.20516	1.21472	1.14847	1.1166	1.01464	1.03223	0.00607	0.00586	0.00575	1.10709	1.04132	1.07331	0.96861	0.96565	0.93039	0.07345	0.07794	0.06342	0.03144	0.02373	0.03927	1.18945	0.0358102	1.05449	0.0545031	0.00589333	0.000162583	1.07391	0.0328891	0.954883	0.0212634	0.0716033	0.00743406	0.03148	0.00777008
7.06667	1.20658	1.2149	1.14932	1.11749	1.01404	1.03158	0.006	0.00588	0.00575	1.10685	1.04186	1.0746	0.96963	0.96606	0.93008	0.07408	0.07934	0.06415	0.03213	0.02372	0.03982	1.19027	0.035704	1.05437	0.0553626	0.00587667	0.000125033	1.07444	0.0324953	0.955257	0.0218766	0.0725233	0.00771372	0.03189	0.00805268
7.08333	1.20713	1.21591	1.15121	1.11851	1.01482	1.03282	0.00621	0.00558	0.00584	1.10882	1.04342	1.0755	0.97023	0.9658	0.9309	0.07512	0.07999	0.06488	0.03183	0.02419	0.0402	1.19142	0.0350956	1.05538	0.0554052	0.00587667	0.000316596	1.07591	0.032702	0.955643	0.0215425	0.07333	0.0077124	0.0320733	0.00800777
7.1	1.20875	1.216	1.1533	1.11736	1.01543	1.03315	0.00576	0.00619	0.006	1.1108	1.04267	1.0767	0.97125	0.96721	0.93144	0.07593	0.08069	0.06579	0.03262	0.0243	0.04091	1.19268	0.0342991	1.05531	0.0544595	0.00598333	0.000215484	1.07672	0.034065	0.956633	0.0219114	0.0741367	0.00761016	0.03261	0.008305
7.11667	1.2079	1.21576	1.15108	1.11816	1.0143	1.03259	0.00607	0.00654	0.00613	1.11112	1.0446	1.07698	0.97067	0.96742	0.93352	0.07675	0.08098	0.06669	0.03299	0.02474	0.04145	1.19158	0.0352935	1.05502	0.0554431	0.00624667	0.000255799	1.07757	0.0332639	0.957203	0.0205746	0.0748067	0.00734053	0.03306	0.00835522
7.13333	1.2088	1.2177	1.15295	1.11826	1.01483	1.03363	0.00603	0.00571	0.00564	1.11174	1.04451	1.07853	0.9709	0.96752	0.9317	0.07697	0.08205	0.06728	0.03306	0.02473	0.04185	1.19315	0.0350975	1.05557	0.055096	0.00579333	0.000207926	1.07826	0.0336158	0.956707	0.0217222	0.0754333	0.00750395	0.0332133	0.00856103
7.15	1.20977	1.21743	1.15278	1.11918	1.01613	1.03438	0.00581	0.00617	0.00591	1.1134	1.04513	1.07955	0.97197	0.96711	0.93188	0.07827	0.08312	0.06789	0.03357	0.02531	0.04173	1.19333	0.0353227	1.05656	0.05499	0.00596333	0.000185831	1.07936	0.0341354	0.956987	0.0218784	0.0764267	0.00778053	0.0335367	0.00821005
7.16667	1.21095	1.21927	1.15483	1.11905	1.01694	1.03489	0.00561	0.00599	0.0063	1.11363	1.04725	1.07989	0.97308	0.96822	0.93286	0.07938	0.08353	0.06841	0.03378	0.02578	0.04287	1.19502	0.0350504	1.05696	0.0545154	0.00596667	0.000345591	1.08026	0.0331915	0.958053	0.021953	0.0771067	0.00781215	0.0341433	0.00855079
7.18333	1.2123	1.21838	1.15619	1.12105	1.017	1.03546	0.00598	0.00569	0.00591	1.11449	1.04694	1.07987	0.97195	0.96829	0.9347	0.07959	0.08492	0.0691	0.03392	0.02556	0.04304	1.19562	0.0342853	1.05784	0.055517	0.00586	0.000151327	1.08043	0.0337785	0.958313	0.0205315	0.07787	0.00804903	0.0341733	0.00874275
7.2	1.21294	1.22126	1.15527	1.12035	1.01675	1.03494	0.00579	0.00611	0.006	1.1154	1.04843	1.08095	0.97431	0.96893	0.93422	0.08076	0.08562	0.07023	0.03474	0.02637	0.04338	1.19649	0.0359391	1.05735	0.0553153	0.00596667	0.000162583	1.08159	0.0334896	0.959153	0.0217598	0.07887	0.00786715	0.03483	0.00850536
7.21667	1.21305	1.22116	1.15646	1.12132	1.01699	1.03538	0.00562	0.0059	0.00621	1.11586	1.04905	1.0819	0.97231	0.97049	0.93505	0.08109	0.08657	0.07091	0.03481	0.02619	0.04445	1.19689	0.0352474	1.0579	0.0556906	0.00591	0.000295127	1.08227	0.0334065	0.959283	0.0210064	0.0795233	0.00794668	0.03515	0.00913475
7.23333	1.21333	1.22088	1.15726	1.12084	1.01781	1.03575	0.0058	0.00631	0.00586	1.11483	1.05037	1.08322	0.97428	0.97029	0.93497	0.08201	0.08738	0.07161	0.0352	0.02681	0.04501	1.19716	0.0347571	1.05813	0.0550414	0.00599	0.000278747	1.08281	0.032232	0.959847	0.021636	0.0803333	0.00801758	0.0356733	0.00910923
7.25	1.21375	1.22227	1.15692	1.12199	1.01868	1.0359	0.00583	0.00607	0.00629	1.11779	1.05072	1.08168	0.97436	0.9723	0.93598	0.08308	0.08805	0.07238	0.03569	0.02719	0.04502	1.19765	0.0355267	1.05886	0.0553489	0.00606333	0.000230072	1.0834	0.0335679	0.96088	0.0215886	0.08117	0.0080077	0.0359667	0.00891822
7.26667	1.21469	1.22345	1.15854	1.1221	1.01998	1.0359	0.00585	0.0059	0.00543	1.11671	1.05107	1.08301	0.9748	0.97291	0.93654	0.08405	0.08916	0.07329	0.03616	0.02706	0.04575	1.19889	0.0352204	1.05933	0.054943	0.00572667	0.000258134	1.0836	0.0328239	0.961417	0.0215645	0.0821667	0.00810089	0.0363233	0.00934607
7.28333	1.21511	1.22329	1.15844	1.12273	1.01838	1.03552	0.00627	0.00544	0.00624	1.11919	1.0509	1.08438	0.97638	0.97175	0.93675	0.08417	0.09005	0.07428	0.03672	0.02767	0.04667	1.19895	0.0353174	1.05888	0.0559587	0.00598333	0.000470779	1.08482	0.0341472	0.961627	0.0216678	0.0828333	0.00796952	0.03702	0.00950355
7.3	1.2163	1.22417	1.15966	1.12365	1.01921	1.03595	0.00568	0.00579	0.00602	1.11787	1.05073	1.08664	0.97588	0.97199	0.93645	0.08522	0.09106	0.07428	0.03715	0.02755	0.04654	1.20004	0.0351937	1.0596	0.056094	0.00583	0.000173494	1.08508	0.0335972	0.96144	0.0217292	0.08352	0.00851819	0.03708	0.00949519
7.31667	1.21617	1.22529	1.1614	1.12314	1.01868	1.03651	0.00633	0.0058	0.00628	1.12044	1.05351	1.08503	0.97613	0.97147	0.93742	0.08574	0.09158	0.07484	0.03734	0.02797	0.04711	1.20095	0.0345564	1.05944	0.0558787	0.00613667	0.000292632	1.08633	0.0334838	0.961673	0.0211328	0.0840533	0.0084965	0.0374733	0.0095707
7.33333	1.21763	1.22483	1.16142	1.12353	1.02074	1.03775	0.00608	0.00624	0.00597	1.12045	1.05373	1.0872	0.97613	0.97361	0.9379	0.08695	0.09261	0.0759	0.03839	0.02884	0.0481	1.20129	0.0347185	1.06067	0.0550959	0.00609667	0.000135769	1.08713	0.0333601	0.962547	0.0213818	0.0851533	0.00849865	0.0384433	0.00963011
7.35	1.21623	1.2256	1.16116	1.12462	1.01975	1.03648	0.00609	0.00601	0.00581	1.12145	1.05359	1.08679	0.97666	0.97281	0.93693	0.08737	0.09359	0.07642	0.0391	0.02831	0.04836	1.201	0.0348162	1.06028	0.0563416	0.00597	0.000144222	1.08728	0.0339326	0.962133	0.0219114	0.0857933	0.00869291	0.03859	0.0100347
7.36667	1.21806	1.22708	1.16287	1.12363	1.02112	1.03754	0.00606	0.00599	0.00572	1.12187	1.05526	1.08894	0.97683	0.97397	0.94042	0.08853	0.09376	0.07747	0.0385	0.02932	0.04908	1.20267	0.0347616	1.06076	0.0550597	0.00592333	0.000179536	1.08869	0.0333057	0.96374	0.0202463	0.0865867	0.00831706	0.0389667	0.00988826
7.38333	1.21952	1.22748	1.16273	1.12592	1.02025	1.03707	0.00616	0.00572	0.00591	1.12169	1.0558	1.08878	0.97838	0.97504	0.93862	0.08928	0.09551	0.07827	0.03915	0.02935	0.04991	1.20324	0.0353106	1.06108	0.0567794	0.00593	0.000220681	1.08876	0.032945	0.964013	0.0220546	0.0876867	0.00872974	0.03947	0.0102837
7.4	1.21887	1.22969	1.1635	1.12536	1.0212	1.03939	0.00606	0.00572	0.00592	1.12238	1.05583	1.08933	0.97737	0.97373	0.94043	0.09033	0.09595	0.07915	0.03959	0.02981	0.05022	1.20402	0.0355059	1.06198	0.0556343	0.0059	0.00017088	1.08918	0.0332753	0.963843	0.0203581	0.0884767	0.00855197	0.0398733	0.0102079
7.41667	1.21872	1.22845	1.16455	1.12686	1.02169	1.03922	0.00593	0.00566	0.00601	1.12408	1.05672	1.09033	0.97885	0.97543	0.94025	0.09104	0.097	0.08011	0.0398	0.03027	0.05088	1.20391	0.0344293	1.06259	0.0563454	0.00586667	0.000183394	1.09038	0.03368	0.964843	0.021367	0.0893833	0.008566	0.0403167	0.0103147
7.43333	1.22085	1.22882	1.1648	1.12663	1.02253	1.03943	0.00592	0.00592	0.0054	1.1243	1.05677	1.09157	0.97839	0.97546	0.94034	0.09225	0.09783	0.08068	0.0404	0.03048	0.05096	1.20482	0.0348895	1.06286	0.0558663	0.00574667	0.000300222	1.09088	0.0337703	0.96473	0.0211731	0.0902533	0.00874761	0.0406133	0.0102417
7.45	1.21975	1.23006	1.16455	1.1259	1.02199	1.03868	0.00604	0.00576	0.00595	1.12438	1.05976	1.09138	0.97894	0.97628	0.94195	0.09287	0.09821	0.08145	0.04103	0.03062	0.05209	1.20479	0.0352252	1.06219	0.055802	0.00591667	0.000142945	1.09184	0.0323125	0.965723	0.0206312	0.0908433	0.00856183	0.0412467	0.0107366
7.46667	1.22174	1.23149	1.16608	1.12694	1.0236	1.03911	0.00578	0.006	0.0062	1.1257	1.05873	1.09245	0.97912	0.97612	0.9418	0.09323	0.09924	0.08213	0.04189	0.03112	0.05207	1.20644	0.0352883	1.06322	0.0557282	0.00599333	0.000210079	1.09229	0.0334853	0.96568	0.020735	0.0915333	0.00868027	0.0416933	0.0104764
7.48333	1.22176	1.23061	1.16785	1.12723	1.02363	1.04045	0.00616	0.00613	0.00628	1.12553	1.05994	1.09235	0.97958	0.97651	0.94174	0.09478	0.10046	0.08315	0.04204	0.03102	0.05285	1.20674	0.0339692	1.06377	0.0555977	0.00619	7.93725e-05	1.09261	0.0327958	0.965943	0.0210168	0.0927967	0.00882379	0.04197	0.0109152
7.5	1.22278	1.23118	1.16526	1.1268	1.02375	1.04113	0.0059	0.00651	0.00596	1.12683	1.06068	1.09327	0.9814	0.97732	0.94133	0.09514	0.10152	0.08363	0.04254	0.03128	0.05426	1.20641	0.0358807	1.06389	0.0551675	0.00612333	0.000336204	1.09359	0.0330762	0.966683	0.0220512	0.09343	0.00906676	0.0426933	0.0114908
7.51667	1.22332	1.2336	1.16703	1.12851	1.02399	1.04146	0.00645	0.00617	0.00598	1.12769	1.06124	1.09341	0.97995	0.9774	0.9424	0.09605	0.10201	0.08426	0.04303	0.0323	0.05401	1.20798	0.0358371	1.06465	0.0559871	0.0062	0.000236432	1.09411	0.0332306	0.966583	0.0209822	0.0941067	0.00903316	0.0431133	0.0108552
7.53333	1.22555	1.23208	1.16825	1.12874	1.02349	1.04162	0.00621	0.00581	0.00586	1.12841	1.06214	1.09565	0.98092	0.97716	0.94335	0.09694	0.10238	0.08518	0.04366	0.03257	0.05501	1.20863	0.0351193	1.06462	0.0562674	0.00596	0.000217945	1.0954	0.0331357	0.967143	0.0206912	0.0948333	0.00879139	0.0437467	0.0112203
7.55	1.22531	1.23323	1.16928	1.12802	1.02373	1.04196	0.00596	0.00595	0.00572	1.12979	1.06151	1.09558	0.98175	0.97854	0.94332	0.09716	0.10335	0.08611	0.04421	0.03304	0.05529	1.20927	0.0348609	1.06457	0.0557002	0.00587667	0.000135769	1.09563	0.03414	0.96787	0.0213214	0.09554	0.00873342	0.04418	0.011125
7.56667	1.22714	1.23347	1.16938	1.12768	1.02488	1.04181	0.00532	0.00621	0.0063	1.13101	1.06345	1.09687	0.98242	0.97895	0.9439	0.09851	0.10452	0.08695	0.04496	0.03338	0.05585	1.21	0.0353172	1.06479	0.0551182	0.00594333	0.000541695	1.09711	0.0337806	0.968423	0.0213086	0.09666	0.0089299	0.04473	0.0112368
7.58333	1.22644	1.23495	1.16826	1.13056	1.02449	1.0421	0.00598	0.006	0.00574	1.1297	1.0632	1.096	0.98369	0.98046	0.94445	0.09917	0.10527	0.08778	0.04555	0.03355	0.05682	1.20988	0.0362971	1.06572	0.0568421	0.00590667	0.000144684	1.0963	0.033251	0.969533	0.0217828	0.0974067	0.00887733	0.0453067	0.0116369
7.6	1.22669	1.23566	1.17028	1.12985	1.02438	1.04322	0.00601	0.00584	0.00546	1.1299	1.06317	1.09705	0.98381	0.97997	0.94415	0.09977	0.10593	0.08815	0.04534	0.03392	0.05738	1.21088	0.0354427	1.06582	0.0562489	0.00577	0.000281603	1.09671	0.0333663	0.96931	0.0218736	0.09795	0.00902864	0.0455467	0.0117314
7.61667	1.22844	1.23765	1.17154	1.12976	1.02619	1.04402	0.00603	0.00591	0.00613	1.13081	1.06491	1.09826	0.9827	0.97947	0.945	0.10086	0.10744	0.08897	0.04646	0.03443	0.05789	1.21254	0.0358073	1.06666	0.0553715	0.00602333	0.000110151	1.09799	0.0329508	0.969057	0.0208962	0.09909	0.00936135	0.04626	0.0117313
7.63333	1.22756	1.23737	1.17098	1.13113	1.02509	1.04485	0.00569	0.0059	0.00562	1.1322	1.06588	1.09894	0.98399	0.98083	0.94639	0.10171	0.10804	0.08982	0.04677	0.03487	0.05835	1.21197	0.0358357	1.06702	0.0563903	0.00573667	0.000145717	1.09901	0.0331601	0.970403	0.0208561	0.0998567	0.00925031	0.0466633	0.0117404
7.65	1.22796	1.23767	1.17221	1.13015	1.02596	1.04325	0.00586	0.00611	0.0058	1.13289	1.06731	1.09934	0.9844	0.97961	0.94576	0.10264	0.10935	0.09033	0.04731	0.0352	0.05914	1.21261	0.0353255	1.06645	0.0558362	0.00592333	0.000164418	1.09985	0.0327929	0.969923	0.0210627	0.100773	0.00964642	0.0472167	0.0119703
7.66667	1.2287	1.23766	1.17172	1.1305	1.02741	1.04558	0.00646	0.00564	0.006	1.1338	1.06579	1.09981	0.98362	0.9823	0.94682	0.10321	0.10921	0.0913	0.04793	0.03568	0.06006	1.21269	0.0357656	1.06783	0.0550289	0.00603333	0.000411015	1.0998	0.034005	0.970913	0.0208759	0.10124	0.00911607	0.04789	0.01219
7.68333	1.2291	1.23715	1.17366	1.13025	1.0275	1.04281	0.00594	0.00579	0.00605	1.1344	1.06918	1.10133	0.98555	0.98074	0.94593	0.10389	0.11043	0.09238	0.04816	0.03608	0.06066	1.2133	0.0345673	1.06685	0.0554342	0.00592667	0.000130512	1.10164	0.0326111	0.97074	0.0216203	0.102233	0.00913833	0.0483	0.0122906
7.7	1.23002	1.23871	1.17467	1.13335	1.02774	1.04553	0.00593	0.00621	0.00635	1.13589	1.06949	1.10125	0.98597	0.98204	0.94752	0.10518	0.1108	0.09284	0.04942	0.03593	0.06145	1.21447	0.0347377	1.06887	0.0565425	0.00616333	0.000213854	1.10221	0.0332104	0.971843	0.0211561	0.10294	0.00918714	0.0489333	0.012767
7.71667	1.23222	1.23873	1.17557	1.13275	1.02772	1.04579	0.00586	0.00589	0.00582	1.13445	1.06973	1.10172	0.9863	0.98324	0.9483	0.10528	0.11218	0.09373	0.04983	0.03669	0.06183	1.21551	0.034739	1.06875	0.0561544	0.00585667	3.51188e-05	1.10197	0.0323607	0.972613	0.0211115	0.10373	0.00932215	0.04945	0.0125743
7.73333	1.23197	1.23935	1.17507	1.13275	1.0262	1.04624	0.00543	0.00635	0.00572	1.13766	1.0694	1.10255	0.98673	0.98261	0.94792	0.10607	0.1129	0.09454	0.05025	0.03754	0.0626	1.21546	0.0351757	1.0684	0.0566252	0.00583333	0.000470354	1.1032	0.0341347	0.97242	0.0213174	0.104503	0.00927972	0.05013	0.0125304
7.75	1.23196	1.24035	1.17681	1.13216	1.02871	1.04732	0.00596	0.00591	0.00555	1.13715	1.07031	1.10285	0.98647	0.98205	0.94795	0.10768	0.11391	0.09511	0.05083	0.03847	0.06381	1.21637	0.0345187	1.0694	0.0551454	0.00580667	0.000223681	1.10344	0.0334239	0.972157	0.0210798	0.105567	0.00957651	0.0510367	0.0126713
7.76667	1.23151	1.24121	1.17703	1.13392	1.02921	1.04568	0.0058	0.00637	0.00574	1.13796	1.07053	1.10526	0.9878	0.98394	0.94927	0.10828	0.11496	0.09612	0.05133	0.03846	0.06382	1.21658	0.0345958	1.0696	0.0563053	0.00597	0.000347707	1.10458	0.0337201	0.97367	0.021219	0.106453	0.00955191	0.0512033	0.0126805
7.78333	1.23314	1.24255	1.17699	1.1335	1.02943	1.0476	0.00558	0.00559	0.00611	1.13893	1.0713	1.10508	0.98677	0.98474	0.94999	0.10886	0.11592	0.09696	0.05194	0.03893	0.06428	1.21756	0.0354483	1.07018	0.0555871	0.00576	0.00030315	1.1051	0.033815	0.973833	0.0206739	0.107247	0.00958241	0.0517167	0.0126765
7.8	1.23358	1.24259	1.17733	1.13392	1.02874	1.04761	0.0062	0.00589	0.00608	1.13989	1.07305	1.10556	0.98915	0.98567	0.9491	0.10927	0.11646	0.09796	0.05252	0.03883	0.06493	1.21783	0.035365	1.07009	0.0560778	0.00605667	0.000156312	1.10617	0.0334241	0.97464	0.0221866	0.107897	0.00932615	0.0520933	0.0130552
7.81667	1.23482	1.24294	1.17836	1.13535	1.02952	1.04678	0.00635	0.00597	0.00573	1.13935	1.07327	1.10677	0.98874	0.98469	0.94939	0.11015	0.11751	0.09809	0.05313	0.03937	0.06601	1.21871	0.0351763	1.07055	0.0567781	0.00601667	0.000312623	1.10646	0.0330411	0.974273	0.0216445	0.108583	0.00980433	0.0528367	0.0133224
7.83333	1.23471	1.24409	1.17902	1.1355	1.03013	1.04809	0.00615	0.00594	0.00597	1.141	1.07387	1.10739	0.98796	0.98482	0.9515	0.11115	0.11827	0.09863	0.05365	0.03988	0.06683	1.21927	0.0351745	1.07124	0.0563707	0.00602	0.000113578	1.10742	0.033565	0.97476	0.0202048	0.10935	0.00994296	0.0534533	0.0134761
7.85	1.23562	1.24296	1.17971	1.13501	1.02948	1.0481	0.00581	0.00591	0.00568	1.14014	1.07472	1.10782	0.98898	0.98657	0.95212	0.11232	0.11912	0.09961	0.05454	0.04049	0.06786	1.21943	0.0345938	1.07086	0.0563274	0.0058	0.000115326	1.10756	0.0327108	0.97589	0.0206207	0.11035	0.00990307	0.0542967	0.0136866
7.86667	1.23772	1.24497	1.17923	1.13326	1.03098	1.04711	0.00569	0.00597	0.00576	1.14233	1.07487	1.10693	0.98967	0.98569	0.95025	0.11285	0.11982	0.10065	0.05474	0.04082	0.06807	1.22064	0.0360449	1.07045	0.0549897	0.00580667	0.000145717	1.10804	0.0337438	0.975203	0.0217017	0.111107	0.00970318	0.0545433	0.0136261
7.88333	1.23653	1.2443	1.18052	1.13725	1.03237	1.04895	0.0059	0.00573	0.0063	1.14334	1.07678	1.10885	0.98907	0.98762	0.95155	0.11326	0.12115	0.10124	0.05571	0.04112	0.06843	1.22045	0.0347979	1.07286	0.0563791	0.00597667	0.000292632	1.10966	0.0332873	0.97608	0.021256	0.111883	0.0100261	0.0550867	0.0136657
7.9	1.2368	1.24711	1.18061	1.13826	1.03022	1.04971	0.00624	0.00598	0.0059	1.14398	1.07613	1.10943	0.99044	0.98801	0.95159	0.11466	0.12203	0.10216	0.05596	0.04208	0.06993	1.22151	0.0357907	1.07273	0.0575813	0.00604	0.000177764	1.10985	0.0339269	0.97668	0.0217625	0.11295	0.0100448	0.05599	0.013925
7.91667	1.23795	1.24548	1.18152	1.13606	1.03248	1.04992	0.00585	0.00615	0.00574	1.14377	1.07778	1.11011	0.99185	0.9868	0.95281	0.11543	0.12213	0.10305	0.05683	0.04184	0.06941	1.22165	0.0349569	1.07282	0.0554573	0.00591333	0.000212211	1.11055	0.0329972	0.977153	0.0212326	0.113537	0.00967988	0.0560267	0.0138025
7.93333	1.23906	1.24804	1.18212	1.13608	1.0326	1.0502	0.00592	0.00618	0.00588	1.14485	1.0771	1.11124	0.9919	0.98759	0.95319	0.11552	0.12343	0.10343	0.05707	0.04281	0.07124	1.22307	0.0357497	1.07296	0.0553673	0.00599333	0.000162891	1.11106	0.0338753	0.97756	0.0212148	0.114127	0.0100725	0.05704	0.014215
7.95	1.24063	1.24771	1.18306	1.13847	1.03186	1.05042	0.00628	0.00642	0.00601	1.14591	1.07729	1.11206	0.99199	0.98773	0.95324	0.11726	0.1244	0.10456	0.05762	0.04326	0.07119	1.2238	0.035459	1.07358	0.0569546	0.00623667	0.000208407	1.11175	0.034311	0.977653	0.0212496	0.115407	0.010049	0.0573567	0.0139669
7.96667	1.23759	1.2475	1.18359	1.13683	1.03192	1.05115	0.0057	0.00623	0.00575	1.14571	1.07927	1.11183	0.99111	0.98865	0.95394	0.11824	0.12478	0.10561	0.0585	0.04406	0.07216	1.22289	0.0343965	1.0733	0.0558524	0.00589333	0.000292632	1.11227	0.0332222	0.9779	0.0207864	0.11621	0.00974489	0.05824	0.0140518
7.98333	1.24031	1.2479	1.1843	1.1397	1.03169	1.05051	0.00595	0.00614	0.0057	1.14595	1.07978	1.11306	0.99157	0.98957	0.95321	0.11791	0.1257	0.10626	0.05948	0.04383	0.07285	1.22417	0.0347364	1.07397	0.0576992	0.00593	0.000220681	1.11293	0.0330852	0.978117	0.021593	0.116623	0.00978366	0.05872	0.0145249
8	1.24077	1.24917	1.18656	1.13893	1.03335	1.05165	0.0062	0.00583	0.00609	1.14581	1.08058	1.11393	0.99211	0.98911	0.95511	0.11961	0.12672	0.1067	0.06	0.04468	0.07366	1.2255	0.0339836	1.07464	0.0564208	0.00604	0.00019	1.11344	0.0326178	0.978777	0.0205508	0.117677	0.0101491	0.0594467	0.0144979
8.01667	1.24203	1.24979	1.18618	1.13989	1.03399	1.05103	0.00545	0.00642	0.006	1.1466	1.08065	1.11366	0.99314	0.98945	0.95422	0.11974	0.1276	0.10787	0.06033	0.04525	0.07386	1.226	0.0347027	1.07497	0.0568643	0.00595667	0.00048645	1.11364	0.032975	0.978937	0.0214846	0.118403	0.00993269	0.0598133	0.014312
8.03333	1.24005	1.24974	1.18646	1.13923	1.034	1.05106	0.00582	0.00612	0.00565	1.14904	1.08022	1.11358	0.99377	0.99094	0.95533	0.1209	0.12832	0.10816	0.06111	0.04583	0.07474	1.22542	0.0340836	1.07476	0.0564776	0.00586333	0.000237978	1.11428	0.0344153	0.980013	0.0214232	0.119127	0.0101963	0.06056	0.0144628
8.05	1.24282	1.25064	1.18612	1.14083	1.0334	1.05118	0.00567	0.0061	0.00578	1.14766	1.08109	1.11657	0.99248	0.99064	0.95531	0.12188	0.12904	0.10893	0.06179	0.04637	0.07521	1.22653	0.035211	1.07514	0.0575825	0.00585	0.000223383	1.11511	0.0333091	0.979477	0.0209492	0.11995	0.010193	0.0611233	0.0144316
8.06667	1.2419	1.25197	1.1867	1.14122	1.03411	1.05256	0.00575	0.00615	0.00631	1.14997	1.08213	1.11568	0.99389	0.9913	0.95602	0.12246	0.12976	0.10984	0.06269	0.04634	0.07693	1.22686	0.0351393	1.07596	0.0572619	0.00607	0.000288444	1.11593	0.0339207	0.980403	0.0211563	0.120687	0.0100777	0.0619867	0.0153071
8.08333	1.24397	1.25215	1.18734	1.14013	1.03571	1.05276	0.00601	0.00573	0.00579	1.14983	1.0844	1.11651	0.99401	0.99088	0.95602	0.12343	0.13103	0.1103	0.06326	0.0469	0.07726	1.22782	0.0352945	1.0762	0.0560175	0.00584333	0.000147422	1.11691	0.0327169	0.980303	0.0210881	0.121587	0.0104872	0.0624733	0.0151953
8.1	1.24358	1.25257	1.18766	1.14112	1.03483	1.05236	0.00613	0.00618	0.00579	1.15061	1.08427	1.1161	0.99628	0.99173	0.95658	0.12373	0.13216	0.11066	0.06343	0.04758	0.07786	1.22794	0.0351691	1.0761	0.0569842	0.00603333	0.000212211	1.11699	0.033179	0.98153	0.0217268	0.122183	0.0108331	0.0629567	0.0151455
8.11667	1.24574	1.25305	1.18854	1.14152	1.03484	1.05341	0.00586	0.00666	0.00574	1.15157	1.08481	1.11837	0.9951	0.99174	0.95728	0.12511	0.13311	0.11182	0.06434	0.04811	0.07871	1.22911	0.0353243	1.07659	0.0569925	0.00608667	0.000500133	1.11825	0.0333802	0.981373	0.020933	0.123347	0.010754	0.06372	0.0153094
8.13333	1.24527	1.25446	1.18879	1.14178	1.03588	1.05293	0.0058	0.00621	0.00601	1.1508	1.08593	1.11775	0.99568	0.9934	0.95691	0.1258	0.13295	0.113	0.06559	0.04818	0.07987	1.22951	0.0355598	1.07686	0.0568622	0.00600667	0.00020502	1.11816	0.0324369	0.981997	0.0217556	0.123917	0.0101075	0.0645467	0.0158707
8.15	1.24542	1.25578	1.1899	1.14157	1.03565	1.0535	0.00584	0.00592	0.00591	1.15276	1.08614	1.11965	0.99564	0.99331	0.95684	0.12656	0.13389	0.11361	0.0668	0.04931	0.0806	1.23037	0.0354259	1.07691	0.0567068	0.00589	4.3589e-05	1.11952	0.0333102	0.98193	0.0217598	0.124687	0.010269	0.06557	0.0156812
8.16667	1.24589	1.25425	1.19073	1.14307	1.03649	1.05516	0.0058	0.00648	0.00613	1.15462	1.08666	1.11946	0.9964	0.99418	0.95805	0.12761	0.135	0.11389	0.06683	0.05006	0.08126	1.23029	0.034514	1.07824	0.0569152	0.00613667	0.000340049	1.12025	0.0339868	0.982877	0.0215292	0.1255	0.010712	0.06605	0.0156146
8.18333	1.24742	1.25459	1.19175	1.14404	1.03616	1.05348	0.00579	0.006	0.006	1.15463	1.08725	1.11992	0.99594	0.99433	0.95932	0.12799	0.13557	0.1152	0.06734	0.05002	0.08206	1.23125	0.0343982	1.07789	0.0579356	0.00593	0.000121244	1.1206	0.0336951	0.983197	0.0206935	0.126253	0.0102954	0.0664733	0.0160376
8.2	1.24739	1.25628	1.19029	1.14338	1.03585	1.05457	0.00598	0.00609	0.00583	1.15548	1.0879	1.12019	0.99695	0.99262	0.95731	0.12868	0.13645	0.11585	0.0679	0.05084	0.08254	1.23132	0.03581	1.07793	0.0574461	0.00596667	0.000130512	1.12119	0.0338011	0.982293	0.0217443	0.126993	0.0104031	0.0670933	0.0158654
8.21667	1.24755	1.25729	1.19214	1.14387	1.0377	1.05455	0.00585	0.00605	0.006	1.15398	1.08869	1.12108	0.99809	0.99448	0.96021	0.12972	0.13753	0.11668	0.06885	0.05124	0.08342	1.23233	0.0351418	1.07871	0.0570585	0.00596667	0.000104083	1.12125	0.0326453	0.98426	0.020906	0.127977	0.0105338	0.0678367	0.0161139
8.23333	1.24851	1.25657	1.19311	1.14347	1.03716	1.05438	0.00569	0.00621	0.0058	1.1554	1.09005	1.12183	0.99767	0.99545	0.96015	0.13055	0.13818	0.11731	0.06953	0.05217	0.08443	1.23273	0.0345478	1.07834	0.0570605	0.0059	0.000274044	1.12243	0.0326791	0.984423	0.0210506	0.12868	0.0105599	0.06871	0.0161456
8.25	1.24918	1.25691	1.19252	1.14436	1.03792	1.05658	0.00567	0.00586	0.0061	1.15548	1.09043	1.12203	0.99877	0.99606	0.9591	0.13086	0.13919	0.11846	0.0704	0.05225	0.08525	1.23287	0.0351572	1.07962	0.0568375	0.00587667	0.000215484	1.12265	0.0325294	0.984643	0.0221626	0.129503	0.0104314	0.0693	0.0165275
8.26667	1.24801	1.2573	1.1934	1.14445	1.03827	1.05531	0.00592	0.00613	0.00628	1.1573	1.09164	1.12318	0.99934	0.99616	0.96116	0.13217	0.13991	0.11836	0.07112	0.05347	0.08539	1.2329	0.0345248	1.07934	0.0570241	0.00611	0.000180831	1.12404	0.0328384	0.985553	0.021185	0.130147	0.0109165	0.0699933	0.0159898
8.28333	1.24978	1.25821	1.1938	1.14596	1.03859	1.05613	0.00581	0.00666	0.00589	1.15802	1.0902	1.12479	0.99983	0.99584	0.96123	0.133	0.14119	0.11961	0.07154	0.05383	0.0866	1.23393	0.0350083	1.08023	0.0575983	0.00612	0.000469361	1.12434	0.0339123	0.985633	0.0212279	0.131267	0.0108939	0.0706567	0.0164028
8.3	1.24984	1.2584	1.1945	1.1443	1.0381	1.05782	0.00645	0.00603	0.006	1.15819	1.09108	1.12385	0.99996	0.99643	0.96136	0.13314	0.14117	0.12037	0.07245	0.05404	0.08728	1.23425	0.0346867	1.08007	0.0564891	0.00616	0.000251595	1.12437	0.0335581	0.985917	0.0213398	0.13156	0.0104896	0.0712567	0.0166521
8.31667	1.25276	1.26062	1.19624	1.14567	1.03824	1.05705	0.00609	0.0058	0.00584	1.15812	1.09127	1.12514	0.99951	0.99651	0.9626	0.13429	0.14246	0.1212	0.07329	0.05496	0.08831	1.23654	0.0351214	1.08032	0.0573709	0.00591	0.000157162	1.12484	0.033426	0.986207	0.0204989	0.13265	0.0107245	0.0721867	0.0167024
8.33333	1.25171	1.26073	1.19686	1.14605	1.0404	1.05743	0.00625	0.00639	0.00588	1.1602	1.09148	1.12634	1.00004	0.99668	0.96183	0.13487	0.14306	0.12226	0.07406	0.05549	0.08911	1.23643	0.034567	1.08129	0.0567237	0.00617333	0.000263502	1.12601	0.0343612	0.986183	0.0211574	0.133397	0.010478	0.0728867	0.0168407
8.35	1.2513	1.26178	1.19496	1.14631	1.04	1.05652	0.00602	0.00618	0.00597	1.15895	1.09314	1.12659	0.99986	0.9971	0.96315	0.13561	0.14347	0.12296	0.07459	0.05601	0.08989	1.23601	0.0359373	1.08094	0.0572086	0.00605667	0.000109697	1.12623	0.0329065	0.986703	0.0204444	0.134013	0.0103478	0.0734967	0.0169664
8.36667	1.25221	1.26253	1.19755	1.14685	1.03985	1.05607	0.00595	0.00581	0.0058	1.16016	1.09421	1.12618	1.00061	0.99823	0.9627	0.13673	0.14446	0.12355	0.07538	0.05648	0.09067	1.23743	0.0349204	1.08092	0.0576673	0.00585333	8.3865e-05	1.12685	0.0329801	0.98718	0.0212337	0.134913	0.0105727	0.0741767	0.0171267
8.38333	1.25231	1.26172	1.196	1.14574	1.04017	1.05885	0.00586	0.00613	0.00633	1.16115	1.09362	1.12837	1.00197	0.99862	0.96319	0.13753	0.14508	0.12383	0.07639	0.05731	0.09099	1.23668	0.0355398	1.08159	0.056338	0.00610667	0.000235867	1.12771	0.0337698	0.987927	0.021488	0.13548	0.0107723	0.0748967	0.0168896
8.4	1.25359	1.26312	1.19769	1.14662	1.04046	1.05816	0.00603	0.0061	0.00558	1.16138	1.09563	1.12765	1.00048	0.99921	0.96411	0.13808	0.14638	0.12491	0.07691	0.05748	0.09253	1.23813	0.0353476	1.08175	0.0568747	0.00590333	0.000282194	1.12822	0.0328787	0.987933	0.0206414	0.136457	0.0108267	0.07564	0.0175595
8.41667	1.25501	1.26391	1.19934	1.14742	1.04016	1.05851	0.00584	0.00659	0.00568	1.16057	1.09731	1.12941	1.00162	0.99899	0.96418	0.1392	0.1471	0.12552	0.07718	0.05816	0.09288	1.23942	0.0349944	1.08203	0.0573678	0.00603667	0.000485833	1.1291	0.0316312	0.988263	0.0208982	0.137273	0.0109182	0.0760733	0.0173864
8.43333	1.25574	1.26282	1.19937	1.14915	1.0407	1.05795	0.00603	0.00609	0.00616	1.16389	1.09563	1.12954	1.00122	0.99925	0.96421	0.13958	0.14744	0.12608	0.07837	0.05888	0.09338	1.23931	0.0347697	1.0826	0.0582758	0.00609333	6.50641e-05	1.12969	0.0341302	0.988227	0.0208224	0.1377	0.0108034	0.0768767	0.0172984
8.45	1.25661	1.26228	1.19864	1.15005	1.04055	1.05848	0.00538	0.00603	0.00542	1.16354	1.09676	1.13105	1.0027	0.99945	0.96549	0.1404	0.14889	0.12718	0.07911	0.05928	0.09442	1.23918	0.0352201	1.08303	0.0587322	0.00561	0.00036428	1.13045	0.033394	0.989213	0.0206092	0.138823	0.0109405	0.0776033	0.0176184
8.46667	1.2555	1.26359	1.20112	1.14877	1.04082	1.05882	0.00598	0.00589	0.00614	1.16449	1.09683	1.12984	1.00288	1.00102	0.96551	0.14093	0.14983	0.12759	0.07959	0.05988	0.09546	1.24007	0.0339734	1.0828	0.0578334	0.00600333	0.000126623	1.13039	0.0338333	0.989803	0.0210592	0.13945	0.0111936	0.07831	0.0178245
8.48333	1.25453	1.26553	1.20217	1.14928	1.04154	1.06084	0.00591	0.00589	0.00575	1.16445	1.09775	1.13116	1.00347	1.00044	0.96532	0.14186	0.15033	0.12887	0.08058	0.06054	0.09545	1.24074	0.0338552	1.08389	0.0574486	0.00585	8.7178e-05	1.13112	0.03335	0.989743	0.0212054	0.140353	0.010809	0.0788567	0.0175187
8.5	1.25731	1.26437	1.20038	1.14762	1.04174	1.05829	0.00598	0.00646	0.00602	1.1662	1.09834	1.13133	1.00281	1.0014	0.96567	0.14225	0.15176	0.12916	0.08122	0.06138	0.09661	1.24069	0.0350846	1.08255	0.0569566	0.00615333	0.000266333	1.13196	0.0339343	0.98996	0.0210476	0.141057	0.0113472	0.0797367	0.0176618
8.51667	1.25862	1.26502	1.20127	1.15003	1.04104	1.06147	0.00573	0.00635	0.00589	1.16538	1.09757	1.13024	1.00308	1.00127	0.96621	0.14292	0.15236	0.13001	0.08203	0.06177	0.09781	1.24164	0.0351047	1.08418	0.0579354	0.00599	0.00032187	1.13106	0.0339125	0.990187	0.0207841	0.141763	0.0112198	0.0805367	0.0180663
8.53333	1.25788	1.26607	1.20249	1.14769	1.04241	1.06043	0.00572	0.00596	0.00604	1.16755	1.09949	1.13489	1.00464	1.00243	0.96673	0.14364	0.15268	0.13113	0.08316	0.06207	0.09803	1.24215	0.034587	1.08351	0.0563071	0.00590667	0.000166533	1.13398	0.0340392	0.991267	0.0212781	0.142483	0.0108215	0.0810867	0.0180694
8.55	1.26007	1.26771	1.20285	1.14985	1.04392	1.06049	0.00598	0.00578	0.00545	1.16799	1.1	1.13341	1.00479	1.00166	0.96714	0.14492	0.15386	0.132	0.0844	0.06275	0.09886	1.24354	0.0354479	1.08475	0.0569809	0.00573667	0.000267644	1.1338	0.0339967	0.991197	0.0208924	0.143593	0.0109902	0.0820033	0.0181739
8.56667	1.25892	1.26773	1.20307	1.15065	1.04402	1.06125	0.00595	0.00643	0.00582	1.16766	1.10081	1.13497	1.00389	1.00243	0.96677	0.14519	0.15425	0.13241	0.0846	0.0633	0.09955	1.24324	0.035066	1.08531	0.057241	0.00606667	0.000321299	1.13448	0.0334277	0.99103	0.0210225	0.14395	0.0109727	0.0824833	0.0182175
8.58333	1.25946	1.26834	1.20363	1.15174	1.04337	1.06202	0.0061	0.006	0.00599	1.16653	1.102	1.13541	1.00572	1.00242	0.96699	0.14595	0.15527	0.1335	0.08535	0.06413	0.10055	1.24381	0.035079	1.08571	0.057939	0.00603	6.08276e-05	1.13465	0.0322718	0.99171	0.0214716	0.144907	0.0109224	0.0833433	0.0182927
8.6	1.26054	1.26727	1.20576	1.15112	1.04519	1.0623	0.00576	0.00586	0.00572	1.16781	1.10234	1.13624	1.00552	1.00206	0.9669	0.14685	0.1563	0.13375	0.08649	0.06504	0.10159	1.24452	0.0337383	1.0862	0.0568667	0.00578	7.2111e-05	1.13546	0.0327419	0.991493	0.0213686	0.145633	0.0113241	0.0843733	0.0183667
8.61667	1.25919	1.26856	1.2052	1.1508	1.04466	1.06173	0.00575	0.00565	0.00594	1.16889	1.10274	1.13526	1.00622	1.00244	0.96703	0.1474	0.1568	0.13452	0.08672	0.06575	0.10259	1.24432	0.0341985	1.08573	0.056995	0.00578	0.000147309	1.13563	0.0330766	0.991897	0.0216179	0.14624	0.0111852	0.08502	0.0184787
8.63333	1.26009	1.27033	1.20549	1.15145	1.04383	1.06155	0.00564	0.00551	0.00643	1.16942	1.10375	1.13645	1.00668	1.0037	0.96869	0.14858	0.15813	0.13511	0.08765	0.06634	0.10356	1.2453	0.0348574	1.08561	0.0577034	0.00586	0.000497896	1.13654	0.0328351	0.993023	0.0211259	0.147273	0.0115655	0.08585	0.0186752
8.65	1.26103	1.26866	1.20558	1.15205	1.04484	1.06298	0.00516	0.00601	0.00576	1.17088	1.10386	1.13594	1.00717	1.00375	0.96925	0.14921	0.15825	0.13582	0.0885	0.06673	0.10369	1.24509	0.0344287	1.08662	0.0573825	0.00564333	0.000436845	1.13689	0.0335202	0.99339	0.0209757	0.14776	0.0112851	0.0863067	0.0185774
8.66667	1.26145	1.27	1.20752	1.15234	1.04464	1.06351	0.00578	0.00584	0.00658	1.17009	1.10558	1.13568	1.00762	1.00478	0.96953	0.14954	0.15919	0.13732	0.08945	0.06746	0.10462	1.24632	0.0338755	1.08683	0.0575125	0.00606667	0.000445571	1.13712	0.032279	0.993977	0.021219	0.148683	0.0109601	0.0871767	0.018684
8.68333	1.26158	1.27019	1.20679	1.15293	1.0454	1.06288	0.00604	0.00612	0.0058	1.17014	1.10426	1.13789	1.00624	1.00351	0.97074	0.15067	0.16024	0.13758	0.0902	0.06821	0.10579	1.24619	0.034389	1.08707	0.0577022	0.00598667	0.000166533	1.13743	0.0329424	0.993497	0.0197551	0.149497	0.0113755	0.0880667	0.0188806
8.7	1.26265	1.27289	1.20851	1.15398	1.04552	1.06362	0.00574	0.00611	0.00566	1.17203	1.10448	1.13837	1.0069	1.00541	0.97061	0.15178	0.16071	0.13849	0.09107	0.06869	0.10641	1.24802	0.0345948	1.08771	0.0581035	0.00583667	0.000240069	1.13829	0.0337751	0.994307	0.0205354	0.150327	0.0111811	0.0887233	0.0189692
8.71667	1.26387	1.27197	1.20852	1.15447	1.04611	1.06252	0.00614	0.00592	0.00571	1.17215	1.10611	1.13893	1.0088	1.0043	0.97038	0.15227	0.16176	0.13871	0.09167	0.06944	0.10736	1.24812	0.0345329	1.0877	0.0584037	0.00592333	0.000215019	1.13906	0.0330202	0.994493	0.0210036	0.150913	0.0115847	0.08949	0.0190538
8.73333	1.26352	1.27246	1.20909	1.15378	1.04768	1.06469	0.00607	0.00602	0.00631	1.17309	1.10541	1.13919	1.00895	1.00586	0.97112	0.15317	0.16235	0.13963	0.09225	0.07012	0.10804	1.24836	0.0342985	1.08872	0.0569848	0.00613333	0.000155027	1.13923	0.03384	0.99531	0.021006	0.151717	0.0114295	0.0901367	0.0190481
8.75	1.26478	1.27361	1.21034	1.15456	1.04722	1.06582	0.00593	0.00592	0.00608	1.17439	1.10644	1.14045	1.00867	1.00546	0.97039	0.15419	0.16371	0.13994	0.09326	0.07127	0.10898	1.24958	0.0342656	1.0892	0.0573623	0.00597667	8.96289e-05	1.14043	0.033975	0.99484	0.0212351	0.152613	0.0119632	0.09117	0.0189417
8.76667	1.26506	1.27454	1.2098	1.15425	1.04619	1.06551	0.00604	0.00601	0.00575	1.17438	1.10796	1.14103	1.00795	1.00617	0.97104	0.15402	0.16395	0.14096	0.09451	0.07184	0.10976	1.2498	0.0349638	1.08865	0.0576267	0.00593333	0.000159478	1.14112	0.0332101	0.995053	0.0208152	0.152977	0.0115305	0.0920367	0.0190806
8.78333	1.26581	1.27318	1.21033	1.15546	1.04749	1.06369	0.00592	0.00622	0.00598	1.17429	1.10843	1.1403	1.00879	1.0066	0.97259	0.15559	0.16453	0.14194	0.09478	0.07221	0.11085	1.24977	0.0343571	1.08888	0.0582261	0.00604	0.000158745	1.14101	0.0329357	0.995993	0.0202974	0.15402	0.0113765	0.0926133	0.0194109
8.8	1.2669	1.27387	1.21012	1.15617	1.04769	1.06493	0.00557	0.00614	0.00547	1.17646	1.10813	1.14303	1.01113	1.00669	0.97246	0.156	0.16555	0.14261	0.09594	0.07253	0.11166	1.2503	0.0349681	1.0896	0.058295	0.00572667	0.000361432	1.14254	0.0341676	0.99676	0.0211612	0.15472	0.0115234	0.0933767	0.0196905
8.81667	1.26594	1.27586	1.2127	1.15486	1.04825	1.06542	0.00526	0.00625	0.00605	1.17591	1.10901	1.14331	1.01026	1.00757	0.97265	0.15676	0.16611	0.1433	0.0965	0.07377	0.11258	1.2515	0.0339659	1.08951	0.0572422	0.00585333	0.000523482	1.14274	0.0334536	0.996827	0.0209808	0.15539	0.0114665	0.0942833	0.0194997
8.83333	1.26778	1.27683	1.21206	1.1553	1.04927	1.06528	0.00623	0.00562	0.00586	1.17623	1.10901	1.14331	1.0107	1.0067	0.97266	0.15782	0.16702	0.14356	0.09753	0.07355	0.11299	1.25222	0.0350756	1.08995	0.0571581	0.00590333	0.0003073	1.14285	0.0336124	0.996687	0.0209036	0.156133	0.0118206	0.09469	0.0198728
8.85	1.26541	1.2757	1.21098	1.15538	1.04839	1.06652	0.0062	0.00543	0.00618	1.17707	1.11029	1.14338	1.01168	1.008	0.97251	0.15811	0.16754	0.14489	0.09784	0.07499	0.11375	1.2507	0.0347783	1.0901	0.0572591	0.00593667	0.0004389	1.14358	0.0333904	0.997397	0.0216309	0.156847	0.0113777	0.0955267	0.0194833
8.86667	1.2667	1.27569	1.21235	1.15601	1.04974	1.06659	0.00562	0.00611	0.00579	1.17862	1.10959	1.14364	1.00996	1.00776	0.97341	0.15926	0.16858	0.14537	0.09918	0.07581	0.11466	1.25158	0.0342702	1.09078	0.0571156	0.00584	0.000248797	1.14395	0.034516	0.997043	0.0204966	0.157737	0.0116797	0.09655	0.0195581
8.88333	1.2685	1.27564	1.213	1.15706	1.04868	1.06771	0.0058	0.00652	0.00607	1.17929	1.11087	1.14483	1.01213	1.00988	0.97448	0.15948	0.16951	0.14585	0.10028	0.07622	0.1151	1.25238	0.0342904	1.09115	0.0578674	0.00613	0.000363731	1.145	0.0342103	0.99883	0.0211177	0.15828	0.0118756	0.0972	0.0196221
8.9	1.26932	1.27518	1.21489	1.15521	1.05002	1.06615	0.00581	0.00578	0.00625	1.17844	1.11426	1.14499	1.01081	1.00773	0.97351	0.16028	0.1701	0.14696	0.10126	0.0773	0.11594	1.25313	0.0332462	1.09046	0.0566522	0.00594667	0.000263122	1.1459	0.0320996	0.99735	0.0207034	0.159113	0.011614	0.0981667	0.0195048
8.91667	1.26975	1.27717	1.21605	1.15754	1.04926	1.06759	0.00594	0.00587	0.00609	1.18037	1.11116	1.14586	1.01209	1.00859	0.9751	0.16135	0.17056	0.14779	0.10103	0.07725	0.11725	1.25432	0.0333527	1.09146	0.0579534	0.00596667	0.000112398	1.1458	0.034605	0.998593	0.0204209	0.1599	0.011454	0.09851	0.0201187
8.93333	1.2696	1.27661	1.21474	1.15861	1.04903	1.06743	0.0057	0.00582	0.00627	1.18033	1.11285	1.14602	1.01292	1.00867	0.97463	0.16195	0.17152	0.14838	0.10251	0.07779	0.11775	1.25365	0.0338788	1.09169	0.0586801	0.00593	0.0003005	1.1464	0.0337416	0.99874	0.0209877	0.160617	0.0116275	0.09935	0.0201665
8.95	1.26938	1.2788	1.21308	1.1582	1.04999	1.06752	0.00626	0.00597	0.00586	1.18131	1.11457	1.14717	1.01228	1.01041	0.97542	0.16247	0.17222	0.14896	0.10349	0.07881	0.11904	1.25375	0.0355376	1.0919	0.0580798	0.00603	0.00020664	1.14768	0.033373	0.99937	0.0207624	0.161217	0.0116805	0.100447	0.0202869
8.96667	1.27071	1.27775	1.21655	1.15809	1.04921	1.06801	0.00596	0.00615	0.00611	1.18019	1.11355	1.14738	1.01352	1.00895	0.97548	0.16306	0.17298	0.14981	0.10426	0.07991	0.11953	1.255	0.0334871	1.09177	0.0581989	0.00607333	0.000100167	1.14704	0.0333213	0.999317	0.0207692	0.16195	0.0116248	0.101233	0.0199827
8.98333	1.27092	1.27963	1.21759	1.1591	1.05031	1.06754	0.00559	0.00595	0.00573	1.18258	1.11328	1.14767	1.01391	1.01044	0.97627	0.16409	0.17403	0.15022	0.10455	0.08075	0.12011	1.25605	0.033588	1.09232	0.0584742	0.00575667	0.000181475	1.14784	0.0346503	1.00021	0.0208022	0.16278	0.0119589	0.101803	0.0198232
9	1.27268	1.27902	1.21746	1.15841	1.0503	1.06886	0.00548	0.00563	0.00579	1.18178	1.11509	1.14826	1.01402	1.01111	0.97507	0.16465	0.17483	0.15104	0.10583	0.08112	0.12086	1.25639	0.0338602	1.09252	0.0578092	0.00563333	0.000155027	1.14838	0.0333452	1.00007	0.0216966	0.163507	0.0119361	0.102603	0.0200655
9.01667	1.27287	1.28139	1.21584	1.15969	1.05096	1.06874	0.00611	0.00579	0.0057	1.18313	1.11496	1.14926	1.01381	1.01049	0.97594	0.1656	0.17547	0.15188	0.10674	0.08111	0.12215	1.2567	0.0356413	1.09313	0.0583242	0.00586667	0.000215484	1.14912	0.0340852	1.00008	0.0209717	0.164317	0.0118472	0.103333	0.020731
9.03333	1.27204	1.28081	1.21707	1.15945	1.05077	1.07011	0.0056	0.00593	0.00532	1.18223	1.11694	1.15043	1.01489	1.01137	0.97599	0.16591	0.17599	0.15243	0.10736	0.08238	0.12236	1.25664	0.034548	1.09344	0.0579756	0.00561667	0.000305341	1.14987	0.0326486	1.00075	0.0215149	0.164777	0.0118208	0.104033	0.0201965
9.05	1.27238	1.28196	1.21648	1.16028	1.05097	1.06861	0.00598	0.00636	0.00607	1.18306	1.11577	1.14853	1.01464	1.01241	0.97624	0.16655	0.17698	0.15394	0.10857	0.08355	0.12327	1.25694	0.0353653	1.09329	0.0586845	0.00613667	0.000198578	1.14912	0.0336489	1.0011	0.0215554	0.165823	0.0115372	0.10513	0.0200822
9.06667	1.27378	1.28087	1.21836	1.16093	1.05181	1.06864	0.00562	0.0058	0.00609	1.1852	1.1173	1.1514	1.01636	1.01232	0.97699	0.16757	0.17803	0.15372	0.10928	0.08307	0.12468	1.25767	0.0342275	1.09379	0.0587479	0.00583667	0.000237136	1.1513	0.0339501	1.00189	0.0216584	0.16644	0.0121943	0.105677	0.0210377
9.08333	1.27417	1.28247	1.21906	1.15976	1.05127	1.07096	0.00594	0.00607	0.00573	1.18502	1.11808	1.15252	1.01572	1.0127	0.97837	0.16822	0.17795	0.15451	0.10999	0.08443	0.12509	1.25857	0.0344645	1.094	0.0577974	0.00591333	0.000171561	1.15187	0.0334747	1.00226	0.0207473	0.166893	0.0117762	0.106503	0.020553
9.1	1.27337	1.28309	1.21913	1.16168	1.05193	1.07076	0.00631	0.00595	0.00645	1.18444	1.11821	1.14968	1.01634	1.01114	0.97763	0.16888	0.17899	0.15552	0.11118	0.08464	0.12595	1.25853	0.0344658	1.09479	0.0586886	0.00623667	0.000257941	1.15078	0.0331286	1.0017	0.0210096	0.167797	0.0117724	0.107257	0.0209326
9.11667	1.275	1.28263	1.21945	1.16037	1.05211	1.07014	0.00552	0.00602	0.00567	1.18672	1.11843	1.15244	1.0163	1.01274	0.97873	0.17004	0.1798	0.15561	0.11151	0.08595	0.12729	1.25903	0.0344861	1.09421	0.058004	0.00573667	0.00025658	1.15253	0.0341451	1.00259	0.0207399	0.168483	0.0121699	0.10825	0.0208619
9.13333	1.27423	1.28243	1.22031	1.16116	1.05247	1.07059	0.00598	0.00624	0.00607	1.18472	1.12117	1.15368	1.01591	1.01366	0.9791	0.1706	0.1809	0.15673	0.11257	0.08649	0.12825	1.25899	0.0337478	1.09474	0.0582305	0.00609667	0.000132035	1.15319	0.0317778	1.00289	0.0206334	0.16941	0.0121289	0.109103	0.0210947
9.15	1.2745	1.28364	1.22093	1.16242	1.05261	1.07158	0.00546	0.00566	0.00589	1.18613	1.12048	1.15232	1.01671	1.01375	0.97867	0.17133	0.18136	0.15756	0.11334	0.08742	0.12853	1.25969	0.0338768	1.09554	0.0586941	0.00567	0.000215174	1.15298	0.0328299	1.00304	0.0211597	0.170083	0.0119489	0.109763	0.0207871
9.16667	1.27703	1.28362	1.21974	1.1607	1.05418	1.07023	0.00605	0.00581	0.00624	1.18634	1.11927	1.15303	1.01707	1.01269	0.97967	0.17227	0.18234	0.15816	0.11415	0.0878	0.12954	1.26013	0.0351336	1.09504	0.0574296	0.00603333	0.000215484	1.15288	0.0335353	1.00314	0.0204461	0.170923	0.0121461	0.110497	0.0211085
9.18333	1.2754	1.28469	1.22282	1.16151	1.05385	1.0711	0.00599	0.00585	0.0062	1.18643	1.12213	1.15497	1.01723	1.01361	0.9796	0.17288	0.18316	0.15907	0.11542	0.08867	0.13025	1.26097	0.0333638	1.09549	0.0578247	0.00601333	0.000176163	1.15451	0.0321525	1.00348	0.0207597	0.171703	0.012088	0.111447	0.0210728
9.2	1.27668	1.28304	1.22194	1.16218	1.05355	1.07197	0.00568	0.00572	0.00585	1.1882	1.12095	1.15435	1.01716	1.01495	0.97982	0.17305	0.18398	0.16008	0.11602	0.08929	0.13128	1.26055	0.033591	1.0959	0.0581344	0.00575	8.88819e-05	1.1545	0.0336253	1.00398	0.0209494	0.17237	0.0119645	0.112197	0.0212545
9.21667	1.27876	1.28695	1.2222	1.16263	1.05403	1.07133	0.00547	0.00564	0.0061	1.18799	1.12143	1.15509	1.0182	1.01437	0.98049	0.1739	0.18444	0.16026	0.11659	0.0904	0.13174	1.26264	0.0352578	1.096	0.0583509	0.00573667	0.000325935	1.15484	0.0332807	1.00435	0.0207548	0.172867	0.0121231	0.11291	0.0209142
9.23333	1.27839	1.28651	1.22363	1.16389	1.05437	1.07326	0.00625	0.00599	0.006	1.18919	1.12296	1.15508	1.01857	1.01425	0.97894	0.17464	0.18505	0.16102	0.11837	0.09149	0.13321	1.26284	0.0342016	1.09717	0.0585452	0.00608	0.000147309	1.15574	0.03312	1.00392	0.0217409	0.17357	0.0120507	0.114357	0.0211476
9.25	1.27962	1.28555	1.22365	1.16282	1.05431	1.07116	0.00555	0.00564	0.00581	1.18879	1.12343	1.15654	1.0186	1.01564	0.98015	0.17561	0.18598	0.16119	0.11811	0.09182	0.13335	1.26294	0.0341551	1.0961	0.0583951	0.00566667	0.000132035	1.15625	0.0326809	1.0048	0.0213959	0.17426	0.01245	0.114427	0.0210086
9.26667	1.27803	1.28501	1.22252	1.16403	1.05498	1.07302	0.00577	0.00608	0.00614	1.18931	1.12455	1.15626	1.01871	1.01583	0.98057	0.17581	0.18714	0.1621	0.11929	0.09181	0.13476	1.26185	0.034242	1.09734	0.0584525	0.00599667	0.000198578	1.15671	0.0323823	1.00504	0.0212376	0.175017	0.0125388	0.115287	0.0217531
9.28333	1.27955	1.28669	1.22513	1.16322	1.05597	1.07272	0.00586	0.00578	0.00622	1.19132	1.12472	1.15713	1.01954	1.01708	0.98067	0.17676	0.18704	0.16288	0.12023	0.09332	0.13553	1.26379	0.0336703	1.0973	0.0576966	0.00595333	0.000234379	1.15772	0.033304	1.00576	0.0217662	0.17556	0.0121246	0.11636	0.0213695
9.3	1.27996	1.28802	1.2247	1.16433	1.05374	1.07409	0.00596	0.00617	0.00586	1.19257	1.12567	1.15729	1.01862	1.01676	0.98119	0.17756	0.18799	0.16377	0.12124	0.09436	0.13644	1.26423	0.0344675	1.09739	0.0588608	0.00599667	0.000158219	1.15851	0.0334667	1.00552	0.0210938	0.17644	0.0121488	0.117347	0.0213085
9.31667	1.2799	1.28677	1.22561	1.16509	1.05615	1.0745	0.00549	0.00635	0.00624	1.19282	1.12595	1.158	1.01969	1.01675	0.98256	0.17858	0.18871	0.16481	0.12192	0.09387	0.13717	1.26409	0.0335041	1.09858	0.0583255	0.00602667	0.00046801	1.15892	0.0334446	1.00633	0.0206407	0.177367	0.0119961	0.117653	0.0219631
9.33333	1.28139	1.28817	1.22541	1.16455	1.05635	1.07245	0.00601	0.0062	0.00569	1.19151	1.12428	1.15852	1.01844	1.01756	0.98321	0.17921	0.18999	0.16512	0.12304	0.09526	0.13789	1.26499	0.0344445	1.09778	0.0583793	0.00596667	0.000257747	1.1581	0.0336169	1.0064	0.0200908	0.178107	0.0124717	0.11873	0.0216393
9.35	1.28157	1.28986	1.22526	1.16543	1.05689	1.07383	0.00541	0.0058	0.00628	1.19156	1.12578	1.15858	1.02035	1.01809	0.98193	0.17949	0.19029	0.1656	0.12347	0.09609	0.1385	1.26556	0.035149	1.09872	0.058393	0.00583	0.000435775	1.15864	0.03289	1.00679	0.021559	0.17846	0.0123772	0.119353	0.0215026
9.36667	1.28037	1.2904	1.22789	1.16622	1.05587	1.07425	0.00575	0.00616	0.00583	1.19444	1.1264	1.15931	1.0204	1.01859	0.98313	0.18046	0.19114	0.16646	0.1243	0.09644	0.14	1.26622	0.0335714	1.09878	0.0591234	0.00591333	0.000217332	1.16005	0.034026	1.00737	0.0210148	0.179353	0.0123772	0.120247	0.0220611
9.38333	1.28227	1.28821	1.2277	1.16579	1.05722	1.07391	0.00603	0.00578	0.00595	1.19385	1.12632	1.16034	1.02198	1.01856	0.98374	0.18082	0.192	0.1671	0.12585	0.09684	0.1407	1.26606	0.0333532	1.09897	0.0584636	0.00592	0.000127671	1.16017	0.0337653	1.00809	0.0211598	0.179973	0.0124716	0.12113	0.0223077
9.4	1.28376	1.28892	1.22749	1.16671	1.05772	1.07483	0.00589	0.0061	0.00573	1.19498	1.12763	1.16071	1.02104	1.01809	0.98319	0.18157	0.19282	0.16776	0.12697	0.09821	0.14123	1.26672	0.0340749	1.09975	0.0586139	0.00590667	0.000185562	1.16111	0.0336768	1.00744	0.0210529	0.180717	0.0125518	0.122137	0.0219135
9.41667	1.28293	1.29094	1.22993	1.16726	1.05707	1.0755	0.00552	0.0066	0.00583	1.19501	1.12837	1.16122	1.02192	1.01913	0.98409	0.18228	0.19328	0.16839	0.12748	0.09876	0.14161	1.26793	0.0331546	1.09994	0.0590217	0.00598333	0.000556088	1.16153	0.0333211	1.00838	0.021082	0.181317	0.0124729	0.122617	0.0218351
9.43333	1.2849	1.2937	1.22963	1.16737	1.05673	1.07557	0.00576	0.00582	0.00612	1.1954	1.12919	1.16163	1.0218	1.01938	0.98373	0.18324	0.19385	0.16932	0.128	0.0991	0.14302	1.26941	0.0347303	1.09989	0.0591937	0.0059	0.000192873	1.16207	0.0331072	1.0083	0.0213155	0.182137	0.0123022	0.123373	0.0223225
9.45	1.28432	1.29119	1.229	1.16761	1.05747	1.07566	0.00594	0.00596	0.00599	1.19746	1.12811	1.16242	1.0207	1.01931	0.98435	0.1839	0.19487	0.16994	0.12918	0.10024	0.14358	1.26817	0.0340957	1.10025	0.0590431	0.00596333	2.51661e-05	1.16266	0.0346756	1.00812	0.0205972	0.182903	0.0124948	0.124333	0.0220728
9.46667	1.28245	1.29233	1.2292	1.16658	1.05846	1.07676	0.00582	0.00594	0.00556	1.19511	1.12895	1.16318	1.02281	1.02059	0.98478	0.18441	0.19534	0.17094	0.12964	0.10063	0.14486	1.26799	0.0339573	1.1006	0.0578683	0.00577333	0.000194251	1.16241	0.0330867	1.00939	0.0213447	0.183563	0.012222	0.125043	0.0224704
9.48333	1.28626	1.29233	1.22979	1.1663	1.05827	1.07538	0.00562	0.00622	0.00557	1.19792	1.12973	1.16474	1.02248	1.02111	0.98525	0.18481	0.19547	0.17082	0.13068	0.10177	0.14535	1.26946	0.034489	1.09998	0.0580656	0.00580333	0.000361709	1.16413	0.0340991	1.00961	0.0211104	0.1837	0.0123624	0.125933	0.0221744
9.5	1.28429	1.29091	1.229	1.16722	1.05799	1.07706	0.00574	0.00605	0.0057	1.19774	1.13231	1.16564	1.02339	1.02038	0.9855	0.18554	0.19681	0.1717	0.13187	0.10213	0.14604	1.26807	0.0339943	1.10076	0.0583434	0.00583	0.000191572	1.16523	0.0327169	1.00976	0.0210607	0.184683	0.0125769	0.12668	0.0224104
9.51667	1.28504	1.29343	1.23102	1.16831	1.05758	1.07595	0.00612	0.00644	0.00588	1.19729	1.13124	1.16604	1.02352	1.02082	0.98657	0.18606	0.19791	0.17252	0.13245	0.1034	0.14743	1.26983	0.0338712	1.10061	0.0593422	0.00614667	0.000280951	1.16486	0.0330409	1.0103	0.020598	0.185497	0.0127044	0.12776	0.0223865
9.53333	1.28568	1.29317	1.23028	1.16873	1.05937	1.07642	0.00551	0.00613	0.00527	1.19812	1.13286	1.16534	1.02437	1.02119	0.98558	0.18682	0.19834	0.17321	0.13373	0.10335	0.14772	1.26971	0.0343521	1.10151	0.058838	0.00563667	0.000443772	1.16544	0.0326301	1.01038	0.0215362	0.186123	0.0125795	0.128267	0.0226839
9.55	1.28707	1.29335	1.23199	1.16778	1.05827	1.07691	0.00603	0.00596	0.00591	1.19943	1.13244	1.16504	1.02418	1.01952	0.98649	0.18789	0.19831	0.17343	0.13461	0.10464	0.14894	1.2708	0.0337597	1.10099	0.0585907	0.00596667	6.02771e-05	1.16564	0.033499	1.01006	0.0205476	0.186543	0.0124945	0.129397	0.0226055
9.56667	1.28658	1.29334	1.23366	1.16905	1.06018	1.07758	0.00584	0.00559	0.00623	1.19904	1.13278	1.16634	1.02429	1.02231	0.98656	0.18779	0.19937	0.17501	0.13521	0.10576	0.14954	1.27119	0.0326801	1.10227	0.0584839	0.00588667	0.000322542	1.16605	0.0331309	1.01105	0.0212349	0.18739	0.0121849	0.13017	0.0223209
9.58333	1.28785	1.29497	1.23045	1.16962	1.05955	1.07766	0.00598	0.0057	0.00613	1.19908	1.13262	1.16669	1.02428	1.02292	0.98677	0.18869	0.19995	0.17525	0.13639	0.10585	0.15003	1.27109	0.0353749	1.10228	0.0590198	0.00593667	0.000218251	1.16613	0.0332335	1.01132	0.0212747	0.187963	0.012366	0.130757	0.0226223
9.6	1.2884	1.29601	1.23269	1.17083	1.06002	1.07914	0.00573	0.00579	0.00552	1.20009	1.1336	1.1661	1.02381	1.02217	0.98748	0.19021	0.20093	0.17594	0.13729	0.10716	0.15157	1.27237	0.034571	1.10333	0.0592333	0.00568	0.000141774	1.1666	0.0332478	1.01115	0.0205181	0.189027	0.012537	0.132007	0.0226715
9.61667	1.28822	1.29582	1.23391	1.16948	1.06049	1.0781	0.00582	0.0061	0.0057	1.20045	1.13488	1.16659	1.02481	1.02253	0.98763	0.19052	0.20156	0.17618	0.13786	0.10754	0.15171	1.27265	0.0337643	1.10269	0.0585082	0.00587333	0.000205264	1.16731	0.0327909	1.01166	0.0208389	0.18942	0.0127257	0.13237	0.022591
9.63333	1.28706	1.29541	1.23357	1.16958	1.05991	1.07861	0.00591	0.0063	0.00569	1.19963	1.13528	1.16942	1.02518	1.02335	0.98927	0.1906	0.20124	0.17684	0.13865	0.10815	0.15334	1.27201	0.0335537	1.1027	0.0586696	0.00596667	0.000308923	1.16811	0.032195	1.0126	0.0202251	0.18956	0.0122332	0.13338	0.0230513
9.65	1.2899	1.2963	1.23513	1.16925	1.06186	1.07822	0.00614	0.00543	0.00572	1.20177	1.13539	1.16901	1.02617	1.02382	0.98907	0.19152	0.2025	0.1778	0.13986	0.10904	0.15394	1.27378	0.0336216	1.10311	0.0578601	0.00576333	0.000356978	1.16872	0.0331909	1.01302	0.0207746	0.190607	0.0123753	0.13428	0.0229642
9.66667	1.28963	1.2979	1.23581	1.17042	1.06148	1.07944	0.00596	0.00555	0.00605	1.20151	1.13556	1.16907	1.02703	1.02342	0.98908	0.19205	0.20422	0.17865	0.14039	0.11001	0.15493	1.27445	0.0337149	1.10378	0.0584064	0.00585333	0.000266521	1.16871	0.0329764	1.01318	0.0209462	0.19164	0.0127899	0.13511	0.0229207
9.68333	1.29075	1.29687	1.23473	1.17073	1.06162	1.07875	0.00562	0.0065	0.00575	1.20297	1.1357	1.16825	1.02571	1.02385	0.98854	0.1931	0.20427	0.17945	0.14144	0.11038	0.15518	1.27412	0.0342468	1.1037	0.0586781	0.00595667	0.000475009	1.16897	0.0336408	1.0127	0.0209438	0.192273	0.0124306	0.135667	0.0229512
9.7	1.28964	1.2974	1.23572	1.17093	1.06169	1.0798	0.00595	0.00545	0.00594	1.20375	1.13668	1.17013	1.02736	1.02447	0.99012	0.19373	0.20482	0.17919	0.142	0.1112	0.15644	1.27425	0.0335957	1.10414	0.0585463	0.00578	0.000285832	1.17019	0.033535	1.01398	0.0207167	0.19258	0.0128536	0.136547	0.0231078
9.71667	1.29014	1.29756	1.23573	1.17147	1.06247	1.07964	0.00619	0.00614	0.00614	1.20414	1.13797	1.17052	1.02724	1.02478	0.99041	0.19403	0.2056	0.18068	0.14325	0.11196	0.15719	1.27448	0.0337601	1.10453	0.0586068	0.00615667	2.88675e-05	1.17088	0.0330864	1.01414	0.0205904	0.193437	0.0124706	0.137467	0.023163
9.73333	1.29137	1.30064	1.23736	1.17139	1.06189	1.07941	0.00592	0.00576	0.00607	1.20421	1.13783	1.17099	1.02753	1.02422	0.99026	0.19519	0.20655	0.18145	0.14399	0.11205	0.15761	1.27646	0.0341745	1.10423	0.0588183	0.00591667	0.000155027	1.17101	0.03319	1.014	0.0206288	0.194397	0.0125688	0.137883	0.0233858
9.75	1.29151	1.29905	1.23891	1.1715	1.06232	1.0795	0.00598	0.006	0.00636	1.20322	1.13754	1.17114	1.02705	1.02503	0.99084	0.19559	0.20707	0.1819	0.14514	0.11363	0.15851	1.27649	0.0327629	1.10444	0.0587075	0.00611333	0.000213854	1.17063	0.0328429	1.01431	0.0203478	0.194853	0.0126012	0.139093	0.0230429
9.76667	1.29187	1.29859	1.23633	1.17314	1.06328	1.07933	0.00611	0.00577	0.00603	1.20529	1.13747	1.1722	1.02772	1.02454	0.99014	0.19714	0.20776	0.18271	0.14545	0.11429	0.15952	1.2756	0.0341715	1.10525	0.0593396	0.00597	0.000177764	1.17165	0.0339133	1.01413	0.0208396	0.19587	0.0125732	0.139753	0.0231469
9.78333	1.29129	1.2999	1.2378	1.17148	1.06333	1.0793	0.00618	0.00625	0.00603	1.20601	1.13933	1.17147	1.02718	1.02555	0.9919	0.19736	0.20814	0.18338	0.14644	0.11463	0.16072	1.27633	0.0336445	1.1047	0.058379	0.00615333	0.000112398	1.17227	0.0333472	1.01488	0.0199151	0.196293	0.0124144	0.140597	0.0235941
9.8	1.29206	1.30123	1.23924	1.17242	1.06302	1.08169	0.00585	0.00581	0.00574	1.20724	1.14059	1.17305	1.02812	1.02608	0.9915	0.19777	0.20959	0.18408	0.14737	0.11547	0.16186	1.27751	0.0334584	1.10571	0.0585219	0.0058	5.56776e-05	1.17363	0.0333287	1.01523	0.020579	0.197147	0.0127664	0.141567	0.0237332
9.81667	1.29318	1.30061	1.23825	1.174	1.06254	1.08048	0.00567	0.00601	0.00577	1.20318	1.13949	1.17304	1.02768	1.02604	0.99226	0.19834	0.20998	0.18434	0.14812	0.11685	0.16238	1.27735	0.0340619	1.10567	0.0598487	0.00581667	0.000174738	1.1719	0.0318602	1.01533	0.0199931	0.197553	0.0128381	0.14245	0.0232886
9.83333	1.29472	1.29939	1.23889	1.17394	1.06454	1.08127	0.00589	0.00603	0.00592	1.20584	1.1396	1.17516	1.02977	1.02717	0.99159	0.19913	0.21078	0.18476	0.14918	0.11675	0.16285	1.27767	0.0336627	1.10658	0.0589293	0.00594667	7.37111e-05	1.17353	0.0331499	1.01618	0.0213323	0.198223	0.0130337	0.142927	0.0236776
9.85	1.29524	1.30262	1.23926	1.17464	1.06538	1.08111	0.00609	0.00597	0.00598	1.2076	1.14234	1.17634	1.02827	1.02577	0.99188	0.19978	0.21128	0.18575	0.15004	0.11832	0.16346	1.27904	0.0346475	1.10704	0.0590664	0.00601333	6.65833e-05	1.17543	0.0326396	1.01531	0.0203266	0.198937	0.0127859	0.14394	0.02318
9.86667	1.29455	1.30116	1.24069	1.17314	1.06392	1.08064	0.00603	0.00587	0.00618	1.20837	1.14087	1.1746	1.02926	1.02763	0.99249	0.20018	0.21202	0.18628	0.15117	0.11853	0.16449	1.2788	0.0331693	1.1059	0.0588286	0.00602667	0.000155027	1.17461	0.03375	1.01646	0.0207746	0.199493	0.0128837	0.14473	0.0236471
9.88333	1.29514	1.30249	1.24041	1.17473	1.0643	1.08126	0.00622	0.00597	0.00602	1.20685	1.14085	1.17483	1.03016	1.02704	0.99216	0.20143	0.2125	0.18667	0.15177	0.11916	0.16593	1.27935	0.0339198	1.10676	0.0594686	0.00607	0.000132288	1.17418	0.0330049	1.01645	0.0210964	0.2002	0.0129589	0.14562	0.0239839
9.9	1.29495	1.30393	1.24014	1.17447	1.06325	1.08155	0.00587	0.00621	0.00618	1.20894	1.14173	1.1756	1.02936	1.02754	0.99265	0.20177	0.21273	0.18747	0.15267	0.12038	0.16665	1.27967	0.03453	1.10642	0.0596363	0.00608667	0.000188237	1.17542	0.0336053	1.01652	0.0206892	0.200657	0.0126667	0.146567	0.0237311
9.91667	1.29624	1.30333	1.24151	1.17448	1.06388	1.08132	0.00605	0.00638	0.00574	1.20954	1.14273	1.17578	1.03047	1.02662	0.9929	0.20212	0.21443	0.1881	0.15367	0.12073	0.1663	1.28036	0.0338313	1.10656	0.0594633	0.00605667	0.000320052	1.17602	0.0334056	1.01666	0.0206695	0.20155	0.0131743	0.1469	0.0235272
9.93333	1.29492	1.30404	1.24067	1.17376	1.06509	1.08172	0.006	0.00609	0.0053	1.2089	1.14318	1.17731	1.03011	1.02654	0.99448	0.2029	0.21486	0.18869	0.15453	0.12148	0.16784	1.27988	0.0342588	1.10686	0.0585336	0.00579667	0.000432474	1.17646	0.0328682	1.01704	0.0196218	0.20215	0.0131011	0.14795	0.0238702
9.95	1.29538	1.30375	1.24194	1.17485	1.06634	1.08317	0.00593	0.00535	0.00548	1.21137	1.14448	1.17714	1.03153	1.0288	0.99432	0.20376	0.21511	0.18921	0.15565	0.12214	0.16874	1.28036	0.033532	1.10812	0.0583993	0.00558667	0.000304357	1.17766	0.0334481	1.01822	0.0207401	0.202693	0.0129829	0.148843	0.0240341
9.96667	1.2964	1.30458	1.24249	1.17664	1.06552	1.08279	0.00586	0.00604	0.00611	1.2094	1.14516	1.17807	1.03105	1.02826	0.99512	0.20399	0.21611	0.19009	0.15614	0.1226	0.16953	1.28116	0.0337352	1.10832	0.0597965	0.00600333	0.00012897	1.17754	0.0321232	1.01814	0.0199875	0.203397	0.0130201	0.149423	0.0241752
9.98333	1.29585	1.30264	1.24395	1.175	1.06606	1.08403	0.00563	0.00565	0.00576	1.20902	1.14559	1.17832	1.03133	1.02856	0.99434	0.20514	0.21708	0.19081	0.15736	0.1241	0.17034	1.28081	0.0321046	1.10836	0.0584043	0.00568	7e-05	1.17764	0.0317204	1.01808	0.0206032	0.204343	0.0131531	0.1506	0.0238497
10	1.29571	1.30591	1.24202	1.17675	1.06648	1.08414	0.00607	0.00585	0.00569	1.21123	1.14684	1.17884	1.03077	1.02872	0.995	0.20545	0.21773	0.19139	0.15814	0.12462	0.1714	1.28121	0.0343234	1.10912	0.0592283	0.00587	0.000190788	1.17897	0.0321952	1.01816	0.0200862	0.204857	0.01318	0.151387	0.0241101

## Sheet: Fig. 4b
Time	Absorbance 340nm												Mean	Standard Deviation	Mean	Standard Deviation	Mean	Standard Deviation	Mean	Standard Deviation				Mean	Standard Deviation	Time				Mean	Standard Deviation	Time				Mean	Standard Deviation
min	AU																									min						min
	ox0.5M58_50mMKCl_1	ox0.5M58_50mMKCl_2	ox0.5M58_50mMKCl_3	1M58_1	1M58_2	1M58_3	2M58_1	2M58_2	2M58_3	3M58_1	3M58_2	3M58_3	Statistics On Rows of B"Absorbance 340nm":D	Statistics On Rows of B"Absorbance 340nm":D	Statistics On Rows of E:G	Statistics On Rows of E:G	Statistics On Rows of H:J	Statistics On Rows of H:J	Statistics On Rows of K:M	Statistics On Rows of K:M	6 M58re_1	6 M58re_2	6 M58re_3	Statistics On Rows of Y:AA	Statistics On Rows of Y:AA		5 uM re_1	5 uM re_2	5 uM re_3	Statistics On Rows of AB:AD	Statistics On Rows of AB:AD		2.5 oxM58_1	2.5 oxM58_2	2.5 oxM58_3	Statistics On Rows of AH:AJ	Statistics On Rows of AH:AJ
0	0.0024	0.00582	0.00262	0.00324	0.00437	0.00338	0.01006	0.01057	0.0157	0.11096	0.11004	0.08157	0.00361333	0.00191419	0.00366333	0.000615982	0.01211	0.00311947	0.100857	0.0167091	0.46488	0.56389	0.57815	0.53564	0.0616934	0	0.07321	0.05721	0.08359	0.0713367	0.0132894	0	0.03083	0.02693	0.02958	0.0291133	0.00199144
0.0166667	0.00275	0.0055	0.00245	0.00313	0.00365	0.00315	0.01264	0.01104	0.01886	0.1351	0.1296	0.09528	0.00356667	0.00168102	0.00331	0.000294618	0.01418	0.0041312	0.119993	0.0215783	0.46691	0.56142	0.5725	0.53361	0.058029	0.0333333	0.06509	0.05413	0.06654	0.06192	0.00678518	0.0166667	0.03634	0.02982	0.03322	0.0331267	0.003261
0.0333333	0.00265	0.0053	0.0024	0.00307	0.00296	0.0036	0.01552	0.01246	0.02236	0.15835	0.14931	0.11021	0.00345	0.00160702	0.00321	0.000342199	0.01678	0.00506885	0.13929	0.0255864	0.46936	0.5603	0.5721	0.53392	0.056221	0.0666667	0.06219	0.05285	0.06128	0.0587733	0.0051499	0.0333333	0.0434	0.034	0.03846	0.03862	0.00470204
0.05	0.00255	0.00534	0.00211	0.00345	0.00277	0.00365	0.01793	0.01391	0.02663	0.17941	0.16796	0.1244	0.00333333	0.00175169	0.00329	0.000461303	0.01949	0.00650191	0.157257	0.0290249	0.47174	0.56011	0.57218	0.534677	0.0548378	0.1	0.06085	0.05198	0.05833	0.0570533	0.00457074	0.05	0.05087	0.03779	0.04376	0.04414	0.00654827
0.0666667	0.003	0.00583	0.00162	0.00288	0.00252	0.00313	0.02028	0.01564	0.03052	0.20041	0.18558	0.13919	0.00348333	0.00214621	0.00284333	0.000306649	0.0221467	0.0076136	0.17506	0.031937	0.47558	0.55882	0.57181	0.535403	0.0522141	0.133333	0.06029	0.05096	0.05559	0.0556133	0.00466504	0.0666667	0.05828	0.04305	0.05008	0.05047	0.00762249
0.0833333	0.00247	0.00591	0.00208	0.00344	0.00256	0.00307	0.02343	0.01696	0.03537	0.21963	0.20205	0.15257	0.00348667	0.00210771	0.00302333	0.000441852	0.0252533	0.00933946	0.191417	0.0347716	0.47782	0.5608	0.57164	0.536753	0.0513247	0.166667	0.05969	0.04993	0.05387	0.0544967	0.00491008	0.0833333	0.06581	0.04689	0.05654	0.0564133	0.00946064
0.1	0.00247	0.006	0.00153	0.00348	0.0023	0.00316	0.02622	0.01916	0.03928	0.23762	0.21703	0.16584	0.00333333	0.00235674	0.00298	0.000610246	0.02822	0.010208	0.20683	0.0369611	0.48246	0.56222	0.57176	0.538813	0.049036	0.2	0.05879	0.04922	0.05306	0.05369	0.004816	0.1	0.07384	0.05152	0.06275	0.0627033	0.0111601
0.116667	0.00212	0.00609	0.00188	0.00351	0.00209	0.00323	0.02963	0.02126	0.04373	0.25548	0.23174	0.17778	0.00336333	0.00236441	0.00294333	0.000752152	0.03154	0.0113561	0.221667	0.0398174	0.488	0.56482	0.57378	0.5422	0.0471519	0.233333	0.05939	0.04864	0.0522	0.05341	0.00547619	0.116667	0.08131	0.05678	0.06849	0.06886	0.0122692
0.133333	0.0024	0.00582	0.00144	0.00381	0.00212	0.00337	0.03268	0.02333	0.04891	0.27142	0.24629	0.18997	0.00322	0.00230226	0.0031	0.000876755	0.0349733	0.0129433	0.235893	0.0417084	0.49208	0.56638	0.57616	0.544873	0.0459811	0.266667	0.05922	0.04869	0.05193	0.05328	0.00539325	0.133333	0.08838	0.06187	0.07556	0.07527	0.0132574
0.15	0.00203	0.00636	0.00199	0.00343	0.00211	0.00361	0.0365	0.02638	0.05325	0.28716	0.25997	0.20161	0.00346	0.00251155	0.00305	0.000819024	0.03871	0.0135706	0.24958	0.0437112	0.49722	0.56874	0.57764	0.547867	0.0440865	0.3	0.05985	0.04858	0.05108	0.05317	0.00591856	0.15	0.09618	0.06693	0.08223	0.08178	0.0146302
0.166667	0.00236	0.00609	0.00178	0.00409	0.00284	0.00324	0.04018	0.02893	0.05778	0.30242	0.27232	0.2125	0.00341	0.002339	0.00339	0.000638357	0.0422967	0.014541	0.262413	0.0457713	0.50201	0.57219	0.58016	0.551453	0.0430042	0.333333	0.05992	0.04815	0.05096	0.05301	0.00614696	0.166667	0.10349	0.07188	0.08805	0.0878067	0.0158064
0.183333	0.00215	0.00593	0.00167	0.00393	0.00278	0.00356	0.04367	0.03065	0.06204	0.31668	0.28477	0.22377	0.00325	0.00233332	0.00342333	0.000587055	0.0454533	0.0157708	0.275073	0.0472079	0.50845	0.5764	0.58374	0.556197	0.0415124	0.366667	0.06067	0.04818	0.05036	0.05307	0.00667144	0.183333	0.1102	0.07718	0.0946	0.0939933	0.0165184
0.2	0.00199	0.00584	0.00161	0.00417	0.00282	0.00313	0.04782	0.03435	0.0668	0.33062	0.29685	0.23381	0.00314667	0.00234022	0.00337333	0.00070713	0.0496567	0.0163028	0.287093	0.0491369	0.51284	0.57982	0.58613	0.559597	0.0406152	0.4	0.06096	0.04818	0.04974	0.05296	0.00697197	0.2	0.11755	0.08254	0.10123	0.10044	0.0175184
0.216667	0.00218	0.00529	0.0021	0.00435	0.00265	0.00362	0.05177	0.03676	0.07069	0.34487	0.30898	0.24466	0.00319	0.00181909	0.00354	0.000852819	0.0530733	0.0170025	0.299503	0.0507727	0.51816	0.58354	0.58954	0.563747	0.039593	0.433333	0.0616	0.04829	0.05006	0.0533167	0.00722796	0.216667	0.12462	0.08802	0.1073	0.106647	0.0183087
0.233333	0.00236	0.00606	0.00175	0.00466	0.00211	0.00341	0.05462	0.03864	0.07494	0.35795	0.32062	0.25404	0.00339	0.00233232	0.00339333	0.00127508	0.0560667	0.0181932	0.31087	0.0526367	0.52402	0.58769	0.5931	0.56827	0.038417	0.466667	0.06173	0.04811	0.04974	0.0531933	0.00743776	0.233333	0.13105	0.09329	0.11339	0.112577	0.0188931
0.25	0.00214	0.00588	0.00214	0.00476	0.00223	0.00355	0.05795	0.04254	0.0798	0.37075	0.33167	0.26448	0.00338667	0.00215929	0.00351333	0.0012654	0.0600967	0.0187225	0.3223	0.0537511	0.53018	0.5916	0.59708	0.572953	0.037144	0.5	0.06197	0.04815	0.0494	0.0531733	0.00764373	0.25	0.13754	0.09883	0.11993	0.118767	0.0193812
0.266667	0.0024	0.00594	0.00176	0.00441	0.00232	0.00343	0.06198	0.0447	0.08407	0.38381	0.34261	0.274	0.00336667	0.00225143	0.00338667	0.00104567	0.0635833	0.0197339	0.333473	0.0554722	0.53526	0.59559	0.59994	0.57693	0.0361528	0.533333	0.06223	0.04843	0.04919	0.0532833	0.00775735	0.266667	0.14395	0.10409	0.12538	0.124473	0.0199455
0.283333	0.00294	0.00555	0.00164	0.00455	0.00275	0.00375	0.06557	0.04764	0.08757	0.39638	0.35374	0.28309	0.00337667	0.00199124	0.00368333	0.00090185	0.0669267	0.0199995	0.344403	0.0572192	0.54134	0.60003	0.60398	0.581783	0.0350806	0.566667	0.063	0.04798	0.04928	0.05342	0.00832195	0.283333	0.15049	0.1093	0.13125	0.130347	0.0206099
0.3	0.00176	0.00567	0.0019	0.00489	0.00263	0.00365	0.06834	0.05062	0.09188	0.4087	0.36395	0.29261	0.00311	0.00221813	0.00372333	0.00113178	0.07028	0.0206983	0.355087	0.0585503	0.54638	0.60509	0.60769	0.586387	0.0346712	0.6	0.06305	0.0477	0.04924	0.05333	0.00845291	0.3	0.15645	0.11467	0.13708	0.136067	0.0209084
0.316667	0.00225	0.00579	0.00189	0.00502	0.00252	0.00418	0.07214	0.05294	0.09554	0.4194	0.37408	0.30211	0.00331	0.00215527	0.00390667	0.00127222	0.07354	0.0213345	0.365197	0.0591475	0.55218	0.60949	0.61133	0.591	0.0336317	0.633333	0.06373	0.04747	0.04977	0.0536567	0.00879923	0.316667	0.16265	0.1198	0.14281	0.141753	0.0214445
0.333333	0.00232	0.00567	0.0015	0.00538	0.00283	0.00444	0.0751	0.05551	0.0996	0.43194	0.38444	0.31094	0.00316333	0.00220922	0.00421667	0.00128959	0.0767367	0.0220905	0.375773	0.0609638	0.55806	0.61404	0.61483	0.595643	0.0325505	0.666667	0.06392	0.04785	0.049	0.05359	0.0089645	0.333333	0.16903	0.12481	0.14851	0.14745	0.022129
0.35	0.0024	0.00569	0.00147	0.00535	0.00317	0.00443	0.07862	0.05867	0.10307	0.44292	0.39473	0.32066	0.00318667	0.00221726	0.00431667	0.00109441	0.08012	0.022238	0.386103	0.0615848	0.56293	0.61846	0.61942	0.60027	0.032341	0.7	0.06438	0.04795	0.0487	0.0536767	0.00927694	0.35	0.17502	0.13058	0.15399	0.153197	0.0222306
0.366667	0.00266	0.00495	0.00191	0.00483	0.00282	0.00477	0.08135	0.06178	0.10684	0.45348	0.4048	0.32921	0.00317333	0.00158368	0.00414	0.00114355	0.0833233	0.0225947	0.39583	0.0626187	0.56923	0.62395	0.62375	0.605643	0.031535	0.733333	0.06488	0.04737	0.04921	0.05382	0.00962232	0.366667	0.18081	0.13562	0.15919	0.15854	0.022602
0.383333	0.00192	0.00516	0.00169	0.00554	0.00271	0.00518	0.08445	0.06442	0.11041	0.46402	0.41386	0.33789	0.00292333	0.00194042	0.00447667	0.00154053	0.0864267	0.0230586	0.405257	0.0635036	0.57401	0.62855	0.6275	0.61002	0.03119	0.766667	0.0652	0.04804	0.0491	0.0541133	0.00961595	0.383333	0.18634	0.14083	0.16496	0.164043	0.0227688
0.4	0.0019	0.00519	0.00207	0.00549	0.00278	0.00531	0.08761	0.06734	0.11386	0.47501	0.42296	0.34645	0.00305333	0.00185236	0.00452667	0.00151533	0.0896033	0.023324	0.414807	0.0646667	0.57931	0.63267	0.63182	0.6146	0.030565	0.8	0.06549	0.04763	0.04876	0.05396	0.0100012	0.4	0.19216	0.14603	0.17031	0.1695	0.0230757
0.416667	0.00199	0.00527	0.00157	0.00536	0.00295	0.00523	0.09071	0.07064	0.11785	0.4859	0.4321	0.35615	0.00294333	0.00202587	0.00451333	0.00135545	0.0930667	0.0236931	0.424717	0.0651893	0.58544	0.63702	0.63535	0.61927	0.0293095	0.833333	0.06613	0.04758	0.0485	0.05407	0.0104544	0.416667	0.19824	0.15201	0.17534	0.175197	0.0231153
0.433333	0.0024	0.00577	0.00197	0.00545	0.0029	0.00539	0.09414	0.074	0.12137	0.49628	0.44254	0.36412	0.00338	0.00208094	0.00458	0.00145523	0.0965033	0.0237733	0.434313	0.066463	0.5907	0.64151	0.64042	0.62421	0.0290256	0.866667	0.0664	0.04775	0.04858	0.0542433	0.0105362	0.433333	0.20354	0.15675	0.18085	0.18038	0.0233985
0.45	0.002	0.00548	0.0017	0.00532	0.00325	0.00561	0.09698	0.07628	0.12491	0.50704	0.45172	0.37286	0.00306	0.00210114	0.00472667	0.00128702	0.09939	0.0244044	0.443873	0.0674333	0.59609	0.64612	0.64422	0.62881	0.0283523	0.9	0.06663	0.048	0.04861	0.0544133	0.0105843	0.45	0.20919	0.16181	0.18631	0.18577	0.0236946
0.466667	0.00234	0.00576	0.00202	0.00637	0.0035	0.00598	0.09979	0.07956	0.12733	0.5171	0.46159	0.381	0.00337333	0.0020731	0.00528333	0.00155667	0.102227	0.023978	0.45323	0.0684341	0.60152	0.65085	0.64802	0.633463	0.0276999	0.933333	0.06724	0.04782	0.0494	0.05482	0.010785	0.466667	0.21541	0.16718	0.19159	0.191393	0.0241156
0.483333	0.00239	0.00532	0.00185	0.00625	0.00374	0.00601	0.10268	0.0819	0.13165	0.52593	0.4701	0.38988	0.00318667	0.00186715	0.00533333	0.00138508	0.10541	0.0249871	0.46197	0.0683884	0.60697	0.6555	0.65159	0.63802	0.0269611	0.966667	0.06768	0.04836	0.04869	0.05491	0.0110604	0.483333	0.2202	0.17222	0.19734	0.196587	0.0239989
0.5	0.0022	0.00514	0.00175	0.00613	0.00363	0.00663	0.10581	0.08533	0.13451	0.53729	0.47937	0.39804	0.00303	0.00184111	0.00546333	0.00160728	0.10855	0.0247042	0.471567	0.0699522	0.61255	0.6603	0.65606	0.64297	0.0264297	1	0.06794	0.04833	0.04883	0.0550333	0.0111803	0.5	0.22575	0.17741	0.2021	0.201753	0.0241719
0.516667	0.00255	0.00544	0.00204	0.00635	0.00301	0.00661	0.10868	0.08796	0.1378	0.54672	0.48781	0.40631	0.00334333	0.00183358	0.00532333	0.00200762	0.11148	0.0250377	0.48028	0.0705072	0.61698	0.66505	0.65932	0.647117	0.0262559	1.03333	0.06801	0.04848	0.04903	0.0551733	0.0111203	0.516667	0.23186	0.18318	0.20748	0.207507	0.02434
0.533333	0.00251	0.00561	0.00186	0.00718	0.00387	0.00691	0.11145	0.09111	0.14094	0.55519	0.49713	0.41544	0.00332667	0.00200395	0.00598667	0.00183805	0.1145	0.0250546	0.489253	0.0702072	0.62285	0.67046	0.66361	0.652307	0.0257391	1.06667	0.06878	0.04868	0.04926	0.0555733	0.011441	0.533333	0.23709	0.18897	0.2133	0.21312	0.0240605
0.55	0.00196	0.00534	0.00202	0.0068	0.00386	0.00706	0.11384	0.09398	0.14416	0.56561	0.50527	0.42309	0.00310667	0.00193436	0.00590667	0.00177723	0.117327	0.025271	0.49799	0.0715384	0.62732	0.6752	0.66776	0.65676	0.0257657	1.1	0.06898	0.04878	0.04913	0.05563	0.0115628	0.55	0.24273	0.19304	0.21823	0.218	0.0248458
0.566667	0.00227	0.00557	0.0022	0.00698	0.00359	0.00732	0.11772	0.09727	0.14732	0.5751	0.51425	0.43218	0.00334667	0.00192578	0.00596333	0.00206239	0.12077	0.025164	0.507177	0.0717221	0.6322	0.67854	0.67171	0.660817	0.0250169	1.13333	0.06914	0.04868	0.04873	0.0555167	0.0117982	0.566667	0.24791	0.19851	0.22335	0.223257	0.0247001
0.583333	0.00245	0.00575	0.00235	0.00726	0.00395	0.00763	0.12041	0.0999	0.15051	0.58436	0.52142	0.44006	0.00351667	0.00193477	0.00628	0.0020263	0.123607	0.025456	0.51528	0.0723457	0.63737	0.68333	0.67566	0.665453	0.0246214	1.16667	0.07012	0.04837	0.04849	0.05566	0.0125229	0.583333	0.25371	0.20369	0.22857	0.228657	0.0250101
0.6	0.00259	0.00593	0.00175	0.00736	0.00356	0.00823	0.12265	0.10333	0.15392	0.59301	0.53006	0.44797	0.00342333	0.00221109	0.00638333	0.00248347	0.126633	0.0255291	0.52368	0.0727302	0.64241	0.68875	0.67941	0.67019	0.0245072	1.2	0.06988	0.04898	0.04865	0.0558367	0.012163	0.6	0.25898	0.20867	0.23354	0.23373	0.0251555
0.616667	0.00233	0.00562	0.00177	0.00856	0.00377	0.00843	0.12572	0.1061	0.15749	0.60259	0.53887	0.45684	0.00324	0.00208007	0.00692	0.00272875	0.12977	0.0259333	0.532767	0.0730664	0.64608	0.69306	0.68351	0.674217	0.0248305	1.23333	0.07026	0.04867	0.04872	0.0558833	0.0124506	0.616667	0.26376	0.21389	0.23858	0.238743	0.0249354
0.633333	0.00259	0.00553	0.00214	0.0084	0.0037	0.00855	0.12908	0.10921	0.15984	0.6119	0.54702	0.46422	0.00342	0.00184111	0.00688333	0.00275787	0.13271	0.0255094	0.541047	0.074021	0.65255	0.69771	0.68716	0.67914	0.0236241	1.26667	0.07064	0.04901	0.0489	0.0561833	0.01252	0.633333	0.26909	0.21976	0.24396	0.24427	0.0246665
0.65	0.00228	0.00568	0.00177	0.00827	0.00417	0.00872	0.13107	0.11226	0.16321	0.6203	0.55523	0.47239	0.00324333	0.00212557	0.00705333	0.00250716	0.135513	0.025764	0.549307	0.0741327	0.65724	0.70206	0.68971	0.683003	0.0231504	1.3	0.0707	0.04943	0.04854	0.0562233	0.0125451	0.65	0.27384	0.22393	0.24856	0.248777	0.0249557
0.666667	0.0024	0.00507	0.00184	0.00855	0.00458	0.00938	0.13409	0.11496	0.16586	0.62993	0.56372	0.48062	0.00310333	0.00172605	0.00750333	0.00256547	0.138303	0.0257102	0.55809	0.074814	0.66073	0.70634	0.69418	0.687083	0.0236186	1.33333	0.07099	0.04926	0.04926	0.0565033	0.0125458	0.666667	0.27961	0.22952	0.25358	0.254237	0.0250515
0.683333	0.00227	0.00561	0.00217	0.00876	0.00386	0.00935	0.13739	0.11871	0.16895	0.63804	0.5724	0.48844	0.00335	0.00195786	0.00732333	0.00301381	0.141683	0.0253937	0.566293	0.0749867	0.66584	0.71102	0.69772	0.691527	0.023218	1.36667	0.07127	0.04944	0.04918	0.05663	0.0126793	0.683333	0.28446	0.23475	0.25828	0.259163	0.0248668
0.7	0.00273	0.00551	0.00191	0.00899	0.00383	0.00947	0.13968	0.12105	0.17207	0.64784	0.58031	0.49686	0.00338333	0.00188683	0.00743	0.00312692	0.144267	0.0258174	0.575003	0.0756298	0.66895	0.71584	0.70156	0.69545	0.0240347	1.4	0.07176	0.04919	0.04961	0.0568533	0.0129113	0.7	0.28898	0.24024	0.26373	0.264317	0.0243753
0.716667	0.0022	0.00573	0.00192	0.00931	0.00437	0.00935	0.14283	0.12399	0.17495	0.65601	0.58804	0.5052	0.00328333	0.0021235	0.00767667	0.00286373	0.147257	0.0257668	0.583083	0.0755271	0.67457	0.71901	0.70458	0.699387	0.0226706	1.43333	0.07195	0.04926	0.04933	0.0568467	0.0130799	0.716667	0.29474	0.24481	0.26813	0.269227	0.0249831
0.733333	0.00216	0.00535	0.00169	0.00945	0.00457	0.01013	0.14509	0.12804	0.17787	0.66357	0.59622	0.51255	0.00306667	0.00199134	0.00805	0.00303289	0.150333	0.0253254	0.59078	0.0756568	0.67778	0.72373	0.70893	0.70348	0.0234548	1.46667	0.07211	0.04953	0.04983	0.0571567	0.0129508	0.733333	0.29967	0.25016	0.27333	0.274387	0.0247719
0.75	0.00246	0.00555	0.00198	0.0095	0.00438	0.01044	0.14811	0.13042	0.18069	0.67186	0.60407	0.52072	0.00333	0.0019375	0.00810667	0.00326143	0.153073	0.0254999	0.598883	0.0757034	0.68281	0.72836	0.71155	0.707573	0.0230339	1.5	0.0726	0.04962	0.04952	0.0572467	0.0132965	0.75	0.30464	0.25536	0.2777	0.279233	0.0246758
0.766667	0.00181	0.00549	0.00219	0.00975	0.00483	0.01096	0.15093	0.13343	0.18384	0.68091	0.61247	0.52914	0.00316333	0.00202389	0.00851333	0.00324673	0.156067	0.0255946	0.607507	0.0760066	0.6862	0.73245	0.71455	0.711067	0.0233209	1.53333	0.07297	0.04954	0.04998	0.0574967	0.0134021	0.766667	0.30993	0.26003	0.28307	0.284343	0.0249744
0.783333	0.00231	0.00587	0.00232	0.01055	0.00418	0.01135	0.15368	0.13668	0.1867	0.68995	0.62004	0.53651	0.0035	0.00205249	0.00869333	0.00392908	0.15902	0.025434	0.6155	0.0768207	0.69139	0.73548	0.71877	0.715213	0.0222591	1.56667	0.07286	0.05045	0.04945	0.0575867	0.0132365	0.783333	0.31466	0.26476	0.28785	0.28909	0.0249731
0.8	0.00257	0.00545	0.00189	0.01048	0.00429	0.01188	0.15601	0.13976	0.18913	0.69758	0.62791	0.54451	0.00330333	0.0018899	0.00888333	0.00403906	0.161633	0.0251608	0.623333	0.0766376	0.69505	0.73977	0.72132	0.718713	0.0224737	1.6	0.07316	0.04986	0.04949	0.0575033	0.0135603	0.8	0.31973	0.27	0.29267	0.294133	0.0248973
0.816667	0.00204	0.00547	0.00207	0.0108	0.00459	0.01193	0.15877	0.14248	0.19197	0.70626	0.6356	0.5517	0.00319333	0.00197171	0.00910667	0.00395214	0.164407	0.0252219	0.631187	0.0773745	0.69939	0.74436	0.72529	0.723013	0.0225713	1.63333	0.07359	0.05027	0.05006	0.0579733	0.0135248	0.816667	0.32463	0.27536	0.29813	0.299373	0.0246585
0.833333	0.00267	0.0052	0.00203	0.01103	0.00444	0.01167	0.16112	0.14558	0.19452	0.71351	0.64313	0.55945	0.0033	0.00167628	0.00904667	0.0040023	0.167073	0.0250072	0.638697	0.0771256	0.70266	0.74859	0.72889	0.726713	0.0230422	1.66667	0.07404	0.05018	0.04987	0.05803	0.0138659	0.833333	0.32948	0.27984	0.30249	0.303937	0.0248516
0.85	0.00204	0.00536	0.00174	0.01107	0.00427	0.01269	0.16409	0.14814	0.19749	0.72132	0.64976	0.56631	0.00304667	0.00200901	0.00934333	0.00446768	0.169907	0.0251839	0.645797	0.077581	0.70772	0.75231	0.73208	0.730703	0.0223269	1.7	0.07408	0.05014	0.04996	0.05806	0.013874	0.85	0.33376	0.28477	0.30728	0.308603	0.0245218
0.866667	0.00281	0.00513	0.00206	0.01135	0.00517	0.01294	0.16703	0.1517	0.20019	0.72918	0.65853	0.57439	0.00333333	0.00160051	0.00982	0.00410474	0.172973	0.0247853	0.654033	0.0774929	0.71096	0.75623	0.73407	0.733753	0.0226367	1.73333	0.07458	0.05052	0.05035	0.0584833	0.0139404	0.866667	0.33881	0.29045	0.3118	0.313687	0.0242351
0.883333	0.00213	0.00554	0.00225	0.01181	0.00528	0.01294	0.169	0.15509	0.20284	0.73783	0.66539	0.582	0.00330667	0.00193505	0.01001	0.00413508	0.175643	0.0245584	0.66174	0.0779791	0.7152	0.75975	0.73831	0.737753	0.0222802	1.76667	0.0744	0.05083	0.0503	0.05851	0.0137637	0.883333	0.3442	0.29488	0.31635	0.318477	0.0247287
0.9	0.00204	0.00535	0.00174	0.01252	0.00511	0.01337	0.17093	0.15721	0.20557	0.74614	0.67332	0.58988	0.00304333	0.00200326	0.0103333	0.00454346	0.177903	0.0249227	0.66978	0.0781901	0.71871	0.7628	0.74154	0.741017	0.0220497	1.8	0.07465	0.05126	0.05002	0.0586433	0.013876	0.9	0.34888	0.30021	0.32124	0.323443	0.0244097
0.916667	0.00232	0.00514	0.00242	0.01243	0.00552	0.01343	0.17419	0.16045	0.20853	0.75345	0.68054	0.59813	0.00329333	0.00160004	0.01046	0.00430728	0.181057	0.0247646	0.677373	0.0777084	0.72182	0.76689	0.74472	0.744477	0.022536	1.83333	0.07496	0.05136	0.05067	0.0589967	0.013829	0.916667	0.35284	0.30449	0.32565	0.32766	0.0242376
0.933333	0.00267	0.0057	0.00179	0.01301	0.00544	0.01416	0.17667	0.16316	0.21142	0.76155	0.68863	0.60468	0.00338667	0.00205115	0.01087	0.00473754	0.18375	0.0248968	0.684953	0.0784996	0.7264	0.77083	0.74732	0.748183	0.0222276	1.86667	0.07573	0.05088	0.05014	0.0589167	0.0145655	0.933333	0.3581	0.30972	0.33074	0.332853	0.0242591
0.95	0.00224	0.00541	0.0018	0.01287	0.00541	0.01486	0.17983	0.16656	0.21393	0.76879	0.69534	0.61305	0.00315	0.00196954	0.0110467	0.00498187	0.186773	0.0244364	0.692393	0.0779118	0.72906	0.77443	0.75114	0.751543	0.0226877	1.9	0.07564	0.05105	0.0504	0.05903	0.0143884	0.95	0.36288	0.31472	0.33531	0.337637	0.0241642
0.966667	0.00272	0.00554	0.00241	0.01336	0.00567	0.01516	0.18252	0.16877	0.21676	0.77661	0.70234	0.62047	0.00355667	0.0017246	0.0113967	0.00504044	0.18935	0.0247133	0.699807	0.0781008	0.73285	0.77874	0.75388	0.755157	0.0229716	1.93333	0.07608	0.05135	0.05049	0.0593067	0.0145325	0.966667	0.36826	0.31933	0.34002	0.342537	0.0245619
0.983333	0.00238	0.0053	0.00261	0.01304	0.0058	0.01509	0.18463	0.17201	0.21926	0.78525	0.71023	0.62703	0.00343	0.00162355	0.01131	0.00488065	0.191967	0.0244645	0.707503	0.0791452	0.73597	0.78236	0.75672	0.75835	0.0232379	1.96667	0.07594	0.05145	0.05074	0.0593767	0.0143487	0.983333	0.37234	0.32445	0.34509	0.347293	0.0240209
1	0.00204	0.00567	0.00238	0.01341	0.00578	0.01558	0.18707	0.17501	0.22205	0.7923	0.71753	0.63418	0.00336333	0.00200485	0.01159	0.00514726	0.19471	0.0244329	0.71467	0.0790988	0.73983	0.78418	0.75927	0.761093	0.0222312	2	0.07612	0.05155	0.0504	0.0593567	0.0145289	1	0.3769	0.32871	0.3491	0.35157	0.0241898
1.01667	0.00299	0.00494	0.0021	0.01435	0.00606	0.01593	0.18995	0.17816	0.22464	0.79989	0.72485	0.64221	0.00334333	0.0014526	0.0121133	0.00530153	0.197583	0.0241619	0.722317	0.0788705	0.74305	0.78795	0.76299	0.764663	0.0224967	2.03333	0.07607	0.0519	0.05068	0.05955	0.0143197	1.01667	0.38207	0.33361	0.35337	0.35635	0.0243671
1.03333	0.00242	0.00562	0.00228	0.01421	0.00605	0.01598	0.19203	0.18167	0.2265	0.80729	0.73191	0.64949	0.00344	0.00188923	0.01208	0.00529659	0.200067	0.0234707	0.729563	0.0789262	0.74673	0.79108	0.76536	0.767723	0.0222693	2.06667	0.07697	0.05165	0.05096	0.05986	0.0148217	1.03333	0.38592	0.33869	0.35811	0.360907	0.0237389
1.05	0.00229	0.00553	0.00223	0.01483	0.00655	0.0164	0.19537	0.18471	0.22953	0.81401	0.73927	0.65691	0.00335	0.00188817	0.0125933	0.00529222	0.203203	0.0234143	0.73673	0.0785808	0.74978	0.79469	0.76802	0.77083	0.0225865	2.1	0.07694	0.05194	0.05108	0.0599867	0.0146883	1.05	0.39149	0.34299	0.36272	0.365733	0.02439
1.06667	0.00192	0.0055	0.00212	0.01531	0.00622	0.01674	0.19767	0.18694	0.23218	0.82212	0.74618	0.66401	0.00318	0.00201167	0.0127567	0.00570589	0.205597	0.0236387	0.744103	0.0790755	0.7534	0.79832	0.77095	0.774223	0.0226382	2.13333	0.07689	0.05201	0.05116	0.06002	0.014616	1.06667	0.39478	0.34861	0.36736	0.37025	0.0232203
1.08333	0.00291	0.00519	0.00239	0.0146	0.00664	0.0171	0.19987	0.19059	0.23444	0.82987	0.75307	0.67168	0.00349667	0.00148934	0.01278	0.00546234	0.2083	0.0231085	0.75154	0.0791061	0.75563	0.80103	0.77382	0.776827	0.0228489	2.16667	0.07727	0.05198	0.05108	0.06011	0.0148678	1.08333	0.39979	0.35259	0.37153	0.374637	0.0237529
1.1	0.0027	0.00527	0.00216	0.01532	0.00651	0.01829	0.20289	0.19335	0.23732	0.83758	0.76031	0.67849	0.00337667	0.00166176	0.0133733	0.00612652	0.211187	0.0231293	0.758793	0.0795558	0.75845	0.80448	0.77672	0.779883	0.0231775	2.2	0.07803	0.05205	0.05111	0.0603967	0.0152781	1.1	0.40459	0.35799	0.37616	0.37958	0.0234875
1.11667	0.00199	0.00566	0.00259	0.0158	0.00673	0.01791	0.20532	0.19636	0.23959	0.8446	0.76722	0.68531	0.00341333	0.00196866	0.01348	0.00594011	0.213757	0.0228165	0.76571	0.0796557	0.76163	0.80698	0.77898	0.78253	0.0228825	2.23333	0.07806	0.05185	0.05125	0.0603867	0.0153085	1.11667	0.40917	0.36253	0.38087	0.38419	0.0234966
1.13333	0.0028	0.00559	0.00297	0.01631	0.00657	0.01846	0.20783	0.19923	0.24224	0.85169	0.77422	0.69262	0.00378667	0.00156404	0.01378	0.00633591	0.216433	0.0227591	0.772843	0.0795439	0.76491	0.81001	0.78203	0.78565	0.0227669	2.26667	0.07797	0.05166	0.05119	0.0602733	0.0153276	1.13333	0.41375	0.36627	0.38514	0.388387	0.0239059
1.15	0.00245	0.00537	0.00268	0.0165	0.00661	0.01823	0.21007	0.2024	0.24471	0.85812	0.78175	0.70021	0.0035	0.00162355	0.01378	0.00626936	0.21906	0.0225422	0.780027	0.0789691	0.7674	0.81287	0.78453	0.788267	0.0229642	2.3	0.07819	0.05223	0.05146	0.0606267	0.0152152	1.15	0.41808	0.37171	0.39004	0.393277	0.0233538
1.16667	0.00248	0.00513	0.00243	0.01634	0.00698	0.01974	0.21224	0.20514	0.24748	0.86491	0.78827	0.70653	0.00334667	0.00154461	0.0143533	0.00660791	0.22162	0.022675	0.78657	0.0792037	0.77138	0.81598	0.78699	0.79145	0.022632	2.33333	0.07845	0.05264	0.05173	0.06094	0.0151709	1.16667	0.42304	0.37625	0.39389	0.397727	0.0236298
1.18333	0.00274	0.00514	0.00252	0.01753	0.00707	0.01941	0.21518	0.20746	0.25	0.87332	0.79526	0.71324	0.00346667	0.00145332	0.01467	0.00664858	0.224213	0.022663	0.79394	0.0800482	0.77228	0.81883	0.78968	0.793597	0.0235209	2.36667	0.07869	0.0529	0.0521	0.06123	0.0151261	1.18333	0.42768	0.38104	0.39865	0.402457	0.0235519
1.2	0.00316	0.00564	0.00237	0.01711	0.00713	0.01991	0.21742	0.21138	0.2526	0.8807	0.80202	0.72087	0.00372333	0.00170623	0.0147167	0.00671775	0.227133	0.0222606	0.801197	0.0799182	0.77651	0.82074	0.79338	0.796877	0.0223214	2.4	0.07936	0.05221	0.05167	0.06108	0.0158332	1.2	0.43215	0.38574	0.4032	0.40703	0.0234409
1.21667	0.00268	0.0052	0.00262	0.0169	0.0075	0.01985	0.22039	0.21422	0.25523	0.88668	0.80856	0.72831	0.0035	0.00147255	0.01475	0.00644961	0.229947	0.0221123	0.80785	0.0791874	0.77902	0.82445	0.79518	0.79955	0.0230281	2.43333	0.07927	0.05286	0.05148	0.0612033	0.0156614	1.21667	0.43604	0.39094	0.40777	0.411583	0.0227905
1.23333	0.00273	0.00543	0.00225	0.01746	0.0069	0.02052	0.22263	0.21692	0.25788	0.89241	0.8155	0.73452	0.00347	0.00171429	0.01496	0.00714588	0.232477	0.0221844	0.814143	0.0789537	0.78194	0.82765	0.7981	0.802563	0.0231796	2.46667	0.07905	0.053	0.05206	0.06137	0.0153185	1.23333	0.44069	0.39467	0.4113	0.415553	0.023303
1.25	0.00244	0.00556	0.00215	0.01763	0.00704	0.02114	0.22503	0.2202	0.26003	0.90014	0.823	0.7414	0.00338333	0.00189062	0.01527	0.00734028	0.235087	0.0217361	0.821513	0.0793804	0.78512	0.82994	0.80029	0.805117	0.0227965	2.5	0.07895	0.05277	0.05171	0.0611433	0.0154301	1.25	0.44517	0.3995	0.41533	0.42	0.0231904
1.26667	0.00228	0.00531	0.00262	0.01821	0.00754	0.02104	0.22673	0.22274	0.26277	0.90754	0.82907	0.74827	0.00340333	0.00165995	0.0155967	0.00711931	0.237413	0.02205	0.828293	0.0796378	0.78686	0.83254	0.80274	0.80738	0.0231908	2.53333	0.07975	0.05299	0.05209	0.06161	0.0157161	1.26667	0.44994	0.40376	0.41972	0.424473	0.0234541
1.28333	0.00239	0.00482	0.00214	0.018	0.0075	0.02186	0.2296	0.22582	0.2648	0.91392	0.83564	0.75544	0.00311667	0.00148042	0.0157867	0.00743146	0.240073	0.0214972	0.835	0.0792419	0.7908	0.83558	0.80598	0.810787	0.0227737	2.56667	0.07965	0.05308	0.05227	0.0616667	0.0155793	1.28333	0.45422	0.40916	0.42436	0.429247	0.022924
1.3	0.00264	0.00559	0.00235	0.01855	0.00808	0.02171	0.23273	0.22869	0.26683	0.92108	0.84172	0.76222	0.00352667	0.00179277	0.0161133	0.00713423	0.24275	0.0209515	0.841673	0.07943	0.7919	0.83826	0.80695	0.81237	0.0236505	2.6	0.07972	0.05354	0.05196	0.06174	0.0155912	1.3	0.45888	0.4132	0.42914	0.43374	0.0231848
1.31667	0.0025	0.00553	0.00269	0.0186	0.0079	0.02253	0.23502	0.23163	0.26944	0.92858	0.84804	0.76986	0.00357333	0.00169718	0.0163433	0.00757157	0.245363	0.0209198	0.848827	0.0793629	0.79593	0.83985	0.80926	0.815013	0.0225182	2.63333	0.08016	0.05343	0.0523	0.0619633	0.0157689	1.31667	0.46302	0.41757	0.43265	0.437747	0.0231497
1.33333	0.00259	0.00587	0.00268	0.01949	0.00784	0.02288	0.23731	0.23458	0.27236	0.93471	0.85627	0.77544	0.00371333	0.00186827	0.0167367	0.00788898	0.248083	0.0210685	0.855473	0.079638	0.79833	0.84301	0.81238	0.817907	0.022847	2.66667	0.0807	0.05384	0.05207	0.0622033	0.016043	1.33333	0.46679	0.42287	0.43724	0.4423	0.022393
1.35	0.00235	0.00568	0.00298	0.01967	0.00727	0.02293	0.23953	0.23807	0.27495	0.94101	0.86223	0.78323	0.00367	0.00176898	0.0166233	0.0082626	0.25085	0.020884	0.862157	0.07889	0.80065	0.84503	0.81523	0.820303	0.0226208	2.7	0.08067	0.05341	0.05268	0.0622533	0.0159535	1.35	0.47113	0.42738	0.44093	0.44648	0.0223968
1.36667	0.00283	0.00543	0.00285	0.01976	0.00834	0.02335	0.24219	0.2407	0.27699	0.94835	0.86966	0.78972	0.00370333	0.00149537	0.01715	0.00783799	0.253293	0.0205354	0.869243	0.0793158	0.80205	0.84827	0.81703	0.82245	0.0235819	2.73333	0.08083	0.05418	0.053	0.06267	0.0157381	1.36667	0.47571	0.43096	0.44506	0.450577	0.0228794
1.38333	0.00282	0.00559	0.0026	0.02017	0.0083	0.02369	0.24459	0.24328	0.27841	0.95381	0.87554	0.79583	0.00367	0.0016664	0.0173867	0.0080637	0.255427	0.0199149	0.87506	0.0789911	0.80553	0.85042	0.81842	0.82479	0.023113	2.76667	0.08116	0.05376	0.05279	0.06257	0.0161067	1.38333	0.48015	0.43561	0.45033	0.455363	0.0226926
1.4	0.00225	0.00559	0.00244	0.02054	0.00844	0.02455	0.24682	0.24645	0.28187	0.96066	0.88201	0.80232	0.00342667	0.00187591	0.0178433	0.00838672	0.25838	0.0203438	0.881663	0.0791706	0.80878	0.85243	0.82067	0.827293	0.0225662	2.8	0.08141	0.05431	0.05233	0.0626833	0.016248	1.4	0.484	0.44051	0.45407	0.459527	0.0222526
1.41667	0.00254	0.00517	0.00264	0.02075	0.00848	0.02439	0.24964	0.24904	0.28435	0.96835	0.88837	0.80981	0.00345	0.0014904	0.0178733	0.00833597	0.26101	0.0202153	0.888843	0.0792711	0.81063	0.85465	0.82392	0.829733	0.0225784	2.83333	0.0811	0.05414	0.05276	0.0626667	0.0159786	1.41667	0.48848	0.44497	0.45832	0.463923	0.0222896
1.43333	0.00256	0.0052	0.00292	0.02091	0.00878	0.02482	0.25096	0.25217	0.28656	0.97412	0.89453	0.817	0.00356	0.00143164	0.01817	0.00836368	0.26323	0.0202134	0.895217	0.0785623	0.81275	0.85814	0.82593	0.832273	0.0233504	2.86667	0.08169	0.05399	0.05333	0.0630033	0.0161865	1.43333	0.49259	0.44891	0.4624	0.467967	0.0223657
1.45	0.00217	0.00583	0.00284	0.02148	0.00906	0.02484	0.25405	0.25509	0.28867	0.98051	0.90118	0.82288	0.00361333	0.0019487	0.01846	0.00831218	0.265937	0.0196945	0.901523	0.0788156	0.81451	0.86091	0.82834	0.834587	0.0238224	2.9	0.08209	0.05435	0.0529	0.0631133	0.0164503	1.45	0.49629	0.45404	0.46585	0.47206	0.0217988
1.46667	0.00261	0.00579	0.00279	0.02194	0.00904	0.0256	0.25617	0.25842	0.29089	0.98795	0.90806	0.8293	0.00373	0.00178628	0.01886	0.00869903	0.268493	0.0194287	0.908437	0.0793257	0.81819	0.86263	0.83007	0.836963	0.023008	2.93333	0.08223	0.05484	0.05278	0.0632833	0.0164406	1.46667	0.50072	0.45818	0.47081	0.47657	0.0218471
1.48333	0.00277	0.00614	0.00272	0.02201	0.00911	0.02579	0.25878	0.2607	0.29398	0.99422	0.91368	0.83519	0.00387667	0.00196026	0.01897	0.00874567	0.271153	0.0197918	0.914363	0.0795172	0.82006	0.86478	0.83199	0.838943	0.0231567	2.96667	0.08254	0.05452	0.05322	0.0634267	0.0165654	1.48333	0.50467	0.46288	0.47417	0.480573	0.0216183
1.5	0.00255	0.00552	0.00244	0.02217	0.00914	0.02651	0.2612	0.26368	0.29584	0.99917	0.92018	0.84171	0.00350333	0.00174735	0.0192733	0.00904004	0.273573	0.0193233	0.920353	0.0787301	0.82235	0.86748	0.83535	0.841727	0.0232309	3	0.08214	0.05484	0.05324	0.0634067	0.0162433	1.5	0.50932	0.46716	0.47936	0.48528	0.0216945
1.51667	0.0027	0.00549	0.00253	0.02224	0.00948	0.02701	0.26358	0.26689	0.29845	1.00639	0.92616	0.84905	0.00357333	0.00166206	0.0195767	0.0090634	0.276307	0.019248	0.9272	0.0786752	0.8247	0.86988	0.83666	0.843747	0.0234088	3.03333	0.08256	0.05487	0.05362	0.0636833	0.0163596	1.51667	0.51374	0.47152	0.48417	0.48981	0.0216677
1.53333	0.00244	0.00523	0.00343	0.02279	0.00946	0.02708	0.2658	0.26966	0.30209	1.01206	0.93361	0.85491	0.0037	0.00141446	0.0197767	0.00918837	0.279183	0.0199314	0.933527	0.078575	0.82635	0.87221	0.8379	0.845487	0.0238527	3.06667	0.0828	0.05512	0.05317	0.0636967	0.0165727	1.53333	0.51763	0.47536	0.48688	0.49329	0.0218519
1.55	0.00254	0.0052	0.00286	0.02316	0.00958	0.02805	0.26859	0.27276	0.30317	1.01892	0.93851	0.86137	0.00353333	0.00145222	0.0202633	0.00956965	0.281507	0.0188765	0.9396	0.0787807	0.82837	0.87493	0.84081	0.848037	0.0241066	3.1	0.08258	0.05529	0.0537	0.0638567	0.0162344	1.55	0.5215	0.48004	0.49139	0.497643	0.0214257
1.56667	0.00279	0.00561	0.00293	0.02383	0.00999	0.02787	0.27041	0.27601	0.30595	1.02499	0.94512	0.86746	0.00377667	0.00158926	0.0205633	0.00937694	0.284123	0.0191087	0.945857	0.0787676	0.8318	0.8771	0.84231	0.850403	0.0237097	3.13333	0.0831	0.05503	0.05391	0.0640133	0.016539	1.56667	0.52624	0.48465	0.49548	0.502123	0.0215762
1.58333	0.0027	0.00565	0.00281	0.02369	0.01011	0.02857	0.27313	0.27875	0.30765	1.03106	0.95094	0.87423	0.00372	0.00167233	0.02079	0.00956558	0.28651	0.0185222	0.952077	0.0784212	0.83379	0.88097	0.84478	0.85318	0.0246862	3.16667	0.08354	0.05518	0.05378	0.0641667	0.0167924	1.58333	0.53025	0.4895	0.49923	0.506327	0.0212817
1.6	0.00239	0.00576	0.00297	0.02411	0.00984	0.0291	0.27568	0.28139	0.3097	1.03677	0.95671	0.88122	0.00370667	0.00180173	0.0210167	0.00999567	0.288923	0.0182182	0.958233	0.0777862	0.83575	0.88064	0.84696	0.85445	0.0233635	3.2	0.08356	0.05539	0.05375	0.0642333	0.0167575	1.6	0.53415	0.49338	0.50378	0.510437	0.0211845
1.61667	0.00283	0.00561	0.0027	0.02451	0.01033	0.02939	0.27716	0.28411	0.31228	1.04311	0.96282	0.88642	0.00371333	0.00164385	0.02141	0.00990093	0.291183	0.0185978	0.964117	0.078353	0.83813	0.88487	0.84832	0.857107	0.0245777	3.23333	0.08376	0.05541	0.05392	0.0643633	0.0168145	1.61667	0.53862	0.49782	0.50783	0.514757	0.0212637
1.63333	0.0028	0.00604	0.00279	0.02484	0.01067	0.02915	0.27978	0.28732	0.31479	1.04931	0.96979	0.8927	0.00387667	0.00187351	0.0215533	0.00966847	0.293963	0.0184262	0.9706	0.0783081	0.83921	0.8858	0.85036	0.858457	0.0243274	3.26667	0.08383	0.05499	0.05428	0.0643667	0.0168595	1.63333	0.54248	0.50279	0.51154	0.518937	0.0208532
1.65	0.00203	0.0053	0.00282	0.02436	0.01016	0.02971	0.28168	0.2896	0.31721	1.05564	0.97526	0.89904	0.00338333	0.00170623	0.02141	0.0101033	0.296163	0.0186522	0.976647	0.0783092	0.84201	0.88841	0.85306	0.86116	0.0242373	3.3	0.08426	0.0555	0.05386	0.06454	0.0170977	1.65	0.5465	0.50627	0.51621	0.522993	0.0209553
1.66667	0.00258	0.00561	0.00302	0.02485	0.01079	0.03052	0.28419	0.2932	0.31907	1.06217	0.98062	0.90599	0.00373667	0.0016372	0.0220533	0.010158	0.29882	0.0181064	0.982927	0.0781155	0.84392	0.89012	0.85407	0.862703	0.0242798	3.33333	0.0843	0.05546	0.05428	0.06468	0.0170017	1.66667	0.55032	0.51168	0.51935	0.527117	0.0204574
1.68333	0.00258	0.00605	0.00313	0.02572	0.01094	0.03077	0.2869	0.29551	0.3216	1.06696	0.98759	0.91154	0.00392	0.00186502	0.0224767	0.0103052	0.301337	0.0180689	0.988697	0.0777159	0.84657	0.89223	0.85649	0.865097	0.0240159	3.36667	0.08467	0.05579	0.05373	0.06473	0.0172992	1.68333	0.55467	0.51504	0.52412	0.531277	0.0207617
1.7	0.00222	0.0053	0.00307	0.026	0.01091	0.03132	0.28873	0.29815	0.32399	1.07257	0.99369	0.91766	0.00353	0.00159069	0.0227433	0.0105876	0.303623	0.0182561	0.99464	0.0774594	0.84813	0.8936	0.85831	0.86668	0.0238626	3.4	0.08448	0.05602	0.05422	0.0649067	0.0169749	1.7	0.55882	0.51923	0.52747	0.535173	0.0208889
1.71667	0.00324	0.00572	0.00324	0.02609	0.0103	0.03111	0.29185	0.30153	0.32566	1.07915	0.99921	0.9245	0.00406667	0.00143183	0.0225	0.0108596	0.306347	0.017412	1.00095	0.0773397	0.84996	0.89637	0.86034	0.86889	0.0243577	3.43333	0.08456	0.056	0.05426	0.06494	0.0170137	1.71667	0.56255	0.52331	0.5322	0.539353	0.0205748
1.73333	0.00272	0.00537	0.00306	0.02651	0.01072	0.03181	0.29319	0.30394	0.32906	1.08637	1.00577	0.92958	0.00371667	0.00144189	0.0230133	0.0109712	0.30873	0.0184085	1.00724	0.0784053	0.85236	0.89897	0.8631	0.871477	0.024408	3.46667	0.08526	0.05593	0.05408	0.06509	0.0174922	1.73333	0.56679	0.52818	0.53633	0.543767	0.0203509
1.75	0.00273	0.00605	0.00269	0.02695	0.0113	0.03197	0.29585	0.30652	0.33055	1.09083	1.01262	0.93654	0.00382333	0.00192845	0.0234067	0.0107809	0.310973	0.0177735	1.01333	0.0771475	0.8549	0.9016	0.86417	0.873557	0.0247246	3.5	0.08507	0.05623	0.05446	0.0652533	0.0171845	1.75	0.57063	0.53178	0.53874	0.54705	0.0207153
1.76667	0.00232	0.00554	0.00305	0.02701	0.01123	0.03246	0.29882	0.30963	0.33327	1.09718	1.01621	0.94154	0.00363667	0.00168826	0.0235667	0.0110259	0.313907	0.0176187	1.01831	0.0778412	0.85732	0.90274	0.86495	0.875003	0.0243217	3.53333	0.08539	0.05631	0.05495	0.06555	0.0171954	1.76667	0.5749	0.5361	0.54313	0.551377	0.0206728
1.78333	0.00264	0.00543	0.00313	0.02749	0.01153	0.03254	0.30071	0.31271	0.33541	1.10135	1.0231	0.94778	0.00373333	0.00148964	0.0238533	0.010967	0.316277	0.0176228	1.02408	0.0767897	0.85855	0.90462	0.86858	0.87725	0.0242278	3.56667	0.08571	0.05636	0.05453	0.0655333	0.0174974	1.78333	0.57871	0.5398	0.54754	0.55535	0.0205972
1.8	0.00264	0.00546	0.00324	0.02757	0.01189	0.03329	0.30216	0.31545	0.33745	1.10768	1.02885	0.95509	0.00378	0.00148553	0.02425	0.0110796	0.318353	0.0178232	1.03054	0.076309	0.86043	0.90692	0.86963	0.878993	0.0246188	3.6	0.08613	0.05672	0.05482	0.06589	0.0175541	1.8	0.58319	0.54476	0.55171	0.559887	0.0204783
1.81667	0.00321	0.00567	0.00338	0.02783	0.01196	0.03361	0.30485	0.31845	0.34001	1.11523	1.0333	0.96091	0.00408667	0.00137384	0.0244667	0.01121	0.321103	0.0177295	1.03648	0.0772091	0.86153	0.90921	0.87127	0.88067	0.0251916	3.63333	0.08596	0.05716	0.05499	0.0660367	0.0172882	1.81667	0.58661	0.54882	0.55622	0.563883	0.0200266
1.83333	0.00293	0.00559	0.00318	0.02813	0.01176	0.03401	0.30775	0.32143	0.34225	1.11843	1.04029	0.96634	0.0039	0.00146891	0.0246333	0.0115298	0.32381	0.0173727	1.04169	0.0760546	0.86392	0.91051	0.87301	0.88248	0.0246965	3.66667	0.08646	0.05647	0.05491	0.0659467	0.0177822	1.83333	0.59063	0.55269	0.55922	0.567513	0.0202841
1.85	0.00236	0.00565	0.00304	0.02826	0.01202	0.03395	0.30967	0.32379	0.34394	1.12449	1.04518	0.97241	0.00368333	0.00173679	0.0247433	0.0113801	0.3258	0.0172232	1.04736	0.0760634	0.86642	0.91326	0.87475	0.88481	0.024988	3.7	0.08617	0.05662	0.0547	0.06583	0.0176411	1.85	0.59408	0.55781	0.56355	0.571813	0.0194959
1.86667	0.00292	0.00574	0.00324	0.02892	0.01217	0.03529	0.31153	0.3269	0.34599	1.13022	1.05059	0.97769	0.00396667	0.00154406	0.02546	0.011942	0.32814	0.0172634	1.05283	0.0762897	0.86831	0.91503	0.87623	0.886523	0.0250031	3.73333	0.08613	0.05632	0.05521	0.0658867	0.01754	1.86667	0.59768	0.56167	0.56663	0.575327	0.0195168
1.88333	0.00233	0.00541	0.00342	0.02902	0.01264	0.03501	0.31495	0.32955	0.34806	1.13514	1.05656	0.98396	0.00372	0.00156176	0.0255567	0.0115802	0.330853	0.0165934	1.05855	0.0756097	0.86966	0.91693	0.87799	0.888193	0.0252328	3.76667	0.08691	0.05675	0.05523	0.0662967	0.0178678	1.88333	0.60293	0.56485	0.57145	0.579743	0.0203496
1.9	0.00246	0.0054	0.00295	0.02934	0.01245	0.03527	0.31634	0.33239	0.35088	1.14326	1.06338	0.99019	0.00360333	0.00157513	0.0256867	0.0118405	0.333203	0.0172844	1.06561	0.0765594	0.87122	0.91954	0.87997	0.890243	0.0257461	3.8	0.087	0.05667	0.05509	0.0662533	0.0179845	1.9	0.60602	0.56897	0.57517	0.583387	0.0198447
1.91667	0.00269	0.00574	0.00351	0.0295	0.01269	0.03595	0.31799	0.3355	0.3532	1.14662	1.06866	0.99591	0.00398	0.00157839	0.0260467	0.0120084	0.335563	0.0176051	1.0704	0.07537	0.87351	0.9207	0.88119	0.8918	0.025321	3.83333	0.08701	0.05687	0.05534	0.0664067	0.0178594	1.91667	0.61037	0.57414	0.57912	0.587877	0.0196383
1.93333	0.00279	0.00578	0.0034	0.03004	0.01263	0.03666	0.32045	0.33762	0.35521	1.15254	1.07425	1.00066	0.00399	0.00157991	0.0264433	0.0124122	0.33776	0.0173804	1.07582	0.0759521	0.87503	0.92326	0.88333	0.893873	0.0257857	3.86667	0.08737	0.0572	0.05539	0.0666533	0.017964	1.93333	0.61399	0.57802	0.58225	0.59142	0.0196603
1.95	0.00247	0.0059	0.00307	0.03087	0.01296	0.03705	0.32288	0.34096	0.35702	1.15771	1.07851	1.00601	0.00381333	0.00183184	0.02696	0.0125119	0.340287	0.01708	1.08074	0.0758747	0.87758	0.92445	0.88409	0.895373	0.0253906	3.9	0.08781	0.05713	0.05509	0.0666767	0.0183304	1.95	0.61702	0.58044	0.58648	0.594647	0.0196098
1.96667	0.00265	0.00579	0.00355	0.03033	0.01292	0.03704	0.32532	0.34394	0.35934	1.16248	1.0847	1.01224	0.00399667	0.00161695	0.0267633	0.0124493	0.342867	0.0170354	1.08647	0.0751357	0.87934	0.92611	0.88605	0.897167	0.0252892	3.93333	0.08719	0.05747	0.05549	0.0667167	0.017758	1.96667	0.62049	0.58586	0.58965	0.598667	0.0189943
1.98333	0.00286	0.00587	0.00361	0.03118	0.01331	0.03726	0.32737	0.34644	0.36186	1.16875	1.08993	1.01828	0.00411333	0.00156685	0.02725	0.0124493	0.345223	0.0172772	1.09232	0.0752635	0.88048	0.92774	0.8865	0.89824	0.0257245	3.96667	0.0878	0.05742	0.05504	0.0667533	0.0182658	1.98333	0.62529	0.58989	0.59442	0.6032	0.0192641
2	0.00299	0.00611	0.00311	0.03098	0.01333	0.03746	0.32986	0.3486	0.36467	1.17417	1.09373	1.02518	0.00407	0.00176771	0.0272567	0.0124885	0.34771	0.0174221	1.09769	0.074574	0.88335	0.93016	0.88913	0.90088	0.0255214	4	0.08792	0.05748	0.05557	0.06699	0.0181511	2	0.6298	0.59392	0.59878	0.6075	0.0194646
2.01667	0.00295	0.00584	0.00345	0.03098	0.0135	0.03838	0.33145	0.35202	0.36615	1.17959	1.10057	1.031	0.00408	0.00154457	0.02762	0.0127758	0.349873	0.0174493	1.10372	0.0743451	0.88563	0.93099	0.89043	0.90235	0.0249188	4.03333	0.08803	0.05739	0.05587	0.0670967	0.0181447	2.01667	0.63336	0.59801	0.60166	0.61101	0.0194415
2.03333	0.00313	0.00585	0.00338	0.03168	0.01367	0.03876	0.33407	0.35415	0.36823	1.18471	1.10604	1.03634	0.00412	0.00150343	0.0280367	0.0129357	0.35215	0.0171676	1.10903	0.0742302	0.88596	0.93369	0.89238	0.90401	0.0259033	4.06667	0.08826	0.05768	0.0554	0.0671133	0.018349	2.03333	0.63637	0.60166	0.60487	0.6143	0.0191805
2.05	0.00256	0.00584	0.00344	0.03237	0.01363	0.03898	0.33578	0.35778	0.37057	1.19066	1.11066	1.04225	0.00394667	0.00169768	0.0283267	0.0131498	0.35471	0.017597	1.11452	0.0742804	0.88716	0.93434	0.89312	0.904873	0.0256923	4.1	0.08867	0.05769	0.05621	0.0675233	0.0183285	2.05	0.63968	0.60634	0.60999	0.61867	0.0182865
2.06667	0.00334	0.00575	0.00344	0.03229	0.01405	0.03871	0.33829	0.35988	0.37252	1.19404	1.11764	1.0469	0.00417667	0.00136346	0.02835	0.0127934	0.356897	0.0173089	1.11953	0.0735881	0.88983	0.93708	0.895	0.907303	0.0259166	4.13333	0.08842	0.05762	0.05609	0.0673767	0.0182401	2.06667	0.64406	0.60946	0.61286	0.622127	0.0190707
2.08333	0.00281	0.00568	0.0036	0.03265	0.0136	0.03994	0.34044	0.36299	0.37366	1.20088	1.12118	1.05245	0.00403	0.00148253	0.02873	0.0136005	0.35903	0.0169603	1.12484	0.0742825	0.89101	0.9388	0.89648	0.908763	0.0261559	4.16667	0.089	0.05794	0.05601	0.06765	0.0185148	2.08333	0.64756	0.61403	0.61683	0.62614	0.018603
2.1	0.00293	0.00545	0.00355	0.0329	0.01406	0.04039	0.34222	0.36637	0.37608	1.20579	1.1268	1.05871	0.00397667	0.00131306	0.0291167	0.0135666	0.361557	0.0174356	1.13043	0.0736073	0.89229	0.93982	0.89737	0.909827	0.0260989	4.2	0.08915	0.05797	0.0556	0.0675733	0.0187235	2.1	0.65187	0.61716	0.62036	0.629797	0.0191829
2.11667	0.00295	0.00622	0.00377	0.03334	0.0145	0.04043	0.3447	0.3679	0.37843	1.2115	1.13117	1.06385	0.00431333	0.00170136	0.0294233	0.0134014	0.363677	0.017257	1.13551	0.0739205	0.8948	0.94154	0.89902	0.911787	0.0258534	4.23333	0.08956	0.05804	0.05558	0.0677267	0.0189482	2.11667	0.65527	0.62214	0.62367	0.633693	0.0187016
2.13333	0.00305	0.00566	0.00325	0.03322	0.01444	0.04133	0.3469	0.3709	0.38102	1.21644	1.13604	1.06896	0.00398667	0.0014526	0.0296633	0.0137933	0.366273	0.0175242	1.14048	0.0738402	0.89439	0.94374	0.89979	0.91264	0.0270684	4.26667	0.0896	0.05853	0.05621	0.0681133	0.0186441	2.13333	0.65945	0.62614	0.628	0.637863	0.0187177
2.15	0.0027	0.00595	0.00392	0.03429	0.01455	0.04121	0.34948	0.37348	0.38323	1.2204	1.14368	1.07452	0.00419	0.00164174	0.0300167	0.0138342	0.36873	0.0173692	1.1462	0.0729726	0.89686	0.94577	0.90229	0.914973	0.0268085	4.3	0.08959	0.05837	0.05602	0.0679933	0.0187401	2.15	0.66242	0.63011	0.63076	0.641097	0.0184694
2.16667	0.00289	0.00515	0.00362	0.03439	0.01475	0.04194	0.35145	0.376	0.38511	1.22759	1.1477	1.07898	0.00388667	0.00115336	0.03036	0.0140358	0.370853	0.0174102	1.15142	0.0743749	0.89864	0.94643	0.90266	0.91591	0.0265074	4.33333	0.08978	0.0582	0.0563	0.0680933	0.0188052	2.16667	0.66551	0.63386	0.63515	0.64484	0.0179124
2.18333	0.00311	0.00581	0.00434	0.03454	0.01462	0.04219	0.354	0.37927	0.38719	1.23002	1.15258	1.08596	0.00442	0.00135178	0.03045	0.0142328	0.373487	0.0173343	1.15619	0.0720977	0.89994	0.94825	0.90368	0.91729	0.0268773	4.36667	0.08983	0.05852	0.05647	0.0682733	0.0186967	2.18333	0.66973	0.63816	0.63894	0.648943	0.018006
2.2	0.00279	0.00562	0.00372	0.03485	0.01525	0.04217	0.35608	0.38167	0.38876	1.23541	1.15739	1.08966	0.00404333	0.00144244	0.0307567	0.013919	0.375503	0.0171906	1.16082	0.0729355	0.90218	0.95072	0.90523	0.919377	0.0271869	4.4	0.09005	0.05845	0.05631	0.06827	0.0188924	2.2	0.67317	0.6419	0.64241	0.652493	0.0179083
2.21667	0.0028	0.00575	0.00407	0.03499	0.01555	0.04282	0.35746	0.38472	0.39124	1.23913	1.16291	1.09518	0.00420667	0.00147974	0.03112	0.0140409	0.377807	0.0179198	1.16574	0.0720167	0.90325	0.95109	0.90658	0.920307	0.0267111	4.43333	0.09038	0.05855	0.05675	0.06856	0.0189181	2.21667	0.67782	0.64581	0.64605	0.65656	0.0184121
2.23333	0.00289	0.00612	0.00369	0.03592	0.01543	0.04355	0.35997	0.38704	0.39309	1.24573	1.16858	1.10081	0.00423333	0.00168215	0.0316333	0.0145418	0.380033	0.0176367	1.17171	0.0725106	0.90484	0.95435	0.90755	0.922247	0.0278353	4.46667	0.09048	0.0592	0.05678	0.06882	0.0187971	2.23333	0.68142	0.64943	0.6497	0.660183	0.018392
2.25	0.00286	0.00573	0.00406	0.03582	0.01571	0.04375	0.36203	0.39014	0.39502	1.25249	1.17269	1.10716	0.00421667	0.0014414	0.03176	0.0144542	0.382397	0.017806	1.17745	0.0727817	0.90559	0.95505	0.9089	0.92318	0.0276498	4.5	0.0905	0.05903	0.05701	0.0688467	0.0187795	2.25	0.68487	0.65274	0.65307	0.66356	0.0184557
2.26667	0.0033	0.00561	0.00362	0.03587	0.01504	0.04354	0.36492	0.39193	0.39742	1.25434	1.17762	1.11085	0.00417667	0.00125157	0.0314833	0.0147477	0.384757	0.017397	1.18094	0.0718025	0.9077	0.95738	0.90967	0.924917	0.0281313	4.53333	0.09054	0.05843	0.0566	0.0685233	0.0190889	2.26667	0.68861	0.65744	0.65671	0.667587	0.0182104
2.28333	0.00313	0.00615	0.00433	0.03647	0.01569	0.04436	0.36618	0.39544	0.39952	1.25999	1.18221	1.11722	0.00453667	0.00152057	0.0321733	0.0148101	0.387047	0.0181858	1.18647	0.0714804	0.90867	0.95797	0.91212	0.926253	0.0275216	4.56667	0.09068	0.05914	0.05675	0.0688567	0.0189373	2.28333	0.69156	0.6612	0.65992	0.670893	0.0179093
2.3	0.00286	0.00624	0.00375	0.03649	0.01537	0.04487	0.36855	0.39776	0.40185	1.26599	1.18713	1.12169	0.00428333	0.00175198	0.0322433	0.0152016	0.389387	0.0181606	1.1916	0.0722539	0.91059	0.959	0.91223	0.927273	0.0274883	4.6	0.09115	0.05875	0.05673	0.0688767	0.0193157	2.3	0.6944	0.66496	0.66424	0.674533	0.0172088
2.31667	0.00288	0.00626	0.00396	0.0369	0.01588	0.04536	0.37112	0.40056	0.40357	1.27008	1.19154	1.12753	0.00436667	0.00172631	0.0327133	0.0151794	0.39175	0.0179294	1.19638	0.0713983	0.91151	0.96158	0.91382	0.92897	0.0282647	4.63333	0.09107	0.05897	0.05735	0.06913	0.0190179	2.31667	0.69856	0.66838	0.66765	0.678197	0.0176389
2.33333	0.00307	0.00546	0.00427	0.03736	0.01619	0.0456	0.37271	0.40367	0.40534	1.27612	1.19624	1.13263	0.00426667	0.001195	0.03305	0.0151713	0.393907	0.0183758	1.20166	0.0718986	0.91348	0.96294	0.91545	0.930623	0.0280044	4.66667	0.09101	0.0589	0.05725	0.0690533	0.0190329	2.33333	0.7027	0.6725	0.67061	0.681937	0.0180064
2.35	0.00319	0.00553	0.00387	0.03708	0.01637	0.04557	0.37533	0.40609	0.40754	1.27989	1.20193	1.13609	0.00419667	0.00120372	0.0330067	0.0150201	0.39632	0.0181923	1.20597	0.0719851	0.91432	0.96488	0.91674	0.93198	0.0285179	4.7	0.09208	0.05862	0.05721	0.0693033	0.0197378	2.35	0.70642	0.6771	0.67422	0.685913	0.0178176
2.36667	0.00296	0.00622	0.00367	0.03827	0.01632	0.04607	0.37738	0.40889	0.40947	1.28351	1.20749	1.14218	0.00428333	0.00171436	0.0335533	0.0154257	0.39858	0.018362	1.21106	0.0707326	0.91741	0.96581	0.91681	0.933343	0.0281186	4.73333	0.09201	0.05974	0.05719	0.0696467	0.0194091	2.36667	0.70977	0.67998	0.67735	0.689033	0.0180066
2.38333	0.00276	0.00605	0.00389	0.03819	0.0163	0.04663	0.37936	0.41193	0.41148	1.28777	1.21238	1.14805	0.00423333	0.00167166	0.0337067	0.0156542	0.400923	0.0186757	1.21607	0.0699329	0.91724	0.96653	0.9189	0.934223	0.0279907	4.76667	0.09183	0.05943	0.05744	0.0695667	0.0193063	2.38333	0.71395	0.68354	0.68109	0.69286	0.0183055
2.4	0.00313	0.00581	0.00416	0.03846	0.01737	0.04685	0.38124	0.41322	0.41393	1.29445	1.21572	1.15271	0.00436667	0.0013519	0.0342267	0.0151891	0.402797	0.018672	1.22096	0.0710151	0.91909	0.96735	0.91989	0.935443	0.0276349	4.8	0.09165	0.05902	0.05769	0.0694533	0.0192344	2.4	0.71718	0.68698	0.68475	0.696303	0.0181141
2.41667	0.00339	0.00569	0.00464	0.03834	0.0172	0.0473	0.3839	0.41659	0.41591	1.29913	1.22118	1.15684	0.00457333	0.00115145	0.03428	0.0154553	0.405467	0.0186804	1.22572	0.0712534	0.92013	0.96975	0.92138	0.937087	0.0282942	4.83333	0.09241	0.05981	0.05744	0.0698867	0.0195417	2.41667	0.72133	0.69141	0.6885	0.700413	0.0181727
2.43333	0.003	0.00615	0.0041	0.03868	0.01699	0.04779	0.38585	0.41911	0.41819	1.304	1.2255	1.16193	0.00441667	0.0015987	0.0344867	0.0158224	0.407717	0.0189427	1.23048	0.0711656	0.92134	0.97115	0.92163	0.93804	0.0286745	4.86667	0.09224	0.05978	0.0577	0.0699067	0.0193692	2.43333	0.72411	0.69595	0.69116	0.70374	0.0178028
2.45	0.00299	0.00596	0.00409	0.04003	0.01751	0.04844	0.38774	0.42169	0.41983	1.30653	1.23054	1.16806	0.00434667	0.00150154	0.0353267	0.0159924	0.409753	0.0190868	1.23504	0.0693448	0.92273	0.97344	0.92315	0.939773	0.0291569	4.9	0.09284	0.05996	0.05744	0.07008	0.019751	2.45	0.72794	0.69854	0.6951	0.707193	0.0180493
2.46667	0.00331	0.00573	0.0044	0.03975	0.01733	0.04837	0.39003	0.42414	0.4218	1.31285	1.23678	1.17231	0.00448	0.00121198	0.03515	0.0160231	0.41199	0.0190539	1.24065	0.0703497	0.92415	0.97378	0.92456	0.94083	0.0285363	4.93333	0.09199	0.05973	0.05777	0.06983	0.0192161	2.46667	0.73142	0.70239	0.69923	0.711013	0.0177432
2.48333	0.00329	0.00586	0.00422	0.03996	0.01792	0.04963	0.39131	0.42673	0.42358	1.31627	1.23965	1.1772	0.00445667	0.00130124	0.0358367	0.0162522	0.413873	0.0196038	1.24437	0.0696552	0.92546	0.97497	0.92487	0.941767	0.0287564	4.96667	0.09214	0.05935	0.05756	0.0696833	0.0194686	2.48333	0.73445	0.70661	0.70246	0.714507	0.0173956
2.5	0.00287	0.00589	0.00463	0.04037	0.0175	0.04911	0.39412	0.42898	0.42546	1.32052	1.24435	1.18209	0.00446333	0.00151688	0.03566	0.0163229	0.416187	0.0191912	1.24899	0.0693314	0.92656	0.97541	0.92625	0.94274	0.0282935	5	0.0925	0.05977	0.0582	0.0701567	0.0193658	2.5	0.73829	0.70996	0.70495	0.717733	0.017978
2.51667	0.00294	0.00575	0.00412	0.0404	0.01818	0.04945	0.39657	0.43223	0.42782	1.32451	1.24964	1.18819	0.00427	0.00141099	0.03601	0.0160906	0.418873	0.0194407	1.25411	0.06827	0.92797	0.97638	0.92821	0.944187	0.0278805	5.03333	0.09347	0.06028	0.05796	0.07057	0.0198659	2.51667	0.74047	0.71343	0.71039	0.72143	0.016559
2.53333	0.00308	0.00609	0.00422	0.04082	0.01772	0.04968	0.3977	0.43441	0.42976	1.32923	1.25348	1.19234	0.00446333	0.00151968	0.0360733	0.0165003	0.420623	0.0199879	1.25835	0.0685748	0.92835	0.97916	0.92881	0.94544	0.0292033	5.06667	0.09314	0.06052	0.05811	0.07059	0.019566	2.53333	0.74545	0.71676	0.71244	0.724883	0.0179418
2.55	0.00326	0.00601	0.00418	0.04151	0.01769	0.05072	0.40057	0.43698	0.43195	1.33392	1.25811	1.19623	0.00448333	0.00139987	0.03664	0.017045	0.423167	0.0197302	1.26275	0.0689623	0.93038	0.97938	0.93052	0.94676	0.0282498	5.1	0.09303	0.05979	0.05768	0.0701667	0.0198283	2.55	0.74811	0.72188	0.71603	0.728673	0.0170849
2.56667	0.00365	0.00621	0.00431	0.0414	0.01794	0.05074	0.40184	0.44003	0.43405	1.33748	1.26311	1.20223	0.00472333	0.00132911	0.0366933	0.016899	0.425307	0.0205415	1.26761	0.067737	0.93199	0.98162	0.93086	0.948157	0.0289856	5.13333	0.09345	0.0601	0.05817	0.0705733	0.0198353	2.56667	0.75187	0.72479	0.71955	0.73207	0.0173463
2.58333	0.00332	0.00569	0.00451	0.04161	0.01837	0.05132	0.40438	0.44229	0.43535	1.34365	1.26874	1.20657	0.00450667	0.001185	0.0371	0.0169316	0.42734	0.0201845	1.27299	0.0686386	0.93225	0.98144	0.93273	0.948807	0.0282623	5.16667	0.09305	0.06057	0.05809	0.07057	0.0195077	2.58333	0.75548	0.72872	0.72214	0.735447	0.0176586
2.6	0.00341	0.006	0.0045	0.04192	0.01843	0.05204	0.40709	0.44489	0.43706	1.34611	1.27163	1.21167	0.00463667	0.0013004	0.0374633	0.0172425	0.42968	0.0199514	1.27647	0.0673506	0.93494	0.98251	0.93374	0.950397	0.0278174	5.2	0.0934	0.06027	0.05796	0.0705433	0.0198281	2.6	0.75923	0.73138	0.72605	0.738887	0.0178183
2.61667	0.00323	0.00591	0.00414	0.04266	0.01926	0.05219	0.40875	0.44786	0.44025	1.35086	1.27753	1.21821	0.00442667	0.0013628	0.0380367	0.0169448	0.432287	0.0207355	1.2822	0.0664482	0.93536	0.98448	0.93559	0.95181	0.0282933	5.23333	0.09423	0.06017	0.05815	0.07085	0.0202728	2.61667	0.76138	0.7362	0.72947	0.74235	0.0168205
2.63333	0.00369	0.00582	0.00446	0.04268	0.01868	0.05245	0.41059	0.44946	0.44176	1.35561	1.28061	1.21981	0.00465667	0.00107853	0.0379367	0.0173775	0.433937	0.0205821	1.28534	0.0680236	0.93715	0.98531	0.93632	0.952927	0.0280479	5.26667	0.09371	0.06082	0.0586	0.0710433	0.0196613	2.63333	0.7655	0.73901	0.73226	0.74559	0.0175698
2.65	0.00341	0.00572	0.00469	0.04289	0.01905	0.05225	0.41284	0.45158	0.44316	1.36073	1.28443	1.22593	0.00460667	0.00115725	0.0380633	0.0171182	0.43586	0.0203756	1.29036	0.0675956	0.93725	0.98631	0.93649	0.95335	0.0285467	5.3	0.09389	0.06082	0.0585	0.07107	0.0197967	2.65	0.76879	0.74204	0.73604	0.748957	0.0174362
2.66667	0.00334	0.00612	0.00449	0.04355	0.0194	0.05303	0.41507	0.45501	0.44508	1.36292	1.28777	1.23075	0.00465	0.00139689	0.03866	0.0173401	0.438387	0.0207943	1.29381	0.0662919	0.93945	0.9881	0.93749	0.955013	0.0286706	5.33333	0.09409	0.06082	0.05892	0.0712767	0.0197798	2.66667	0.7739	0.74598	0.73952	0.753133	0.0182722
2.68333	0.00366	0.00637	0.00446	0.04406	0.0194	0.0537	0.41685	0.4577	0.44736	1.3685	1.2952	1.23556	0.00483	0.00139237	0.0390533	0.0176896	0.440637	0.0212387	1.29975	0.0665869	0.9398	0.98857	0.93898	0.955783	0.028397	5.36667	0.09409	0.06116	0.05885	0.0713667	0.0197128	2.68333	0.77507	0.74905	0.74197	0.755363	0.0174297
2.7	0.00283	0.00602	0.00456	0.04365	0.01968	0.05427	0.41889	0.46004	0.44988	1.3729	1.29982	1.23992	0.00447	0.0015969	0.0392	0.0177192	0.442937	0.0214357	1.30421	0.0665988	0.94184	0.9913	0.93937	0.957503	0.0292948	5.4	0.09415	0.06101	0.05864	0.0712667	0.0198529	2.7	0.78016	0.75318	0.74651	0.75995	0.0178173
2.71667	0.00323	0.00649	0.00472	0.04415	0.01962	0.05426	0.42075	0.46245	0.45118	1.37665	1.30198	1.24402	0.00481333	0.001632	0.0393433	0.0178132	0.444793	0.0215712	1.30755	0.0664902	0.94324	0.9924	0.94092	0.958853	0.0290754	5.43333	0.09442	0.06093	0.05897	0.07144	0.0199254	2.71667	0.78241	0.7568	0.74901	0.76274	0.0174743
2.73333	0.00367	0.00637	0.0045	0.04436	0.02042	0.05437	0.4231	0.46469	0.45295	1.38117	1.30741	1.24807	0.00484667	0.00138298	0.0397167	0.0174448	0.446913	0.0214421	1.31222	0.0666801	0.94388	0.99299	0.94091	0.95926	0.0292488	5.46667	0.09453	0.06077	0.05822	0.0711733	0.0202676	2.73333	0.78606	0.76008	0.75227	0.766137	0.0176905
2.75	0.00357	0.0062	0.00486	0.04462	0.02032	0.05496	0.42446	0.46699	0.4559	1.38595	1.31094	1.25298	0.00487667	0.00131508	0.0399667	0.0177826	0.449117	0.0220615	1.31662	0.0666669	0.944	0.99499	0.94287	0.96062	0.0297707	5.5	0.09468	0.06063	0.0586	0.0713033	0.0202702	2.75	0.78869	0.76465	0.75603	0.76979	0.0169258
2.76667	0.00337	0.00645	0.00523	0.04513	0.02031	0.05554	0.42662	0.47044	0.45715	1.3885	1.31398	1.25742	0.00501667	0.00155104	0.0403267	0.0180995	0.451403	0.0224681	1.31997	0.0657447	0.94606	0.99559	0.94289	0.961513	0.0295538	5.53333	0.09499	0.06085	0.05869	0.07151	0.0203629	2.76667	0.79244	0.76718	0.75877	0.772797	0.0175236
2.78333	0.00372	0.00608	0.00512	0.04549	0.02016	0.05635	0.42933	0.47307	0.45948	1.39269	1.321	1.26178	0.00497333	0.00118682	0.0406667	0.0185709	0.45396	0.0223864	1.32516	0.0655539	0.94659	0.99526	0.94584	0.962563	0.0283186	5.56667	0.09532	0.06121	0.05929	0.07194	0.0202704	2.78333	0.79515	0.77228	0.76341	0.776947	0.0163765
2.8	0.0036	0.006	0.00483	0.04566	0.02072	0.0561	0.43112	0.47614	0.46131	1.39633	1.32419	1.26602	0.00481	0.00120012	0.0408267	0.0181785	0.45619	0.0229426	1.32885	0.0652797	0.9481	0.99722	0.94618	0.963833	0.0289296	5.6	0.09505	0.06121	0.05944	0.0719	0.020068	2.8	0.79879	0.77447	0.76606	0.779773	0.0169973
2.81667	0.0033	0.00647	0.00523	0.04634	0.0209	0.05693	0.43292	0.47846	0.46295	1.39986	1.32831	1.27184	0.005	0.00159747	0.04139	0.018518	0.45811	0.0231526	1.33334	0.0641579	0.9479	0.99808	0.94725	0.96441	0.0291609	5.63333	0.0955	0.0611	0.05953	0.0720433	0.0203292	2.81667	0.80202	0.7784	0.76906	0.78316	0.0169877
2.83333	0.00347	0.00642	0.00515	0.04611	0.02107	0.05707	0.43587	0.48058	0.46549	1.40523	1.33086	1.27667	0.00501333	0.00147974	0.0414167	0.0184532	0.460647	0.0227451	1.33759	0.0645434	0.95092	1.00047	0.94756	0.966317	0.0296253	5.66667	0.09552	0.06169	0.05912	0.07211	0.0203143	2.83333	0.80639	0.78128	0.77143	0.786367	0.0180265
2.85	0.00309	0.0061	0.00508	0.04661	0.02148	0.05789	0.4374	0.48308	0.46737	1.409	1.33601	1.28024	0.00475667	0.00153083	0.0419933	0.0186389	0.462617	0.023208	1.34175	0.0645716	0.95029	1.00137	0.94836	0.966673	0.0300637	5.7	0.09573	0.06182	0.05948	0.0723433	0.0202872	2.85	0.81038	0.7855	0.77499	0.79029	0.0181747
2.86667	0.00372	0.00627	0.00476	0.04684	0.02125	0.05784	0.43928	0.48472	0.4686	1.41517	1.33955	1.2845	0.00491667	0.0012822	0.0419767	0.0187735	0.4642	0.0230373	1.34641	0.0656043	0.95267	1.00251	0.9504	0.968527	0.0294523	5.73333	0.09576	0.06138	0.05917	0.0721033	0.0205171	2.86667	0.81264	0.78738	0.77789	0.792637	0.0179615
2.88333	0.00352	0.00603	0.00512	0.04684	0.02136	0.0582	0.44101	0.48762	0.47065	1.41531	1.34502	1.28781	0.00489	0.00127071	0.0421333	0.0188656	0.466427	0.0235903	1.34938	0.0638617	0.95376	1.00307	0.95125	0.96936	0.0292207	5.76667	0.09615	0.06152	0.0594	0.0723567	0.0206329	2.88333	0.81539	0.79203	0.78222	0.796547	0.01704
2.9	0.00363	0.0059	0.00525	0.04791	0.02146	0.059	0.44276	0.48977	0.47235	1.42126	1.34793	1.29381	0.00492667	0.00116903	0.04279	0.0192866	0.468293	0.0237661	1.35433	0.0639658	0.95502	1.00422	0.9527	0.970647	0.0290985	5.8	0.09618	0.06141	0.05932	0.0723033	0.0207042	2.9	0.81792	0.79486	0.78452	0.7991	0.0170989
2.91667	0.00367	0.00595	0.0051	0.04781	0.02152	0.05898	0.4451	0.49254	0.47452	1.42496	1.35277	1.29787	0.00490667	0.00115223	0.04277	0.0192319	0.47072	0.0239472	1.35853	0.0637407	0.956	1.00612	0.95282	0.971647	0.0298971	5.83333	0.09619	0.06153	0.05915	0.07229	0.0207322	2.91667	0.82138	0.79883	0.78805	0.802753	0.0170078
2.93333	0.00367	0.00596	0.00502	0.04862	0.02177	0.05908	0.44716	0.49544	0.47643	1.42741	1.35744	1.30157	0.00488333	0.0011511	0.0431567	0.0192456	0.47301	0.024321	1.36214	0.0630515	0.95666	1.00663	0.95322	0.97217	0.0298928	5.86667	0.09646	0.06167	0.05892	0.07235	0.0209251	2.93333	0.82515	0.80124	0.79244	0.806277	0.0169267
2.95	0.00349	0.00611	0.00554	0.04884	0.02187	0.05974	0.44919	0.49737	0.47758	1.43247	1.35849	1.30592	0.00504667	0.00137791	0.0434833	0.019495	0.474713	0.0242176	1.36563	0.0635761	0.95708	1.00809	0.95537	0.973513	0.0299565	5.9	0.09641	0.06199	0.05918	0.0725267	0.0207312	2.95	0.82819	0.80429	0.79554	0.80934	0.0169007
2.96667	0.00352	0.00561	0.00509	0.04884	0.02211	0.05997	0.45097	0.50014	0.47976	1.43442	1.36135	1.31055	0.00474	0.00108807	0.04364	0.0194583	0.476957	0.0247046	1.36877	0.0622678	0.95827	1.00809	0.9546	0.973653	0.0298794	5.93333	0.09637	0.0622	0.05994	0.0728367	0.0204118	2.96667	0.83182	0.80837	0.79745	0.812547	0.0175615
2.98333	0.00368	0.00608	0.00561	0.04905	0.02201	0.06067	0.45327	0.50237	0.48276	1.43946	1.3691	1.31471	0.00512333	0.00127186	0.04391	0.0198359	0.479467	0.0247151	1.37442	0.0625451	0.95859	1.01149	0.95665	0.975577	0.031117	5.96667	0.09623	0.06224	0.0601	0.0728567	0.0202702	2.98333	0.83413	0.81271	0.80102	0.815953	0.0167916
3	0.00307	0.00623	0.00509	0.04927	0.02241	0.06064	0.45536	0.50444	0.48387	1.44272	1.37161	1.31956	0.00479667	0.00160029	0.0441067	0.0196311	0.481223	0.0246468	1.37796	0.0618253	0.96039	1.011	0.95749	0.976293	0.0300918	6	0.09663	0.06229	0.05979	0.0729033	0.0205859	3	0.83747	0.81577	0.80356	0.818933	0.0171749
3.01667	0.00339	0.00606	0.00496	0.04978	0.02274	0.06139	0.45737	0.50763	0.48634	1.44664	1.37557	1.32417	0.00480333	0.00134188	0.0446367	0.0198317	0.48378	0.0252276	1.38213	0.0614977	0.96241	1.01159	0.95739	0.97713	0.0299486	6.03333	0.09738	0.06211	0.05956	0.0730167	0.0211378	3.01667	0.84036	0.81878	0.80689	0.82201	0.0169672
3.03333	0.00364	0.00611	0.00524	0.05003	0.02289	0.06187	0.45898	0.50993	0.48777	1.44907	1.37678	1.32605	0.00499667	0.00125285	0.04493	0.0199842	0.48556	0.0255468	1.38397	0.0618241	0.96303	1.01276	0.95934	0.978377	0.0298339	6.06667	0.09679	0.06249	0.05995	0.0730767	0.0205756	3.03333	0.84508	0.82258	0.81071	0.826123	0.0174568
3.05	0.00367	0.00629	0.0051	0.05008	0.02269	0.06186	0.46112	0.51177	0.48976	1.45157	1.38293	1.33056	0.00502	0.00131183	0.0448767	0.0200967	0.48755	0.0253972	1.38835	0.060687	0.96478	1.01493	0.96074	0.98015	0.030188	6.1	0.09696	0.06235	0.0599	0.07307	0.0207256	3.05	0.84708	0.82545	0.81433	0.828953	0.0166537
3.06667	0.00375	0.00599	0.00515	0.05103	0.0235	0.06224	0.46311	0.51465	0.49156	1.45673	1.38815	1.33573	0.00496333	0.00113161	0.04559	0.0199347	0.489773	0.0258164	1.39354	0.0606796	0.96596	1.01461	0.96153	0.9807	0.0294503	6.13333	0.09722	0.06231	0.05999	0.0731733	0.0208573	3.06667	0.85094	0.82955	0.81555	0.832013	0.0178231
3.08333	0.00382	0.00603	0.00529	0.05125	0.02325	0.06229	0.46466	0.51638	0.49353	1.46031	1.38967	1.33878	0.00504667	0.00112491	0.0455967	0.0201246	0.491523	0.0259183	1.39625	0.0610319	0.96524	1.01692	0.96259	0.981583	0.0306311	6.16667	0.09708	0.06258	0.05984	0.0731667	0.0207548	3.08333	0.85202	0.83159	0.81956	0.83439	0.0164101
3.1	0.00362	0.00626	0.00561	0.05113	0.02342	0.06307	0.46652	0.52001	0.49556	1.4665	1.39418	1.34403	0.00516333	0.00137551	0.0458733	0.020341	0.49403	0.0267778	1.40157	0.0615685	0.96666	1.01856	0.96285	0.98269	0.0311227	6.2	0.09767	0.06252	0.06037	0.07352	0.0209421	3.1	0.85555	0.83493	0.8232	0.837893	0.0163773
3.11667	0.00413	0.00578	0.00545	0.05156	0.02343	0.06386	0.46854	0.52248	0.49653	1.46785	1.39866	1.34813	0.00512	0.000873098	0.0462833	0.0207251	0.49585	0.0269764	1.40488	0.0601019	0.96824	1.01873	0.96373	0.983567	0.0305357	6.23333	0.09776	0.06283	0.06006	0.07355	0.0210122	3.11667	0.85995	0.83757	0.82623	0.84125	0.0171586
3.13333	0.00404	0.00654	0.00545	0.05233	0.02342	0.06394	0.47067	0.52405	0.49864	1.47062	1.40211	1.35034	0.00534333	0.00125341	0.0465633	0.0208664	0.497787	0.0267002	1.40769	0.0603338	0.96884	1.01879	0.96454	0.984057	0.0301567	6.26667	0.09748	0.0629	0.06002	0.0734667	0.020846	3.13333	0.86314	0.84139	0.82924	0.84459	0.0171751
3.15	0.00392	0.00592	0.00541	0.05193	0.02397	0.06384	0.47297	0.52638	0.50063	1.47551	1.40721	1.35514	0.00508333	0.00103925	0.04658	0.0204663	0.499993	0.0267107	1.41262	0.0603671	0.96968	1.02005	0.96471	0.984813	0.0306169	6.3	0.09791	0.06261	0.06045	0.0736567	0.0210318	3.15	0.86601	0.84484	0.83169	0.847513	0.0173155
3.16667	0.00359	0.0061	0.00527	0.05215	0.02406	0.06503	0.4743	0.52911	0.50317	1.47874	1.41035	1.35868	0.00498667	0.00127876	0.04708	0.0209503	0.502193	0.027418	1.41592	0.0602237	0.9707	1.02133	0.96648	0.98617	0.0305225	6.33333	0.09775	0.06292	0.0608	0.0738233	0.0207482	3.16667	0.86852	0.84875	0.83525	0.85084	0.0167332
3.18333	0.00376	0.00597	0.00547	0.05232	0.02458	0.06519	0.47674	0.53178	0.50474	1.48061	1.41246	1.36186	0.00506667	0.00115889	0.0473633	0.0207538	0.50442	0.0275214	1.41831	0.0595908	0.97223	1.02244	0.96744	0.98737	0.0304658	6.36667	0.0983	0.06286	0.06048	0.07388	0.0211818	3.18333	0.87255	0.85205	0.83787	0.854157	0.0174357
3.2	0.00362	0.00594	0.00525	0.05267	0.02473	0.06523	0.47818	0.53308	0.50577	1.48575	1.41632	1.36658	0.00493667	0.00119132	0.0475433	0.020731	0.505677	0.0274501	1.42288	0.0598555	0.97209	1.02378	0.96843	0.9881	0.0309539	6.4	0.09794	0.06333	0.06044	0.0739033	0.0208665	3.2	0.87546	0.85463	0.84139	0.85716	0.0171753
3.21667	0.00408	0.00602	0.00523	0.05336	0.02459	0.06623	0.48016	0.53659	0.50856	1.48993	1.41994	1.36988	0.00511	0.000975551	0.04806	0.0213199	0.508437	0.0282152	1.42658	0.0603001	0.97252	1.02339	0.96908	0.98833	0.0304115	6.43333	0.098	0.06317	0.0606	0.0739233	0.0208906	3.21667	0.87832	0.85765	0.84509	0.860353	0.0167791
3.23333	0.00363	0.00679	0.00577	0.05366	0.02522	0.0664	0.48258	0.53887	0.50996	1.49102	1.42481	1.37328	0.00539667	0.00161274	0.0484267	0.0210829	0.51047	0.0281485	1.4297	0.0590223	0.97404	1.02473	0.97052	0.989763	0.0303331	6.46667	0.09841	0.0634	0.06039	0.0740667	0.0211356	3.23333	0.88105	0.8619	0.84688	0.863277	0.0171265
3.25	0.00393	0.00571	0.00562	0.05427	0.02486	0.06692	0.48424	0.54098	0.5119	1.49612	1.42883	1.37768	0.00508667	0.00100271	0.0486833	0.0215794	0.512373	0.028373	1.43421	0.059403	0.97549	1.02444	0.97104	0.990323	0.0296296	6.5	0.09836	0.06282	0.06067	0.07395	0.021167	3.25	0.88425	0.86375	0.85094	0.866313	0.0168023
3.26667	0.00348	0.0065	0.00535	0.05475	0.02501	0.06719	0.48593	0.54317	0.51358	1.50087	1.43273	1.38057	0.00511	0.00152424	0.0489833	0.0216732	0.514227	0.0286255	1.43806	0.0603266	0.97664	1.02701	0.97215	0.991933	0.0304601	6.53333	0.09899	0.06292	0.0613	0.0744033	0.0213081	3.26667	0.88762	0.86803	0.85295	0.869533	0.0173838
3.28333	0.00392	0.00602	0.00555	0.05427	0.025	0.06757	0.48876	0.54565	0.51494	1.50091	1.43397	1.3857	0.00516333	0.0011021	0.0489467	0.0217785	0.51645	0.028475	1.44019	0.0578566	0.97783	1.02822	0.97333	0.993127	0.0304749	6.56667	0.09893	0.06321	0.06076	0.0743	0.0213654	3.28333	0.89006	0.87121	0.85636	0.872543	0.0168895
3.3	0.00363	0.0058	0.00586	0.05464	0.02513	0.06715	0.48967	0.54779	0.51685	1.50476	1.43901	1.39175	0.00509667	0.00127052	0.0489733	0.0215755	0.518103	0.0290803	1.44517	0.0567565	0.97804	1.02765	0.9729	0.992863	0.0302356	6.6	0.09855	0.06329	0.06063	0.0741567	0.0211671	3.3	0.89334	0.87328	0.85929	0.875303	0.0171149
3.31667	0.00372	0.00595	0.00583	0.05529	0.02538	0.06808	0.49167	0.54994	0.51864	1.50885	1.44037	1.393	0.00516667	0.00125429	0.0495833	0.0219145	0.520083	0.0291618	1.44741	0.0582447	0.97761	1.02972	0.9739	0.993743	0.0312119	6.63333	0.09908	0.06324	0.06052	0.07428	0.0215204	3.31667	0.89504	0.87845	0.86171	0.8784	0.0166651
3.33333	0.00404	0.00615	0.00626	0.05535	0.02551	0.06835	0.4933	0.55277	0.52084	1.51284	1.44445	1.39654	0.00548333	0.00125117	0.0497367	0.0219647	0.522303	0.029762	1.45128	0.0584498	0.97969	1.02988	0.97478	0.994783	0.0304936	6.66667	0.09939	0.0633	0.06096	0.07455	0.0215439	3.33333	0.89962	0.88166	0.86432	0.881867	0.0176509
3.35	0.0042	0.00629	0.00578	0.0557	0.02565	0.06934	0.49606	0.55581	0.5232	1.51498	1.44826	1.40186	0.00542333	0.00108969	0.05023	0.0223527	0.525023	0.0299167	1.45503	0.0568634	0.98125	1.03089	0.97557	0.995903	0.0304321	6.7	0.09927	0.06377	0.06129	0.0747767	0.0212481	3.35	0.90211	0.88445	0.86782	0.884793	0.0171476
3.36667	0.00326	0.00579	0.00588	0.05598	0.02606	0.06948	0.49675	0.55669	0.52436	1.5191	1.45052	1.40576	0.00497667	0.00148736	0.0505067	0.0222214	0.525933	0.030001	1.45846	0.0570857	0.9813	1.03168	0.97641	0.996463	0.0305964	6.73333	0.09988	0.06369	0.06147	0.0750133	0.0215638	3.36667	0.90528	0.88701	0.87109	0.887793	0.0171085
3.38333	0.00341	0.00637	0.00611	0.05661	0.02648	0.06958	0.49955	0.55948	0.52609	1.52308	1.45544	1.40829	0.00529667	0.00163906	0.05089	0.022112	0.528373	0.0300302	1.46227	0.057699	0.98291	1.03285	0.97651	0.997423	0.0308468	6.76667	0.09925	0.06383	0.06166	0.0749133	0.0211041	3.38333	0.90806	0.8895	0.87414	0.890567	0.0169851
3.4	0.00397	0.00637	0.0058	0.05653	0.02643	0.06994	0.50029	0.56151	0.52817	1.52686	1.45876	1.41033	0.00538	0.00125391	0.0509667	0.0222821	0.52999	0.0306506	1.46532	0.058541	0.98265	1.03272	0.97866	0.99801	0.0301259	6.8	0.09962	0.06388	0.06154	0.0750133	0.0213421	3.4	0.91151	0.89246	0.87746	0.89381	0.0170651
3.41667	0.00387	0.00662	0.00596	0.05662	0.02628	0.07055	0.50303	0.56458	0.5293	1.52721	1.46126	1.41404	0.00548333	0.00143563	0.05115	0.0226362	0.532303	0.0308847	1.4675	0.0568427	0.98365	1.03536	0.97747	0.998827	0.0317893	6.83333	0.09965	0.06364	0.06097	0.0747533	0.0216024	3.41667	0.91386	0.89602	0.87931	0.896397	0.0172781
3.43333	0.00377	0.00643	0.00576	0.05729	0.02635	0.07118	0.50473	0.56622	0.53182	1.53261	1.46583	1.41857	0.00532	0.00138351	0.0516067	0.022949	0.534257	0.0308173	1.47234	0.0572978	0.98453	1.03583	0.97883	0.99973	0.0313932	6.86667	0.10019	0.06349	0.06123	0.07497	0.0218704	3.43333	0.91716	0.90016	0.88223	0.89985	0.0174671
3.45	0.00408	0.00628	0.00575	0.05753	0.02693	0.0715	0.50633	0.56864	0.53399	1.53403	1.46868	1.42234	0.00537	0.00114817	0.0519867	0.0227962	0.53632	0.0312203	1.47502	0.056114	0.98585	1.03579	0.979	1.00021	0.0310001	6.9	0.09971	0.06401	0.06088	0.0748667	0.0215718	3.45	0.92029	0.90278	0.88532	0.902797	0.017485
3.46667	0.00386	0.00645	0.00621	0.0578	0.02713	0.07178	0.50909	0.57149	0.53473	1.53833	1.47299	1.42591	0.00550667	0.0014311	0.0522367	0.022839	0.538437	0.0313647	1.47908	0.0564566	0.98691	1.03717	0.97971	1.00126	0.0313038	6.93333	0.10018	0.06417	0.0614	0.07525	0.0216344	3.46667	0.92206	0.90623	0.88819	0.905493	0.016947
3.48333	0.00412	0.0063	0.00614	0.05795	0.02688	0.0722	0.50983	0.57396	0.53746	1.54104	1.47422	1.42851	0.00552	0.00121507	0.0523433	0.0231744	0.540417	0.0321671	1.48126	0.056594	0.987	1.0366	0.982	1.00187	0.0301837	6.96667	0.09971	0.06409	0.06124	0.0750133	0.0214354	3.48333	0.92583	0.90885	0.8914	0.908693	0.0172155
3.5	0.00408	0.00582	0.00604	0.05886	0.02721	0.07228	0.51184	0.57635	0.53818	1.54457	1.47815	1.43252	0.00531333	0.00107375	0.0527833	0.0231413	0.542123	0.0324353	1.48508	0.0563455	0.98708	1.03716	0.98074	1.00166	0.0309069	7	0.10038	0.06427	0.06203	0.07556	0.0215239	3.5	0.92811	0.91131	0.89384	0.911087	0.0171361
3.51667	0.00461	0.00658	0.00573	0.05887	0.0275	0.0727	0.51415	0.5782	0.54033	1.54573	1.48207	1.43664	0.00564	0.000988079	0.0530233	0.0231603	0.544227	0.0322023	1.48815	0.0547983	0.9898	1.03874	0.98157	1.00337	0.0309065	7.03333	0.1005	0.06431	0.06155	0.0754533	0.0217349	3.51667	0.93187	0.9133	0.89634	0.913837	0.0177711
3.53333	0.00406	0.00682	0.00633	0.05876	0.02812	0.07325	0.51537	0.58058	0.54238	1.54961	1.48454	1.44188	0.00573667	0.00147256	0.0533767	0.0230416	0.54611	0.0327646	1.49201	0.0542521	0.9897	1.03951	0.98287	1.00403	0.0309186	7.06667	0.10071	0.06466	0.06209	0.07582	0.0215936	3.53333	0.93527	0.91727	0.8998	0.917447	0.0177357
3.55	0.00391	0.00634	0.00659	0.05916	0.02802	0.07389	0.51719	0.58285	0.54335	1.55282	1.48907	1.44434	0.00561333	0.00148042	0.05369	0.0234191	0.547797	0.0330551	1.49541	0.0545172	0.99078	1.03977	0.98254	1.00436	0.0309386	7.1	0.10057	0.06457	0.06188	0.0756733	0.0216031	3.55	0.93705	0.92141	0.9024	0.920287	0.0173523
3.56667	0.004	0.00617	0.00597	0.05999	0.02811	0.07453	0.51986	0.58455	0.54593	1.55442	1.4928	1.44701	0.00538	0.00119929	0.05421	0.0237436	0.550113	0.0325473	1.49808	0.0538991	0.99274	1.04045	0.98434	1.00584	0.0302631	7.13333	0.10092	0.06475	0.06194	0.07587	0.0217394	3.56667	0.94022	0.92229	0.9053	0.922603	0.0174621
3.58333	0.00396	0.00651	0.00662	0.06025	0.0286	0.07413	0.52203	0.58685	0.54726	1.56071	1.49439	1.45102	0.00569667	0.001505	0.0543267	0.0233358	0.552047	0.032674	1.50204	0.0552437	0.99173	1.04268	0.98451	1.00631	0.0317064	7.16667	0.10097	0.06431	0.06222	0.0758333	0.0217941	3.58333	0.94283	0.92742	0.90702	0.925757	0.0179629
3.6	0.00407	0.00626	0.00583	0.06032	0.0283	0.07454	0.52342	0.58966	0.54999	1.55888	1.49698	1.45361	0.00538667	0.00116036	0.0543867	0.0236841	0.554357	0.0333352	1.50316	0.0529061	0.9921	1.04281	0.98385	1.00625	0.0319266	7.2	0.10126	0.06506	0.0624	0.07624	0.0217087	3.6	0.94492	0.92869	0.91143	0.928347	0.0167476
3.61667	0.00412	0.00589	0.00628	0.06078	0.02861	0.07504	0.52492	0.59153	0.55058	1.56501	1.50083	1.45694	0.00543	0.00115113	0.05481	0.0237838	0.555677	0.0335962	1.50759	0.0543515	0.99296	1.044	0.98466	1.00721	0.0321331	7.23333	0.1009	0.06442	0.06196	0.07576	0.0218066	3.61667	0.94898	0.933	0.91432	0.9321	0.0173475
3.63333	0.00446	0.0064	0.00614	0.06084	0.02876	0.07539	0.52712	0.59417	0.55318	1.56668	1.50324	1.46248	0.00566667	0.00105306	0.0549967	0.0238579	0.558157	0.0338009	1.5108	0.0525098	0.99389	1.04463	0.98547	1.008	0.0320035	7.26667	0.10125	0.06474	0.06217	0.0760533	0.0218588	3.63333	0.95154	0.93599	0.91636	0.93463	0.0176294
3.65	0.00399	0.00622	0.00627	0.06127	0.02872	0.07591	0.52916	0.59646	0.5548	1.57249	1.50756	1.46479	0.00549333	0.00130216	0.0553	0.0241548	0.56014	0.0339663	1.51495	0.0542286	0.99564	1.04534	0.98698	1.00932	0.0314933	7.3	0.10192	0.065	0.06267	0.07653	0.0220192	3.65	0.95356	0.93761	0.92045	0.937207	0.0165587
3.66667	0.00406	0.00654	0.00646	0.06155	0.02886	0.07593	0.53034	0.59862	0.55674	1.57525	1.50886	1.46853	0.00568667	0.0014093	0.0554467	0.0241212	0.5619	0.0344312	1.51755	0.0538877	0.99585	1.04583	0.98845	1.01004	0.0312122	7.33333	0.1016	0.06458	0.06272	0.0763	0.0219302	3.66667	0.95674	0.94161	0.92177	0.94004	0.0175378
3.68333	0.00445	0.00661	0.00639	0.06139	0.02901	0.07657	0.53255	0.60056	0.55852	1.57641	1.51529	1.47229	0.00581667	0.00118867	0.0556567	0.0242928	0.563877	0.03432	1.52133	0.0523221	0.99566	1.04731	0.98821	1.01039	0.032187	7.36667	0.10218	0.06478	0.06228	0.0764133	0.0223496	3.68333	0.96016	0.94461	0.92613	0.943633	0.017036
3.7	0.00442	0.00639	0.00619	0.0619	0.02956	0.07685	0.53507	0.60266	0.55926	1.57901	1.51617	1.47421	0.00566667	0.00108427	0.0561033	0.024172	0.565663	0.034247	1.52313	0.0527455	0.99702	1.04787	0.98993	1.01161	0.0316044	7.4	0.10111	0.06514	0.06252	0.0762567	0.0215634	3.7	0.9625	0.94623	0.92947	0.946067	0.0165156
3.71667	0.0042	0.00675	0.00662	0.06279	0.0297	0.07806	0.53629	0.60486	0.56156	1.58288	1.51903	1.47724	0.00585667	0.00143619	0.05685	0.0247211	0.56757	0.0346778	1.52638	0.0532025	0.99678	1.04914	0.98945	1.01179	0.032553	7.43333	0.10206	0.06515	0.06283	0.07668	0.0220103	3.71667	0.96546	0.94983	0.93145	0.948913	0.0170235
3.73333	0.00403	0.00658	0.00623	0.06291	0.02979	0.07785	0.53752	0.60747	0.56334	1.58544	1.52213	1.48048	0.00561333	0.00138233	0.05685	0.0245964	0.569443	0.0353721	1.52935	0.0528512	0.99909	1.04793	0.98972	1.01225	0.0312558	7.46667	0.10171	0.06539	0.06292	0.0766733	0.0217175	3.73333	0.96876	0.95258	0.93307	0.95147	0.0178709
3.75	0.00421	0.00653	0.00684	0.06279	0.02971	0.07753	0.54016	0.60996	0.56532	1.58783	1.52577	1.48087	0.00586	0.00143732	0.0566767	0.0244891	0.571813	0.0353501	1.53149	0.0537089	0.9996	1.04985	0.98998	1.01314	0.0321507	7.5	0.10215	0.06514	0.06261	0.0766333	0.0221343	3.75	0.97139	0.95478	0.9357	0.953957	0.0178592
3.76667	0.0047	0.00599	0.00696	0.06351	0.02986	0.07826	0.54159	0.613	0.5662	1.59082	1.52965	1.48652	0.00588333	0.00113377	0.05721	0.0248074	0.573597	0.0362751	1.53566	0.0524094	1.00086	1.05042	0.99063	1.01397	0.0319784	7.53333	0.10211	0.06521	0.06267	0.0766633	0.022074	3.76667	0.97469	0.95937	0.93896	0.957673	0.0179253
3.78333	0.00409	0.00657	0.00722	0.06346	0.03001	0.07886	0.54386	0.61406	0.5684	1.5916	1.5306	1.49053	0.00596	0.00165176	0.0574433	0.0249746	0.57544	0.0356256	1.53758	0.0508949	1.00021	1.05168	0.99217	1.01469	0.0322884	7.56667	0.10238	0.06573	0.06291	0.0770067	0.0220191	3.78333	0.97644	0.9611	0.94219	0.95991	0.017156
3.8	0.00484	0.00641	0.00659	0.06397	0.03045	0.07923	0.54489	0.61581	0.56988	1.59278	1.53443	1.49149	0.00594667	0.000962618	0.0578833	0.0249531	0.57686	0.0359715	1.53957	0.05084	1.00163	1.05108	0.99159	1.01477	0.0318464	7.6	0.10278	0.06506	0.06303	0.0769567	0.0223867	3.8	0.97916	0.96442	0.94302	0.9622	0.018172
3.81667	0.00446	0.00656	0.0069	0.06408	0.03071	0.07994	0.54747	0.61876	0.57195	1.59933	1.53641	1.49646	0.00597333	0.00132156	0.0582433	0.0251286	0.579393	0.0362232	1.54407	0.0518607	1.00269	1.05281	0.99196	1.01582	0.0324804	7.63333	0.10286	0.06535	0.06296	0.0770567	0.0223783	3.81667	0.98218	0.96767	0.94778	0.965877	0.01727
3.83333	0.00451	0.00677	0.00639	0.06476	0.03087	0.07989	0.54868	0.62119	0.5737	1.6022	1.54031	1.49787	0.00589	0.00121012	0.0585067	0.0251012	0.58119	0.0368307	1.54679	0.0524663	1.00341	1.05265	0.99343	1.0165	0.0317049	7.66667	0.10277	0.0656	0.06336	0.0772433	0.0221351	3.83333	0.98526	0.97017	0.95023	0.968553	0.0175709
3.85	0.00439	0.00732	0.00674	0.06449	0.03085	0.08017	0.55038	0.62289	0.57538	1.60219	1.54217	1.50025	0.00615	0.00155155	0.0585033	0.0251991	0.582883	0.0368327	1.5482	0.0512371	1.00445	1.05486	0.99313	1.01748	0.0328631	7.7	0.10315	0.06601	0.06293	0.0773633	0.0223849	3.85	0.98862	0.97325	0.9522	0.971357	0.0182837
3.86667	0.00408	0.00642	0.00699	0.06533	0.03149	0.08059	0.5531	0.62489	0.57757	1.60517	1.5462	1.50337	0.00583	0.00154211	0.0591367	0.0251291	0.585187	0.036496	1.55158	0.0511128	1.00418	1.05471	0.99414	1.01768	0.0324623	7.73333	0.1026	0.06581	0.06308	0.0771633	0.022071	3.86667	0.99123	0.97562	0.95488	0.97391	0.0182352
3.88333	0.00452	0.00695	0.00654	0.0655	0.03103	0.08105	0.55432	0.62756	0.57817	1.60719	1.54932	1.50954	0.00600333	0.00130086	0.0591933	0.0255994	0.586683	0.0373548	1.55535	0.0491035	1.00602	1.05644	0.99628	1.01958	0.032291	7.76667	0.10327	0.06578	0.06318	0.07741	0.0224331	3.88333	0.99232	0.97825	0.95869	0.97642	0.0168895
3.9	0.00417	0.00642	0.00741	0.06553	0.0318	0.0814	0.55634	0.63008	0.57961	1.61127	1.55253	1.51275	0.006	0.00166033	0.0595767	0.0253303	0.588677	0.0376968	1.55885	0.0495631	1.00599	1.05592	0.996	1.0193	0.032102	7.8	0.1032	0.06594	0.06326	0.0774667	0.022326	3.9	0.99648	0.98197	0.96042	0.979623	0.0181442
3.91667	0.00456	0.00705	0.00677	0.06594	0.03142	0.08217	0.55816	0.63133	0.58116	1.61238	1.55206	1.51295	0.00612667	0.00136398	0.0598433	0.0259185	0.590217	0.0374163	1.55913	0.0500906	1.00592	1.05675	0.99612	1.0196	0.0325467	7.83333	0.10361	0.06597	0.0629	0.0774933	0.0226697	3.91667	0.99928	0.98291	0.96352	0.981903	0.0179012
3.93333	0.004	0.00656	0.00733	0.06631	0.03175	0.08294	0.55968	0.63361	0.58388	1.61622	1.5541	1.51597	0.00596333	0.00174334	0.0603333	0.0261131	0.59239	0.0376925	1.5621	0.0506011	1.00726	1.05668	0.99797	1.02064	0.0315582	7.86667	0.10313	0.06618	0.06347	0.0775933	0.0221569	3.93333	1.00173	0.98638	0.96527	0.98446	0.0183057
3.95	0.00456	0.00651	0.00683	0.06584	0.03174	0.08264	0.56184	0.63698	0.58542	1.61809	1.55878	1.51998	0.00596667	0.00122867	0.0600733	0.0259354	0.594747	0.0384284	1.56562	0.049411	1.0083	1.05813	0.99745	1.02129	0.0323595	7.9	0.10325	0.06583	0.06333	0.07747	0.0223611	3.95	1.00389	0.99004	0.96848	0.98747	0.0178443
3.96667	0.0041	0.00702	0.00717	0.06633	0.0318	0.08291	0.56323	0.63822	0.58669	1.62573	1.56169	1.52294	0.00609667	0.00173079	0.0603467	0.0260751	0.596047	0.0383606	1.57012	0.0519109	1.00881	1.05888	0.99771	1.0218	0.0325883	7.93333	0.10374	0.06621	0.0633	0.07775	0.022555	3.96667	1.0063	0.99252	0.97165	0.990157	0.0174455
3.98333	0.00433	0.00698	0.00698	0.06736	0.03196	0.08362	0.5654	0.64017	0.58895	1.62359	1.56373	1.52634	0.00609667	0.00152998	0.06098	0.0264143	0.598173	0.0382288	1.57122	0.0490557	1.00929	1.05909	0.998	1.02213	0.0325051	7.96667	0.10387	0.06612	0.06351	0.0778333	0.0225861	3.98333	1.00938	0.9957	0.97352	0.992867	0.0180971
4	0.00467	0.00661	0.00739	0.0675	0.03253	0.08387	0.56663	0.64261	0.58985	1.62632	1.56588	1.5311	0.00622333	0.00140062	0.0613	0.0262255	0.599697	0.0389353	1.57443	0.0481828	1.01122	1.05993	0.99987	1.02367	0.0319079	8	0.10368	0.06692	0.06342	0.0780067	0.0223025	4	1.01265	0.99744	0.9762	0.99543	0.0183079
4.01667	0.00422	0.00702	0.0071	0.06767	0.03273	0.08391	0.56856	0.64474	0.59188	1.62833	1.5703	1.53041	0.00611333	0.00164016	0.0614367	0.0261532	0.601727	0.0390329	1.57635	0.0492392	1.01186	1.06068	1.00064	1.02439	0.031922	8.03333	0.10374	0.06621	0.06397	0.0779733	0.0223427	4.01667	1.01423	1.00136	0.97833	0.997973	0.018188
4.03333	0.00424	0.0064	0.00726	0.0683	0.03269	0.08386	0.57017	0.64685	0.59373	1.63198	1.5719	1.53511	0.00596667	0.00155593	0.0616167	0.0262315	0.603583	0.0392781	1.57966	0.0488994	1.01166	1.06131	0.9999	1.02429	0.032595	8.06667	0.10361	0.0666	0.06373	0.07798	0.0222426	4.03333	1.01611	1.00322	0.98197	1.00043	0.0172398
4.05	0.00436	0.00665	0.00712	0.06859	0.03226	0.08469	0.57225	0.64871	0.59565	1.63512	1.57474	1.53692	0.00604333	0.00147663	0.0618467	0.0268576	0.605537	0.0391771	1.58226	0.04953	1.01264	1.06272	1.00182	1.02573	0.0324907	8.1	0.10452	0.06617	0.06343	0.07804	0.0229732	4.05	1.01937	1.00708	0.98343	1.00329	0.0182668
4.06667	0.00439	0.00652	0.00708	0.06829	0.03262	0.08538	0.57346	0.65092	0.59676	1.63401	1.57836	1.53953	0.00599667	0.00141931	0.0620967	0.0269197	0.607047	0.0397413	1.58397	0.0474889	1.01383	1.06362	1.00054	1.026	0.0332535	8.13333	0.10378	0.06656	0.06411	0.07815	0.02223	4.06667	1.02275	1.00979	0.98742	1.00665	0.0178726
4.08333	0.00414	0.00656	0.0068	0.06887	0.03327	0.08532	0.57546	0.6527	0.59864	1.63632	1.57778	1.54608	0.00583333	0.00147137	0.0624867	0.0266057	0.608933	0.0396355	1.58673	0.0457804	1.01392	1.06416	1.00246	1.02685	0.0328184	8.16667	0.10426	0.0663	0.06391	0.0781567	0.0226377	4.08333	1.02495	1.01193	0.9892	1.00869	0.0180934
4.1	0.00453	0.00663	0.00789	0.06916	0.03378	0.08602	0.57818	0.65569	0.60031	1.6415	1.58252	1.54525	0.00635	0.00169741	0.0629867	0.0266615	0.611393	0.0399259	1.58976	0.0485314	1.01384	1.06357	1.00326	1.02689	0.0322033	8.2	0.10475	0.06651	0.06412	0.07846	0.0227991	4.1	1.02796	1.01395	0.99265	1.01152	0.01778
4.11667	0.00466	0.00656	0.00738	0.06964	0.03382	0.08656	0.57858	0.65772	0.60263	1.6447	1.58465	1.5497	0.0062	0.00139528	0.06334	0.0269285	0.612977	0.0405719	1.59302	0.0480495	1.01425	1.06445	1.00374	1.02748	0.0324453	8.23333	0.10411	0.06662	0.06409	0.0782733	0.0224109	4.11667	1.03015	1.01856	0.99401	1.01424	0.0184532
4.13333	0.00425	0.00696	0.00761	0.06997	0.03386	0.08725	0.58105	0.66041	0.60259	1.6471	1.58809	1.55066	0.00627333	0.00178214	0.0636933	0.0272428	0.614683	0.0410389	1.59528	0.0486207	1.01525	1.06532	1.0044	1.02832	0.0324961	8.26667	0.1047	0.06685	0.06374	0.07843	0.0228036	4.13333	1.03382	1.01895	0.99651	1.01643	0.0187826
4.15	0.00439	0.00713	0.007	0.07024	0.03371	0.08749	0.58338	0.6618	0.60535	1.6472	1.593	1.55587	0.00617333	0.00154578	0.0638133	0.0274599	0.616843	0.0404536	1.59869	0.0459301	1.01601	1.06589	1.00512	1.02901	0.0324027	8.3	0.10542	0.06687	0.06436	0.0788833	0.0230157	4.15	1.03593	1.02276	0.99995	1.01955	0.018204
4.16667	0.00459	0.00668	0.0072	0.07062	0.03438	0.08817	0.58378	0.66432	0.6068	1.64709	1.5933	1.55714	0.00615667	0.00138146	0.06439	0.0274308	0.6183	0.0414833	1.59918	0.045262	1.01704	1.06625	1.00688	1.03006	0.0317533	8.33333	0.10471	0.06692	0.06454	0.0787233	0.0225366	4.16667	1.03854	1.02488	1.00216	1.02186	0.0183771
4.18333	0.00482	0.00641	0.0075	0.07086	0.03409	0.08822	0.58647	0.66562	0.60925	1.65209	1.59681	1.56035	0.00624333	0.00134775	0.06439	0.0276389	0.620447	0.0407456	1.60308	0.0461906	1.01813	1.06698	1.00706	1.03072	0.0318833	8.36667	0.1047	0.06678	0.06437	0.0786167	0.0226209	4.18333	1.04055	1.02857	1.0048	1.02464	0.0181961
4.2	0.00476	0.00659	0.00728	0.07067	0.03452	0.08805	0.58794	0.66746	0.61111	1.65448	1.5961	1.56473	0.00621	0.00130227	0.0644133	0.027308	0.62217	0.0408974	1.6051	0.0455473	1.0189	1.06813	1.00621	1.03108	0.0327076	8.4	0.10561	0.06691	0.06423	0.0789167	0.0231559	4.2	1.044	1.03113	1.00703	1.02739	0.0187671
4.21667	0.00448	0.00628	0.00733	0.07182	0.03453	0.08848	0.58944	0.67029	0.61139	1.65959	1.59912	1.56447	0.00603	0.00144135	0.0649433	0.0276246	0.623707	0.0418086	1.60773	0.0481405	1.01909	1.06821	1.00671	1.03134	0.0325277	8.43333	0.10539	0.06714	0.06439	0.0789733	0.0229188	4.21667	1.04538	1.03371	1.00922	1.02944	0.0184549
4.23333	0.00471	0.00672	0.00767	0.07188	0.03461	0.08896	0.59152	0.6727	0.61407	1.65794	1.60362	1.56788	0.00636667	0.0015113	0.06515	0.027793	0.626097	0.041905	1.60981	0.0453483	1.01859	1.0682	1.00799	1.03159	0.0321423	8.46667	0.10511	0.06697	0.06438	0.07882	0.0228046	4.23333	1.04784	1.03424	1.01261	1.03156	0.0177669
4.25	0.00483	0.00638	0.00745	0.07201	0.03494	0.08949	0.5944	0.6739	0.61515	1.65899	1.60661	1.57109	0.00622	0.00131731	0.06548	0.0278551	0.627817	0.0412359	1.61223	0.0442187	1.01992	1.07018	1.00938	1.03316	0.0324905	8.5	0.10534	0.06715	0.06422	0.0789033	0.0229416	4.25	1.0509	1.03839	1.01486	1.03472	0.0182986
4.26667	0.00401	0.00698	0.00756	0.07165	0.03555	0.08966	0.59475	0.6767	0.61675	1.66382	1.60735	1.57214	0.00618333	0.00190437	0.06562	0.0275544	0.6294	0.0424142	1.61444	0.046249	1.01942	1.07003	1.00801	1.03249	0.0330102	8.53333	0.10617	0.0673	0.06453	0.0793333	0.0232825	4.26667	1.05424	1.04058	1.01693	1.03725	0.0188766
4.28333	0.00414	0.00698	0.00761	0.07269	0.03536	0.09006	0.59717	0.67833	0.61853	1.66525	1.6101	1.57641	0.00624333	0.00184858	0.0660367	0.0279504	0.631343	0.0420699	1.61725	0.0448499	1.02012	1.07141	1.00901	1.03351	0.0332863	8.56667	0.10558	0.06759	0.06446	0.07921	0.0228907	4.28333	1.05493	1.04393	1.01999	1.03962	0.0178649
4.3	0.00461	0.00642	0.00769	0.07339	0.03513	0.0904	0.59823	0.68063	0.62046	1.6692	1.6133	1.57991	0.00624	0.00154787	0.0663067	0.0283077	0.633107	0.0426309	1.6208	0.0451154	1.02129	1.07098	1.01002	1.0341	0.0324351	8.6	0.106	0.06738	0.06472	0.0793667	0.0231035	4.3	1.0583	1.04713	1.02145	1.04229	0.0188951
4.31667	0.00481	0.0068	0.00846	0.07308	0.03579	0.09062	0.60045	0.68272	0.62189	1.66981	1.61397	1.58084	0.00669	0.00182748	0.0664967	0.0280016	0.63502	0.0426777	1.62154	0.0449655	1.02103	1.07262	1.00952	1.03439	0.0336046	8.63333	0.10601	0.06758	0.0648	0.0794633	0.0230321	4.31667	1.06073	1.04769	1.02336	1.04393	0.0189671
4.33333	0.00526	0.00655	0.00773	0.07341	0.0354	0.09148	0.6015	0.68524	0.62317	1.67426	1.61809	1.58245	0.00651333	0.00123541	0.0667633	0.0286247	0.636637	0.0434639	1.62493	0.046286	1.02271	1.07401	1.01139	1.03604	0.0333694	8.66667	0.1061	0.06755	0.06474	0.0794633	0.0231108	4.33333	1.06364	1.05117	1.02778	1.04753	0.018205
4.35	0.0047	0.00682	0.00819	0.07364	0.03589	0.09154	0.60377	0.68609	0.62529	1.67004	1.61959	1.58665	0.00657	0.00175838	0.0670233	0.0284089	0.638383	0.0426933	1.62543	0.0420003	1.02333	1.0737	1.01288	1.03664	0.0325203	8.7	0.10611	0.06753	0.0643	0.0793133	0.0232627	4.35	1.06514	1.054	1.0295	1.04955	0.0182326
4.36667	0.00525	0.00692	0.00776	0.07435	0.03652	0.09205	0.60485	0.6889	0.62669	1.67609	1.62328	1.58685	0.00664333	0.00127767	0.06764	0.0283666	0.640147	0.0436109	1.62874	0.0448698	1.02556	1.07385	1.01273	1.03738	0.0322288	8.73333	0.10607	0.06805	0.06467	0.0795967	0.0229888	4.36667	1.06825	1.05637	1.03192	1.05218	0.0185239
4.38333	0.00494	0.00646	0.00764	0.07469	0.03582	0.09282	0.6071	0.69095	0.62796	1.67892	1.62487	1.58941	0.00634667	0.00135356	0.0677767	0.0291221	0.642003	0.0436534	1.63107	0.0450756	1.02408	1.07484	1.01304	1.03732	0.0329588	8.76667	0.10663	0.06723	0.06516	0.0796733	0.0233681	4.38333	1.0694	1.06007	1.0347	1.05472	0.0179572
4.4	0.00498	0.00645	0.00836	0.07428	0.03648	0.09288	0.60891	0.69386	0.62957	1.6806	1.62765	1.59286	0.00659667	0.00169477	0.06788	0.0287395	0.644113	0.044303	1.6337	0.0441821	1.0251	1.0751	1.01255	1.03758	0.0330908	8.8	0.1066	0.0676	0.06439	0.07953	0.0234982	4.4	1.07225	1.06165	1.03651	1.0568	0.0183563
4.41667	0.00483	0.00647	0.00814	0.07504	0.03642	0.09366	0.61052	0.69522	0.63099	1.68367	1.62797	1.59713	0.00648	0.00165502	0.0683733	0.0291965	0.645577	0.0441939	1.63626	0.0438611	1.02541	1.07671	1.01283	1.03832	0.0338393	8.83333	0.10681	0.06766	0.06515	0.0798733	0.0233616	4.41667	1.07561	1.06509	1.03983	1.06018	0.0183891
4.43333	0.00467	0.00642	0.00819	0.07519	0.03681	0.09352	0.61131	0.69671	0.63362	1.68218	1.63068	1.60007	0.00642667	0.00176001	0.0685067	0.0289397	0.647213	0.044293	1.63764	0.0414955	1.02606	1.07635	1.01445	1.03895	0.0329026	8.86667	0.10692	0.06797	0.06504	0.0799767	0.0233796	4.43333	1.07763	1.06636	1.04183	1.06194	0.0183047
4.45	0.00503	0.00703	0.00791	0.0758	0.03684	0.09395	0.6133	0.69915	0.6348	1.68792	1.63362	1.60178	0.00665667	0.00147585	0.0688633	0.0291801	0.649083	0.0446718	1.64111	0.0435553	1.02625	1.07658	1.01415	1.03899	0.0331085	8.9	0.10706	0.06812	0.0652	0.0801267	0.0233706	4.45	1.0812	1.06945	1.04338	1.06468	0.0193566
4.46667	0.00474	0.00659	0.008	0.07579	0.03723	0.09431	0.61501	0.70181	0.63577	1.6877	1.63665	1.60296	0.00644333	0.00163494	0.06911	0.0291204	0.650863	0.0453257	1.64244	0.0426653	1.02654	1.07727	1.01477	1.03953	0.0332122	8.93333	0.10711	0.06803	0.06536	0.0801667	0.0233718	4.46667	1.08356	1.07184	1.04785	1.06775	0.0182029
4.48333	0.0046	0.00628	0.00766	0.07595	0.03709	0.09427	0.61729	0.70314	0.63811	1.69097	1.6368	1.605	0.00618	0.00153245	0.0691033	0.0291984	0.652847	0.0447821	1.64426	0.0434674	1.0281	1.07772	1.01559	1.04047	0.0328603	8.96667	0.10714	0.06867	0.06498	0.0802633	0.0233489	4.48333	1.08553	1.07353	1.04824	1.0691	0.0190356
4.5	0.00473	0.00667	0.00795	0.07647	0.03713	0.09496	0.61867	0.70485	0.6396	1.69229	1.64048	1.60979	0.00645	0.00162123	0.06952	0.0295348	0.654373	0.0449493	1.64752	0.0416981	1.02822	1.07838	1.01643	1.04101	0.0328959	9	0.10721	0.0683	0.06518	0.08023	0.0234174	4.5	1.08809	1.07714	1.05153	1.07225	0.0187635
4.51667	0.00472	0.00679	0.00793	0.07644	0.03794	0.09494	0.62032	0.70709	0.64062	1.69421	1.6424	1.60929	0.00648	0.0016273	0.0697733	0.0290789	0.65601	0.0453861	1.64863	0.0428018	1.02867	1.0797	1.01524	1.0412	0.0340086	9.03333	0.10758	0.06818	0.06528	0.0803467	0.0236293	4.51667	1.08969	1.07974	1.0546	1.07468	0.0180847
4.53333	0.00466	0.00679	0.00838	0.07668	0.03785	0.0961	0.62221	0.70897	0.64247	1.69458	1.64564	1.61002	0.00661	0.00186652	0.07021	0.0296591	0.657883	0.0453873	1.65008	0.0424545	1.0293	1.07834	1.01636	1.04133	0.0326953	9.06667	0.10769	0.06797	0.06491	0.08019	0.0238648	4.53333	1.09278	1.08199	1.0565	1.07709	0.0186297
4.55	0.00507	0.00646	0.00837	0.07709	0.03807	0.0964	0.62244	0.71126	0.64397	1.6983	1.64626	1.61364	0.00663333	0.00165681	0.07052	0.0297148	0.659223	0.046333	1.65273	0.0426996	1.02845	1.07996	1.01781	1.04207	0.0332393	9.1	0.10748	0.06818	0.06529	0.0803167	0.0235685	4.55	1.09507	1.08537	1.05711	1.07918	0.0197217
4.56667	0.00452	0.00688	0.00785	0.07781	0.03818	0.09658	0.62544	0.71284	0.64519	1.70006	1.6497	1.61683	0.00641667	0.00171267	0.0708567	0.0298145	0.661157	0.0458355	1.65553	0.0419202	1.02988	1.07922	1.01638	1.04183	0.0330796	9.13333	0.10737	0.06846	0.06541	0.0804133	0.0233949	4.56667	1.09788	1.08806	1.0604	1.08211	0.0194348
4.58333	0.00481	0.00672	0.00803	0.07817	0.03869	0.09726	0.62733	0.71495	0.64767	1.7026	1.6527	1.62082	0.00652	0.00161929	0.0713733	0.0298707	0.663317	0.0458577	1.65871	0.0412196	1.03065	1.08082	1.0182	1.04322	0.0331494	9.16667	0.10802	0.06855	0.06496	0.08051	0.0238919	4.58333	1.10001	1.08771	1.06234	1.08335	0.0192092
4.6	0.00519	0.00692	0.00833	0.07796	0.03817	0.09729	0.6281	0.71752	0.64884	1.705	1.65194	1.6225	0.00681333	0.00157272	0.07114	0.0301443	0.66482	0.0468028	1.65981	0.0418097	1.03162	1.08158	1.01799	1.04373	0.03348	9.2	0.10792	0.06858	0.06565	0.0807167	0.0236043	4.6	1.10278	1.09137	1.06575	1.08663	0.018964
4.61667	0.00478	0.00676	0.00811	0.07812	0.03862	0.09752	0.63052	0.719	0.64979	1.70814	1.65447	1.62415	0.00655	0.0016749	0.07142	0.0300162	0.666437	0.0465297	1.66225	0.0425325	1.0309	1.08134	1.01891	1.04372	0.0331297	9.23333	0.10836	0.0687	0.06531	0.08079	0.0239364	4.61667	1.10384	1.0939	1.06762	1.08845	0.0187142
4.63333	0.00531	0.00677	0.00837	0.07882	0.0393	0.09839	0.63296	0.72135	0.65176	1.70912	1.65755	1.62669	0.00681667	0.00153053	0.07217	0.0301011	0.66869	0.0465636	1.66445	0.0416463	1.03291	1.08214	1.01953	1.04486	0.0329713	9.26667	0.10824	0.06853	0.06589	0.0808867	0.0237254	4.63333	1.10696	1.09571	1.07	1.09089	0.0189456
4.65	0.00522	0.00683	0.00821	0.07868	0.03888	0.0983	0.634	0.72297	0.6537	1.70845	1.66276	1.62568	0.00675333	0.00149647	0.0719533	0.0302757	0.670223	0.0467299	1.66563	0.0414596	1.03309	1.08314	1.0205	1.04558	0.0331343	9.3	0.10782	0.06852	0.06566	0.0806667	0.0235589	4.65	1.10866	1.10028	1.07263	1.09386	0.0188543
4.66667	0.00487	0.00692	0.00855	0.07923	0.03862	0.09874	0.6349	0.72518	0.6551	1.7112	1.66008	1.63226	0.00678	0.00184399	0.0721967	0.0306709	0.671727	0.0473809	1.66785	0.040039	1.03315	1.0837	1.01971	1.04552	0.0337408	9.33333	0.10819	0.06892	0.06592	0.08101	0.0235863	4.66667	1.11102	1.10116	1.07507	1.09575	0.0185756
4.68333	0.0052	0.00692	0.00809	0.07955	0.03959	0.09922	0.63783	0.72748	0.65651	1.71348	1.66176	1.63225	0.00673667	0.0014537	0.0727867	0.0303849	0.67394	0.0472984	1.66916	0.0411179	1.03536	1.08403	1.02205	1.04715	0.0326278	9.36667	0.10831	0.06849	0.066	0.0809333	0.0237416	4.68333	1.11326	1.10465	1.07716	1.09836	0.0188549
4.7	0.00519	0.00688	0.0086	0.08024	0.03975	0.09967	0.63866	0.72836	0.65807	1.71733	1.66372	1.63552	0.00689	0.00170502	0.07322	0.0305706	0.67503	0.0471938	1.67219	0.0415575	1.03393	1.08549	1.02162	1.04701	0.0338855	9.4	0.10845	0.06901	0.06566	0.08104	0.0237968	4.7	1.11723	1.10664	1.07939	1.10109	0.0195217
4.71667	0.00516	0.00729	0.00834	0.08024	0.03954	0.09956	0.64009	0.73123	0.65941	1.71857	1.66604	1.63972	0.00693	0.00162028	0.0731133	0.0306381	0.67691	0.0480241	1.67478	0.0401445	1.03602	1.08511	1.0214	1.04751	0.033373	9.43333	0.10865	0.06917	0.06596	0.08126	0.0237747	4.71667	1.118	1.10898	1.08197	1.10298	0.0187486
4.73333	0.00512	0.0071	0.00899	0.08017	0.04026	0.10018	0.64177	0.7329	0.66072	1.72135	1.67029	1.63939	0.00707	0.00193517	0.0735367	0.0305058	0.678463	0.0480863	1.67701	0.0413912	1.03624	1.08611	1.02134	1.0479	0.0339219	9.46667	0.10881	0.06923	0.06611	0.0813833	0.0238034	4.73333	1.12253	1.11074	1.08523	1.10617	0.0190659
4.75	0.00539	0.00669	0.00831	0.08088	0.03998	0.10017	0.64379	0.73428	0.66305	1.71964	1.67006	1.63994	0.00679667	0.00146292	0.0736767	0.0307348	0.680373	0.0476674	1.67655	0.040244	1.03633	1.08581	1.02234	1.04816	0.0333477	9.5	0.10884	0.06915	0.06574	0.0812433	0.0239602	4.75	1.12333	1.11471	1.08671	1.10825	0.0191456
4.76667	0.00526	0.00726	0.0087	0.0812	0.04051	0.1013	0.64521	0.73656	0.66379	1.72552	1.67464	1.64236	0.00707333	0.00172758	0.0743367	0.0309707	0.681853	0.0482796	1.68084	0.0419252	1.03627	1.08784	1.02413	1.04941	0.0338275	9.53333	0.10922	0.06921	0.06633	0.0815867	0.0239745	4.76667	1.12484	1.11746	1.08898	1.11043	0.0189364
4.78333	0.00518	0.00679	0.00901	0.0816	0.04048	0.10131	0.64717	0.73862	0.66574	1.72508	1.67424	1.64744	0.00699333	0.00192308	0.0744633	0.0310366	0.683843	0.0483381	1.68225	0.0394354	1.03799	1.08671	1.02428	1.04966	0.0328103	9.56667	0.10885	0.06913	0.06588	0.0812867	0.0239258	4.78333	1.12702	1.11808	1.09214	1.11241	0.0181173
4.8	0.0052	0.00666	0.00858	0.08199	0.04066	0.10163	0.64827	0.74091	0.66806	1.72611	1.67614	1.64561	0.00681333	0.00169521	0.07476	0.0311214	0.685747	0.0487868	1.68262	0.0406393	1.03811	1.08844	1.02486	1.05047	0.0335437	9.6	0.10905	0.06937	0.06627	0.0815633	0.0238546	4.8	1.12842	1.12013	1.09361	1.11405	0.0181832
4.81667	0.00483	0.0064	0.0086	0.08194	0.04131	0.10278	0.65024	0.74242	0.66877	1.72887	1.68088	1.64929	0.00661	0.00189375	0.0753433	0.0312614	0.687143	0.0487593	1.68635	0.0400707	1.03848	1.08888	1.02609	1.05115	0.0332572	9.63333	0.10972	0.06945	0.06548	0.08155	0.0244766	4.81667	1.13344	1.12362	1.09494	1.11733	0.0200051
4.83333	0.00517	0.0068	0.00868	0.08216	0.04096	0.10233	0.65187	0.74484	0.67052	1.73162	1.68242	1.65493	0.00688333	0.00175648	0.07515	0.0312798	0.689077	0.0491845	1.68966	0.0388538	1.03961	1.08913	1.02466	1.05113	0.0337444	9.66667	0.1093	0.06963	0.06642	0.0817833	0.0238841	4.83333	1.13414	1.1254	1.09771	1.11908	0.0190187
4.85	0.00544	0.00674	0.00877	0.08241	0.04079	0.10281	0.65301	0.74622	0.67178	1.73371	1.6854	1.65437	0.00698333	0.00167828	0.0753367	0.0316092	0.690337	0.049298	1.69116	0.0399824	1.03933	1.09066	1.02608	1.05202	0.0341099	9.7	0.1097	0.06957	0.06644	0.0819033	0.0241234	4.85	1.13636	1.12793	1.10145	1.12191	0.0182161
4.86667	0.00541	0.00649	0.00864	0.08289	0.04122	0.10307	0.65463	0.74809	0.67345	1.73704	1.68412	1.65619	0.00684667	0.00164427	0.0757267	0.0315411	0.692057	0.0494302	1.69245	0.0410636	1.04047	1.09101	1.02584	1.05244	0.0341942	9.73333	0.10923	0.06949	0.06633	0.0816833	0.0239084	4.86667	1.13792	1.12999	1.10274	1.12355	0.018453
4.88333	0.00538	0.00687	0.00854	0.08304	0.04136	0.10328	0.65654	0.7504	0.67518	1.73401	1.68809	1.65744	0.00693	0.00158085	0.0758933	0.0315726	0.69404	0.049691	1.69318	0.0385379	1.04148	1.09036	1.02544	1.05243	0.033816	9.76667	0.10961	0.07003	0.06638	0.0820067	0.0239747	4.88333	1.14297	1.13285	1.1049	1.12691	0.0197186
4.9	0.00538	0.00672	0.00886	0.08367	0.04156	0.10461	0.65831	0.75317	0.67621	1.73864	1.68886	1.6619	0.00698667	0.00175526	0.0766133	0.0321119	0.695897	0.0504012	1.69647	0.0389314	1.04163	1.0919	1.02529	1.05294	0.0347154	9.8	0.10949	0.06994	0.06655	0.0819933	0.0238731	4.9	1.14299	1.13476	1.10794	1.12856	0.0183282
4.91667	0.00471	0.00657	0.00861	0.08375	0.04164	0.10431	0.65954	0.75386	0.67795	1.74008	1.68991	1.66385	0.00663	0.00195069	0.0765667	0.0319466	0.697117	0.0499959	1.69795	0.0387452	1.04227	1.09265	1.02735	1.05409	0.0342171	9.83333	0.10986	0.07006	0.06682	0.0822467	0.0239687	4.91667	1.14562	1.13781	1.10919	1.13087	0.01918
4.93333	0.0053	0.00737	0.00898	0.08433	0.04217	0.10469	0.66091	0.75664	0.67973	1.74048	1.69224	1.66534	0.00721667	0.00184479	0.0770633	0.0318872	0.699093	0.0507175	1.69935	0.0380717	1.04206	1.09151	1.02663	1.0534	0.033894	9.86667	0.11018	0.07002	0.06669	0.0822967	0.024205	4.93333	1.14791	1.13993	1.11055	1.1328	0.019675
4.95	0.00543	0.0074	0.00885	0.08371	0.04174	0.1055	0.66247	0.75742	0.68089	1.7416	1.69249	1.66467	0.00722667	0.00171658	0.0769833	0.0324079	0.70026	0.0503515	1.69959	0.0389529	1.04267	1.0919	1.02838	1.05432	0.0333231	9.9	0.11012	0.07025	0.06647	0.08228	0.0241841	4.95	1.14994	1.14283	1.11219	1.13499	0.02006
4.96667	0.0057	0.00723	0.00862	0.0848	0.04198	0.10535	0.66484	0.76051	0.68257	1.74542	1.69601	1.66692	0.00718333	0.00146056	0.0773767	0.0323306	0.70264	0.0508949	1.70278	0.0396859	1.04332	1.0929	1.02899	1.05507	0.0335361	9.93333	0.11034	0.06987	0.0666	0.08227	0.0243643	4.96667	1.15238	1.14414	1.11553	1.13735	0.0193406
4.98333	0.00507	0.00691	0.00889	0.08481	0.04249	0.1065	0.66529	0.76277	0.68477	1.74489	1.69898	1.67154	0.00695667	0.00191043	0.0779333	0.0325544	0.704277	0.0515846	1.70514	0.0370605	1.04422	1.09355	1.02915	1.05564	0.0336846	9.96667	0.11044	0.07038	0.06655	0.0824567	0.0243098	4.98333	1.15498	1.14704	1.11762	1.13988	0.0196823
5	0.00513	0.00673	0.00937	0.08511	0.04262	0.10614	0.66759	0.7635	0.68561	1.74648	1.69948	1.67114	0.00707667	0.00214115	0.0779567	0.0323585	0.705567	0.0509743	1.7057	0.0380532	1.04411	1.09443	1.02933	1.05596	0.0341286	10	0.1113	0.07023	0.06695	0.0828267	0.0247131	5	1.157	1.14876	1.12051	1.14209	0.0191376
5.01667	0.00519	0.00697	0.00921	0.08547	0.04306	0.1062	0.66932	0.7654	0.68798	1.74837	1.70369	1.67392	0.00712333	0.00201438	0.0782433	0.0321844	0.707567	0.0509467	1.70866	0.037473	1.04566	1.09487	1.03017	1.0569	0.0337828							5.01667	1.15797	1.15221	1.12225	1.14414	0.0191777
5.03333	0.00537	0.00732	0.00911	0.086	0.04334	0.1067	0.67127	0.76769	0.68843	1.75227	1.70361	1.67328	0.00726667	0.00187057	0.07868	0.032308	0.70913	0.0514351	1.70972	0.0398479	1.04543	1.09497	1.02991	1.05677	0.0339801							5.03333	1.16099	1.15312	1.12452	1.14621	0.0191918
5.05	0.00523	0.00675	0.00875	0.08587	0.04289	0.1072	0.67274	0.76914	0.69013	1.75149	1.70729	1.67779	0.00691	0.00176545	0.0786533	0.0327567	0.71067	0.0513776	1.71219	0.0370935	1.04513	1.09592	1.0302	1.05708	0.034452							5.05	1.16239	1.15665	1.1272	1.14875	0.0188794
5.06667	0.00536	0.00722	0.00928	0.0865	0.04309	0.10809	0.67376	0.7714	0.69163	1.75549	1.70583	1.68104	0.00728667	0.00196085	0.0792267	0.0331048	0.712263	0.0519874	1.71412	0.037911	1.04698	1.09674	1.03051	1.05808	0.0344812							5.06667	1.16545	1.15707	1.12777	1.1501	0.0197842
5.08333	0.00552	0.00753	0.00928	0.08697	0.04311	0.10831	0.6766	0.77343	0.69318	1.75648	1.70771	1.68311	0.00744333	0.0018815	0.0794633	0.0332419	0.714403	0.0517864	1.71577	0.0373426	1.04681	1.09602	1.03173	1.05819	0.033621							5.08333	1.16781	1.15853	1.1308	1.15238	0.0192562
5.1	0.00552	0.00722	0.00902	0.08682	0.04376	0.10846	0.67703	0.77517	0.69546	1.75634	1.71178	1.68327	0.00725333	0.00175024	0.07968	0.0329357	0.715887	0.0521613	1.71713	0.0368276	1.04721	1.09701	1.03215	1.05879	0.0339452							5.1	1.1702	1.16164	1.1337	1.15518	0.0190882
5.11667	0.00486	0.00683	0.00942	0.08737	0.04402	0.10869	0.6792	0.77679	0.69566	1.76094	1.71012	1.68564	0.00703667	0.00228701	0.0800267	0.0329544	0.717217	0.0522443	1.7189	0.0384101	1.0471	1.0959	1.03302	1.05867	0.0329989							5.11667	1.17296	1.16489	1.13518	1.15768	0.0198961
5.13333	0.00531	0.00765	0.00953	0.08741	0.04438	0.10858	0.68062	0.77864	0.69779	1.76154	1.71413	1.68729	0.00749667	0.00211417	0.0801233	0.0327144	0.719017	0.0523441	1.72099	0.0375969	1.04834	1.09772	1.0325	1.05952	0.034017							5.13333	1.17396	1.16705	1.13761	1.15954	0.0193036
5.15	0.00579	0.00707	0.00939	0.08816	0.04415	0.10981	0.68176	0.7811	0.69888	1.76223	1.71516	1.6904	0.00741667	0.00182487	0.0807067	0.0334585	0.72058	0.0531063	1.7226	0.0364879	1.04866	1.09887	1.03296	1.06016	0.0344279							5.15	1.17692	1.16893	1.13888	1.16158	0.0200578
5.16667	0.00533	0.00692	0.00949	0.08785	0.04435	0.11019	0.68302	0.78238	0.70078	1.76151	1.71799	1.6922	0.00724667	0.00209915	0.0807967	0.0334819	0.72206	0.052988	1.7239	0.0350309	1.0481	1.09921	1.03418	1.0605	0.0342415							5.16667	1.17988	1.17179	1.14078	1.16415	0.0206393
5.18333	0.00593	0.00671	0.0093	0.08817	0.04433	0.11041	0.68454	0.78529	0.70283	1.76334	1.72161	1.69101	0.00731333	0.00176415	0.08097	0.0336232	0.72422	0.053673	1.72532	0.0363074	1.04961	1.09904	1.03496	1.0612	0.0335763							5.18333	1.18163	1.17416	1.1436	1.16646	0.0201494
5.2	0.00581	0.00681	0.00913	0.08823	0.04434	0.11067	0.68598	0.78634	0.70401	1.76743	1.72233	1.69468	0.00725	0.00170317	0.08108	0.0337381	0.725443	0.053503	1.72815	0.0367221	1.05072	1.0997	1.03445	1.06162	0.033964							5.2	1.18168	1.17758	1.14439	1.16788	0.0204488
5.21667	0.00576	0.00745	0.00948	0.0894	0.04475	0.11062	0.68757	0.78863	0.70549	1.76627	1.72485	1.69567	0.00756333	0.00186259	0.08159	0.0336223	0.72723	0.0539236	1.72893	0.0354764	1.0505	1.10079	1.0353	1.0622	0.034276							5.21667	1.18383	1.17853	1.14731	1.16989	0.0197336
5.23333	0.00588	0.00778	0.00949	0.08942	0.0448	0.11177	0.68979	0.79053	0.70756	1.77166	1.72529	1.69831	0.00771667	0.00180583	0.0819967	0.0340965	0.729293	0.0537716	1.73175	0.0370997	1.05044	1.09946	1.03533	1.06174	0.0335259							5.23333	1.18655	1.18047	1.14839	1.1718	0.0205032
5.25	0.00546	0.00682	0.00946	0.08965	0.04529	0.1118	0.69106	0.79225	0.70776	1.76899	1.72678	1.70006	0.00724667	0.00203385	0.0822467	0.0338674	0.730357	0.0542477	1.73194	0.0347539	1.05056	1.10173	1.03594	1.06274	0.0345457							5.25	1.18979	1.18175	1.15237	1.17464	0.0196981
5.26667	0.0058	0.00728	0.0091	0.08958	0.04573	0.11228	0.6929	0.79434	0.71041	1.77329	1.72486	1.70194	0.00739333	0.00165292	0.08253	0.0338305	0.73255	0.0542232	1.73336	0.0364271	1.05091	1.10158	1.03588	1.06279	0.0344234							5.26667	1.19164	1.18572	1.15455	1.1773	0.019926
5.28333	0.00589	0.00732	0.00991	0.09021	0.04521	0.11277	0.69345	0.79603	0.71136	1.77352	1.72835	1.70501	0.00770667	0.0020377	0.08273	0.0343955	0.733613	0.0547912	1.73563	0.0348298	1.05234	1.10146	1.03536	1.06305	0.0343276							5.28333	1.19225	1.18673	1.15621	1.1784	0.0194114
5.3	0.00608	0.00759	0.00957	0.09015	0.04555	0.11316	0.69611	0.79727	0.71356	1.77447	1.73119	1.70686	0.00774667	0.00175027	0.0829533	0.0343747	0.735647	0.0540759	1.73751	0.0342448	1.05187	1.10157	1.0364	1.06328	0.0340503							5.3	1.19562	1.18869	1.15767	1.18066	0.0202092
5.31667	0.00574	0.00745	0.00961	0.09074	0.04565	0.1129	0.69703	0.79847	0.71354	1.77792	1.73297	1.70786	0.0076	0.00193936	0.0830967	0.0342703	0.736347	0.05443	1.73958	0.0354951	1.05254	1.10392	1.03768	1.06471	0.0347574							5.31667	1.19869	1.19071	1.16078	1.18339	0.0199861
5.33333	0.00576	0.00713	0.00997	0.09066	0.046	0.11358	0.69958	0.80082	0.7155	1.77881	1.73456	1.7092	0.00762	0.00214735	0.0834133	0.0343679	0.738633	0.0544403	1.74086	0.0352296	1.05259	1.10269	1.03714	1.06414	0.0342674							5.33333	1.19986	1.19251	1.16185	1.18474	0.0201611
5.35	0.00567	0.00732	0.00974	0.09132	0.04665	0.11438	0.70077	0.80285	0.7167	1.77825	1.73648	1.7078	0.00757667	0.0020471	0.0841167	0.0344348	0.740107	0.054918	1.74084	0.0354271	1.05464	1.1026	1.03737	1.06487	0.0337969							5.35	1.20001	1.19463	1.16341	1.18602	0.0197619
5.36667	0.00555	0.00741	0.01007	0.09133	0.04633	0.11434	0.70228	0.80491	0.71843	1.7817	1.73834	1.71184	0.00767667	0.00227177	0.084	0.0345924	0.741873	0.0551853	1.74396	0.0352675	1.05457	1.10529	1.0373	1.06572	0.0353398							5.36667	1.20345	1.19606	1.16624	1.18858	0.0196995
5.38333	0.00541	0.00719	0.00991	0.09196	0.0466	0.11482	0.70311	0.8073	0.7191	1.7841	1.73812	1.71182	0.00750333	0.0022663	0.08446	0.0347229	0.74317	0.0561107	1.74468	0.0365838	1.05379	1.10377	1.03874	1.06543	0.0340426							5.38333	1.20552	1.19865	1.16758	1.19058	0.0202154
5.4	0.00577	0.00715	0.01002	0.09209	0.04695	0.11539	0.70624	0.808	0.72063	1.78263	1.73719	1.71543	0.00764667	0.00216809	0.08481	0.0347959	0.744957	0.0550692	1.74508	0.0342883	1.05391	1.10537	1.03865	1.06598	0.0349584							5.4	1.2076	1.20108	1.17032	1.193	0.0199102
5.41667	0.00548	0.00782	0.01028	0.09263	0.0469	0.11504	0.70825	0.80986	0.72168	1.78572	1.74209	1.71766	0.00786	0.00240025	0.0848567	0.0347287	0.746597	0.0551976	1.74849	0.0344784	1.05487	1.1052	1.03882	1.0663	0.0346338							5.41667	1.20991	1.20384	1.17228	1.19534	0.0202027
5.43333	0.00532	0.00652	0.01003	0.09252	0.04713	0.11655	0.70889	0.81244	0.72368	1.7889	1.74237	1.71936	0.00729	0.00244759	0.0854	0.0352534	0.748337	0.0560055	1.75021	0.0354267	1.05518	1.10531	1.03885	1.06645	0.0346329							5.43333	1.21145	1.20557	1.17461	1.19721	0.0197918
5.45	0.00587	0.0071	0.00993	0.09318	0.04755	0.1161	0.70978	0.8134	0.72591	1.78594	1.74601	1.72368	0.00763333	0.00208188	0.08561	0.0348963	0.749697	0.0557551	1.75188	0.0315419	1.05672	1.10627	1.0391	1.06736	0.0348269							5.45	1.21371	1.20648	1.17539	1.19853	0.0203604
5.46667	0.00565	0.00731	0.00969	0.09353	0.04732	0.11686	0.71108	0.81485	0.72778	1.78856	1.74712	1.72118	0.00755	0.00203066	0.0859033	0.0353918	0.751237	0.05572	1.75229	0.0339858	1.0565	1.10683	1.04046	1.06793	0.0346299							5.46667	1.21527	1.20737	1.1781	1.20025	0.0195821
5.48333	0.00569	0.00738	0.00975	0.09374	0.04726	0.11684	0.71285	0.8171	0.72862	1.79148	1.74959	1.724	0.00760667	0.00203947	0.0859467	0.0354386	0.752857	0.0561923	1.75502	0.0340665	1.05695	1.10654	1.04068	1.06806	0.034306							5.48333	1.21682	1.21118	1.18013	1.20271	0.0197571
5.5	0.00621	0.00783	0.00974	0.09394	0.04761	0.11734	0.7146	0.81829	0.72979	1.79153	1.75128	1.72358	0.00792667	0.00176698	0.0862967	0.0354878	0.754227	0.0559979	1.75546	0.0341676	1.056	1.10762	1.04154	1.06839	0.0347378							5.5	1.21927	1.21251	1.18179	1.20452	0.0199757
5.51667	0.00601	0.00738	0.01036	0.09409	0.04808	0.11801	0.71669	0.82087	0.73138	1.79312	1.74696	1.72319	0.00791667	0.0022241	0.0867267	0.0355417	0.756313	0.0563881	1.75442	0.0355574	1.05818	1.10788	1.04245	1.0695	0.0341531							5.51667	1.22115	1.21553	1.18431	1.207	0.0198472
5.53333	0.00572	0.00689	0.01027	0.09418	0.04837	0.11789	0.71743	0.82219	0.73266	1.79179	1.75286	1.72739	0.00762667	0.00236276	0.0868133	0.0353406	0.757427	0.0566013	1.75735	0.0324336	1.05796	1.10793	1.04167	1.06919	0.0345272							5.53333	1.22369	1.21691	1.18491	1.2085	0.0207117
5.55	0.00625	0.00722	0.01082	0.09508	0.04861	0.11815	0.71982	0.82467	0.73401	1.7978	1.75002	1.72804	0.00809667	0.00240783	0.08728	0.0354201	0.7595	0.0568831	1.75862	0.0356663	1.05793	1.10889	1.04196	1.06959	0.0349561							5.55	1.22546	1.21859	1.18755	1.21053	0.0201984
5.56667	0.00603	0.00717	0.01052	0.09444	0.04824	0.1187	0.72028	0.82582	0.73558	1.79599	1.75504	1.72851	0.00790667	0.00233389	0.0871267	0.0357948	0.76056	0.0570322	1.75985	0.0339958	1.05821	1.10905	1.04265	1.06997	0.034727							5.56667	1.22859	1.22236	1.18978	1.21358	0.0208426
5.58333	0.00627	0.00783	0.01024	0.09575	0.04844	0.11935	0.72255	0.82814	0.73743	1.79685	1.7578	1.73263	0.00811333	0.00200011	0.0878467	0.0361096	0.762707	0.0571533	1.76243	0.032359	1.05876	1.11048	1.04216	1.07047	0.0356327							5.58333	1.23068	1.2232	1.19217	1.21535	0.0204199
5.6	0.00635	0.00737	0.00995	0.09555	0.0492	0.11997	0.72274	0.8299	0.73836	1.79602	1.75776	1.73541	0.00789	0.00185548	0.08824	0.0359468	0.763667	0.057889	1.76306	0.0306511	1.06023	1.10971	1.04338	1.07111	0.0344767							5.6	1.23195	1.22624	1.19217	1.21679	0.021509
5.61667	0.00575	0.00695	0.01012	0.09645	0.04911	0.12014	0.72553	0.83216	0.73933	1.80343	1.7599	1.73978	0.00760667	0.00225779	0.0885667	0.0361653	0.765673	0.0579911	1.7677	0.0325346	1.06046	1.10892	1.04304	1.07081	0.034137							5.61667	1.23446	1.22789	1.1964	1.21958	0.0203443
5.63333	0.00581	0.00773	0.01005	0.09601	0.04908	0.1202	0.72613	0.83332	0.74114	1.79984	1.76097	1.73759	0.00786333	0.00212314	0.08843	0.0361608	0.766863	0.0580404	1.76613	0.0314446	1.06021	1.11059	1.04482	1.07187	0.0344013							5.63333	1.23457	1.22999	1.19668	1.22041	0.0206808
5.65	0.00586	0.00753	0.01018	0.09683	0.04915	0.12056	0.7289	0.83473	0.74219	1.80382	1.76066	1.73855	0.00785667	0.00217845	0.0888467	0.0363682	0.768607	0.0576487	1.76768	0.0331959	1.06079	1.11003	1.04421	1.07168	0.0342339							5.65	1.2374	1.23027	1.19961	1.22243	0.0200788
5.66667	0.0056	0.0076	0.00988	0.09717	0.0498	0.12084	0.72847	0.83691	0.74402	1.80499	1.76287	1.74105	0.00769333	0.00214153	0.08927	0.0361729	0.7698	0.0586367	1.76964	0.0325026	1.06251	1.11142	1.04328	1.0724	0.0351308							5.66667	1.23898	1.23414	1.2008	1.22464	0.0207874
5.68333	0.00599	0.00793	0.01035	0.09705	0.05036	0.12162	0.73128	0.83908	0.74549	1.80354	1.76644	1.74166	0.00809	0.0021844	0.0896767	0.0361977	0.77195	0.0585688	1.77055	0.0311437	1.06251	1.1112	1.0445	1.07274	0.034506							5.68333	1.24061	1.23626	1.20268	1.22652	0.0207574
5.7	0.00615	0.0072	0.01024	0.09775	0.05012	0.12173	0.73319	0.84059	0.74676	1.80726	1.76583	1.74377	0.00786333	0.00212415	0.0898667	0.0364501	0.773513	0.058485	1.77229	0.0322337	1.0624	1.11229	1.04374	1.07281	0.0354408							5.7	1.24223	1.23723	1.20619	1.22855	0.019525
5.71667	0.00599	0.00763	0.01051	0.0975	0.0505	0.1224	0.73456	0.84246	0.74797	1.80832	1.76811	1.74419	0.00804333	0.00228817	0.0901333	0.0365117	0.774997	0.0588084	1.77354	0.032408	1.06073	1.11183	1.0441	1.07222	0.0352966							5.71667	1.24319	1.2374	1.2084	1.22966	0.0186408
5.73333	0.00596	0.00781	0.01051	0.0979	0.05014	0.12241	0.7354	0.84375	0.75018	1.80962	1.77112	1.7459	0.00809333	0.00228819	0.09015	0.036753	0.776443	0.0587559	1.77555	0.0320898	1.06296	1.11164	1.04501	1.0732	0.0344758							5.73333	1.24688	1.23983	1.20833	1.23168	0.0205266
5.75	0.0062	0.00697	0.01054	0.09786	0.05032	0.12273	0.73637	0.84481	0.75109	1.81036	1.77039	1.75079	0.00790333	0.00231565	0.0903033	0.0367917	0.777423	0.0588208	1.77718	0.0303599	1.06359	1.11284	1.04555	1.07399	0.0348304							5.75	1.24828	1.24321	1.20959	1.23369	0.0210275
5.76667	0.00627	0.00754	0.01035	0.09878	0.05082	0.123	0.73865	0.848	0.75239	1.81368	1.76983	1.74873	0.00805333	0.00208788	0.0908667	0.0367349	0.77968	0.0595644	1.77741	0.0331324	1.06345	1.11351	1.0467	1.07455	0.0347614							5.76667	1.25271	1.24494	1.21265	1.23677	0.0212439
5.78333	0.00648	0.00759	0.01046	0.09858	0.05074	0.12356	0.7402	0.84814	0.75342	1.81405	1.77186	1.75209	0.00817667	0.00205383	0.09096	0.0370032	0.780587	0.0588751	1.77933	0.0316488	1.06416	1.11426	1.04641	1.07494	0.0351869							5.78333	1.25171	1.24703	1.21645	1.2384	0.0191499
5.8	0.0059	0.00718	0.0099	0.09946	0.05121	0.12467	0.74242	0.85103	0.75479	1.81469	1.77186	1.75171	0.00766	0.00204274	0.09178	0.0373273	0.782747	0.0594577	1.77942	0.0321634	1.06365	1.11415	1.04642	1.07474	0.0352006							5.8	1.25398	1.24902	1.21651	1.23984	0.0203531
5.81667	0.00575	0.00743	0.01019	0.09957	0.0512	0.12436	0.74302	0.85167	0.7555	1.81546	1.77319	1.75213	0.00779	0.00224179	0.09171	0.0372079	0.783397	0.0594548	1.78026	0.0322515	1.06464	1.11501	1.0476	1.07575	0.0350514							5.81667	1.25819	1.25067	1.21908	1.24265	0.0207528
5.83333	0.00616	0.0073	0.01058	0.09979	0.05159	0.12459	0.74501	0.85316	0.75756	1.81356	1.77505	1.75391	0.00801333	0.00229472	0.09199	0.0371198	0.785243	0.0591513	1.78084	0.0302436	1.06544	1.11602	1.04774	1.0764	0.0354349							5.83333	1.25857	1.25426	1.21932	1.24405	0.021525
5.85	0.00664	0.0078	0.0109	0.09997	0.05086	0.12544	0.74519	0.85511	0.75863	1.81718	1.77903	1.7536	0.00844667	0.00220239	0.09209	0.0379093	0.78631	0.0599603	1.78327	0.0320014	1.06589	1.11573	1.04586	1.07583	0.0359793							5.85	1.26091	1.25557	1.22188	1.24612	0.0211616
5.86667	0.00606	0.00744	0.01088	0.10006	0.05198	0.12545	0.74717	0.85645	0.76085	1.82173	1.77979	1.75727	0.00812667	0.00248228	0.0924967	0.0373144	0.788157	0.059538	1.78626	0.0327139	1.0654	1.11672	1.0475	1.07654	0.0359295							5.86667	1.26128	1.25685	1.22346	1.2472	0.0206755
5.88333	0.00622	0.00753	0.0109	0.10097	0.05126	0.12616	0.75028	0.85887	0.76142	1.81893	1.78031	1.7606	0.00821667	0.00241438	0.0927967	0.0381131	0.79019	0.0597389	1.78661	0.0296715	1.06642	1.11647	1.04926	1.07738	0.0349205							5.88333	1.26344	1.25745	1.22593	1.24894	0.0201511
5.9	0.0066	0.00732	0.01058	0.10052	0.05157	0.126	0.74979	0.8598	0.76334	1.81922	1.78304	1.76084	0.00816667	0.00212079	0.0926967	0.0378267	0.790977	0.0599866	1.7877	0.0294677	1.06556	1.11612	1.04907	1.07692	0.0349379							5.9	1.26572	1.26037	1.22653	1.25087	0.021251
5.91667	0.00647	0.00716	0.01103	0.10045	0.05261	0.12677	0.75198	0.86228	0.76465	1.82165	1.78227	1.76155	0.00822	0.00245786	0.0932767	0.0375968	0.79297	0.0603576	1.78849	0.030529	1.06667	1.11738	1.04889	1.07765	0.0355399							5.91667	1.26527	1.26259	1.22826	1.25204	0.0206376
5.93333	0.00638	0.00726	0.01066	0.10152	0.05264	0.12702	0.75209	0.86389	0.76567	1.82591	1.78246	1.76414	0.0081	0.00226027	0.0937267	0.0377975	0.793883	0.0610066	1.79084	0.0317255	1.06751	1.11749	1.04923	1.07808	0.0353355							5.93333	1.26916	1.26328	1.23009	1.25418	0.0210658
5.95	0.00642	0.00732	0.0108	0.10122	0.05256	0.12734	0.75436	0.86629	0.76698	1.82274	1.78652	1.76526	0.00818	0.00231318	0.0937067	0.0379519	0.795877	0.0613053	1.79151	0.0290627	1.06956	1.11661	1.04874	1.0783	0.0347695							5.95	1.27151	1.26749	1.23209	1.25703	0.021692
5.96667	0.00631	0.00718	0.01115	0.10202	0.0532	0.12723	0.75612	0.86623	0.76798	1.82457	1.78751	1.76394	0.00821333	0.00258016	0.09415	0.0376373	0.796777	0.06044	1.79201	0.0305641	1.06744	1.11889	1.04889	1.07841	0.0362657							5.96667	1.27357	1.26787	1.2352	1.25888	0.0207046
5.98333	0.00613	0.00735	0.01093	0.10173	0.05321	0.12844	0.75761	0.86894	0.76939	1.82627	1.78965	1.76473	0.00813667	0.00249482	0.09446	0.0381383	0.798647	0.0611601	1.79355	0.0309548	1.06875	1.11792	1.05008	1.07892	0.0350441							5.98333	1.27422	1.27047	1.23598	1.26022	0.0210789
6	0.00636	0.00757	0.01102	0.10279	0.05306	0.12817	0.7586	0.8699	0.77124	1.82565	1.79207	1.76664	0.00831667	0.00241806	0.0946733	0.0382072	0.799913	0.0609388	1.79479	0.0295987	1.06802	1.1183	1.05075	1.07902	0.0350935							6	1.27548	1.27138	1.23851	1.26179	0.020265
6.01667	0.00627	0.00748	0.01113	0.10263	0.05333	0.12779	0.76089	0.87218	0.77279	1.82659	1.79097	1.76598	0.00829333	0.00253003	0.0945833	0.0378766	0.801953	0.0611084	1.79451	0.03046	1.06888	1.11794	1.05135	1.07939	0.0345167							6.01667	1.27856	1.2738	1.24079	1.26438	0.0205706
6.03333	0.00641	0.00753	0.01137	0.10331	0.05333	0.12871	0.7607	0.87461	0.77347	1.83106	1.79229	1.77056	0.00843667	0.00260133	0.0951167	0.0383521	0.802927	0.0624071	1.79797	0.0306473	1.06867	1.11885	1.05111	1.07954	0.0351546							6.03333	1.28027	1.2745	1.24239	1.26572	0.0204093
6.05	0.00675	0.00773	0.01076	0.10304	0.05408	0.12905	0.76378	0.87439	0.77535	1.8277	1.79361	1.76952	0.00841333	0.00209051	0.09539	0.038066	0.804507	0.0607966	1.79694	0.0292329	1.06994	1.1202	1.05228	1.08081	0.0352398							6.05	1.28099	1.27796	1.24284	1.26726	0.0212054
6.06667	0.00677	0.00723	0.01134	0.10386	0.05343	0.12974	0.76449	0.87759	0.77677	1.83037	1.79429	1.7749	0.00844667	0.00251623	0.0956767	0.0388076	0.806283	0.0620579	1.79985	0.0281504	1.07023	1.11856	1.05257	1.08045	0.0341622							6.06667	1.28458	1.27885	1.24635	1.26993	0.020618
6.08333	0.00651	0.0078	0.01149	0.10378	0.05401	0.12987	0.765	0.87767	0.77766	1.82976	1.79587	1.77514	0.0086	0.00258459	0.0958867	0.0385411	0.806777	0.0617209	1.80026	0.027573	1.0707	1.12124	1.05188	1.08127	0.0358685							6.08333	1.28508	1.28029	1.24727	1.27088	0.0205866
6.1	0.00613	0.0077	0.0109	0.10451	0.05442	0.13043	0.76668	0.88127	0.77949	1.83167	1.7964	1.77632	0.00824333	0.00243097	0.0964533	0.0386402	0.809147	0.0627882	1.80146	0.0280202	1.07111	1.11928	1.05147	1.08062	0.034891							6.1	1.28793	1.28111	1.24878	1.27261	0.0209144
6.11667	0.0066	0.00768	0.01137	0.10464	0.05481	0.13113	0.76855	0.8826	0.78054	1.83603	1.7942	1.77805	0.00855	0.00250118	0.09686	0.0387503	0.810563	0.062673	1.80276	0.0299228	1.06966	1.12033	1.05187	1.08062	0.0355216							6.11667	1.28845	1.2841	1.2501	1.27422	0.0209986
6.13333	0.00673	0.00766	0.01102	0.10458	0.0546	0.13117	0.76982	0.88384	0.78258	1.8341	1.79888	1.77749	0.00847	0.00225679	0.0967833	0.0388759	0.81208	0.0624726	1.80349	0.0285852	1.07212	1.12097	1.05412	1.0824	0.0345911							6.13333	1.29122	1.2858	1.25369	1.2769	0.0202852
6.15	0.00665	0.00804	0.0114	0.10469	0.05472	0.13143	0.77194	0.88614	0.78419	1.84003	1.80061	1.77924	0.00869667	0.00244214	0.0969467	0.0389368	0.81409	0.062697	1.80663	0.0308384	1.07185	1.12176	1.05346	1.08236	0.0353414							6.15	1.29299	1.28935	1.25458	1.27897	0.0212035
6.16667	0.00635	0.00766	0.01197	0.10589	0.05474	0.13194	0.77259	0.88712	0.78464	1.8365	1.7996	1.78059	0.00866	0.00294043	0.0975233	0.0392742	0.814783	0.0629345	1.80556	0.028428	1.07212	1.12256	1.05465	1.08311	0.0352637							6.16667	1.2928	1.29007	1.25527	1.27938	0.0209244
6.18333	0.00708	0.00755	0.01112	0.1058	0.05536	0.13236	0.77403	0.88902	0.78623	1.83761	1.80268	1.78139	0.00858333	0.00220935	0.09784	0.0391123	0.816427	0.0631629	1.80723	0.0283844	1.0724	1.12159	1.05243	1.08214	0.0355939							6.18333	1.29567	1.2916	1.25848	1.28192	0.0203985
6.2	0.00654	0.00807	0.01101	0.10598	0.05576	0.13261	0.77567	0.89128	0.78708	1.84009	1.80345	1.78335	0.00854	0.00227176	0.0981167	0.0390238	0.81801	0.0637096	1.80896	0.028769	1.07287	1.12033	1.05347	1.08222	0.0343974							6.2	1.29697	1.29414	1.25912	1.28341	0.0210833
6.21667	0.00651	0.00771	0.01154	0.10668	0.05542	0.13281	0.77696	0.89221	0.78872	1.83897	1.80429	1.78496	0.00858667	0.0026271	0.0983033	0.0393691	0.819297	0.063418	1.80941	0.0273661	1.07323	1.12051	1.05484	1.08286	0.0338776							6.21667	1.29947	1.29528	1.26007	1.28494	0.0216397
6.23333	0.00647	0.00826	0.01154	0.10655	0.05576	0.13352	0.77813	0.89422	0.79061	1.84107	1.80497	1.78492	0.00875667	0.00257123	0.09861	0.0394834	0.820987	0.0637282	1.81032	0.0284547	1.07402	1.12292	1.0545	1.08381	0.0352457							6.23333	1.30166	1.29494	1.26281	1.28647	0.0207638
6.25	0.00676	0.0077	0.01197	0.10707	0.05568	0.13354	0.77954	0.89581	0.79084	1.84339	1.80532	1.78406	0.00881	0.00277671	0.0987633	0.0395891	0.822063	0.0641159	1.81092	0.0300593	1.07445	1.12229	1.05372	1.08349	0.0351668							6.25	1.30324	1.29839	1.26421	1.28861	0.0212726
6.26667	0.00684	0.00823	0.01237	0.10675	0.05605	0.13417	0.78192	0.89728	0.79334	1.84368	1.80487	1.78397	0.00914667	0.00287671	0.09899	0.0396339	0.82418	0.0635634	1.81084	0.0302994	1.07433	1.1237	1.05711	1.08505	0.0345643							6.26667	1.30421	1.2996	1.26621	1.29001	0.020737
6.28333	0.0071	0.00766	0.0118	0.10786	0.05593	0.13432	0.78341	0.89897	0.79468	1.8446	1.80836	1.7873	0.00885333	0.0025672	0.09937	0.0398787	0.825687	0.0637149	1.81342	0.0289832	1.0757	1.1227	1.05549	1.08463	0.0344834							6.28333	1.30631	1.30196	1.26678	1.29168	0.0216763
6.3	0.00708	0.00801	0.01123	0.10742	0.05636	0.13496	0.78392	0.90164	0.7952	1.84437	1.81196	1.79056	0.00877333	0.00217776	0.09958	0.0398822	0.82692	0.0649547	1.81563	0.0270921	1.0756	1.12352	1.05545	1.08486	0.0349664							6.3	1.30759	1.3039	1.27117	1.29422	0.020047
6.31667	0.00675	0.00814	0.01162	0.10776	0.05661	0.13592	0.78554	0.90145	0.79654	1.84593	1.81242	1.79254	0.00883667	0.00250863	0.100097	0.0402065	0.827843	0.0639821	1.81696	0.0269834	1.07437	1.12331	1.05423	1.08397	0.0355265							6.31667	1.3091	1.30755	1.2713	1.29598	0.0213904
6.33333	0.00668	0.00787	0.01192	0.10789	0.05691	0.13542	0.78765	0.90323	0.79788	1.8474	1.81323	1.79377	0.00882333	0.002747	0.100073	0.0398344	0.829587	0.0639818	1.81813	0.0271491	1.07597	1.12258	1.05704	1.0852	0.0337301							6.33333	1.31116	1.3089	1.27204	1.29737	0.0219626
6.35	0.0068	0.00803	0.01152	0.1084	0.05674	0.13621	0.78789	0.90396	0.79919	1.84686	1.81223	1.795	0.00878333	0.00244852	0.10045	0.0403271	0.830347	0.0640009	1.81803	0.026412	1.07645	1.12278	1.05756	1.0856	0.0335583							6.35	1.3128	1.30934	1.27365	1.2986	0.0216736
6.36667	0.0065	0.0079	0.01183	0.10853	0.05721	0.13576	0.78909	0.90572	0.79956	1.85017	1.8149	1.79459	0.00874333	0.00276326	0.1005	0.0398859	0.831457	0.0645266	1.81989	0.0281236	1.07625	1.12388	1.05627	1.08547	0.0347345							6.36667	1.31455	1.31041	1.27688	1.30061	0.0206576
6.38333	0.00664	0.008	0.01194	0.10942	0.05769	0.13624	0.79192	0.90878	0.80194	1.85106	1.81511	1.797	0.00886	0.00275267	0.101117	0.0399279	0.834213	0.0647707	1.82106	0.0275162	1.07708	1.12643	1.05558	1.08636	0.0363258							6.38333	1.31548	1.31186	1.27671	1.30135	0.0214155
6.4	0.00677	0.00786	0.01156	0.10913	0.05746	0.13736	0.79228	0.91051	0.80228	1.85045	1.81516	1.7983	0.00873	0.00251072	0.101317	0.040519	0.835023	0.0655643	1.8213	0.0266122	1.07754	1.12476	1.05624	1.08618	0.0350676							6.4	1.3175	1.31103	1.28028	1.30294	0.0198861
6.41667	0.00644	0.00786	0.0115	0.10936	0.05819	0.13717	0.79508	0.91124	0.8051	1.85244	1.81958	1.7983	0.0086	0.0026099	0.101573	0.0400616	0.83714	0.0643678	1.82344	0.0272756	1.0778	1.12492	1.05648	1.0864	0.0350211							6.41667	1.31911	1.3164	1.28149	1.30567	0.0209814
6.43333	0.00703	0.00774	0.01154	0.11039	0.05807	0.13789	0.7949	0.91243	0.80574	1.84959	1.81956	1.79912	0.00877	0.00242502	0.102117	0.040548	0.83769	0.0649533	1.82276	0.0253864	1.07717	1.12604	1.0576	1.08694	0.0352498							6.43333	1.32047	1.31667	1.28211	1.30642	0.0211358
6.45	0.00678	0.00808	0.01202	0.1103	0.05836	0.13838	0.79676	0.91391	0.8074	1.85384	1.81741	1.80091	0.00896	0.00272859	0.102347	0.0405985	0.839357	0.0647839	1.82405	0.0270831	1.07792	1.12609	1.05771	1.08724	0.0351298							6.45	1.3227	1.31766	1.28473	1.30836	0.0206216
6.46667	0.00704	0.00767	0.0123	0.11045	0.05815	0.1381	0.79848	0.91591	0.80842	1.85498	1.81978	1.79874	0.00900333	0.00287232	0.102233	0.0406034	0.840937	0.0651187	1.8245	0.0284155	1.07819	1.12555	1.05754	1.08709	0.0348682							6.46667	1.32437	1.32005	1.287	1.31047	0.0204429
6.48333	0.00705	0.00759	0.01205	0.11064	0.05915	0.13826	0.7994	0.91707	0.8095	1.85537	1.82367	1.80082	0.00889667	0.00274418	0.102683	0.0401507	0.84199	0.065217	1.82662	0.0273944	1.07953	1.12649	1.0578	1.08794	0.0351088							6.48333	1.32465	1.32211	1.28877	1.31184	0.0200224
6.5	0.00685	0.00799	0.01208	0.11126	0.05896	0.13884	0.80046	0.91955	0.81086	1.85763	1.82212	1.80288	0.00897333	0.00275017	0.10302	0.0405725	0.843623	0.0659597	1.82754	0.027775	1.07897	1.1277	1.0572	1.08796	0.0360989							6.5	1.32875	1.32408	1.28918	1.314	0.0216241
6.51667	0.00718	0.00737	0.0121	0.11136	0.05874	0.13941	0.8019	0.92022	0.81244	1.85417	1.82652	1.80549	0.00888333	0.00278733	0.10317	0.0409539	0.844853	0.0654819	1.82873	0.0244149	1.07853	1.12747	1.05954	1.08851	0.0350481							6.51667	1.32885	1.32499	1.2896	1.31448	0.021633
6.53333	0.00716	0.00813	0.01199	0.11156	0.05899	0.13995	0.80273	0.92282	0.81314	1.85818	1.82863	1.80571	0.00909333	0.00255504	0.1035	0.0410774	0.84623	0.0665328	1.83084	0.0263047	1.08029	1.12868	1.05908	1.08935	0.0356736							6.53333	1.33043	1.32665	1.29253	1.31654	0.0208761
6.55	0.007	0.00767	0.0121	0.11134	0.05879	0.14046	0.80441	0.92417	0.81501	1.86267	1.82457	1.80488	0.00892333	0.0027714	0.10353	0.0413914	0.847863	0.0662957	1.83071	0.0293797	1.08117	1.12876	1.06082	1.09025	0.0348683							6.55	1.33366	1.32994	1.29487	1.31949	0.0214025
6.56667	0.00688	0.00798	0.01244	0.11207	0.05917	0.14083	0.80624	0.92593	0.81652	1.86024	1.82551	1.80709	0.0091	0.00294435	0.104023	0.0414204	0.849563	0.0663349	1.83095	0.0269889	1.0806	1.12875	1.05874	1.08936	0.0358183							6.56667	1.33319	1.33057	1.29703	1.32026	0.0201633
6.58333	0.00677	0.00831	0.01227	0.11208	0.05969	0.14063	0.80777	0.92751	0.81691	1.85858	1.82866	1.80867	0.00911667	0.00283735	0.104133	0.041051	0.85073	0.0666503	1.83197	0.0251191	1.0807	1.12894	1.05954	1.08973	0.0355697							6.58333	1.33431	1.33312	1.29835	1.32193	0.0204267
6.6	0.00702	0.00803	0.01262	0.11265	0.06001	0.14108	0.80971	0.92742	0.81837	1.86395	1.82837	1.80841	0.00922333	0.00298463	0.10458	0.0411331	0.851833	0.065603	1.83358	0.0281337	1.08064	1.12957	1.06023	1.09015	0.0356341							6.6	1.33791	1.33386	1.29923	1.32367	0.0212594
6.61667	0.00696	0.00814	0.01208	0.11322	0.0598	0.14174	0.80998	0.93033	0.82042	1.86361	1.82653	1.80971	0.00906	0.00268112	0.10492	0.0415958	0.853577	0.066675	1.83328	0.0275773	1.08078	1.12859	1.06	1.08979	0.0351715							6.61667	1.33794	1.337	1.30164	1.32553	0.0206918
6.63333	0.00698	0.00818	0.01237	0.11324	0.06007	0.14217	0.81079	0.93088	0.82145	1.86072	1.83171	1.81068	0.00917667	0.00282985	0.10516	0.0416421	0.854373	0.0664708	1.83437	0.0251258	1.08055	1.13156	1.05987	1.09066	0.0368988							6.63333	1.34155	1.33735	1.30293	1.32728	0.0211892
6.65	0.00734	0.00771	0.01233	0.1137	0.06041	0.14251	0.81291	0.93313	0.82207	1.86074	1.82838	1.81008	0.00912667	0.00278033	0.10554	0.0416538	0.856037	0.0669217	1.83307	0.0256531	1.08321	1.12989	1.05965	1.09092	0.0357486							6.65	1.34137	1.33804	1.30267	1.32736	0.0214469
6.66667	0.00741	0.00766	0.01189	0.114	0.06045	0.14256	0.81465	0.93431	0.82367	1.86673	1.8322	1.81273	0.00898667	0.00251747	0.10567	0.041684	0.857543	0.0666347	1.83722	0.0273478	1.08143	1.13032	1.06137	1.09104	0.0354653							6.66667	1.34244	1.3404	1.30442	1.32909	0.0213863
6.68333	0.00773	0.00847	0.01277	0.11403	0.06071	0.14274	0.81557	0.93596	0.82482	1.86351	1.8315	1.80954	0.00965667	0.00272149	0.105827	0.0416257	0.858783	0.0669968	1.83485	0.0271405	1.08302	1.1322	1.0611	1.09211	0.0364105							6.68333	1.34506	1.34331	1.30676	1.33171	0.021625
6.7	0.00694	0.00779	0.0121	0.11411	0.06088	0.14351	0.81582	0.93814	0.82617	1.86471	1.83444	1.8144	0.00894333	0.00276659	0.106167	0.0418838	0.860043	0.0678314	1.83785	0.0253278	1.0826	1.1307	1.06072	1.09134	0.0357993							6.7	1.34573	1.3444	1.30833	1.33282	0.0212194
6.71667	0.00737	0.00809	0.01217	0.11468	0.06067	0.14349	0.81741	0.93868	0.82693	1.86388	1.83465	1.81622	0.00921	0.00258859	0.10628	0.0420441	0.861007	0.0674353	1.83825	0.0240331	1.08258	1.13096	1.06226	1.09193	0.0352922							6.71667	1.34836	1.3455	1.31126	1.33504	0.0206437
6.73333	0.00711	0.00839	0.01242	0.11496	0.06075	0.14378	0.81957	0.94059	0.82774	1.86895	1.8357	1.81441	0.00930667	0.00277114	0.106497	0.042157	0.862633	0.0676359	1.83969	0.0274877	1.08301	1.13058	1.0621	1.0919	0.0350943							6.73333	1.34964	1.34653	1.31179	1.33599	0.0210125
6.75	0.0073	0.00832	0.01252	0.11609	0.06129	0.14449	0.82063	0.94201	0.82963	1.86994	1.83315	1.81444	0.00938	0.00276673	0.10729	0.0422923	0.86409	0.0676306	1.83918	0.0282366	1.08312	1.13179	1.06188	1.09226	0.0358407							6.75	1.35021	1.34764	1.31395	1.33727	0.0202337
6.76667	0.00728	0.00803	0.01258	0.11601	0.06145	0.14494	0.82177	0.94443	0.83055	1.86965	1.8378	1.81786	0.00929667	0.00286807	0.107467	0.0423956	0.865583	0.0684242	1.84177	0.0261222	1.08435	1.13127	1.06217	1.0926	0.0352804							6.76667	1.35225	1.35095	1.31419	1.33913	0.0216085
6.78333	0.00708	0.00814	0.01263	0.11625	0.06164	0.1454	0.82355	0.94503	0.83304	1.86874	1.83871	1.81905	0.00928333	0.00294636	0.107763	0.04252	0.867207	0.0675638	1.84217	0.0250247	1.08303	1.1331	1.06171	1.09261	0.0366471							6.78333	1.35241	1.34949	1.31684	1.33958	0.0197475
6.8	0.00759	0.00792	0.01267	0.11632	0.06143	0.1458	0.82489	0.94584	0.83361	1.87325	1.83978	1.82214	0.00939333	0.00284247	0.10785	0.042818	0.868113	0.0674543	1.84506	0.0259604	1.08473	1.13357	1.06287	1.09372	0.0361978							6.8	1.35612	1.35373	1.31814	1.34266	0.0212714
6.81667	0.00711	0.00765	0.0128	0.11637	0.0622	0.14623	0.82722	0.94783	0.83496	1.8694	1.83564	1.82295	0.00918667	0.00314087	0.108267	0.042597	0.870003	0.0675109	1.84266	0.0240082	1.08386	1.13352	1.06378	1.09372	0.0359003							6.81667	1.35865	1.35478	1.3192	1.34421	0.0217456
6.83333	0.00673	0.0076	0.01289	0.11694	0.06214	0.14615	0.82815	0.94977	0.83638	1.87093	1.8415	1.82162	0.00907333	0.00333383	0.10841	0.0426496	0.871433	0.0679662	1.84468	0.0248087	1.08539	1.13298	1.06206	1.09348	0.0361449							6.83333	1.35812	1.35635	1.32201	1.34549	0.0203564
6.85	0.00714	0.00826	0.01302	0.11729	0.06209	0.14677	0.82963	0.95214	0.83806	1.87309	1.84316	1.82183	0.00947333	0.00312214	0.108717	0.0429861	0.873277	0.0684276	1.84603	0.02575	1.08516	1.13479	1.06318	1.09438	0.0366839							6.85	1.36104	1.3585	1.32289	1.34748	0.0213305
6.86667	0.00723	0.00788	0.01248	0.11717	0.06216	0.14709	0.82955	0.95274	0.83752	1.87603	1.84092	1.82227	0.00919667	0.00286196	0.108807	0.0430782	0.87327	0.0689383	1.84641	0.0272967	1.08574	1.13415	1.06358	1.09449	0.0360895							6.86667	1.36128	1.36054	1.32475	1.34886	0.0208803
6.88333	0.00745	0.00819	0.01309	0.11755	0.06269	0.14743	0.83078	0.95394	0.83926	1.87227	1.8416	1.8278	0.00957667	0.00306505	0.109223	0.0429793	0.87466	0.0687893	1.84722	0.0227621	1.08561	1.13439	1.06278	1.09426	0.0365803							6.88333	1.36326	1.3601	1.32387	1.34908	0.0218867
6.9	0.0079	0.00853	0.01291	0.11768	0.06276	0.14794	0.83275	0.95521	0.84109	1.87819	1.84144	1.82796	0.00978	0.0027289	0.10946	0.0431808	0.87635	0.068422	1.8492	0.0259978	1.0854	1.13578	1.06442	1.0952	0.0366755							6.9	1.36492	1.36236	1.32746	1.35158	0.0209277
6.91667	0.0073	0.00761	0.01296	0.11809	0.06269	0.14811	0.8348	0.95727	0.84266	1.87715	1.84379	1.82735	0.00929	0.00318209	0.10963	0.0433339	0.878243	0.0685518	1.84943	0.0253745	1.08604	1.13439	1.06473	1.09505	0.035694							6.91667	1.36705	1.36577	1.32879	1.35387	0.0217293
6.93333	0.00754	0.00801	0.01307	0.11862	0.0628	0.14813	0.83548	0.95992	0.84409	1.87599	1.84396	1.82904	0.00954	0.00306609	0.10985	0.0433357	0.87983	0.0694934	1.84966	0.023989	1.08645	1.13318	1.06482	1.09482	0.0349396							6.93333	1.368	1.36586	1.33104	1.35497	0.0207487
6.95	0.00711	0.00826	0.01213	0.11914	0.06321	0.14898	0.83712	0.95916	0.8453	1.87822	1.8483	1.82986	0.00916667	0.00262995	0.110443	0.0435413	0.880527	0.0682212	1.85213	0.024406	1.08511	1.13481	1.0648	1.09491	0.0360185							6.95	1.36826	1.36775	1.33023	1.35541	0.0218109
6.96667	0.00741	0.0081	0.013	0.11918	0.06372	0.14889	0.83803	0.96168	0.84585	1.87842	1.84891	1.82749	0.00950333	0.00304779	0.110597	0.0432289	0.881853	0.0692424	1.85161	0.0255719	1.08791	1.13582	1.0642	1.09598	0.0364851							6.96667	1.37019	1.36701	1.33342	1.35687	0.0203733
6.98333	0.00772	0.0083	0.01361	0.11974	0.06332	0.14943	0.83934	0.9632	0.84825	1.87937	1.84964	1.83047	0.00987667	0.00324614	0.11083	0.043741	0.883597	0.0690823	1.85316	0.0246393	1.08608	1.13533	1.06505	1.09549	0.0360719							6.98333	1.37293	1.37002	1.33524	1.3594	0.0209708
7	0.00742	0.0081	0.01302	0.11967	0.06411	0.15015	0.84097	0.96459	0.84806	1.87801	1.84674	1.83038	0.00951333	0.00305584	0.11131	0.043625	0.88454	0.0694159	1.85171	0.0242008	1.08838	1.13708	1.0664	1.09729	0.036172							7	1.37403	1.37292	1.33583	1.36093	0.0217414
7.01667	0.00772	0.00825	0.01298	0.11983	0.06395	0.14977	0.84247	0.9656	0.85003	1.87825	1.84571	1.83211	0.00965	0.00289601	0.111183	0.0435585	0.886033	0.0690104	1.85202	0.023709	1.08654	1.13553	1.06656	1.09621	0.0354873							7.01667	1.37665	1.37294	1.33644	1.36201	0.0222218
7.03333	0.00777	0.00841	0.01258	0.12036	0.0645	0.15052	0.84263	0.96823	0.8509	1.88238	1.8498	1.83382	0.00958667	0.00261198	0.111793	0.0436452	0.887253	0.0702497	1.85533	0.0247484	1.0878	1.13626	1.066	1.09669	0.0359631							7.03333	1.37751	1.37495	1.3383	1.36359	0.0219363
7.05	0.00741	0.00808	0.01295	0.12013	0.06438	0.151	0.84501	0.96955	0.85188	1.88199	1.852	1.8316	0.00948	0.00302372	0.111837	0.0439015	0.888813	0.0700043	1.8552	0.0253466	1.08769	1.13791	1.06609	1.09723	0.0368482							7.05	1.37689	1.37789	1.33925	1.36468	0.0220258
7.06667	0.0073	0.00841	0.01331	0.12059	0.06483	0.15087	0.84618	0.97027	0.85378	1.88464	1.84988	1.83675	0.00967333	0.00319797	0.112097	0.0436443	0.890077	0.0695533	1.85709	0.0247457	1.08734	1.13829	1.06759	1.09774	0.0364793							7.06667	1.37983	1.37961	1.34185	1.3671	0.0218645
7.08333	0.00749	0.00811	0.01331	0.12121	0.06519	0.15149	0.84709	0.97163	0.85543	1.88375	1.85331	1.83473	0.00963667	0.00319627	0.11263	0.0437851	0.891383	0.0696206	1.85726	0.024748	1.08811	1.13807	1.06735	1.09784	0.0363508							7.08333	1.38108	1.3785	1.34267	1.36742	0.02147
7.1	0.00721	0.00833	0.01335	0.12122	0.06515	0.15253	0.84782	0.97315	0.85601	1.88296	1.85471	1.83679	0.00963	0.00326992	0.112967	0.0442708	0.892327	0.0701147	1.85815	0.0232768	1.08857	1.13794	1.06749	1.098	0.0361593							7.1	1.38276	1.38045	1.34367	1.36896	0.0219322
7.11667	0.00758	0.00855	0.01327	0.12168	0.06543	0.15242	0.84984	0.97405	0.85741	1.88368	1.85468	1.83771	0.0098	0.00304399	0.113177	0.044114	0.893767	0.0696304	1.85869	0.0232459	1.0889	1.13899	1.06738	1.09842	0.0367426							7.11667	1.38527	1.38157	1.34668	1.37117	0.0212924
7.13333	0.00741	0.00842	0.01328	0.12194	0.06528	0.15245	0.85128	0.97611	0.85738	1.88468	1.85774	1.84138	0.00970333	0.00313838	0.113223	0.0442339	0.894923	0.0703758	1.86127	0.0218644	1.08987	1.13698	1.06785	1.09823	0.0353157							7.13333	1.38453	1.38342	1.34803	1.37199	0.0207603
7.15	0.00802	0.00835	0.01332	0.12246	0.06523	0.15299	0.8525	0.97762	0.85972	1.88364	1.8585	1.83844	0.00989667	0.00296928	0.11356	0.0445518	0.896613	0.0702467	1.86019	0.0226475	1.09034	1.13909	1.06791	1.09911	0.036392							7.15	1.38647	1.38367	1.34931	1.37315	0.0206935
7.16667	0.00772	0.0081	0.01377	0.12302	0.06584	0.15344	0.85355	0.9797	0.85991	1.88889	1.85681	1.84125	0.00986333	0.0033886	0.1141	0.044476	0.89772	0.0710679	1.86232	0.0242927	1.08901	1.13868	1.06714	1.09828	0.0366592							7.16667	1.38808	1.38594	1.34904	1.37435	0.0219481
7.18333	0.00811	0.00835	0.0133	0.12297	0.06575	0.15391	0.85504	0.98035	0.86144	1.88936	1.85832	1.84143	0.00992	0.00292962	0.11421	0.0447281	0.898943	0.0705728	1.86304	0.0243106	1.09047	1.13902	1.06895	1.09948	0.0358934							7.18333	1.39013	1.3877	1.35172	1.37652	0.0215089
7.2	0.00755	0.00831	0.01358	0.12299	0.06613	0.15407	0.85556	0.9833	0.86255	1.88772	1.85703	1.8412	0.00981333	0.00328409	0.114397	0.0445953	0.90047	0.071818	1.86198	0.0236523	1.09147	1.13851	1.06919	1.09972	0.0353893							7.2	1.39203	1.39008	1.35159	1.3779	0.022806
7.21667	0.00763	0.00828	0.01358	0.12306	0.06606	0.15426	0.85736	0.98352	0.86407	1.88992	1.8642	1.84275	0.00983	0.00326382	0.11446	0.0447245	0.90165	0.0709808	1.86562	0.0236172	1.08965	1.1401	1.06852	1.09942	0.0367772							7.21667	1.39171	1.39083	1.3554	1.37931	0.0207142
7.23333	0.00726	0.00853	0.01364	0.123	0.06663	0.15517	0.85787	0.98447	0.86521	1.88926	1.85717	1.84377	0.00981	0.00337711	0.114933	0.0448178	0.902517	0.0710685	1.8634	0.0233762	1.09054	1.13942	1.06762	1.09919	0.0366738							7.23333	1.39409	1.3923	1.35522	1.38054	0.0219431
7.25	0.0076	0.00849	0.01367	0.12364	0.06675	0.1554	0.85879	0.98511	0.86643	1.8918	1.86134	1.84146	0.00992	0.00327794	0.115263	0.0449147	0.903443	0.0708285	1.86487	0.0253546	1.09157	1.14047	1.07029	1.10078	0.0359844							7.25	1.39492	1.39395	1.35652	1.3818	0.0218956
7.26667	0.00785	0.0089	0.01357	0.12373	0.06687	0.15518	0.86099	0.98809	0.86777	1.88894	1.85677	1.84466	0.0101067	0.00304494	0.11526	0.0447601	0.905617	0.0715044	1.86346	0.0228848	1.09025	1.14093	1.06917	1.10012	0.0368834							7.26667	1.39696	1.39339	1.35708	1.38248	0.0220665
7.28333	0.00744	0.00882	0.01401	0.12411	0.06662	0.15567	0.86321	0.9896	0.87008	1.89145	1.86258	1.84635	0.01009	0.00346423	0.115467	0.0451498	0.90763	0.0710712	1.86679	0.0228433	1.09247	1.14116	1.07017	1.10127	0.0363033							7.28333	1.39846	1.39755	1.36103	1.38568	0.0213524
7.3	0.00805	0.00849	0.01348	0.1246	0.06741	0.15575	0.86387	0.98928	0.86965	1.88892	1.86297	1.84775	0.0100067	0.00301603	0.11592	0.0448051	0.9076	0.070796	1.86655	0.0208167	1.09155	1.14057	1.07125	1.10112	0.0356378							7.3	1.39999	1.39899	1.36105	1.38668	0.022199
7.31667	0.00789	0.00844	0.01386	0.1254	0.06744	0.15601	0.86477	0.99213	0.87054	1.89364	1.86379	1.84761	0.0100633	0.00329949	0.116283	0.0449833	0.909147	0.0719236	1.86835	0.0233509	1.09241	1.1407	1.06959	1.1009	0.0363073							7.31667	1.40028	1.39941	1.36449	1.38806	0.0204169
7.33333	0.00777	0.00857	0.01388	0.12518	0.06746	0.15679	0.86606	0.99379	0.87143	1.89307	1.86428	1.84708	0.0100733	0.00332085	0.116477	0.0452965	0.910427	0.0722447	1.86814	0.0232371	1.09291	1.14061	1.07095	1.10149	0.0356138							7.33333	1.40324	1.39966	1.36339	1.38876	0.0220467
7.35	0.00813	0.00823	0.01376	0.12555	0.06799	0.15725	0.86616	0.99279	0.87351	1.89336	1.86463	1.84874	0.01004	0.003222	0.11693	0.04525	0.91082	0.0710832	1.86891	0.0226158	1.09152	1.14104	1.06994	1.10083	0.0364535							7.35	1.40503	1.40171	1.3658	1.39085	0.0217545
7.36667	0.00802	0.00834	0.01429	0.1257	0.06765	0.15749	0.8689	0.99425	0.87536	1.89495	1.86562	1.84866	0.0102167	0.00353124	0.116947	0.0455552	0.912837	0.07058	1.86974	0.0234188	1.09227	1.14108	1.07086	1.1014	0.0359899							7.36667	1.40497	1.40418	1.36646	1.39187	0.0220093
7.38333	0.00783	0.00904	0.01329	0.12638	0.06797	0.15764	0.87066	0.99734	0.87641	1.89586	1.86644	1.84955	0.0100533	0.00286758	0.11733	0.0455149	0.914803	0.0715366	1.87062	0.0234358	1.09214	1.1417	1.0708	1.10155	0.036374							7.38333	1.40721	1.40354	1.36707	1.39261	0.0221914
7.4	0.00809	0.00868	0.01398	0.12622	0.06835	0.15815	0.87052	0.99812	0.87809	1.89662	1.86712	1.84948	0.01025	0.00324372	0.117573	0.0455201	0.915577	0.0715848	1.87107	0.0238174	1.09336	1.14156	1.07117	1.10203	0.035987							7.4	1.40668	1.40637	1.3684	1.39382	0.022012
7.41667	0.00768	0.00892	0.01409	0.12654	0.06812	0.15928	0.87148	0.99976	0.87782	1.89531	1.87073	1.852	0.01023	0.00339987	0.11798	0.0461789	0.916353	0.0723018	1.87268	0.0217207	1.09413	1.14133	1.0704	1.10195	0.0361064							7.41667	1.40868	1.40741	1.37261	1.39623	0.0204683
7.43333	0.00792	0.0083	0.01376	0.12667	0.06899	0.1588	0.87258	1.00074	0.87917	1.89613	1.86765	1.8539	0.00999333	0.00326756	0.118153	0.0455067	0.917497	0.0721661	1.87256	0.0215389	1.09353	1.14345	1.07054	1.10251	0.0372747							7.43333	1.40949	1.40802	1.37385	1.39712	0.0201658
7.45	0.00817	0.00893	0.01398	0.12724	0.06878	0.15903	0.87367	1.00206	0.88041	1.89734	1.87102	1.85288	0.01036	0.00315796	0.11835	0.0457771	0.918713	0.072259	1.87375	0.0223551	1.09338	1.14157	1.07165	1.1022	0.0357847							7.45	1.41193	1.41096	1.37558	1.39949	0.0207123
7.46667	0.00784	0.0085	0.01429	0.12752	0.06884	0.15934	0.87515	1.00385	0.88202	1.90077	1.87002	1.85068	0.01021	0.00354876	0.118567	0.0459095	0.92034	0.0724033	1.87382	0.0252607	1.09322	1.14315	1.07151	1.10263	0.0367347							7.46667	1.41252	1.41133	1.37596	1.39994	0.0207729
7.48333	0.00761	0.00877	0.01382	0.12749	0.06884	0.15974	0.87777	1.00638	0.88405	1.89889	1.87133	1.85416	0.0100667	0.00330182	0.11869	0.0460845	0.922733	0.0725082	1.87479	0.0225652	1.09387	1.14207	1.07167	1.10254	0.0359913							7.48333	1.41496	1.4134	1.37386	1.40074	0.0232918
7.5	0.00804	0.00878	0.01406	0.12824	0.0698	0.16055	0.87848	1.00727	0.88382	1.90041	1.87045	1.85664	0.0102933	0.00328295	0.11953	0.0459977	0.92319	0.0728644	1.87583	0.0223761	1.09603	1.14272	1.0742	1.10432	0.0350036							7.5	1.4157	1.4142	1.37609	1.402	0.0224484
7.51667	0.00797	0.00891	0.01421	0.12823	0.06939	0.16052	0.87916	1.00743	0.8857	1.90085	1.86897	1.85562	0.0103633	0.0033643	0.11938	0.0462051	0.924097	0.0722428	1.87515	0.023239	1.0955	1.14232	1.07236	1.10339	0.0356417							7.51667	1.41581	1.41598	1.37749	1.40309	0.0221733
7.53333	0.00796	0.00915	0.01408	0.12812	0.06938	0.16094	0.87996	1.00938	0.88645	1.89942	1.87087	1.85488	0.0103967	0.00324488	0.11948	0.0463875	0.925263	0.0729194	1.87506	0.0225632	1.09526	1.1437	1.07273	1.1039	0.0362647							7.53333	1.41645	1.41658	1.38014	1.40439	0.0210012
7.55	0.00767	0.00842	0.01421	0.1285	0.06991	0.16118	0.88225	1.01034	0.88796	1.89942	1.87217	1.85547	0.0101	0.00357906	0.119863	0.0462439	0.92685	0.0723608	1.87569	0.022185	1.09667	1.14345	1.07391	1.10468	0.0354547							7.55	1.41759	1.4179	1.37891	1.4048	0.0224219
7.56667	0.0084	0.00895	0.01391	0.12894	0.07005	0.16218	0.88322	1.01137	0.88842	1.90053	1.87247	1.85832	0.01042	0.00303491	0.12039	0.0466563	0.92767	0.0725329	1.87711	0.0214836	1.09649	1.14388	1.07366	1.10468	0.0358187							7.56667	1.41921	1.41724	1.38207	1.40617	0.0208973
7.58333	0.0082	0.00882	0.01426	0.12943	0.07008	0.16215	0.88347	1.01305	0.88984	1.89996	1.87763	1.85846	0.0104267	0.00333421	0.120553	0.0466725	0.928787	0.0730437	1.87868	0.02077	1.09602	1.14289	1.07421	1.10437	0.0350937							7.58333	1.42111	1.41963	1.38412	1.40829	0.020942
7.6	0.00845	0.00846	0.01428	0.12962	0.07056	0.1624	0.8851	1.01502	0.89129	1.90305	1.87314	1.85886	0.0103967	0.00336307	0.12086	0.0465424	0.93047	0.0732878	1.87835	0.022551	1.09697	1.14489	1.07297	1.10494	0.036617							7.6	1.42177	1.4208	1.38414	1.4089	0.0214512
7.61667	0.00826	0.00886	0.01436	0.12976	0.07075	0.16198	0.887	1.01717	0.89208	1.90311	1.87612	1.8616	0.0104933	0.00336204	0.12083	0.0462659	0.932083	0.073731	1.88028	0.0210649	1.09681	1.14352	1.07389	1.10474	0.0354859							7.61667	1.42319	1.42359	1.38545	1.41074	0.0219056
7.63333	0.00814	0.00917	0.01431	0.12974	0.07088	0.16335	0.88746	1.01813	0.89339	1.90277	1.87616	1.8601	0.01054	0.00330528	0.121323	0.046806	0.932993	0.0737901	1.87968	0.0215513	1.09634	1.14358	1.0729	1.10427	0.0360017							7.63333	1.4243	1.42576	1.38726	1.41244	0.0218187
7.65	0.0082	0.00878	0.01429	0.13041	0.07091	0.16376	0.8889	1.01985	0.89484	1.90741	1.87692	1.86138	0.0104233	0.00336117	0.121693	0.0470347	0.93453	0.073949	1.8819	0.0234161	1.09603	1.14499	1.07336	1.10479	0.0366103							7.65	1.42756	1.42645	1.38963	1.41455	0.0215856
7.66667	0.00828	0.00891	0.01436	0.13021	0.07112	0.16344	0.89004	1.01927	0.89572	1.91013	1.87784	1.86423	0.0105167	0.0033433	0.12159	0.0467597	0.93501	0.0730265	1.88407	0.023575	1.0976	1.14464	1.07446	1.10557	0.0357618							7.66667	1.42986	1.42724	1.38898	1.41536	0.0228833
7.68333	0.00824	0.00873	0.01428	0.1313	0.07129	0.16413	0.88991	1.02119	0.89754	1.90597	1.87811	1.85943	0.0104167	0.0033547	0.12224	0.0470784	0.936213	0.0736908	1.88117	0.0234204	1.09779	1.14496	1.07453	1.10576	0.0358851							7.68333	1.42925	1.42728	1.39161	1.41605	0.0211857
7.7	0.00869	0.00928	0.01441	0.13098	0.07116	0.16406	0.89214	1.02302	0.89709	1.90632	1.87671	1.86424	0.0107933	0.00314599	0.122067	0.047087	0.937417	0.074176	1.88242	0.021614	1.09635	1.14641	1.07436	1.10571	0.0369251							7.7	1.4294	1.42978	1.39396	1.41771	0.0205719
7.71667	0.00844	0.00858	0.01459	0.13129	0.07132	0.16482	0.89281	1.02416	0.89918	1.90954	1.87904	1.86242	0.0105367	0.00351099	0.122477	0.047369	0.938717	0.0740646	1.88367	0.0238983	1.09829	1.14574	1.07508	1.10637	0.0360163							7.71667	1.43182	1.43152	1.39294	1.41876	0.0223613
7.73333	0.00844	0.00829	0.01431	0.13109	0.07171	0.16507	0.89581	1.02577	0.89929	1.90914	1.88156	1.86419	0.0103467	0.00343317	0.122623	0.0472524	0.94029	0.0740483	1.88496	0.0226674	1.09763	1.14601	1.07475	1.10613	0.0363825							7.73333	1.43141	1.43277	1.39392	1.41937	0.0220479
7.75	0.00832	0.00907	0.01451	0.13201	0.07215	0.16513	0.89668	1.02793	0.90169	1.90749	1.88236	1.86575	0.0106333	0.00337817	0.123097	0.0471265	0.9421	0.0743732	1.8852	0.0210144	1.09779	1.14511	1.0762	1.10637	0.0352465							7.75	1.4345	1.43354	1.39664	1.42156	0.0215867
7.76667	0.00895	0.00905	0.01526	0.13236	0.0728	0.16596	0.89711	1.02808	0.90148	1.90571	1.88045	1.86558	0.0110867	0.00361456	0.123707	0.047179	0.942223	0.0743862	1.88391	0.0202879	1.09978	1.14652	1.0765	1.1076	0.035659							7.76667	1.435	1.43663	1.39766	1.4231	0.0220439
7.78333	0.00876	0.00874	0.01441	0.13272	0.07228	0.1663	0.89878	1.02984	0.90391	1.90675	1.88111	1.86558	0.0106367	0.00326782	0.123767	0.0476452	0.944177	0.074231	1.88448	0.0207909	1.09902	1.14554	1.07616	1.10691	0.035356							7.78333	1.43642	1.43489	1.39789	1.42307	0.021817
7.8	0.00828	0.00864	0.01458	0.13285	0.07268	0.16644	0.89965	1.02986	0.90389	1.91251	1.88184	1.86835	0.0105	0.00353797	0.12399	0.0475038	0.944467	0.0739832	1.88757	0.0226301	1.09924	1.1475	1.07556	1.10743	0.0366632							7.8	1.44005	1.43599	1.40009	1.42538	0.0219928
7.81667	0.00836	0.00829	0.01455	0.13265	0.07286	0.16672	0.90022	1.03162	0.90589	1.91158	1.88446	1.87046	0.0104	0.00359418	0.124077	0.0475137	0.94591	0.0742812	1.88883	0.0209059	1.09932	1.14653	1.07613	1.10733	0.0358765							7.81667	1.43805	1.43872	1.40244	1.4264	0.0207556
7.83333	0.0087	0.00876	0.01441	0.13275	0.07314	0.16732	0.90096	1.03189	0.90595	1.912	1.88313	1.87028	0.0106233	0.00327949	0.124403	0.0476416	0.946267	0.0741939	1.88847	0.0213665	1.09922	1.14634	1.07681	1.10746	0.0354893							7.83333	1.44275	1.44043	1.40447	1.42922	0.0214626
7.85	0.00835	0.00865	0.01454	0.13387	0.07293	0.16755	0.90346	1.03426	0.90704	1.90969	1.88613	1.86846	0.0105133	0.00349042	0.124783	0.04796	0.948253	0.0745055	1.88809	0.020685	1.10003	1.14698	1.07708	1.10803	0.0356301							7.85	1.44225	1.4423	1.40469	1.42975	0.0216997
7.86667	0.00821	0.00878	0.01448	0.13385	0.07318	0.1678	0.90497	1.03535	0.90768	1.91134	1.88639	1.86747	0.01049	0.00346717	0.124943	0.0479347	0.949333	0.0745049	1.8884	0.022004	1.10052	1.1478	1.07732	1.10855	0.035919							7.86667	1.44226	1.44095	1.40694	1.43005	0.0200246
7.88333	0.00819	0.00876	0.01463	0.13403	0.07289	0.16812	0.90472	1.03768	0.90921	1.91535	1.88645	1.86798	0.0105267	0.003565	0.125013	0.048251	0.950537	0.0755017	1.88993	0.0238756	1.10092	1.147	1.07807	1.10866	0.0351113							7.88333	1.44449	1.44471	1.40748	1.43223	0.0214315
7.9	0.00831	0.00841	0.01501	0.13448	0.07382	0.16852	0.90652	1.03896	0.9109	1.90856	1.88783	1.87077	0.0105767	0.0038397	0.125607	0.0479695	0.952127	0.0752318	1.88905	0.0189247	1.09937	1.14792	1.07781	1.10837	0.0359104							7.9	1.4468	1.44359	1.40767	1.43269	0.0217244
7.91667	0.00885	0.00841	0.01518	0.13451	0.07378	0.16914	0.90787	1.03957	0.91242	1.91234	1.88804	1.87379	0.0108133	0.00378804	0.12581	0.0482716	0.953287	0.0747582	1.89139	0.0194921	1.10109	1.14831	1.07745	1.10895	0.036078							7.91667	1.44688	1.44473	1.40968	1.43376	0.0208845
7.93333	0.00816	0.00877	0.01477	0.13476	0.07408	0.16933	0.90976	1.03966	0.91351	1.91266	1.88739	1.87462	0.0105667	0.00365295	0.126057	0.0482178	0.95431	0.073939	1.89156	0.0193593	1.10244	1.14707	1.07776	1.10909	0.0351303							7.93333	1.44574	1.44923	1.41052	1.43516	0.021413
7.95	0.00876	0.00906	0.01495	0.1354	0.07394	0.16939	0.91131	1.04297	0.91467	1.91266	1.88984	1.87305	0.0109233	0.00349042	0.126243	0.0483793	0.956317	0.0750628	1.89185	0.0198814	1.10213	1.14833	1.07747	1.10931	0.0359715							7.95	1.44642	1.45028	1.41264	1.43645	0.0207073
7.96667	0.00803	0.009	0.01506	0.13522	0.07422	0.17018	0.91133	1.04398	0.91528	1.91182	1.88922	1.87169	0.0106967	0.00380976	0.12654	0.0485653	0.956863	0.0754711	1.89091	0.0201183	1.10164	1.14808	1.0789	1.10954	0.0352601							7.96667	1.44911	1.45009	1.41307	1.43742	0.0210963
7.98333	0.00875	0.00917	0.01503	0.13568	0.07468	0.17033	0.91221	1.04433	0.91734	1.91556	1.88958	1.87509	0.0109833	0.0035108	0.126897	0.0484261	0.95796	0.0748426	1.89341	0.020505	1.10059	1.14904	1.07866	1.10943	0.0360131							7.98333	1.44945	1.45083	1.41362	1.43797	0.0210961
8	0.00854	0.00914	0.01499	0.13645	0.07444	0.1706	0.91414	1.04547	0.91705	1.91456	1.8909	1.87308	0.01089	0.00356336	0.127163	0.048748	0.958887	0.0749975	1.89285	0.0208084	1.10277	1.14905	1.07935	1.11039	0.0354693							8	1.45285	1.45194	1.41496	1.43992	0.0216179
8.01667	0.00898	0.00872	0.01496	0.13634	0.07483	0.17119	0.91481	1.0479	0.91806	1.91645	1.89022	1.87748	0.0108867	0.00353	0.127453	0.0487908	0.960257	0.0759187	1.89472	0.0198703	1.10208	1.14882	1.07897	1.10996	0.0355849							8.01667	1.45435	1.45363	1.41707	1.44168	0.0213188
8.03333	0.00829	0.00894	0.01542	0.13654	0.07539	0.17076	0.91611	1.04822	0.91963	1.91574	1.88686	1.87882	0.0108833	0.00394229	0.127563	0.0483145	0.96132	0.0752782	1.89381	0.0194156	1.103	1.14902	1.07937	1.11046	0.0354197							8.03333	1.45399	1.45496	1.41643	1.44179	0.0219706
8.05	0.00889	0.00897	0.01507	0.13678	0.07491	0.17105	0.91888	1.04964	0.91975	1.91917	1.8933	1.87311	0.0109767	0.00354516	0.12758	0.0487258	0.962757	0.0752444	1.89519	0.0230883	1.10301	1.15051	1.07907	1.11086	0.0363617							8.05	1.45647	1.45666	1.4212	1.44478	0.0204182
8.06667	0.00873	0.00894	0.01523	0.13671	0.0748	0.1718	0.91794	1.05225	0.92163	1.91698	1.89537	1.87808	0.0109667	0.00369365	0.12777	0.0491141	0.96394	0.076501	1.89681	0.0194899	1.10281	1.15051	1.0794	1.11091	0.0362398							8.06667	1.45701	1.45634	1.42004	1.44446	0.0211539
8.08333	0.00854	0.00938	0.01547	0.13731	0.07565	0.17253	0.91908	1.05337	0.9237	1.9189	1.89316	1.87719	0.01113	0.00378194	0.128497	0.0490376	0.965383	0.0762337	1.89642	0.0210448	1.10266	1.15037	1.07902	1.11068	0.0363454							8.08333	1.45913	1.45773	1.41951	1.44546	0.0224814
8.1	0.00918	0.0094	0.01516	0.13789	0.0758	0.17231	0.91999	1.0531	0.92462	1.91904	1.8941	1.87931	0.0112467	0.00339083	0.128667	0.0489116	0.965903	0.07555	1.89748	0.0200799	1.10335	1.15056	1.07805	1.11065	0.0368026							8.1	1.45957	1.45948	1.42261	1.44722	0.0213129
8.11667	0.00887	0.00898	0.01523	0.13778	0.07616	0.17253	0.92168	1.05509	0.92452	1.91915	1.89806	1.87711	0.0110267	0.00364061	0.128823	0.0488053	0.967097	0.0762177	1.89811	0.02102	1.10302	1.15133	1.07955	1.1113	0.0365993							8.11667	1.45937	1.46133	1.4231	1.44793	0.0215286
8.13333	0.00862	0.00913	0.01519	0.13819	0.07622	0.1736	0.92401	1.05718	0.92605	1.92011	1.8932	1.87535	0.01098	0.00365487	0.129337	0.04929	0.96908	0.0763037	1.89622	0.0225323	1.10311	1.15054	1.07999	1.11121	0.0359663							8.13333	1.46374	1.46241	1.42489	1.45035	0.0220561
8.15	0.00865	0.009	0.01538	0.13843	0.07535	0.17358	0.92428	1.05833	0.92727	1.9228	1.8936	1.88105	0.01101	0.00378857	0.12912	0.0497724	0.96996	0.0765453	1.89915	0.0214212	1.10325	1.15259	1.0805	1.11211	0.0368532							8.15	1.46207	1.46461	1.42427	1.45032	0.0225928
8.16667	0.00874	0.00942	0.01527	0.13832	0.07709	0.1746	0.9253	1.05914	0.92758	1.92283	1.89946	1.88071	0.0111433	0.00358994	0.130003	0.0492841	0.970673	0.0766229	1.901	0.0211022	1.10374	1.15217	1.07966	1.11186	0.0369301							8.16667	1.46421	1.46422	1.42795	1.45213	0.0209376
8.18333	0.0087	0.00954	0.01536	0.13921	0.07658	0.17444	0.92647	1.05993	0.92966	1.92351	1.89651	1.88186	0.0112	0.00362706	0.130077	0.0495652	0.97202	0.076149	1.90063	0.021128	1.1048	1.15373	1.08118	1.11324	0.0370035							8.18333	1.46546	1.46524	1.42861	1.4531	0.0212121
8.2	0.00903	0.00934	0.0151	0.13924	0.07765	0.17415	0.92753	1.06116	0.92932	1.92082	1.89588	1.88475	0.0111567	0.00341854	0.130347	0.0488608	0.97267	0.0766398	1.90048	0.0184704	1.10421	1.15136	1.08022	1.11193	0.0361929							8.2	1.46625	1.46505	1.43035	1.45388	0.0203893
8.21667	0.009	0.00898	0.01517	0.13974	0.07742	0.17481	0.92917	1.06363	0.93259	1.91977	1.89839	1.88107	0.01105	0.00356804	0.130657	0.0493263	0.97513	0.0766623	1.89974	0.0193855	1.10448	1.15339	1.08098	1.11295	0.0369406							8.21667	1.46511	1.46838	1.43126	1.45492	0.0205524
8.23333	0.00917	0.00926	0.01593	0.13939	0.07722	0.17573	0.93036	1.06312	0.93225	1.92138	1.89894	1.8837	0.0114533	0.00387717	0.13078	0.0498162	0.975243	0.0761093	1.90134	0.0189543	1.10436	1.15248	1.08108	1.11264	0.036413							8.23333	1.46818	1.46849	1.43062	1.45576	0.0217753
8.25	0.0089	0.0095	0.01539	0.14066	0.07716	0.1757	0.93048	1.06613	0.93444	1.9236	1.89877	1.8831	0.0112633	0.00358637	0.131173	0.0499503	0.977017	0.0771998	1.90182	0.0204219	1.10496	1.15401	1.08184	1.1136	0.0368532							8.25	1.46827	1.46788	1.43275	1.4563	0.0203958
8.26667	0.00896	0.00914	0.01567	0.14054	0.07747	0.17608	0.93187	1.06641	0.93487	1.92557	1.90007	1.88414	0.0112567	0.00382312	0.131363	0.0499414	0.977717	0.0768253	1.90326	0.0208984	1.10401	1.1526	1.08226	1.11296	0.0360133							8.26667	1.47304	1.47264	1.4339	1.45986	0.0224829
8.28333	0.00849	0.0089	0.01547	0.14071	0.07806	0.17683	0.93228	1.06798	0.93595	1.92611	1.89835	1.88404	0.0109533	0.00391692	0.131867	0.0499753	0.978737	0.0773088	1.90283	0.0213903	1.10541	1.15302	1.08019	1.11287	0.0369842							8.28333	1.47227	1.47356	1.43611	1.46065	0.0212592
8.3	0.00884	0.0092	0.01603	0.14094	0.07738	0.17699	0.93402	1.06887	0.93738	1.92416	1.90043	1.88561	0.0113567	0.00405123	0.13177	0.0504342	0.98009	0.0769041	1.9034	0.0194459	1.10557	1.15446	1.08058	1.11354	0.0375788							8.3	1.47096	1.47399	1.43486	1.45994	0.0217698
8.31667	0.00858	0.00928	0.01541	0.14091	0.07875	0.17732	0.9361	1.06969	0.93896	1.92676	1.89674	1.88594	0.01109	0.00375757	0.132327	0.0498424	0.981583	0.076316	1.90315	0.0211507	1.10545	1.15416	1.08212	1.11391	0.0367576							8.31667	1.47472	1.47478	1.43781	1.46244	0.0213273
8.33333	0.00951	0.00911	0.01614	0.14174	0.07801	0.17726	0.93656	1.0713	0.94088	1.92377	1.90166	1.88522	0.0115867	0.00394837	0.132337	0.0502887	0.982913	0.0765756	1.90355	0.0193444	1.105	1.1553	1.08232	1.11421	0.0373509							8.33333	1.47568	1.47676	1.43799	1.46348	0.0220787
8.35	0.00893	0.00957	0.01593	0.14167	0.0782	0.17789	0.93757	1.07247	0.94074	1.92436	1.90313	1.88654	0.0114767	0.00386995	0.132587	0.0504619	0.983593	0.0769858	1.90468	0.0189574	1.1062	1.15529	1.08262	1.1147	0.0370737							8.35	1.47804	1.47647	1.4389	1.46447	0.0221582
8.36667	0.00937	0.00943	0.01564	0.14151	0.07883	0.17806	0.93964	1.07379	0.94264	1.92551	1.90273	1.88587	0.01148	0.00360279	0.1328	0.0501851	0.985357	0.0766002	1.9047	0.0198935	1.10641	1.15351	1.08188	1.11393	0.0364028							8.36667	1.47872	1.47742	1.44275	1.4663	0.0204024
8.38333	0.00923	0.00938	0.01545	0.14202	0.07866	0.17881	0.93887	1.07585	0.94244	1.92586	1.90477	1.89021	0.0113533	0.00354861	0.133163	0.050659	0.98572	0.0780753	1.90695	0.0179244	1.10771	1.15558	1.08296	1.11542	0.0369183							8.38333	1.47859	1.47779	1.44528	1.46722	0.0190048
8.4	0.00921	0.00934	0.01595	0.14269	0.07927	0.17851	0.94155	1.07612	0.94366	1.92637	1.90072	1.88936	0.0115	0.00385436	0.13349	0.0502556	0.98711	0.0770921	1.90548	0.0189592	1.10661	1.15546	1.08266	1.11491	0.0371029							8.4	1.47891	1.48041	1.44441	1.46791	0.0203654
8.41667	0.00899	0.00886	0.01584	0.14236	0.07912	0.17945	0.94225	1.07772	0.94484	1.92758	1.90194	1.88833	0.01123	0.00399291	0.133643	0.0507298	0.98827	0.0774768	1.90595	0.0199299	1.1068	1.15555	1.08404	1.11546	0.0365337							8.41667	1.48127	1.48124	1.4453	1.46927	0.0207586
8.43333	0.00941	0.00929	0.01595	0.14347	0.07944	0.17974	0.94307	1.07931	0.94464	1.92943	1.90266	1.88984	0.01155	0.00381098	0.134217	0.0507862	0.989007	0.0782089	1.90731	0.0202005	1.10787	1.15658	1.08346	1.11597	0.0372269							8.43333	1.48076	1.47963	1.44536	1.46858	0.0201199
8.45	0.00905	0.00931	0.01633	0.14343	0.07943	0.17944	0.94491	1.08098	0.94692	1.93425	1.90393	1.88911	0.0115633	0.0041301	0.1341	0.0506536	0.990937	0.0779863	1.9091	0.0230093	1.10621	1.15502	1.08343	1.11489	0.0365752							8.45	1.48438	1.48432	1.44508	1.47126	0.0226726
8.46667	0.00885	0.00921	0.01584	0.14373	0.07996	0.18032	0.94474	1.08123	0.94858	1.92467	1.90379	1.89173	0.0113	0.00393587	0.13467	0.0507897	0.991517	0.0777177	1.90673	0.0166656	1.10759	1.15666	1.08342	1.11589	0.0373188							8.46667	1.48159	1.4856	1.44882	1.472	0.0201772
8.48333	0.00958	0.00967	0.01597	0.14394	0.07956	0.18047	0.94618	1.08225	0.94952	1.93126	1.90179	1.88953	0.01174	0.00366356	0.134657	0.0510915	0.99265	0.0776138	1.90753	0.0214483	1.10606	1.15648	1.08506	1.11587	0.036706							8.48333	1.48457	1.48666	1.44754	1.47292	0.0220074
8.5	0.00918	0.00975	0.01631	0.14387	0.08017	0.18076	0.94818	1.08353	0.95012	1.93067	1.90354	1.89077	0.0117467	0.00396223	0.134933	0.050887	0.993943	0.0775904	1.90833	0.0203761	1.10734	1.15583	1.08475	1.11597	0.0363179							8.5	1.4863	1.48588	1.44853	1.47357	0.0216863
8.51667	0.00928	0.00913	0.01614	0.14392	0.08024	0.18129	0.94814	1.08504	0.95098	1.93054	1.90626	1.89483	0.0115167	0.00400463	0.13515	0.0510927	0.99472	0.0782323	1.91054	0.0182363	1.10693	1.15759	1.08434	1.11629	0.0375107							8.51667	1.48769	1.48811	1.45148	1.47576	0.0210281
8.53333	0.0097	0.00934	0.01583	0.14489	0.08043	0.18188	0.95	1.08563	0.95282	1.93157	1.90596	1.89447	0.0116233	0.00364752	0.135733	0.0513411	0.99615	0.0775048	1.91067	0.0189926	1.1087	1.15853	1.08502	1.11742	0.0375222							8.53333	1.4893	1.4904	1.45145	1.47705	0.0221771
8.55	0.00943	0.00922	0.01641	0.1451	0.08139	0.18214	0.95002	1.08771	0.95366	1.93213	1.90419	1.89271	0.0116867	0.00409187	0.13621	0.0509599	0.99713	0.0784657	1.90968	0.0202747	1.10747	1.15783	1.08441	1.11657	0.0375464							8.55	1.49213	1.48973	1.45286	1.47824	0.0220125
8.56667	0.00942	0.00946	0.01602	0.14476	0.08103	0.18224	0.95206	1.08769	0.95412	1.93126	1.90459	1.89378	0.0116333	0.00379902	0.13601	0.0511692	0.997957	0.0777182	1.90988	0.0192912	1.10949	1.15615	1.08489	1.11684	0.0361946							8.56667	1.49061	1.48981	1.45464	1.47835	0.0205402
8.58333	0.00927	0.00979	0.01598	0.14545	0.08117	0.18244	0.95302	1.08951	0.95464	1.93026	1.90814	1.89628	0.01168	0.00373297	0.136353	0.0512442	0.999057	0.0783391	1.91156	0.0172462	1.10878	1.15813	1.08523	1.11738	0.0372031							8.58333	1.4905	1.49364	1.45561	1.47992	0.0211087
8.6	0.00942	0.00922	0.01643	0.14596	0.08122	0.18233	0.95436	1.08951	0.95661	1.93222	1.90598	1.89441	0.01169	0.00410618	0.136503	0.0512141	1.00016	0.0773875	1.91087	0.0193735	1.10889	1.15933	1.08598	1.11807	0.0375262							8.6	1.49058	1.49278	1.45549	1.47962	0.0209232
8.61667	0.00981	0.0096	0.01627	0.14583	0.08118	0.18257	0.95548	1.09229	0.95787	1.93561	1.90479	1.89826	0.0118933	0.00379176	0.136527	0.0513312	1.00188	0.0783065	1.91289	0.019948	1.10969	1.1574	1.08555	1.11755	0.0365637							8.61667	1.49297	1.4939	1.45732	1.4814	0.0208562
8.63333	0.00973	0.00932	0.01638	0.14598	0.08115	0.18371	0.9572	1.09236	0.95755	1.93216	1.91127	1.89598	0.01181	0.00396304	0.136947	0.0518733	1.00237	0.0779338	1.91314	0.0181621	1.10899	1.15785	1.08528	1.11737	0.0370042							8.63333	1.49558	1.49494	1.45709	1.48254	0.0220398
8.65	0.00934	0.0096	0.01621	0.14654	0.0817	0.18418	0.95631	1.09481	0.9604	1.9358	1.90693	1.89754	0.0117167	0.00389351	0.137473	0.0518381	1.00384	0.0788089	1.91342	0.0199394	1.10943	1.1581	1.08657	1.11803	0.0365328							8.65	1.49345	1.49718	1.46038	1.48367	0.0202558
8.66667	0.00936	0.0099	0.01624	0.14709	0.08162	0.18429	0.958	1.09434	0.96022	1.93432	1.90835	1.89755	0.0118333	0.00382582	0.137667	0.0519796	1.00419	0.078083	1.91341	0.0188994	1.10854	1.15843	1.08611	1.11769	0.0370187							8.66667	1.49662	1.49638	1.45958	1.48419	0.0213161
8.68333	0.00977	0.00962	0.01624	0.14706	0.08202	0.18424	0.95885	1.09487	0.96255	1.93551	1.91078	1.89716	0.0118767	0.0037795	0.137773	0.0517389	1.00542	0.0774852	1.91448	0.0194414	1.1097	1.15768	1.08627	1.11788	0.0364015							8.68333	1.49806	1.4978	1.46128	1.48571	0.0211603
8.7	0.00944	0.00887	0.01581	0.14753	0.08253	0.18505	0.9602	1.09708	0.96246	1.93185	1.90889	1.89705	0.0113733	0.00385282	0.13837	0.0518702	1.00658	0.0783834	1.9126	0.0176936	1.10788	1.15814	1.08692	1.11765	0.0366007							8.7	1.49908	1.4998	1.46248	1.48712	0.0213419
8.71667	0.0094	0.01006	0.01656	0.14788	0.08225	0.18507	0.96225	1.09758	0.96308	1.93287	1.91268	1.89696	0.0120067	0.00395709	0.1384	0.0520614	1.00764	0.0778943	1.91417	0.0180013	1.1098	1.15721	1.08617	1.11773	0.0361773							8.71667	1.49842	1.50097	1.4637	1.4877	0.0208208
8.73333	0.0095	0.00938	0.01633	0.14807	0.08237	0.18608	0.96317	1.1009	0.96438	1.93488	1.90925	1.89905	0.0117367	0.0039784	0.13884	0.0524675	1.00948	0.0791715	1.91439	0.0184604	1.11083	1.15901	1.08741	1.11908	0.0365065							8.73333	1.50163	1.49969	1.46489	1.48874	0.0206746
8.75	0.00905	0.00975	0.01662	0.14788	0.08281	0.18546	0.96407	1.0996	0.96684	1.93649	1.91197	1.89714	0.0118067	0.00418314	0.138717	0.0519349	1.01017	0.077461	1.9152	0.0198729	1.1094	1.15845	1.08612	1.11799	0.0369222							8.75	1.50192	1.50258	1.46395	1.48948	0.022115
8.76667	0.00924	0.00972	0.01691	0.14846	0.08299	0.18654	0.96503	1.10072	0.96639	1.93689	1.91154	1.89837	0.0119567	0.00429642	0.13933	0.0523753	1.01071	0.077951	1.9156	0.0195783	1.11105	1.15888	1.08709	1.11901	0.0365504							8.76667	1.50179	1.50429	1.46603	1.4907	0.0214043
8.78333	0.00953	0.00992	0.01675	0.14871	0.0828	0.18669	0.96579	1.10307	0.9668	1.93735	1.91763	1.89848	0.0120667	0.00406057	0.1394	0.052567	1.01189	0.0789687	1.91782	0.0194357	1.11092	1.15932	1.08704	1.11909	0.0368266							8.78333	1.50469	1.50372	1.47083	1.49308	0.0192752
8.8	0.00939	0.0094	0.01664	0.14833	0.08321	0.1875	0.96759	1.1043	0.96862	1.93753	1.91176	1.90207	0.01181	0.00418291	0.13968	0.0526803	1.0135	0.0786339	1.91712	0.0183276	1.11125	1.15905	1.08799	1.11943	0.0362293							8.8	1.50422	1.50631	1.46928	1.49327	0.0208022
8.81667	0.00975	0.00983	0.01657	0.14904	0.08343	0.1871	0.96805	1.10427	0.97007	1.94106	1.91153	1.89827	0.01205	0.00391464	0.139857	0.0524416	1.01413	0.0780701	1.91695	0.0219045	1.1112	1.15953	1.08568	1.1188	0.0375075							8.81667	1.50506	1.50729	1.46968	1.49401	0.0210999
8.83333	0.00992	0.00958	0.0166	0.14944	0.08388	0.1873	0.96833	1.10726	0.97059	1.9366	1.91359	1.89983	0.0120333	0.0039585	0.140207	0.0523246	1.01539	0.0795669	1.91667	0.0185779	1.11227	1.16035	1.08742	1.12001	0.0370765							8.83333	1.50561	1.50818	1.46881	1.4942	0.0220259
8.85	0.00933	0.01002	0.01631	0.14987	0.08386	0.18799	0.96984	1.10785	0.97246	1.93839	1.91381	1.89874	0.0118867	0.00384622	0.140573	0.0526838	1.01672	0.0789347	1.91698	0.0200142	1.11208	1.15908	1.0881	1.11975	0.0361068							8.85	1.50835	1.50891	1.47035	1.49587	0.0221027
8.86667	0.00977	0.01009	0.01669	0.14968	0.08439	0.18848	0.9711	1.10913	0.97167	1.93929	1.91474	1.90407	0.0121833	0.00390617	0.14085	0.0526038	1.0173	0.0795276	1.91937	0.0180601	1.11294	1.16034	1.08738	1.12022	0.0370208							8.86667	1.50687	1.51111	1.47056	1.49618	0.0222886
8.88333	0.0099	0.01003	0.0167	0.15031	0.08417	0.18884	0.97122	1.10988	0.97398	1.94087	1.91372	1.90039	0.01221	0.003889	0.141107	0.0529384	1.01836	0.0792707	1.91833	0.0206294	1.11166	1.16055	1.08893	1.12038	0.0365976							8.88333	1.50831	1.5114	1.47348	1.49773	0.0210579
8.9	0.00996	0.00947	0.01706	0.15034	0.08437	0.18903	0.97218	1.11141	0.97461	1.9384	1.91579	1.90389	0.0121633	0.00424771	0.141247	0.0529192	1.0194	0.0796923	1.91936	0.0175298	1.11326	1.15988	1.08857	1.12057	0.0362127							8.9	1.5116	1.50906	1.47221	1.49762	0.0220452
8.91667	0.00961	0.00987	0.01692	0.15	0.08468	0.18904	0.97303	1.11081	0.97545	1.9388	1.91532	1.90422	0.0121333	0.00414741	0.14124	0.0527286	1.01976	0.078858	1.91945	0.0176555	1.11279	1.15956	1.08805	1.12013	0.0363162							8.91667	1.50989	1.51237	1.47574	1.49933	0.02047
8.93333	0.01006	0.01006	0.01621	0.15096	0.0847	0.18994	0.97468	1.11315	0.97615	1.93949	1.91947	1.90463	0.01211	0.0035507	0.141867	0.053206	1.02133	0.0795247	1.9212	0.017494	1.11243	1.15911	1.08839	1.11998	0.0359589							8.93333	1.51217	1.5118	1.479	1.50099	0.0190448
8.95	0.00984	0.00954	0.01685	0.15125	0.08474	0.18963	0.97566	1.11329	0.97786	1.9411	1.91685	1.90717	0.0120767	0.00413655	0.141873	0.0530699	1.02227	0.0788333	1.92171	0.0174786	1.11349	1.1613	1.08976	1.12152	0.0364392							8.95	1.51397	1.51372	1.47655	1.50141	0.0215326
8.96667	0.00952	0.0098	0.01739	0.15175	0.08535	0.1902	0.97718	1.11542	0.97804	1.93836	1.91682	1.90428	0.0122367	0.00446511	0.142433	0.0530423	1.02355	0.0795658	1.91982	0.0172369	1.11279	1.16008	1.08934	1.12074	0.0360333							8.96667	1.51362	1.51469	1.47638	1.50156	0.021816
8.98333	0.0099	0.01024	0.01654	0.15182	0.08507	0.19021	0.97862	1.11734	0.98034	1.93895	1.9195	1.90188	0.0122267	0.00373932	0.142367	0.0532037	1.02543	0.0795982	1.92011	0.0185425	1.11286	1.16114	1.09014	1.12138	0.0362587							8.98333	1.51383	1.51748	1.4799	1.50374	0.0207237
9	0.00992	0.00979	0.01675	0.15245	0.08559	0.19088	0.97873	1.11774	0.98012	1.93622	1.92013	1.90372	0.0121533	0.00398136	0.142973	0.0532809	1.02553	0.0798592	1.92002	0.0162503	1.11294	1.16076	1.08984	1.12118	0.0361709							9	1.51461	1.51568	1.47813	1.50281	0.0213773
9.01667	0.00957	0.00988	0.01702	0.15295	0.08574	0.19137	0.98004	1.11891	0.98184	1.94063	1.91886	1.90515	0.0121567	0.00421462	0.143353	0.0534649	1.02693	0.0796621	1.92155	0.0178919	1.11338	1.16082	1.09095	1.12172	0.0356732							9.01667	1.51479	1.51775	1.48089	1.50448	0.0204802
9.03333	0.01022	0.0099	0.01684	0.15254	0.08576	0.19109	0.98218	1.12158	0.98248	1.94066	1.92004	1.90608	0.01232	0.0039177	0.14313	0.0532918	1.02875	0.0803962	1.92226	0.0173966	1.11375	1.16104	1.08842	1.12107	0.0368592							9.03333	1.51797	1.51886	1.48218	1.50634	0.020925
9.05	0.00978	0.01014	0.01692	0.15286	0.08661	0.192	0.98144	1.12159	0.98325	1.94111	1.92166	1.90639	0.01228	0.00402239	0.143823	0.053273	1.02876	0.0803982	1.92305	0.0174019	1.11361	1.16115	1.09083	1.12186	0.0358792							9.05	1.51982	1.51829	1.48107	1.50639	0.021944
9.06667	0.00973	0.01001	0.01696	0.15322	0.08621	0.19218	0.98264	1.12186	0.98337	1.94495	1.92037	1.90509	0.0122333	0.00409581	0.14387	0.0536002	1.02929	0.0801688	1.92347	0.02011	1.11414	1.16145	1.09043	1.12201	0.0361576							9.06667	1.52106	1.51939	1.48501	1.50849	0.0203485
9.08333	0.00985	0.0098	0.01703	0.15341	0.08644	0.19239	0.98407	1.12183	0.98344	1.94219	1.92212	1.90472	0.0122267	0.00415988	0.14408	0.0535877	1.02978	0.0797183	1.92301	0.0187508	1.11313	1.16326	1.0915	1.12263	0.0368112							9.08333	1.52002	1.52208	1.48535	1.50915	0.0206371
9.1	0.01031	0.01006	0.01741	0.154	0.08682	0.19274	0.9849	1.12395	0.98605	1.94196	1.91861	1.90817	0.0125933	0.00417323	0.14452	0.0535926	1.03163	0.0799506	1.92291	0.0173012	1.11405	1.16325	1.09022	1.12251	0.0372422							9.1	1.52155	1.52062	1.48711	1.50976	0.019621
9.11667	0.00984	0.00934	0.01734	0.1541	0.08664	0.19345	0.9856	1.1265	0.9868	1.94402	1.92021	1.90688	0.0121733	0.00448144	0.14473	0.054018	1.03297	0.0810045	1.9237	0.0188148	1.11442	1.16259	1.09032	1.12244	0.036797							9.11667	1.52119	1.52105	1.48685	1.5097	0.0197859
9.13333	0.00978	0.01004	0.01684	0.15451	0.0872	0.19377	0.98806	1.12611	0.98829	1.9431	1.92248	1.90704	0.01222	0.00400315	0.14516	0.0538967	1.03415	0.0796369	1.92421	0.0180919	1.11491	1.16205	1.09087	1.12261	0.0362093							9.13333	1.52294	1.52238	1.48884	1.51139	0.019528
9.15	0.01047	0.00963	0.01739	0.15469	0.08679	0.19377	0.98756	1.1284	0.98978	1.94359	1.9183	1.90893	0.0124967	0.00425851	0.145083	0.0541331	1.03525	0.0806808	1.92361	0.017929	1.11524	1.16399	1.09014	1.12312	0.0375508							9.15	1.5252	1.5259	1.48963	1.51358	0.0207414
9.16667	0.01056	0.01008	0.01784	0.15466	0.08721	0.19427	0.98856	1.12971	0.99019	1.94403	1.92415	1.90978	0.0128267	0.0043483	0.14538	0.0541299	1.03615	0.0810265	1.92599	0.0171987	1.11462	1.16253	1.09215	1.1231	0.0359481							9.16667	1.52704	1.52677	1.49024	1.51468	0.021169
9.18333	0.01003	0.01007	0.01756	0.15501	0.08733	0.19423	0.99007	1.13118	0.99109	1.94225	1.92018	1.90884	0.0125533	0.00433595	0.145523	0.0540777	1.03745	0.081177	1.92376	0.0169897	1.11525	1.16386	1.09161	1.12357	0.0368371							9.18333	1.5255	1.52757	1.49056	1.51454	0.0207959
9.2	0.01061	0.01009	0.01751	0.15575	0.08752	0.19539	0.99135	1.13039	0.99173	1.94836	1.92292	1.90995	0.0127367	0.004142	0.14622	0.0545628	1.03782	0.0801653	1.92708	0.0195395	1.11746	1.1637	1.0921	1.12442	0.0363039							9.2	1.52678	1.52857	1.49161	1.51565	0.0208414
9.21667	0.00998	0.00985	0.01716	0.15554	0.08799	0.19499	0.99304	1.13167	0.99334	1.94552	1.92016	1.91181	0.01233	0.00418341	0.146173	0.0541115	1.03935	0.0799516	1.92583	0.0175557	1.11506	1.16428	1.09137	1.12357	0.0371925							9.21667	1.52852	1.52931	1.49327	1.51703	0.0205834
9.23333	0.01072	0.0101	0.01747	0.15576	0.08767	0.19565	0.99403	1.1323	0.99372	1.9457	1.92265	1.90779	0.0127633	0.00408786	0.14636	0.0546003	1.04002	0.0799199	1.92538	0.0191019	1.11638	1.16392	1.09085	1.12372	0.0370834							9.23333	1.53064	1.52992	1.49301	1.51786	0.0215209
9.25	0.0098	0.00981	0.01754	0.15611	0.08808	0.19536	0.99388	1.13275	0.99588	1.94071	1.92364	1.91176	0.0123833	0.00446581	0.146517	0.0542796	1.04084	0.0796056	1.92537	0.0145523	1.11582	1.16397	1.09186	1.12388	0.036725							9.25	1.53012	1.53049	1.4933	1.51797	0.0213656
9.26667	0.01036	0.01032	0.01717	0.15651	0.08898	0.19581	0.99566	1.13407	0.99671	1.94682	1.92598	1.91032	0.0126167	0.00394335	0.1471	0.0540331	1.04215	0.0796097	1.92771	0.0183112	1.11637	1.16341	1.09149	1.12376	0.0365246							9.26667	1.53226	1.53381	1.49448	1.52018	0.0222732
9.28333	0.0101	0.00994	0.01786	0.1563	0.08854	0.19612	0.99559	1.13592	0.99616	1.94687	1.92356	1.90958	0.0126333	0.00452713	0.146987	0.0543913	1.04256	0.0808555	1.92667	0.0188385	1.11538	1.16424	1.09143	1.12368	0.0371084							9.28333	1.52873	1.53259	1.49752	1.51961	0.0192305
9.3	0.01054	0.00994	0.01763	0.15681	0.08884	0.19676	0.99839	1.13525	0.9978	1.9477	1.92334	1.91278	0.0127033	0.00427715	0.14747	0.0545629	1.04381	0.079187	1.92794	0.0179087	1.11656	1.16522	1.09283	1.12487	0.0369035							9.3	1.53462	1.53441	1.49577	1.5216	0.0223697
9.31667	0.00983	0.01009	0.01773	0.15677	0.08904	0.19689	0.99878	1.137	1.00077	1.94428	1.92363	1.91161	0.01255	0.00448789	0.147567	0.0545108	1.04552	0.0792331	1.92651	0.0165239	1.11647	1.16346	1.09254	1.12416	0.0360794							9.31667	1.53243	1.53596	1.49906	1.52248	0.0203618
9.33333	0.01011	0.01014	0.01755	0.15712	0.08903	0.19746	0.99874	1.13897	0.99874	1.94695	1.92903	1.91194	0.0126	0.00428685	0.14787	0.0548036	1.04548	0.0809618	1.92931	0.0175066	1.11726	1.16533	1.09241	1.125	0.037071							9.33333	1.53233	1.53459	1.49916	1.52203	0.0198353
9.35	0.00986	0.0098	0.01777	0.15798	0.08901	0.19845	0.99976	1.13826	1.00017	1.94636	1.92568	1.90921	0.0124767	0.00458426	0.14848	0.055335	1.04606	0.0798449	1.92708	0.0186147	1.11735	1.16403	1.09346	1.12495	0.0358931							9.35	1.53612	1.53618	1.4984	1.52357	0.021795
9.36667	0.0104	0.01006	0.0179	0.15726	0.08901	0.19815	1.00257	1.14081	1.00162	1.9491	1.92594	1.91278	0.0127867	0.00443154	0.14814	0.0551386	1.04833	0.0800886	1.92927	0.018388	1.11715	1.1657	1.09265	1.12517	0.037179							9.36667	1.53666	1.53759	1.50183	1.52536	0.0203829
9.38333	0.01024	0.01034	0.01765	0.15812	0.08965	0.19856	1.00073	1.14276	1.00102	1.94968	1.9262	1.91202	0.0127433	0.00424959	0.148777	0.0550529	1.04817	0.0819175	1.9293	0.0190204	1.11717	1.16605	1.0937	1.12564	0.0369112							9.38333	1.53599	1.53916	1.50143	1.52553	0.0209284
9.4	0.00999	0.0102	0.01788	0.15833	0.08999	0.19862	1.00196	1.14403	1.00334	1.94898	1.92686	1.91462	0.01269	0.0044959	0.14898	0.0549153	1.04978	0.0816287	1.93015	0.0174151	1.11709	1.1657	1.09343	1.12541	0.0368458							9.4	1.53806	1.53709	1.50431	1.52649	0.0192117
9.41667	0.01026	0.00988	0.01804	0.15903	0.09044	0.19921	1.00472	1.14364	1.00554	1.94744	1.92676	1.91976	0.0127267	0.0046054	0.14956	0.0549999	1.0513	0.0799698	1.93132	0.0143924	1.11704	1.16456	1.09335	1.12498	0.0362635							9.41667	1.53671	1.53964	1.50242	1.52626	0.0206951
9.43333	0.01035	0.00984	0.01772	0.15895	0.09047	0.19936	1.00419	1.14558	1.00579	1.94901	1.92859	1.91669	0.0126367	0.00440967	0.149593	0.0550447	1.05185	0.0811736	1.93143	0.0163461	1.11814	1.16552	1.09346	1.12571	0.0366211							9.43333	1.53863	1.54014	1.5048	1.52786	0.0199819
9.45	0.01048	0.01035	0.01771	0.15924	0.09038	0.19979	1.00469	1.14581	1.00646	1.94895	1.93155	1.91457	0.0128467	0.00421227	0.149803	0.0553121	1.05232	0.0809696	1.93169	0.0171904	1.11831	1.16577	1.09364	1.12591	0.0366601							9.45	1.53904	1.54133	1.50619	1.52885	0.0196604
9.46667	0.0105	0.01009	0.01768	0.1594	0.09016	0.19971	1.00683	1.14631	1.00682	1.94858	1.92928	1.91735	0.0127567	0.00426866	0.149757	0.055408	1.05332	0.0805317	1.93174	0.0157593	1.11925	1.16741	1.09374	1.1268	0.0374108							9.46667	1.54118	1.53955	1.50336	1.52803	0.0213804
9.48333	0.01059	0.00992	0.018	0.15975	0.0904	0.20047	1.00697	1.14865	1.00804	1.94981	1.92834	1.91932	0.0128367	0.00448411	0.150207	0.0556521	1.05455	0.0814919	1.93249	0.0156629	1.11804	1.16751	1.09257	1.12604	0.0381051							9.48333	1.54162	1.54472	1.50533	1.53056	0.0219018
9.5	0.01027	0.01033	0.01793	0.16026	0.09048	0.20071	1.00728	1.14856	1.00869	1.94958	1.92807	1.91627	0.0128433	0.00440528	0.150483	0.0557616	1.05484	0.0811641	1.93131	0.0168892	1.11744	1.16707	1.09365	1.12605	0.0374602							9.5	1.54287	1.54512	1.5085	1.53216	0.0205239
9.51667	0.01046	0.01021	0.01837	0.16025	0.09049	0.201	1.00855	1.14958	1.01069	1.95156	1.92941	1.9193	0.0130133	0.00464069	0.15058	0.055886	1.05627	0.080813	1.93342	0.0165002	1.11948	1.16737	1.09518	1.12734	0.0367318							9.51667	1.54423	1.54601	1.5109	1.53371	0.019777
9.53333	0.01095	0.01014	0.01819	0.16036	0.09123	0.20137	1.011	1.15188	1.0108	1.9475	1.92768	1.91695	0.0130933	0.00443238	0.150987	0.0556651	1.05789	0.0813949	1.93071	0.0154988	1.11958	1.16582	1.0937	1.12637	0.0365358							9.53333	1.54541	1.54635	1.5097	1.53382	0.0208938
9.55	0.01062	0.01051	0.01792	0.16067	0.0912	0.20148	1.01151	1.15245	1.01274	1.95068	1.93009	1.91729	0.0130167	0.00424677	0.151117	0.0557572	1.0589	0.081019	1.93269	0.0168458	1.11935	1.1664	1.09366	1.12647	0.036889							9.55	1.54556	1.54573	1.5131	1.5348	0.0187901
9.56667	0.01072	0.01013	0.0177	0.16102	0.09197	0.20217	1.01254	1.15357	1.01315	1.95295	1.93338	1.92148	0.01285	0.00421057	0.15172	0.0556855	1.05975	0.0812482	1.93594	0.01589	1.11927	1.16686	1.09434	1.12682	0.0368453							9.56667	1.54726	1.54844	1.51106	1.53559	0.0212489
9.58333	0.01046	0.01024	0.01815	0.1611	0.09173	0.20198	1.0136	1.15443	1.01368	1.9534	1.93131	1.91637	0.01295	0.00450468	0.151603	0.0557351	1.06057	0.0812852	1.93369	0.0186297	1.11975	1.166	1.095	1.12692	0.0360385							9.58333	1.54784	1.546	1.51131	1.53505	0.02058
9.6	0.01076	0.01019	0.01783	0.16126	0.09108	0.20286	1.01267	1.15556	1.01392	1.95475	1.93067	1.92014	0.0129267	0.00425596	0.151733	0.0564957	1.06072	0.0821391	1.93519	0.0177416	1.1191	1.16642	1.09388	1.12647	0.0368268							9.6	1.54672	1.55144	1.51384	1.53733	0.0204822
9.61667	0.01087	0.0105	0.0185	0.16186	0.09225	0.20332	1.01534	1.15603	1.01505	1.95322	1.93218	1.91741	0.01329	0.00451578	0.152477	0.0561264	1.06214	0.0813113	1.93427	0.0179963	1.12151	1.16692	1.09516	1.12786	0.0362994							9.61667	1.54771	1.5525	1.51442	1.53821	0.0207415
9.63333	0.01092	0.01076	0.01864	0.16205	0.09193	0.2032	1.01592	1.15696	1.01539	1.95095	1.93101	1.91889	0.01344	0.00450404	0.152393	0.05626	1.06276	0.0815829	1.93362	0.0161882	1.12046	1.16658	1.09379	1.12694	0.0368256							9.63333	1.5474	1.55138	1.51568	1.53815	0.0195639
9.65	0.01057	0.01044	0.01841	0.16249	0.09231	0.20382	1.01763	1.15972	1.01898	1.95355	1.9317	1.92057	0.01314	0.00456442	0.152873	0.0563736	1.06544	0.0816488	1.93527	0.0167779	1.12109	1.16824	1.09451	1.12795	0.0373402							9.65	1.55053	1.5512	1.51454	1.53876	0.0209749
9.66667	0.01046	0.0104	0.01801	0.16227	0.09203	0.20401	1.01782	1.15991	1.01812	1.94933	1.93387	1.91842	0.0129567	0.00437642	0.15277	0.0565912	1.06528	0.0819492	1.93387	0.015455	1.11939	1.16712	1.09469	1.12707	0.0368202							9.66667	1.55046	1.55243	1.51763	1.54017	0.0195479
9.68333	0.01114	0.01043	0.01848	0.1627	0.09283	0.20444	1.01929	1.16045	1.01917	1.95792	1.93087	1.91733	0.01335	0.00445687	0.153323	0.0563927	1.0663	0.0815334	1.93537	0.0206663	1.12083	1.16679	1.0944	1.12734	0.0366314							9.68333	1.55491	1.55218	1.51617	1.54109	0.0216216
9.7	0.01062	0.01062	0.01817	0.16251	0.0926	0.20496	1.01996	1.16155	1.02017	1.95374	1.93685	1.91852	0.0131367	0.00435899	0.153357	0.0567365	1.06723	0.0816865	1.93637	0.0176149	1.12196	1.16836	1.09481	1.12838	0.0371925							9.7	1.55312	1.55702	1.51758	1.54257	0.0217325
9.71667	0.01022	0.01051	0.01831	0.16317	0.09281	0.2053	1.02025	1.16144	1.01999	1.95333	1.93515	1.91746	0.0130133	0.00458934	0.15376	0.0568323	1.06723	0.0815912	1.93531	0.0179356	1.1208	1.16935	1.09541	1.12852	0.0375697							9.71667	1.5542	1.55566	1.51835	1.54274	0.0211321
9.73333	0.0107	0.01038	0.01835	0.16366	0.0932	0.20476	1.02125	1.16419	1.02214	1.95518	1.9344	1.92262	0.0131433	0.00451194	0.153873	0.0564202	1.06919	0.0822707	1.9374	0.016486	1.12182	1.16883	1.09556	1.12874	0.0371215							9.73333	1.55322	1.55411	1.51936	1.54223	0.019811
9.75	0.01085	0.01057	0.01815	0.16357	0.09284	0.20528	1.02309	1.16339	1.02176	1.95367	1.93554	1.9181	0.01319	0.00429777	0.153897	0.0568407	1.06941	0.0813889	1.93577	0.0177861	1.12134	1.16786	1.09685	1.12868	0.03607							9.75	1.55544	1.55685	1.5208	1.54436	0.0204186
9.76667	0.01071	0.01088	0.01842	0.16362	0.0935	0.20576	1.02334	1.16469	1.02406	1.9533	1.93453	1.9253	0.0133367	0.00440312	0.154293	0.0567082	1.0707	0.0814014	1.93771	0.0142683	1.12145	1.16859	1.09679	1.12894	0.0364818							9.76667	1.55645	1.5571	1.5204	1.54465	0.0210036
9.78333	0.01066	0.0107	0.01815	0.16433	0.09378	0.20638	1.02517	1.16696	1.02441	1.95633	1.93599	1.9232	0.01317	0.00431285	0.15483	0.056898	1.07218	0.0820828	1.93851	0.0167078	1.12167	1.17058	1.09614	1.12946	0.037827							9.78333	1.55605	1.55871	1.52007	1.54494	0.021582
9.8	0.01111	0.01062	0.01853	0.16482	0.09425	0.20673	1.02624	1.16781	1.02559	1.95564	1.93813	1.92397	0.01342	0.00443217	0.155267	0.0568453	1.07321	0.0819238	1.93925	0.0158645	1.12251	1.17006	1.09646	1.12968	0.0373197							9.8	1.55653	1.55748	1.52181	1.54527	0.0203254
9.81667	0.01118	0.0105	0.0181	0.16509	0.09396	0.20675	1.02762	1.16762	1.02629	1.95791	1.93395	1.92444	0.01326	0.00420533	0.155267	0.0570331	1.07384	0.0812157	1.93877	0.017247	1.12275	1.16898	1.09777	1.12983	0.0361296							9.81667	1.5587	1.56274	1.52233	1.54792	0.0222563
9.83333	0.0109	0.01066	0.0184	0.16511	0.09436	0.20711	1.0269	1.16958	1.02599	1.95592	1.93953	1.92432	0.01332	0.00440105	0.155527	0.0569826	1.07416	0.0826403	1.93992	0.0158037	1.12282	1.16964	1.09666	1.12971	0.0369742							9.83333	1.55966	1.55981	1.52427	1.54791	0.0204759
9.85	0.01148	0.01016	0.01874	0.16578	0.09454	0.20773	1.02857	1.1692	1.02988	1.95365	1.93249	1.92547	0.01346	0.00462	0.156017	0.0572231	1.07588	0.0808173	1.9372	0.0146693	1.12268	1.16979	1.09677	1.12975	0.0370194							9.85	1.56121	1.56122	1.52665	1.54969	0.0199561
9.86667	0.01089	0.01025	0.01886	0.16535	0.0948	0.20764	1.03064	1.1715	1.02823	1.95672	1.93565	1.92134	0.0133333	0.00479692	0.15593	0.0570067	1.07679	0.0820301	1.9379	0.0177973	1.12137	1.17086	1.09696	1.12973	0.0376526							9.86667	1.56038	1.56267	1.52654	1.54986	0.020231
9.88333	0.01079	0.01044	0.01864	0.16584	0.09492	0.20798	1.031	1.1727	1.02956	1.95917	1.93786	1.92516	0.01329	0.00463654	0.156247	0.0571372	1.07775	0.0822294	1.94073	0.0171857	1.12398	1.1707	1.09823	1.13097	0.0367372							9.88333	1.56027	1.56384	1.52646	1.55019	0.0206282
9.9	0.01081	0.01069	0.01858	0.16608	0.09472	0.20879	1.03135	1.17245	1.02969	1.95938	1.93663	1.9267	0.01336	0.00452105	0.15653	0.0576315	1.07783	0.0819475	1.9409	0.0167539	1.12306	1.17011	1.09643	1.12987	0.0373086							9.9	1.56282	1.56554	1.52848	1.55228	0.0206562
9.91667	0.01114	0.01079	0.01857	0.16648	0.09504	0.20922	1.03215	1.17435	1.03217	1.96289	1.93814	1.91962	0.0135	0.00439423	0.156913	0.057688	1.07956	0.0820934	1.94022	0.0217096	1.1225	1.17078	1.09784	1.13037	0.0371019							9.91667	1.5613	1.56466	1.52797	1.55131	0.0202827
9.93333	0.01052	0.01063	0.0188	0.16671	0.0956	0.20919	1.03371	1.17608	1.03206	1.95771	1.93695	1.92627	0.0133167	0.00474902	0.157167	0.0573932	1.08062	0.0826778	1.94031	0.015987	1.12297	1.17082	1.09732	1.13037	0.0373046							9.93333	1.56368	1.56797	1.53015	1.55393	0.0207084
9.95	0.01091	0.0107	0.01891	0.16655	0.09565	0.20965	1.03474	1.1765	1.03451	1.95685	1.93524	1.92777	0.0135067	0.0046806	0.157283	0.0575622	1.08192	0.0819117	1.93995	0.0151021	1.12267	1.17088	1.09674	1.1301	0.0376238							9.95	1.56448	1.56692	1.52987	1.55376	0.0207224
9.96667	0.01126	0.01041	0.01893	0.16703	0.09569	0.20925	1.03546	1.17714	1.03418	1.95851	1.93703	1.92509	0.0135333	0.00469293	0.157323	0.0573989	1.08226	0.082171	1.94021	0.0169354	1.12349	1.17125	1.09737	1.1307	0.0374645							9.96667	1.56431	1.56571	1.53196	1.55399	0.0190943
9.98333	0.01117	0.01038	0.01914	0.16718	0.09567	0.21013	1.03581	1.17732	1.03533	1.958	1.93732	1.92548	0.0135633	0.00484566	0.15766	0.0578208	1.08282	0.0818398	1.94027	0.016459	1.12249	1.1714	1.09845	1.13078	0.0371748							9.98333	1.56582	1.56844	1.53211	1.55546	0.0202612
10	0.01105	0.01051	0.01896	0.16718	0.096	0.21084	1.0373	1.17916	1.03639	1.95833	1.93834	1.9283	0.0135067	0.00473044	0.158007	0.057967	1.08428	0.0821669	1.94166	0.0152873	1.12382	1.17076	1.09797	1.13085	0.0369007							10	1.56608	1.568	1.53071	1.55493	0.0209971

## Sheet: Fig. 4d
Time	Absorbance 340nm									Mean	Standard Deviation	Mean	Standard Deviation	Mean	Standard Deviation
min	AU
	3 M58ox_1	3 M58ox_2	3 M58ox_3	CAL-SSUL1_1	CAL-SSUL1_2	CAL-SSUL1_3	CAL-SSUL2_1	CAL-SSUL2_2	CAL-SSUL2_3	Statistics On Rows of B"Absorbance 340nm":D	Statistics On Rows of B"Absorbance 340nm":D	Statistics On Rows of E:G	Statistics On Rows of E:G	Statistics On Rows of H:J	Statistics On Rows of H:J
0	0.0673	0.08157	0.11096	0.00902	0.00745	0.0135	0.11333	0.10576	0.18091	0.08661	0.0222621	0.00999	0.00313947	0.133333	0.0413761
0.0166667	0.08395	0.09528	0.1351	0.00876	0.00726	0.01351	0.14028	0.13619	0.20342	0.104777	0.0268649	0.00984333	0.0032628	0.159963	0.0376901
0.0333333	0.1025	0.11021	0.15835	0.00889	0.00762	0.01344	0.16527	0.16576	0.22258	0.123687	0.0302658	0.00998333	0.00306017	0.184537	0.0329474
0.05	0.1204	0.1244	0.17941	0.00855	0.00701	0.01327	0.18641	0.1932	0.23968	0.141403	0.0329754	0.00961	0.00326184	0.20643	0.0289948
0.0666667	0.13818	0.13919	0.20041	0.00825	0.00655	0.01271	0.20584	0.21713	0.25422	0.15926	0.0356405	0.00917	0.00318138	0.22573	0.0253106
0.0833333	0.15502	0.15257	0.21963	0.00902	0.00689	0.01223	0.22231	0.23896	0.26799	0.17574	0.0380296	0.00938	0.00268814	0.243087	0.0231179
0.1	0.17103	0.16584	0.23762	0.00848	0.0072	0.01295	0.23654	0.25888	0.28155	0.191497	0.0400282	0.00954333	0.00301888	0.25899	0.0225052
0.116667	0.18687	0.17778	0.25548	0.00857	0.00703	0.0122	0.25004	0.2752	0.29317	0.20671	0.0424799	0.00926667	0.00265447	0.272803	0.0216647
0.133333	0.20182	0.18997	0.27142	0.00859	0.00696	0.01263	0.26256	0.29043	0.30437	0.22107	0.0440051	0.00939333	0.00291912	0.285787	0.0212882
0.15	0.21562	0.20161	0.28716	0.00836	0.00743	0.01231	0.27402	0.30404	0.3148	0.234797	0.0458858	0.00936667	0.00259107	0.29762	0.0211344
0.166667	0.22905	0.2125	0.30242	0.00858	0.00685	0.01164	0.28479	0.3168	0.32438	0.24799	0.0478586	0.00902333	0.00242558	0.308657	0.0210137
0.183333	0.24213	0.22377	0.31668	0.00844	0.00675	0.01166	0.29516	0.32747	0.33427	0.26086	0.0492055	0.00895	0.00249441	0.318967	0.0208956
0.2	0.25495	0.23381	0.33062	0.00839	0.00685	0.01147	0.30455	0.33886	0.34304	0.273127	0.0509003	0.00890333	0.00235239	0.328817	0.0211192
0.216667	0.26673	0.24466	0.34487	0.00835	0.00718	0.01194	0.31401	0.34943	0.35182	0.28542	0.0526545	0.00915667	0.00248041	0.33842	0.0211734
0.233333	0.27908	0.25404	0.35795	0.00815	0.00645	0.01157	0.32328	0.35898	0.36003	0.297023	0.0542291	0.00872333	0.00260771	0.34743	0.0209211
0.25	0.29107	0.26448	0.37075	0.00829	0.00625	0.01177	0.33262	0.36856	0.36862	0.308767	0.0553011	0.00877	0.00279113	0.3566	0.0207673
0.266667	0.30298	0.274	0.38381	0.00801	0.00611	0.0115	0.34057	0.37699	0.37624	0.320263	0.0569086	0.00854	0.00273381	0.3646	0.020814
0.283333	0.31366	0.28309	0.39638	0.00807	0.00616	0.0117	0.34859	0.3853	0.38373	0.331043	0.0586114	0.00864333	0.00281415	0.37254	0.0207562
0.3	0.325	0.29261	0.4087	0.00833	0.00673	0.01137	0.35757	0.39378	0.39193	0.342103	0.0599051	0.00881	0.00235695	0.381093	0.0203928
0.316667	0.33579	0.30211	0.4194	0.00839	0.00628	0.01146	0.36491	0.40205	0.39913	0.352433	0.0603903	0.00871	0.00260478	0.388697	0.0206515
0.333333	0.34718	0.31094	0.43194	0.00743	0.00637	0.01155	0.37349	0.40942	0.4062	0.363353	0.0621002	0.00845	0.00273649	0.39637	0.01988
0.35	0.35762	0.32066	0.44292	0.008	0.00616	0.01125	0.3802	0.41697	0.41252	0.373733	0.0627025	0.00847	0.00257734	0.40323	0.0200683
0.366667	0.3679	0.32921	0.45348	0.00738	0.00612	0.01098	0.38849	0.42467	0.42045	0.38353	0.0635923	0.00816	0.00252214	0.411203	0.0197832
0.383333	0.37798	0.33789	0.46402	0.00809	0.00615	0.01113	0.39616	0.43275	0.42694	0.393297	0.0644449	0.00845667	0.00251017	0.418617	0.0196638
0.4	0.38814	0.34645	0.47501	0.00784	0.00607	0.01126	0.40279	0.43912	0.43333	0.4032	0.0655898	0.00839	0.00263835	0.42508	0.0195196
0.416667	0.39858	0.35615	0.4859	0.00762	0.00591	0.01089	0.41014	0.4465	0.44057	0.413543	0.0661566	0.00814	0.0025304	0.432403	0.0195073
0.433333	0.40813	0.36412	0.49628	0.00823	0.0061	0.01114	0.41711	0.45398	0.44683	0.422843	0.0672973	0.00849	0.00253004	0.439307	0.0195525
0.45	0.41844	0.37286	0.50704	0.00766	0.00582	0.01122	0.42423	0.45991	0.45412	0.43278	0.0682297	0.00823333	0.00274527	0.446087	0.0191485
0.466667	0.42806	0.381	0.5171	0.00749	0.00632	0.01078	0.43116	0.46781	0.45985	0.442053	0.0691206	0.00819667	0.00231245	0.45294	0.0192774
0.483333	0.43691	0.38988	0.52593	0.00772	0.00613	0.01103	0.43758	0.47473	0.46583	0.450907	0.0690965	0.00829333	0.00249981	0.45938	0.0193967
0.5	0.4467	0.39804	0.53729	0.00728	0.00591	0.01086	0.44487	0.48175	0.47212	0.460677	0.0706693	0.00801667	0.0025559	0.466247	0.0191287
0.516667	0.45648	0.40631	0.54672	0.00759	0.00616	0.01052	0.45215	0.48752	0.47899	0.469837	0.0711515	0.00809	0.00222259	0.472887	0.018458
0.533333	0.46637	0.41544	0.55519	0.00764	0.00595	0.01052	0.45875	0.4948	0.48431	0.479	0.0707259	0.00803667	0.00231068	0.479287	0.0185425
0.55	0.47433	0.42309	0.56561	0.0075	0.00617	0.01029	0.46553	0.50084	0.49044	0.487677	0.0721913	0.00798667	0.00210267	0.485603	0.0181451
0.566667	0.48412	0.43218	0.5751	0.00772	0.00561	0.01029	0.47221	0.50719	0.49577	0.497133	0.0723432	0.00787333	0.00234376	0.491723	0.0178376
0.583333	0.49291	0.44006	0.58436	0.00721	0.00637	0.01057	0.47848	0.51373	0.50231	0.505777	0.0730054	0.00805	0.00222243	0.498173	0.0179854
0.6	0.50207	0.44797	0.59301	0.00782	0.00537	0.01037	0.48446	0.51955	0.50736	0.51435	0.0732956	0.00785333	0.00250017	0.50379	0.0178153
0.616667	0.51025	0.45684	0.60259	0.00722	0.00589	0.01058	0.49123	0.52693	0.51305	0.523227	0.0737364	0.00789667	0.00241711	0.510403	0.0179966
0.633333	0.51945	0.46422	0.6119	0.00765	0.00591	0.01053	0.49754	0.53295	0.51995	0.531857	0.0746176	0.00803	0.00233332	0.516813	0.0179122
0.65	0.52823	0.47239	0.6203	0.00728	0.00533	0.01016	0.50296	0.53906	0.52555	0.540307	0.0746909	0.00759	0.00242988	0.522523	0.0182393
0.666667	0.53652	0.48062	0.62993	0.00726	0.00596	0.01001	0.51024	0.54501	0.53043	0.549023	0.0754362	0.00774333	0.00206781	0.52856	0.0174603
0.683333	0.5454	0.48844	0.63804	0.00727	0.00612	0.01056	0.51607	0.55104	0.53627	0.557293	0.0755058	0.00798333	0.00230435	0.53446	0.0175551
0.7	0.55343	0.49686	0.64784	0.00733	0.00616	0.00986	0.52095	0.55747	0.54153	0.566043	0.0762762	0.00778333	0.0018912	0.539983	0.0183091
0.716667	0.5609	0.5052	0.65601	0.00736	0.00582	0.01001	0.52815	0.56266	0.54671	0.574037	0.0762584	0.00773	0.00211936	0.54584	0.0172714
0.733333	0.56965	0.51255	0.66357	0.00717	0.00586	0.00955	0.53347	0.56922	0.55248	0.581923	0.0762544	0.00752667	0.00187068	0.551723	0.017887
0.75	0.57821	0.52072	0.67186	0.00688	0.00562	0.00974	0.5396	0.57502	0.55807	0.590263	0.0762875	0.00741333	0.00211115	0.557563	0.0177154
0.766667	0.58609	0.52914	0.68091	0.00746	0.00601	0.00999	0.54563	0.58128	0.56286	0.598713	0.0766684	0.00782	0.00201427	0.563257	0.0178283
0.783333	0.59427	0.53651	0.68995	0.00721	0.00601	0.00949	0.55065	0.58591	0.56857	0.60691	0.077497	0.00757	0.00176771	0.568377	0.0176308
0.8	0.60186	0.54451	0.69758	0.00746	0.00552	0.00947	0.55692	0.5922	0.57368	0.61465	0.0773324	0.00748333	0.0019751	0.574267	0.0176473
0.816667	0.60943	0.5517	0.70626	0.00718	0.00616	0.00944	0.5635	0.59767	0.57878	0.622463	0.0780999	0.00759333	0.00167861	0.579983	0.0171168
0.833333	0.61773	0.55945	0.71351	0.00701	0.00533	0.00982	0.56946	0.60419	0.58342	0.63023	0.0777869	0.00738667	0.00226858	0.58569	0.0174759
0.85	0.62514	0.56631	0.72132	0.00683	0.0062	0.00929	0.57412	0.61029	0.58882	0.63759	0.0782514	0.00744	0.00163282	0.591077	0.0181903
0.866667	0.63349	0.57439	0.72918	0.00702	0.0061	0.00949	0.58096	0.61552	0.59356	0.645687	0.0781125	0.00753667	0.00175306	0.59668	0.01749
0.883333	0.64103	0.582	0.73783	0.00666	0.00624	0.00999	0.58744	0.62123	0.59931	0.65362	0.0786742	0.00763	0.00205458	0.60266	0.0171423
0.9	0.64867	0.58988	0.74614	0.00699	0.00591	0.00948	0.59111	0.62645	0.60442	0.661563	0.0789239	0.00746	0.00183082	0.607327	0.0178484
0.916667	0.65629	0.59813	0.75345	0.00675	0.00568	0.0098	0.59706	0.63224	0.60844	0.66929	0.0784718	0.00741	0.00213783	0.61258	0.0179517
0.933333	0.66305	0.60468	0.76155	0.00687	0.0059	0.00928	0.60271	0.63755	0.61375	0.676427	0.0792859	0.00735	0.00174037	0.618003	0.0178052
0.95	0.67104	0.61305	0.76879	0.00653	0.00552	0.0095	0.60789	0.64225	0.61856	0.684293	0.0787113	0.00718333	0.00206887	0.6229	0.0175863
0.966667	0.67887	0.62047	0.77661	0.00739	0.0058	0.00965	0.6137	0.64914	0.6238	0.691983	0.0788917	0.00761333	0.00193469	0.62888	0.018258
0.983333	0.68582	0.62703	0.78525	0.00717	0.00549	0.00991	0.61918	0.65345	0.62907	0.699367	0.0799752	0.00752333	0.00223108	0.6339	0.0176382
1	0.69292	0.63418	0.7923	0.00697	0.00568	0.00982	0.62453	0.65976	0.63334	0.706467	0.0799257	0.00749	0.00211842	0.63921	0.0183339
1.01667	0.70108	0.64221	0.79989	0.0074	0.00562	0.00944	0.62957	0.66445	0.63796	0.714393	0.0796786	0.00748667	0.00191147	0.643993	0.0182059
1.03333	0.70836	0.64949	0.80729	0.00688	0.00555	0.00949	0.63565	0.6706	0.64299	0.721713	0.079743	0.00730667	0.00200435	0.649747	0.0184286
1.05	0.71592	0.65691	0.81401	0.00675	0.00552	0.0093	0.64004	0.67537	0.64756	0.728947	0.079356	0.00719	0.00192803	0.654323	0.0186107
1.06667	0.72227	0.66401	0.82212	0.00689	0.00514	0.00972	0.6461	0.68059	0.65195	0.736133	0.0799615	0.00725	0.00231113	0.659547	0.0184573
1.08333	0.72913	0.67168	0.82987	0.00723	0.00565	0.00903	0.65128	0.68551	0.65661	0.74356	0.0800761	0.00730333	0.00169119	0.664467	0.0184179
1.1	0.7372	0.67849	0.83758	0.00709	0.00528	0.0094	0.65595	0.69126	0.66171	0.75109	0.0804494	0.00725667	0.00206505	0.66964	0.0189437
1.11667	0.74501	0.68531	0.8446	0.00691	0.00584	0.00952	0.6611	0.69557	0.66692	0.758307	0.0804731	0.00742333	0.00189294	0.67453	0.0184521
1.13333	0.75078	0.69262	0.85169	0.00727	0.00602	0.00897	0.66667	0.70162	0.67159	0.76503	0.0804867	0.00742	0.00148071	0.67996	0.0189187
1.15	0.75777	0.70021	0.85812	0.0068	0.00533	0.00944	0.67073	0.70725	0.67574	0.772033	0.0799154	0.00719	0.00208257	0.684573	0.0197977
1.16667	0.76461	0.70653	0.86491	0.00673	0.00517	0.00925	0.6759	0.71157	0.68012	0.778683	0.0801224	0.00705	0.00205874	0.689197	0.0194904
1.18333	0.77176	0.71324	0.87332	0.00663	0.00546	0.00888	0.68144	0.71612	0.68462	0.786107	0.0809986	0.00699	0.00173819	0.69406	0.0191706
1.2	0.77948	0.72087	0.8807	0.00709	0.00545	0.00919	0.6867	0.72257	0.68978	0.793683	0.0808561	0.00724333	0.00187471	0.699683	0.0198802
1.21667	0.78576	0.72831	0.88668	0.00664	0.00539	0.0091	0.6914	0.72726	0.69285	0.80025	0.0801732	0.00704333	0.0018876	0.703837	0.0202982
1.23333	0.79215	0.73452	0.89241	0.00698	0.00541	0.00932	0.69597	0.73247	0.69814	0.80636	0.0798984	0.00723667	0.0019676	0.70886	0.0204756
1.25	0.79926	0.7414	0.90014	0.00717	0.00566	0.00909	0.70129	0.73679	0.70263	0.8136	0.0803357	0.00730667	0.00171908	0.71357	0.0201203
1.26667	0.80559	0.74827	0.90754	0.00705	0.005	0.00907	0.70686	0.74119	0.70682	0.820467	0.0806704	0.00704	0.00203502	0.71829	0.019832
1.28333	0.81369	0.75544	0.91392	0.00706	0.00511	0.00895	0.71074	0.74675	0.71209	0.827683	0.0801613	0.00704	0.00192008	0.723193	0.0204118
1.3	0.82087	0.76222	0.92108	0.00667	0.00505	0.00908	0.71549	0.75219	0.71538	0.834723	0.0803309	0.00693333	0.00202786	0.727687	0.0212206
1.31667	0.82746	0.76986	0.92858	0.00691	0.00498	0.00934	0.71972	0.75686	0.7194	0.841967	0.0803483	0.00707667	0.00218477	0.731993	0.0215358
1.33333	0.83369	0.77544	0.93471	0.00657	0.00576	0.00968	0.72537	0.76095	0.72332	0.847947	0.0805864	0.00733667	0.0020694	0.736547	0.0211587
1.35	0.83857	0.78323	0.94101	0.00614	0.00549	0.00939	0.72986	0.76602	0.72885	0.85427	0.0800531	0.00700667	0.00208946	0.741577	0.0211746
1.36667	0.84758	0.78972	0.94835	0.00632	0.00542	0.00886	0.73472	0.77135	0.73239	0.861883	0.0802764	0.00686667	0.00178397	0.746153	0.021852
1.38333	0.85329	0.79583	0.95381	0.00636	0.0053	0.00926	0.73934	0.77598	0.73651	0.867643	0.0799621	0.00697333	0.00205001	0.75061	0.0220166
1.4	0.85891	0.80232	0.96066	0.0063	0.00551	0.0088	0.74375	0.78075	0.74102	0.873963	0.0802362	0.00687	0.00171747	0.755173	0.0221921
1.41667	0.86568	0.80981	0.96835	0.00645	0.0052	0.00928	0.74867	0.78594	0.746	0.88128	0.080413	0.00697667	0.00209037	0.760203	0.0223286
1.43333	0.87374	0.817	0.97412	0.00666	0.00587	0.00908	0.75312	0.79032	0.75013	0.888287	0.0795637	0.00720333	0.00167255	0.764523	0.0223905
1.45	0.87975	0.82288	0.98051	0.00676	0.00542	0.00937	0.75746	0.79525	0.7545	0.89438	0.0798269	0.00718333	0.00200874	0.76907	0.0227208
1.46667	0.88591	0.8293	0.98795	0.00666	0.00557	0.00854	0.76295	0.79948	0.75716	0.901053	0.0804018	0.00692333	0.00150241	0.773197	0.0229454
1.48333	0.89286	0.83519	0.99422	0.00674	0.00547	0.00877	0.76755	0.80398	0.76264	0.907423	0.080509	0.00699333	0.00166452	0.778057	0.0225841
1.5	0.89849	0.84171	0.99917	0.00678	0.00511	0.00899	0.77208	0.80938	0.76548	0.913123	0.0797434	0.00696	0.00194625	0.782313	0.0236716
1.51667	0.90513	0.84905	1.00639	0.00695	0.00492	0.00951	0.77607	0.81392	0.76924	0.92019	0.0797438	0.00712667	0.00230009	0.78641	0.0240679
1.53333	0.91139	0.85491	1.01206	0.00603	0.00528	0.00859	0.77986	0.81768	0.77488	0.92612	0.0796038	0.00663333	0.00173552	0.790807	0.0234058
1.55	0.91618	0.86137	1.01892	0.00647	0.00517	0.00842	0.7851	0.82292	0.77852	0.932157	0.0799809	0.00668667	0.0016358	0.795513	0.0239618
1.56667	0.92256	0.86746	1.02499	0.00588	0.00572	0.00849	0.79041	0.82816	0.78172	0.938337	0.0799412	0.00669667	0.00155513	0.800097	0.0246889
1.58333	0.92952	0.87423	1.03106	0.00655	0.00538	0.0091	0.79371	0.83127	0.78759	0.944937	0.0795435	0.00701	0.00190218	0.80419	0.0236508
1.6	0.93569	0.88122	1.03677	0.00632	0.00546	0.00849	0.79905	0.83721	0.79084	0.951227	0.0789303	0.00675667	0.00156148	0.809033	0.0247446
1.61667	0.94146	0.88642	1.04311	0.00619	0.00507	0.00858	0.80209	0.84096	0.79445	0.956997	0.079492	0.00661333	0.00179288	0.8125	0.0249414
1.63333	0.94809	0.8927	1.04931	0.00603	0.00519	0.00915	0.80714	0.84496	0.79876	0.963367	0.0794148	0.00679	0.00208653	0.816953	0.0246137
1.65	0.9529	0.89904	1.05564	0.00594	0.00509	0.00867	0.81112	0.85014	0.80203	0.969193	0.0795613	0.00656667	0.00187046	0.821097	0.0255596
1.66667	0.95989	0.90599	1.06217	0.00558	0.00551	0.0089	0.81563	0.85412	0.80626	0.976017	0.0793291	0.00666333	0.00193733	0.825337	0.0253635
1.68333	0.96599	0.91154	1.06696	0.00651	0.00503	0.00878	0.82076	0.85939	0.81101	0.981497	0.0788618	0.00677333	0.00188882	0.830387	0.0255863
1.7	0.97161	0.91766	1.07257	0.0059	0.0054	0.00881	0.82449	0.86271	0.81349	0.98728	0.0786348	0.00670333	0.00184148	0.833563	0.025834
1.71667	0.97816	0.9245	1.07915	0.00638	0.00507	0.00822	0.82893	0.86653	0.81849	0.993937	0.0785228	0.00655667	0.00158241	0.837983	0.0252672
1.73333	0.98241	0.92958	1.08637	0.00604	0.00506	0.00862	0.83385	0.8715	0.82144	0.999453	0.0797724	0.00657333	0.00183895	0.842263	0.0260689
1.75	0.98919	0.93654	1.09083	0.00643	0.00497	0.00832	0.83777	0.87686	0.82543	1.00552	0.0784306	0.00657333	0.00167959	0.846687	0.0268494
1.76667	0.99652	0.94154	1.09718	0.00635	0.00559	0.00842	0.84183	0.88105	0.82821	1.01175	0.0789293	0.00678667	0.00146466	0.850363	0.0274341
1.78333	1.00122	0.94778	1.10135	0.00647	0.00497	0.00844	0.8453	0.88438	0.83343	1.01678	0.077959	0.00662667	0.0017403	0.85437	0.0266585
1.8	1.00612	0.95509	1.10768	0.0059	0.00488	0.00853	0.85052	0.88848	0.83582	1.02296	0.0776769	0.00643667	0.00188325	0.858273	0.0271727
1.81667	1.01301	0.96091	1.11523	0.00597	0.00492	0.0084	0.85369	0.89251	0.8409	1.02972	0.0785048	0.00643	0.00178502	0.862367	0.0268768
1.83333	1.01748	0.96634	1.11843	0.00602	0.00536	0.00859	0.85897	0.89724	0.8444	1.03408	0.0773925	0.00665667	0.00170653	0.86687	0.0272915
1.85	1.02349	0.97241	1.12449	0.0061	0.00504	0.00843	0.86233	0.90146	0.84741	1.04013	0.0773935	0.00652333	0.0017342	0.8704	0.0279141
1.86667	1.02975	0.97769	1.13022	0.00603	0.00487	0.00818	0.8661	0.90636	0.85145	1.04589	0.0775348	0.00636	0.00167949	0.874637	0.028433
1.88333	1.03397	0.98396	1.13514	0.00606	0.00488	0.00853	0.87116	0.90925	0.85524	1.05102	0.0770192	0.00649	0.00186261	0.87855	0.027753
1.9	1.04007	0.99019	1.14326	0.0061	0.00518	0.00851	0.87456	0.91497	0.85894	1.05784	0.0780669	0.00659667	0.00171966	0.882823	0.0289146
1.91667	1.04428	0.99591	1.14662	0.00627	0.00497	0.0087	0.87863	0.91818	0.86136	1.06227	0.0769487	0.00664667	0.00189331	0.886057	0.0291289
1.93333	1.05097	1.00066	1.15254	0.00602	0.00534	0.00842	0.88171	0.9222	0.86612	1.06806	0.0773683	0.00659333	0.00161806	0.89001	0.0289467
1.95	1.0558	1.00601	1.15771	0.00611	0.00499	0.00867	0.88597	0.92643	0.87028	1.07317	0.0773279	0.00659	0.00188637	0.894227	0.0289713
1.96667	1.06318	1.01224	1.16248	0.00651	0.00478	0.00867	0.89032	0.93089	0.87432	1.0793	0.0764062	0.00665333	0.00194896	0.89851	0.0291607
1.98333	1.06696	1.01828	1.16875	0.00618	0.00552	0.0084	0.89462	0.93439	0.87686	1.08466	0.0767813	0.0067	0.00150877	0.901957	0.0294584
2	1.07298	1.02518	1.17417	0.00582	0.00497	0.00837	0.89897	0.93884	0.88092	1.09078	0.0760726	0.00638667	0.00176942	0.906243	0.0296371
2.01667	1.07712	1.031	1.17959	0.00564	0.00524	0.00813	0.90396	0.94213	0.8841	1.0959	0.076055	0.00633667	0.0015659	0.910063	0.0294925
2.03333	1.0842	1.03634	1.18471	0.00615	0.00476	0.00853	0.90628	0.94616	0.88862	1.10175	0.0757259	0.00648	0.00190654	0.913687	0.0294764
2.05	1.08851	1.04225	1.19066	0.00629	0.00511	0.00844	0.90959	0.95042	0.89131	1.10714	0.0759387	0.00661333	0.00168838	0.917107	0.0302634
2.06667	1.09309	1.0469	1.19404	0.0066	0.00509	0.00831	0.91512	0.95503	0.89465	1.11134	0.0752491	0.00666667	0.00161103	0.9216	0.0307071
2.08333	1.099	1.05245	1.20088	0.00603	0.00496	0.0083	0.91773	0.9591	0.8968	1.11744	0.0759143	0.00643	0.00170555	0.924543	0.0317039
2.1	1.10421	1.05871	1.20579	0.00601	0.0052	0.00808	0.92197	0.96276	0.90051	1.1229	0.0753008	0.00643	0.00148523	0.928413	0.0316212
2.11667	1.10831	1.06385	1.2115	0.00592	0.00445	0.00812	0.92581	0.96626	0.90578	1.12789	0.0757467	0.00616333	0.00184706	0.932617	0.0308092
2.13333	1.1147	1.06896	1.21644	0.00627	0.00458	0.0081	0.9294	0.97098	0.90908	1.13337	0.0754912	0.00631667	0.00176046	0.936487	0.0315526
2.15	1.12137	1.07452	1.2204	0.00647	0.00485	0.00882	0.93398	0.97388	0.9123	1.13876	0.0744791	0.00671333	0.00199615	0.940053	0.031236
2.16667	1.12425	1.07898	1.22759	0.00615	0.00478	0.00836	0.93837	0.97736	0.91556	1.14361	0.0761725	0.00643	0.00180635	0.943763	0.031251
2.18333	1.12975	1.08596	1.23002	0.0064	0.00555	0.00868	0.94186	0.98218	0.91844	1.14858	0.0738522	0.00687667	0.00161853	0.947493	0.0322412
2.2	1.13531	1.08966	1.23541	0.00559	0.0052	0.00836	0.94404	0.98485	0.92119	1.15346	0.0745509	0.00638333	0.00172291	0.950027	0.0322495
2.21667	1.13915	1.09518	1.23913	0.00564	0.00474	0.00832	0.94933	0.98953	0.9259	1.15782	0.0737687	0.00623333	0.00186229	0.95492	0.0321812
2.23333	1.14505	1.10081	1.24573	0.00605	0.00503	0.00818	0.95319	0.99378	0.92885	1.16386	0.0742692	0.00642	0.00160726	0.958607	0.0328022
2.25	1.14882	1.10716	1.25249	0.00571	0.00517	0.00817	0.95643	0.9968	0.93306	1.16949	0.0748374	0.00635	0.00159912	0.962097	0.0322456
2.26667	1.15491	1.11085	1.25434	0.00635	0.00454	0.00848	0.95991	1.00111	0.93539	1.17337	0.073504	0.00645667	0.00197216	0.96547	0.0332109
2.28333	1.15923	1.11722	1.25999	0.00563	0.00459	0.00869	0.96409	1.00493	0.9389	1.17881	0.073372	0.00630333	0.00213132	0.969307	0.0333227
2.3	1.16654	1.12169	1.26599	0.00618	0.00482	0.00844	0.96715	1.00895	0.94111	1.18474	0.0738516	0.00648	0.00182855	0.972403	0.0342237
2.31667	1.17107	1.12753	1.27008	0.00596	0.0052	0.00819	0.9703	1.01177	0.94475	1.18956	0.0730516	0.00645	0.00155406	0.975607	0.0338237
2.33333	1.17457	1.13263	1.27612	0.00599	0.00543	0.00853	0.97473	1.01533	0.94888	1.19444	0.0737798	0.00665	0.00165203	0.979647	0.0334967
2.35	1.17942	1.13609	1.27989	0.00611	0.00479	0.00826	0.97773	1.02023	0.95175	1.19847	0.0737678	0.00638667	0.00175147	0.983237	0.0345705
2.36667	1.18481	1.14218	1.28351	0.00576	0.00449	0.00822	0.98136	1.02218	0.95543	1.2035	0.072495	0.00615667	0.00189637	0.986323	0.0336507
2.38333	1.1883	1.14805	1.28777	0.00594	0.00505	0.00874	0.98469	1.02734	0.9582	1.20804	0.0719213	0.00657667	0.00192563	0.990077	0.0348833
2.4	1.19347	1.15271	1.29445	0.0056	0.00465	0.00841	0.98956	1.03038	0.96157	1.21354	0.072971	0.00622	0.00195517	0.993837	0.0346038
2.41667	1.19872	1.15684	1.29913	0.00577	0.00497	0.00851	0.99233	1.03449	0.96444	1.21823	0.0731238	0.00641667	0.00185648	0.997087	0.0352664
2.43333	1.20353	1.16193	1.304	0.0055	0.00465	0.0085	0.99642	1.03738	0.96882	1.22315	0.0730396	0.00621667	0.00202258	1.00087	0.0344963
2.45	1.20952	1.16806	1.30653	0.0058	0.00498	0.0082	0.99903	1.04162	0.97195	1.22804	0.0710678	0.00632667	0.00167336	1.0042	0.0351216
2.46667	1.21258	1.17231	1.31285	0.00519	0.00448	0.00831	1.00248	1.04487	0.97458	1.23258	0.0723732	0.00599333	0.00203746	1.00731	0.035393
2.48333	1.21879	1.1772	1.31627	0.0058	0.00503	0.00827	1.00669	1.04828	0.97713	1.23742	0.0713822	0.00636667	0.0016927	1.0107	0.0357441
2.5	1.22252	1.18209	1.32052	0.00597	0.00464	0.00818	1.01147	1.0531	0.98051	1.24171	0.0711822	0.00626333	0.00178814	1.01503	0.0364255
2.51667	1.22693	1.18819	1.32451	0.00561	0.00445	0.00833	1.01356	1.05514	0.98403	1.24654	0.0702446	0.00613	0.00199158	1.01758	0.0357248
2.53333	1.23158	1.19234	1.32923	0.00608	0.00517	0.00809	1.01618	1.05938	0.98629	1.25105	0.0704913	0.00644667	0.00149413	1.02062	0.0367464
2.55	1.23594	1.19623	1.33392	0.00565	0.00485	0.00788	1.01948	1.06247	0.99083	1.25536	0.0708702	0.00612667	0.00157023	1.02426	0.0360584
2.56667	1.23979	1.20223	1.33748	0.00583	0.00466	0.0082	1.02395	1.06555	0.99435	1.25983	0.0698172	0.00623	0.00180358	1.02795	0.0357681
2.58333	1.24636	1.20657	1.34365	0.0058	0.00512	0.00865	1.02716	1.07002	0.99601	1.26553	0.0705213	0.00652333	0.00187287	1.03106	0.0371591
2.6	1.24994	1.21167	1.34611	0.00527	0.00486	0.00855	1.02983	1.07461	0.99929	1.26924	0.0692668	0.00622667	0.00202248	1.03458	0.0378837
2.61667	1.2555	1.21821	1.35086	0.00599	0.00471	0.0088	1.03383	1.07751	1.00268	1.27486	0.0684106	0.0065	0.00209215	1.03801	0.0375894
2.63333	1.25844	1.21981	1.35561	0.0058	0.00517	0.0082	1.03803	1.07988	1.0063	1.27795	0.0699713	0.00639	0.00159884	1.0414	0.0369058
2.65	1.26447	1.22593	1.36073	0.00566	0.00461	0.00785	1.04114	1.08408	1.00828	1.28371	0.0694291	0.00604	0.00165309	1.0445	0.0380115
2.66667	1.26775	1.23075	1.36292	0.00592	0.00463	0.00846	1.04433	1.08764	1.00982	1.28714	0.0681851	0.00633667	0.0019487	1.04726	0.0389928
2.68333	1.27226	1.23556	1.3685	0.00556	0.0049	0.00801	1.04685	1.0893	1.01538	1.29211	0.0686562	0.00615667	0.00163861	1.05051	0.0370957
2.7	1.27674	1.23992	1.3729	0.0055	0.00457	0.00813	1.05032	1.0942	1.01794	1.29652	0.0686612	0.00606667	0.00184641	1.05415	0.0382742
2.71667	1.28177	1.24402	1.37665	0.00557	0.00433	0.00797	1.05294	1.09561	1.02094	1.30081	0.068335	0.00595667	0.00185055	1.0565	0.0374618
2.73333	1.28389	1.24807	1.38117	0.00579	0.00465	0.00866	1.05744	1.10021	1.02445	1.30438	0.0688744	0.00636667	0.00206626	1.0607	0.0379851
2.75	1.28907	1.25298	1.38595	0.00521	0.00489	0.00853	1.05939	1.1031	1.02649	1.30933	0.068762	0.00621	0.00201554	1.06299	0.0384319
2.76667	1.29275	1.25742	1.3885	0.00561	0.00453	0.0081	1.06237	1.1067	1.0288	1.31289	0.0678211	0.00608	0.00183082	1.06596	0.0390737
2.78333	1.29889	1.26178	1.39269	0.00583	0.00505	0.00834	1.06694	1.10999	1.03225	1.31779	0.0674698	0.00640667	0.00171914	1.06973	0.0389448
2.8	1.30043	1.26602	1.39633	0.00583	0.00463	0.00852	1.06964	1.11321	1.03487	1.32093	0.0675297	0.00632667	0.00199199	1.07257	0.0392523
2.81667	1.30368	1.27184	1.39986	0.00566	0.00447	0.00841	1.07294	1.11541	1.03731	1.32513	0.0666502	0.00618	0.00202082	1.07522	0.0390999
2.83333	1.30926	1.27667	1.40523	0.00531	0.00464	0.00809	1.07621	1.12065	1.04235	1.33039	0.0668332	0.00601333	0.00182938	1.07974	0.039269
2.85	1.31425	1.28024	1.409	0.00564	0.00504	0.00829	1.08047	1.12319	1.04361	1.3345	0.066725	0.00632333	0.0017294	1.08242	0.0398259
2.86667	1.31717	1.2845	1.41517	0.00542	0.00459	0.00835	1.08238	1.12773	1.04663	1.33895	0.0680024	0.00612	0.00197532	1.08558	0.0406446
2.88333	1.32085	1.28781	1.41531	0.00549	0.00446	0.00783	1.08604	1.13044	1.05005	1.34132	0.0661697	0.00592667	0.00172691	1.08884	0.0402683
2.9	1.32627	1.29381	1.42126	0.00584	0.00502	0.00834	1.08843	1.1321	1.05144	1.34711	0.0662322	0.0064	0.00172939	1.09066	0.0403761
2.91667	1.32912	1.29787	1.42496	0.00589	0.00493	0.0082	1.09174	1.13666	1.05515	1.35065	0.066224	0.00634	0.0016808	1.09452	0.0408259
2.93333	1.33425	1.30157	1.42741	0.00568	0.00473	0.00781	1.09358	1.13842	1.05946	1.35441	0.0652974	0.00607333	0.00157722	1.09715	0.0396011
2.95	1.33792	1.30592	1.43247	0.0058	0.00477	0.00837	1.09807	1.14233	1.061	1.35877	0.065801	0.00631333	0.00185409	1.10047	0.0407179
2.96667	1.34105	1.31055	1.43442	0.00535	0.0041	0.00816	1.10133	1.14542	1.06373	1.36201	0.0645394	0.00587	0.00207935	1.10349	0.0408879
2.98333	1.3439	1.31471	1.43946	0.00605	0.00462	0.0081	1.10305	1.14907	1.06605	1.36602	0.0652512	0.00625667	0.00174918	1.10606	0.0415916
3	1.34892	1.31956	1.44272	0.00507	0.00477	0.00822	1.10608	1.1515	1.06935	1.3704	0.0643284	0.00602	0.00191115	1.10898	0.0411515
3.01667	1.35487	1.32417	1.44664	0.00576	0.00453	0.00834	1.11162	1.15473	1.07233	1.37523	0.0637222	0.00621	0.00194445	1.11289	0.0412148
3.03333	1.35649	1.32605	1.44907	0.00528	0.00476	0.00789	1.11322	1.15781	1.07504	1.3772	0.0640723	0.00597667	0.00167727	1.11536	0.0414263
3.05	1.36188	1.33056	1.45157	0.00539	0.00499	0.00818	1.11633	1.16097	1.07729	1.38134	0.0628075	0.00618667	0.00173782	1.1182	0.0418712
3.06667	1.36697	1.33573	1.45673	0.00596	0.00471	0.00807	1.11985	1.16346	1.08076	1.38648	0.0628143	0.00624667	0.00169824	1.12136	0.0413706
3.08333	1.36893	1.33878	1.46031	0.00508	0.00506	0.00798	1.12245	1.1666	1.08408	1.38934	0.0632836	0.00604	0.00168012	1.12438	0.0412937
3.1	1.37439	1.34403	1.4665	0.00545	0.00502	0.0081	1.1249	1.17047	1.08695	1.39497	0.0637768	0.00619	0.00166802	1.12744	0.0418179
3.11667	1.37837	1.34813	1.46785	0.0054	0.00448	0.00786	1.12636	1.17269	1.08864	1.39812	0.0622549	0.00591333	0.00174749	1.12923	0.0420984
3.13333	1.38022	1.35034	1.47062	0.00536	0.00459	0.00803	1.13115	1.17551	1.09092	1.40039	0.0626262	0.00599333	0.00180533	1.13253	0.0423118
3.15	1.38323	1.35514	1.47551	0.00566	0.0048	0.00785	1.13391	1.17881	1.09333	1.40463	0.062973	0.00610333	0.00157259	1.13535	0.0427582
3.16667	1.38609	1.35868	1.47874	0.00558	0.00442	0.00834	1.13727	1.18262	1.09783	1.40784	0.0629149	0.00611333	0.00201369	1.13924	0.0424293
3.18333	1.39541	1.36186	1.48061	0.00542	0.00438	0.00765	1.13878	1.1843	1.09968	1.41263	0.0612185	0.00581667	0.0016707	1.14092	0.0423506
3.2	1.39436	1.36658	1.48575	0.00529	0.00464	0.0078	1.14322	1.18844	1.10049	1.41556	0.0623503	0.00591	0.00166874	1.14405	0.0439809
3.21667	1.39842	1.36988	1.48993	0.00574	0.00461	0.00801	1.14574	1.1905	1.10458	1.41941	0.0627171	0.00612	0.00173156	1.14694	0.0429726
3.23333	1.40187	1.37328	1.49102	0.0055	0.00458	0.00817	1.1491	1.19316	1.10664	1.42206	0.0614109	0.00608333	0.00186473	1.14963	0.0432625
3.25	1.40678	1.37768	1.49612	0.00581	0.00466	0.00782	1.15073	1.1957	1.10934	1.42686	0.0617204	0.00609667	0.00159939	1.15192	0.0431924
3.26667	1.40877	1.38057	1.50087	0.00552	0.00464	0.00781	1.15375	1.19988	1.11294	1.43007	0.0629149	0.00599	0.00163643	1.15552	0.0434971
3.28333	1.41148	1.3857	1.50091	0.00552	0.00466	0.00803	1.15705	1.20288	1.11537	1.4327	0.0604644	0.00607	0.00175103	1.15843	0.0437714
3.3	1.41452	1.39175	1.50476	0.00576	0.00445	0.00776	1.15946	1.20511	1.11763	1.43701	0.0597676	0.00599	0.00166694	1.16073	0.0437539
3.31667	1.42137	1.393	1.50885	0.00564	0.0042	0.00832	1.16255	1.2066	1.1184	1.44107	0.060386	0.00605333	0.00209087	1.16252	0.0441
3.33333	1.42413	1.39654	1.51284	0.00533	0.0045	0.00795	1.16502	1.21076	1.12314	1.4445	0.0607678	0.00592667	0.00180073	1.16631	0.0438242
3.35	1.42819	1.40186	1.51498	0.00552	0.00441	0.0077	1.16673	1.21473	1.1263	1.44834	0.0591916	0.00587667	0.00167375	1.16925	0.044269
3.36667	1.43184	1.40576	1.5191	0.00532	0.00439	0.00816	1.16972	1.21601	1.12758	1.45223	0.0593583	0.00595667	0.00196398	1.1711	0.0442312
3.38333	1.43307	1.40829	1.52308	0.00542	0.00445	0.00781	1.17298	1.21977	1.13	1.45481	0.060405	0.00589333	0.00172929	1.17425	0.0448985
3.4	1.43766	1.41033	1.52686	0.00522	0.00476	0.00767	1.17656	1.22122	1.13262	1.45828	0.060941	0.00588333	0.0015643	1.1768	0.0443005
3.41667	1.44156	1.41404	1.52721	0.00554	0.00469	0.00741	1.17893	1.22441	1.13482	1.46094	0.0590208	0.00588	0.00139151	1.17939	0.0447967
3.43333	1.44492	1.41857	1.53261	0.00542	0.00415	0.00753	1.18147	1.22857	1.13865	1.46537	0.0597062	0.0057	0.00170731	1.1829	0.044977
3.45	1.44742	1.42234	1.53403	0.0052	0.00456	0.00802	1.1826	1.23105	1.1406	1.46793	0.0586017	0.00592667	0.00184091	1.18475	0.0452633
3.46667	1.45129	1.42591	1.53833	0.00551	0.00435	0.00791	1.18798	1.23353	1.14403	1.47184	0.058961	0.00592333	0.00181564	1.18851	0.0447524
3.48333	1.45574	1.42851	1.54104	0.00567	0.00472	0.00766	1.19033	1.23662	1.14644	1.4751	0.0587091	0.00601667	0.00150034	1.19113	0.0450953
3.5	1.45836	1.43252	1.54457	0.0052	0.00463	0.00755	1.19177	1.23969	1.14791	1.47848	0.0586729	0.00579333	0.00154778	1.19312	0.045905
3.51667	1.46133	1.43664	1.54573	0.00552	0.0047	0.00755	1.19468	1.24264	1.15248	1.48123	0.0572037	0.00592333	0.00146719	1.1966	0.0451107
3.53333	1.46653	1.44188	1.54961	0.00542	0.00455	0.00786	1.19811	1.24422	1.15345	1.48601	0.0564442	0.00594333	0.00171594	1.19859	0.0453869
3.55	1.46754	1.44434	1.55282	0.00502	0.00463	0.00757	1.20195	1.24677	1.15571	1.48823	0.0571239	0.00574	0.00159678	1.20148	0.0455318
3.56667	1.47266	1.44701	1.55442	0.00503	0.00447	0.00808	1.20375	1.24866	1.15882	1.49136	0.0560945	0.00586	0.00194286	1.20374	0.04492
3.58333	1.47244	1.45102	1.56071	0.00511	0.00493	0.00781	1.20442	1.2514	1.15983	1.49472	0.0581411	0.00595	0.00161332	1.20522	0.0457902
3.6	1.4759	1.45361	1.55888	0.0056	0.00412	0.00774	1.20754	1.25441	1.16421	1.49613	0.0554742	0.00582	0.00182	1.20872	0.0451116
3.61667	1.48014	1.45694	1.56501	0.00495	0.00455	0.00811	1.21102	1.25584	1.16422	1.5007	0.0568921	0.00587	0.00195018	1.21036	0.0458136
3.63333	1.48454	1.46248	1.56668	0.00498	0.00427	0.00737	1.21372	1.26057	1.16901	1.50457	0.0549109	0.00554	0.0016241	1.21443	0.0457842
3.65	1.48723	1.46479	1.57249	0.00538	0.0044	0.00812	1.21534	1.26488	1.1703	1.50817	0.0568215	0.00596667	0.00192814	1.21684	0.0473078
3.66667	1.49184	1.46853	1.57525	0.00544	0.00428	0.00769	1.21985	1.26473	1.17339	1.51187	0.0561096	0.00580333	0.00173379	1.21932	0.0456723
3.68333	1.49363	1.47229	1.57641	0.00585	0.00435	0.00784	1.22064	1.26745	1.17607	1.51411	0.0549983	0.00601333	0.00175072	1.22139	0.0456946
3.7	1.49528	1.47421	1.57901	0.00532	0.00484	0.00775	1.22402	1.27	1.17742	1.51617	0.0554342	0.00597	0.0015601	1.22381	0.0462903
3.71667	1.4997	1.47724	1.58288	0.00562	0.00441	0.00778	1.22732	1.271	1.18078	1.51994	0.0556525	0.00593667	0.00170717	1.22637	0.0451176
3.73333	1.50124	1.48048	1.58544	0.00553	0.00432	0.00769	1.23016	1.27575	1.18003	1.52239	0.0555836	0.00584667	0.00170717	1.22865	0.0478779
3.75	1.50676	1.48087	1.58783	0.00537	0.00492	0.00768	1.23299	1.27717	1.18521	1.52515	0.0558018	0.00599	0.00148078	1.23179	0.0459917
3.76667	1.5088	1.48652	1.59082	0.00512	0.00468	0.00782	1.23412	1.28081	1.18656	1.52871	0.0549275	0.00587333	0.00170016	1.23383	0.0471257
3.78333	1.51215	1.49053	1.5916	0.00565	0.00463	0.00781	1.23728	1.28337	1.18877	1.53143	0.053221	0.00603	0.0016237	1.23647	0.0473052
[truncated: 373 more rows]

## Sheet: Fig. 4e
Time	Absorbance 340nm
min	AU
	3 M58ox	R251D	R252D	D294K	E246K	D249K	R298D	E286K	R481D	R367D	E303K
[truncated: 601 more rows]

## Sheet: Fig. 4f
Time	Absorbance 340nm
[truncated: 603 more rows]

[truncated: 2 more sheets: Fig. 4j, Fig. 4k]
