# Supplementary material for: Scaffolding protein CcmM directs multiprotein phase separation in β-carboxysome biogenesis
Source: Nat Struct Mol Biol. 2021 Nov 10;28(11):909–22. doi: 10.1038/s41594-021-00676-5 (PMC8580825; doi:10.1038/s41594-021-00676-5)
Supplement: Source Data Fig. 5 — Raw values for graphs shown in Fig. 5a–c,g,h. [file 41594_2021_676_MOESM14_ESM.xls]

## Sheet: Fig. 5a
M58	Absorbance 340						Mean	Standard Deviation	Mean	Standard Deviation			M58	Absorbance 340						Mean	Standard Deviation	Mean	Standard Deviation
uM	AU												uM	AU
	oxM58_1	oxM58_2	oxM58_3	reM58_1	reM58_2	reM58_3	Statistics On Rows of B"Absorbance 340":D	Statistics On Rows of B"Absorbance 340":D	Statistics On Rows of E:G	Statistics On Rows of E:G				oxTCCM35_1	oxTCCM35_2	oxTCCM35_3	reTCCM35_1	reTCCM35_2	reTCCM35_3	Statistics On Rows of B"Absorbance 340":D	Statistics On Rows of B"Absorbance 340":D	Statistics On Rows of E:G	Statistics On Rows of E:G
0.01	0.06039	0.05689	0.07245	0.07662	0.06758	0.04199	0.0632433	0.008163	0.0620633	0.017962			0.01	0.06963	0.06619	0.07613	0.06022	0.06445	0.06087	0.07065	0.00504789	0.0618467	0.00227786
0.025	0.17621	0.20627	0.22958	0.32321	0.23738	0.22234	0.20402	0.026756	0.260977	0.0544177			0.025	0.19911	0.24999	0.2295	0.17122	0.20685	0.16642	0.2262	0.0256	0.181497	0.0220874
0.05	0.47742	0.52431	0.58649	0.54688	0.56303	0.56448	0.529407	0.0547133	0.55813	0.00976972			0.05	0.51365	0.59488	0.49887	0.35082	0.45528	0.44579	0.5358	0.0516957	0.417297	0.0577657
0.075	0.72928	0.88145	0.92501	0.92516	0.82456	0.76328	0.845247	0.102765	0.837667	0.081732			0.075	0.74573	0.92284	0.73185	0.53004	0.6081	0.5923	0.80014	0.106488	0.576813	0.0412701
0.1	1.53866	1.47872	1.40659	1.49759	1.49438	1.44821	1.47466	0.0661287	1.48006	0.0276296			0.1	1.3951	1.43619	1.29465	1.03743	1.1148	1.07898	1.37531	0.072815	1.07707	0.0387203
0.2	2.03048	2.05316	2.08896	2.10882	2.02233	2.06054	2.05753	0.0294843	2.0639	0.0433426			0.2	2.0831	2.05417	2.03536	2.01616	1.9983	2.03727	2.05754	0.0240481	2.01724	0.0195076
0.3	2.16567	2.12956	2.1425	2.1493	2.13908	2.13388	2.14591	0.0182949	2.14075	0.00784501			0.3	2.11042	2.13487	2.11864	2.12958	2.11371	2.06566	2.12131	0.0124418	2.10298	0.0332827
0.4	2.18162	2.18806	2.20234	2.1495	2.17618	2.11663	2.19067	0.0106043	2.14744	0.0298286			0.4	2.13493	2.09537	2.13257	2.10644	2.07467	2.0416	2.12096	0.0221901	2.07424	0.0324222

## Sheet: Fig. 5b
Time	Absorbance 340nm																					Mean	Standard Deviation	Mean	Standard Deviation	Mean	Standard Deviation	Mean	Standard Deviation	Mean	Standard Deviation	Mean	Standard Deviation	Mean	Standard Deviation
min	AU
	50_reM58_1	50_reM58_2	50_reM58_3	100_reM58_1	100_reM58_2	100_reM58_3	50_reCCTriM35_1	50_reCCTriM35_2	50_reCCTriM35_3	100_reCCTriM35_1	100_reCCTriM35_2	100_reCCTriM35_3	50_reM35_1	50_reM35_2	50_reM35_3	100_reM35_1	100_reM35_2	100_reM35_3	50_gCAL_1	50_gCAL_2	50_gCAL_3	Statistics On Rows of B"Absorbance 340nm":D	Statistics On Rows of B"Absorbance 340nm":D	Statistics On Rows of E:G	Statistics On Rows of E:G	Statistics On Rows of H:J	Statistics On Rows of H:J	Statistics On Rows of K:M	Statistics On Rows of K:M	Statistics On Rows of N:P	Statistics On Rows of N:P	Statistics On Rows of Q:S	Statistics On Rows of Q:S	Statistics On Rows of T:V	Statistics On Rows of T:V
0	0.65238	0.66641	0.75051	0.6393	0.64786	0.65561	0.67601	0.6221	0.70064	0.67539	0.68864	0.61907	0.41201	0.43826	0.39642	0.00726	0.00866	0.00806	0.00453	0.0054	0.00587	0.689767	0.0530709	0.64759	0.00815835	0.66625	0.0401693	0.661033	0.0369402	0.415563	0.0211451	0.00799333	0.000702377	0.00526667	0.000679877
0.0166667	0.72963	0.74049	0.81299	0.71762	0.71636	0.72024	0.74287	0.69024	0.76886	0.73777	0.7476	0.68415	0.46288	0.47924	0.44512	0.00784	0.00883	0.00829	0.00414	0.00618	0.00574	0.761037	0.0453194	0.718073	0.00197933	0.73399	0.0400552	0.723173	0.0341507	0.462413	0.0170648	0.00832	0.000495681	0.00535333	0.00107356
0.0333333	0.79577	0.80647	0.86942	0.78467	0.77586	0.77494	0.8022	0.74956	0.83001	0.79342	0.79782	0.74209	0.50579	0.51528	0.49314	0.00868	0.00958	0.00885	0.00468	0.0061	0.00587	0.823887	0.0397943	0.77849	0.00537177	0.793923	0.0408586	0.777777	0.0309838	0.504737	0.0111075	0.00903667	0.000478156	0.00555	0.000762168
0.05	0.85559	0.86509	0.9186	0.84357	0.82708	0.82653	0.85614	0.80326	0.88273	0.84377	0.8444	0.79338	0.54296	0.54677	0.53241	0.00927	0.01022	0.00902	0.00434	0.00604	0.00617	0.87976	0.0339702	0.832393	0.00968318	0.847377	0.0404533	0.827183	0.0292762	0.540713	0.00743895	0.00950333	0.000633114	0.00551667	0.00102109
0.0666667	0.90928	0.91649	0.96551	0.8963	0.87377	0.87141	0.90412	0.85264	0.93412	0.88927	0.88674	0.84099	0.57565	0.57543	0.5674	0.01048	0.01128	0.01005	0.00435	0.00613	0.00605	0.930427	0.0305962	0.880493	0.0137397	0.89696	0.0412092	0.872333	0.0271736	0.572827	0.00470092	0.0106033	0.000624206	0.00551	0.00100539
0.0833333	0.95703	0.96518	1.00791	0.94241	0.91637	0.91236	0.9482	0.89715	0.97919	0.92844	0.92591	0.88425	0.60496	0.60076	0.59711	0.01268	0.01244	0.01145	0.00451	0.00618	0.00569	0.976707	0.0273284	0.923713	0.0163155	0.941513	0.0414267	0.912867	0.024815	0.600943	0.00392821	0.01219	0.000651997	0.00546	0.000858429
0.1	1.00294	1.00702	1.04783	0.98593	0.956	0.94991	0.9887	0.93888	1.02191	0.96741	0.96084	0.92442	0.63155	0.62645	0.62565	0.0156	0.0139	0.01263	0.00466	0.00581	0.006	1.01926	0.0248234	0.963947	0.0192801	0.983163	0.041791	0.95089	0.0231579	0.627883	0.00320052	0.0140433	0.00149018	0.00549	0.000725052
0.116667	1.04347	1.04786	1.08442	1.02595	0.99269	0.982	1.02727	0.97586	1.06286	1.00321	0.99291	0.96082	0.65676	0.64842	0.65217	0.01885	0.01605	0.01372	0.00432	0.0061	0.00594	1.05858	0.0224826	1.00021	0.0229205	1.022	0.0437391	0.985647	0.0221087	0.65245	0.00417704	0.0162067	0.00256859	0.00545333	0.00098475
0.133333	1.08237	1.08589	1.11872	1.06347	1.02571	1.01462	1.0628	1.01293	1.09965	1.03516	1.02599	0.99458	0.67914	0.67012	0.67523	0.02331	0.01893	0.01652	0.00416	0.0059	0.00647	1.09566	0.020048	1.0346	0.0256097	1.05846	0.0435226	1.01858	0.0212815	0.67483	0.00452328	0.0195867	0.0034423	0.00551	0.00120337
0.15	1.11736	1.11956	1.14856	1.09758	1.05726	1.0464	1.09718	1.04683	1.13374	1.06636	1.05383	1.02649	0.70148	0.69024	0.69656	0.02901	0.02248	0.01898	0.00413	0.00581	0.00604	1.12849	0.017413	1.06708	0.0269661	1.09258	0.043637	1.04889	0.0203883	0.696093	0.00563451	0.02349	0.00509071	0.00532667	0.0010427
0.166667	1.15009	1.15202	1.17988	1.13037	1.08553	1.0728	1.12803	1.07731	1.16654	1.09663	1.08194	1.05579	0.72217	0.70888	0.71776	0.03622	0.0269	0.02262	0.00386	0.00561	0.00616	1.16066	0.0166701	1.09623	0.0302407	1.12396	0.044754	1.07812	0.0206862	0.71627	0.00676913	0.02858	0.00695391	0.00521	0.00120104
0.183333	1.18145	1.18291	1.20879	1.16196	1.11304	1.10108	1.15824	1.10856	1.19861	1.12405	1.10715	1.0842	0.74244	0.72787	0.73823	0.0446	0.03272	0.02661	0.00409	0.00608	0.00632	1.19105	0.0153806	1.12536	0.0322557	1.15514	0.0451051	1.10513	0.0200014	0.73618	0.00749821	0.0346433	0.00914792	0.00549667	0.00122411
0.2	1.21239	1.21146	1.23582	1.19032	1.1393	1.12465	1.18494	1.13597	1.22862	1.15124	1.13254	1.11133	0.76201	0.74508	0.75814	0.05481	0.03853	0.03177	0.00405	0.00572	0.00621	1.21989	0.0138036	1.15142	0.0344727	1.18318	0.0463502	1.1317	0.0199682	0.755077	0.00887098	0.0417033	0.0118433	0.00532667	0.00113245
0.216667	1.24002	1.23738	1.26045	1.21844	1.16476	1.14895	1.21056	1.1626	1.25655	1.17376	1.15679	1.13672	0.7791	0.76191	0.77699	0.06774	0.04538	0.03748	0.00429	0.00604	0.00601	1.24595	0.0126266	1.17738	0.0364243	1.2099	0.0469784	1.15576	0.0185416	0.772667	0.0093751	0.0502	0.0156953	0.00544667	0.00100182
0.233333	1.26597	1.26414	1.28376	1.24449	1.18768	1.17201	1.23608	1.19018	1.28424	1.19815	1.17923	1.1618	0.79746	0.77775	0.79401	0.08113	0.05425	0.04469	0.00438	0.00546	0.00582	1.27129	0.010838	1.20139	0.0381363	1.23683	0.0470345	1.17973	0.0181801	0.78974	0.010526	0.0600233	0.0188936	0.00522	0.0007494
0.25	1.29076	1.28936	1.30733	1.27052	1.209	1.19399	1.26248	1.21321	1.30891	1.21977	1.19925	1.18539	0.81294	0.79382	0.81071	0.09746	0.06383	0.05259	0.00481	0.006	0.00605	1.29582	0.00999538	1.2245	0.0405521	1.26153	0.047857	1.20147	0.0172972	0.805823	0.0104548	0.0712933	0.0233475	0.00562	0.000701926
0.266667	1.31547	1.31336	1.32869	1.29203	1.2309	1.21419	1.28287	1.23662	1.33388	1.24049	1.2196	1.2069	0.82977	0.81004	0.82697	0.1153	0.07486	0.06157	0.00454	0.00564	0.00603	1.31917	0.00830892	1.24571	0.040978	1.28446	0.0486494	1.22233	0.0169606	0.82226	0.010675	0.08391	0.0279849	0.00540333	0.000772679
0.283333	1.33943	1.3356	1.34942	1.31146	1.25364	1.23444	1.30604	1.25935	1.35918	1.26264	1.23852	1.22799	0.84566	0.82516	0.84308	0.13513	0.08635	0.07129	0.00427	0.00607	0.00589	1.34148	0.00713514	1.26651	0.0400913	1.30819	0.0499497	1.24305	0.0177636	0.837967	0.0111657	0.09759	0.0333712	0.00541	0.000991363
0.3	1.36099	1.35503	1.37005	1.33596	1.26905	1.25398	1.32757	1.27936	1.38145	1.28094	1.25811	1.2489	0.86101	0.83932	0.85945	0.15644	0.09988	0.08301	0.0045	0.00552	0.0061	1.36202	0.00756313	1.28633	0.0436363	1.32946	0.0510712	1.26265	0.0164954	0.85326	0.0120976	0.11311	0.0384612	0.00537333	0.000810021
0.316667	1.38077	1.37518	1.38965	1.35377	1.28888	1.27119	1.34912	1.3036	1.40067	1.30003	1.27638	1.2662	0.875	0.85344	0.87334	0.18056	0.11421	0.09561	0.00441	0.00586	0.00579	1.38187	0.00729707	1.30461	0.0434801	1.35113	0.0485662	1.28087	0.0173562	0.86726	0.0119972	0.130127	0.0446557	0.00535333	0.0008177
0.333333	1.3995	1.3945	1.40847	1.37496	1.30884	1.28837	1.36843	1.32115	1.4237	1.31899	1.29245	1.28482	0.88994	0.86678	0.888	0.20463	0.13035	0.10922	0.00479	0.00631	0.00592	1.40082	0.00707839	1.32406	0.0452561	1.37109	0.0513269	1.29875	0.0179359	0.881573	0.0128481	0.148067	0.0501116	0.00567333	0.000789451
0.35	1.42013	1.41416	1.42834	1.39289	1.32468	1.30498	1.3854	1.33845	1.44248	1.33432	1.31085	1.30233	0.90388	0.87987	0.90254	0.23096	0.14707	0.12385	0.00438	0.00602	0.00577	1.42088	0.00711943	1.34085	0.0461318	1.38878	0.0520971	1.31583	0.016567	0.89543	0.013492	0.167293	0.056346	0.00539	0.000883572
0.366667	1.44026	1.43211	1.44268	1.41046	1.33942	1.32056	1.40278	1.35896	1.46259	1.35246	1.3254	1.31919	0.91648	0.89277	0.91491	0.25836	0.16541	0.14007	0.0045	0.00604	0.0052	1.43835	0.00553781	1.35681	0.0474067	1.40811	0.0520202	1.33235	0.0176904	0.908053	0.013259	0.187947	0.0622821	0.00524667	0.00077106
0.383333	1.45406	1.4489	1.46177	1.42797	1.35716	1.33761	1.42391	1.37457	1.48098	1.36878	1.3422	1.33561	0.93086	0.90508	0.93061	0.2876	0.18461	0.1567	0.00522	0.00555	0.00601	1.45491	0.00647697	1.37425	0.0475415	1.42649	0.0532518	1.34886	0.0175602	0.922183	0.0148124	0.209637	0.0689453	0.00559333	0.000396779
0.4	1.47355	1.46745	1.47711	1.44646	1.37369	1.35326	1.43995	1.39274	1.49914	1.38475	1.35714	1.35253	0.94327	0.91732	0.94259	0.31703	0.20568	0.17466	0.00489	0.00595	0.00594	1.4727	0.00488534	1.39114	0.0489883	1.44394	0.0533123	1.36481	0.0174246	0.934393	0.0147898	0.232457	0.0748669	0.00559333	0.000609125
0.416667	1.4896	1.48261	1.49022	1.46236	1.38908	1.36697	1.45508	1.40779	1.51762	1.39704	1.36983	1.36625	0.9555	0.93006	0.95546	0.34677	0.22658	0.19397	0.00467	0.00574	0.00632	1.48748	0.00422604	1.40614	0.0499301	1.46016	0.0550912	1.37771	0.0168386	0.947007	0.0146763	0.255773	0.0804745	0.00557667	0.000837038
0.433333	1.50232	1.49787	1.50786	1.47742	1.39936	1.3804	1.47044	1.42489	1.53398	1.41482	1.38445	1.38146	0.96863	0.94001	0.96707	0.37665	0.24838	0.21394	0.00498	0.00579	0.00567	1.50268	0.0050049	1.41906	0.0514226	1.47644	0.0547917	1.39358	0.0184579	0.95857	0.0160923	0.279657	0.0857456	0.00548	0.00043715
0.45	1.52123	1.51253	1.51835	1.49234	1.41251	1.395	1.48402	1.44216	1.54982	1.42789	1.39901	1.39401	0.9799	0.95275	0.98005	0.40775	0.27114	0.23466	0.00537	0.00563	0.00582	1.51737	0.00443202	1.43328	0.0518885	1.492	0.0542718	1.40697	0.0182889	0.9709	0.0157185	0.304517	0.0912444	0.00560667	0.000225906
0.466667	1.53556	1.52583	1.53215	1.50689	1.42917	1.40717	1.49995	1.45696	1.56459	1.44133	1.40952	1.41104	0.99263	0.96387	0.99098	0.43828	0.29485	0.25562	0.00545	0.00609	0.00577	1.53118	0.00493699	1.44774	0.0523903	1.50717	0.0541767	1.42063	0.0179428	0.982493	0.0161494	0.329583	0.096156	0.00577	0.00032
0.483333	1.5479	1.53898	1.54541	1.52202	1.43974	1.41943	1.51391	1.47032	1.57975	1.45166	1.42262	1.42464	1.00255	0.97508	1.00318	0.46855	0.31917	0.27844	0.00524	0.0056	0.00615	1.5441	0.00460274	1.4604	0.054325	1.52133	0.0550907	1.43297	0.0162146	0.993603	0.0160448	0.355387	0.100096	0.00566333	0.000458294
0.5	1.56464	1.55483	1.56	1.53401	1.45429	1.43297	1.5291	1.48465	1.59608	1.46637	1.43547	1.43646	1.01534	0.98475	1.01435	0.49927	0.34418	0.30105	0.00476	0.00562	0.00569	1.55982	0.00490739	1.47376	0.0532586	1.53661	0.0560933	1.4461	0.0175613	1.00481	0.0173824	0.3815	0.104247	0.00535667	0.000517912
0.516667	1.57576	1.56784	1.57322	1.54955	1.46624	1.44356	1.54244	1.49689	1.60902	1.47862	1.44767	1.44989	1.02557	0.9955	1.02519	0.52878	0.37	0.32337	0.00513	0.0056	0.00637	1.57227	0.00404397	1.48645	0.0558104	1.54945	0.0563927	1.45873	0.0172639	1.01542	0.0172523	0.407383	0.107687	0.0057	0.000626019
0.533333	1.58777	1.58114	1.58583	1.56144	1.47766	1.45637	1.55328	1.51137	1.62439	1.48979	1.46025	1.46233	1.03694	1.00627	1.03669	0.55805	0.39432	0.34705	0.00486	0.00585	0.00571	1.58491	0.00340873	1.49849	0.0555459	1.56301	0.0571352	1.47079	0.0164873	1.02663	0.0176356	0.43314	0.110727	0.00547333	0.000535755
0.55	1.60159	1.59195	1.59686	1.57004	1.48881	1.46737	1.56764	1.52294	1.63644	1.50313	1.47157	1.47224	1.04792	1.01602	1.04777	0.58674	0.42055	0.37167	0.00482	0.00596	0.00559	1.5968	0.00482028	1.50874	0.0541589	1.57567	0.0571748	1.48231	0.0180309	1.03724	0.0183743	0.459653	0.112741	0.00545667	0.000581578
0.566667	1.61327	1.60419	1.60912	1.58485	1.50123	1.47801	1.57819	1.5372	1.64699	1.51307	1.48098	1.48327	1.05793	1.02537	1.05825	0.61526	0.44541	0.39563	0.00502	0.00565	0.00589	1.60886	0.00454558	1.52136	0.0561935	1.58746	0.0554789	1.49244	0.0179028	1.04718	0.0188916	0.485433	0.115155	0.00552	0.000449333
0.583333	1.6254	1.61936	1.62011	1.59424	1.51122	1.49001	1.58944	1.54787	1.66237	1.5235	1.49252	1.49646	1.06675	1.03436	1.06854	0.64099	0.4718	0.41987	0.00523	0.00548	0.00558	1.62162	0.00329212	1.53182	0.0550849	1.59989	0.0579613	1.50416	0.0168644	1.05655	0.0192379	0.510887	0.115626	0.00543	0.000180278
0.6	1.63917	1.62871	1.62843	1.60591	1.52228	1.49867	1.60058	1.55831	1.67267	1.53585	1.50338	1.50831	1.07694	1.04477	1.07605	0.6682	0.49823	0.44472	0.0051	0.00586	0.00663	1.6321	0.00612151	1.54229	0.0563498	1.61052	0.0578243	1.51585	0.0174979	1.06592	0.0183218	0.53705	0.116688	0.00586333	0.000765005
0.616667	1.64742	1.63823	1.64055	1.6189	1.53171	1.50835	1.61214	1.57125	1.68643	1.54526	1.51418	1.51642	1.08581	1.05493	1.08604	0.69356	0.52254	0.46928	0.00478	0.00596	0.006	1.64207	0.00477904	1.55299	0.0582653	1.62327	0.0583915	1.52529	0.0173336	1.07559	0.0178953	0.561793	0.117179	0.00558	0.000693109
0.633333	1.66033	1.64855	1.65049	1.62942	1.54324	1.5201	1.62377	1.58219	1.69823	1.55633	1.5217	1.52665	1.09602	1.0633	1.0968	0.71855	0.54838	0.49347	0.00466	0.00567	0.00605	1.65312	0.00631609	1.56425	0.0576098	1.63473	0.0587913	1.53489	0.018729	1.08537	0.01912	0.5868	0.117356	0.00546	0.000718401
0.65	1.66877	1.6559	1.66109	1.63938	1.55266	1.52816	1.6326	1.58976	1.70867	1.56638	1.53264	1.53809	1.10656	1.07232	1.10419	0.74238	0.57233	0.51855	0.00453	0.00595	0.00634	1.66192	0.00647502	1.5734	0.0584387	1.64368	0.0602239	1.5457	0.0181127	1.09436	0.0191211	0.611087	0.11684	0.00560667	0.000952593
0.666667	1.68043	1.66815	1.66911	1.64936	1.55963	1.53798	1.64595	1.5999	1.72062	1.57483	1.54127	1.54855	1.11567	1.08054	1.1154	0.76503	0.59686	0.54164	0.00487	0.00577	0.00594	1.67256	0.00682962	1.58232	0.059056	1.65549	0.0609228	1.55488	0.0176537	1.10387	0.0202048	0.63451	0.116357	0.00552667	0.000575007
0.683333	1.69046	1.67642	1.68008	1.66055	1.56945	1.54737	1.65459	1.61056	1.72878	1.5836	1.55147	1.55701	1.12343	1.09	1.12407	0.7869	0.62067	0.56716	0.00535	0.00592	0.00567	1.68232	0.0072831	1.59246	0.0599951	1.66464	0.0597478	1.56403	0.0171758	1.1125	0.0194882	0.658243	0.114587	0.00564667	0.000285715
0.7	1.70064	1.68734	1.6878	1.66841	1.57865	1.55389	1.66612	1.62346	1.73879	1.592	1.55911	1.56612	1.13463	1.09776	1.13347	0.80774	0.64457	0.5896	0.00516	0.00626	0.00594	1.69193	0.00754947	1.60032	0.060256	1.67612	0.0583121	1.57241	0.0173237	1.12195	0.0209601	0.680637	0.113454	0.00578667	0.000565803
0.716667	1.70764	1.69635	1.69854	1.67563	1.58626	1.56472	1.67387	1.63118	1.75025	1.60328	1.56904	1.57432	1.14212	1.10623	1.14136	0.82775	0.66814	0.61215	0.00456	0.00565	0.00606	1.70084	0.00598707	1.60887	0.0588104	1.6851	0.0603241	1.58221	0.0184343	1.1299	0.0205052	0.70268	0.111873	0.00542333	0.000775263
0.733333	1.71673	1.70437	1.7052	1.68595	1.59696	1.57205	1.68354	1.64138	1.75886	1.61164	1.57714	1.58389	1.15024	1.11344	1.14986	0.84698	0.69067	0.63604	0.00482	0.00602	0.0062	1.70877	0.00690892	1.61832	0.059879	1.69459	0.0595149	1.59089	0.0182842	1.13785	0.0211376	0.724563	0.109478	0.00568	0.0007502
0.75	1.72624	1.7165	1.71261	1.6958	1.60604	1.58	1.69062	1.65121	1.76976	1.62163	1.58342	1.592	1.15817	1.12309	1.15929	0.86552	0.71188	0.65807	0.00474	0.00562	0.0061	1.71845	0.00702112	1.62728	0.0607517	1.70386	0.0603744	1.59902	0.0200481	1.14685	0.0205844	0.745157	0.107654	0.00548667	0.000689734
0.766667	1.73664	1.72334	1.71991	1.70158	1.6135	1.58954	1.70044	1.65938	1.78071	1.6275	1.5917	1.59959	1.16829	1.13074	1.16672	0.88284	0.73355	0.67999	0.00495	0.00557	0.00557	1.72663	0.00883693	1.63487	0.0589988	1.71351	0.0617119	1.60626	0.0188098	1.15525	0.0212408	0.76546	0.105122	0.00536333	0.000357957
0.783333	1.74062	1.73089	1.72912	1.71302	1.61809	1.59763	1.70913	1.66563	1.78858	1.63485	1.60159	1.60998	1.17408	1.1359	1.17415	0.90036	0.75463	0.70078	0.00516	0.0059	0.00613	1.73354	0.00619214	1.64291	0.06157	1.72111	0.0623448	1.61547	0.0172971	1.16138	0.0220635	0.785257	0.103255	0.00573	0.000506853
0.8	1.75235	1.73735	1.73816	1.72088	1.62824	1.6072	1.71543	1.67631	1.79562	1.64514	1.61004	1.61664	1.18401	1.14464	1.18324	0.915	0.77494	0.72216	0.00449	0.00569	0.00637	1.74262	0.00843615	1.65211	0.0604814	1.72912	0.0608217	1.62394	0.018654	1.17063	0.0225113	0.804033	0.0996576	0.00551667	0.00095191
0.816667	1.76157	1.74877	1.74768	1.72627	1.63782	1.61276	1.72484	1.68447	1.80194	1.65282	1.61592	1.62537	1.19005	1.15182	1.19176	0.93021	0.79387	0.7434	0.0047	0.00597	0.00577	1.75267	0.00772399	1.65895	0.0596321	1.73708	0.0596844	1.63137	0.0191677	1.17788	0.0225819	0.822493	0.0966383	0.00548	0.000682862
0.833333	1.76588	1.75251	1.75077	1.73649	1.64393	1.61838	1.73073	1.69459	1.81273	1.65834	1.62234	1.63398	1.19839	1.15932	1.19754	0.94399	0.81315	0.76257	0.00475	0.00582	0.00551	1.75639	0.00826737	1.66627	0.0621425	1.74602	0.0605353	1.63822	0.0183707	1.18508	0.0223157	0.839903	0.0936222	0.00536	0.000550545
0.85	1.77551	1.75897	1.7583	1.74254	1.65249	1.62787	1.73893	1.69945	1.82062	1.66654	1.62816	1.64195	1.20648	1.16631	1.20555	0.95822	0.83193	0.78032	0.00494	0.00606	0.00585	1.76426	0.00974854	1.6743	0.060366	1.753	0.0617982	1.64555	0.0194416	1.19278	0.0229284	0.856823	0.0915252	0.00561667	0.000595343
0.866667	1.78358	1.76699	1.77025	1.75026	1.65901	1.63582	1.74702	1.70895	1.82807	1.67175	1.63694	1.64734	1.21426	1.17497	1.21354	0.97147	0.84836	0.79987	0.00505	0.00598	0.00612	1.77361	0.00878962	1.6817	0.0604991	1.76135	0.0608386	1.65201	0.0178687	1.20092	0.0224791	0.873233	0.0884627	0.00571667	0.000581578
0.883333	1.78988	1.77317	1.77517	1.75818	1.66307	1.64017	1.75307	1.71464	1.83649	1.67872	1.64386	1.65509	1.22181	1.18178	1.22218	0.98401	0.86596	0.81761	0.00493	0.0056	0.00603	1.77941	0.00912513	1.68714	0.0625789	1.76807	0.0622939	1.65922	0.0177938	1.20859	0.0232189	0.889193	0.0855984	0.00552	0.000554346
0.9	1.79685	1.78136	1.78211	1.76474	1.66909	1.64862	1.7628	1.72256	1.84403	1.68804	1.64965	1.65843	1.23042	1.18816	1.22876	0.99533	0.88156	0.83615	0.00467	0.00599	0.00572	1.78677	0.0087347	1.69415	0.0619836	1.77646	0.0618769	1.66537	0.0201148	1.21578	0.023934	0.904347	0.082	0.00546	0.000697352
0.916667	1.80378	1.78626	1.78774	1.76917	1.67739	1.65491	1.76816	1.73046	1.85159	1.69359	1.65757	1.66756	1.23672	1.1945	1.23465	1.00557	0.89855	0.85194	0.00492	0.00616	0.00635	1.79259	0.00971616	1.70049	0.0605314	1.7834	0.061987	1.67291	0.0185957	1.22196	0.0238007	0.918687	0.0787697	0.00581	0.000776595
0.933333	1.80764	1.7956	1.79552	1.77852	1.68511	1.6582	1.77893	1.73532	1.85797	1.6993	1.66565	1.67284	1.24151	1.20001	1.24066	1.01654	0.9141	0.86936	0.00464	0.00586	0.00589	1.79959	0.00697451	1.70728	0.0631486	1.79074	0.062172	1.67926	0.0177208	1.22739	0.0237185	0.933333	0.0754515	0.00546333	0.000713185
0.95	1.81787	1.80183	1.7982	1.7848	1.69236	1.66706	1.78464	1.74301	1.86408	1.7075	1.67248	1.68143	1.25158	1.20827	1.2491	1.02622	0.92753	0.88484	0.005	0.00615	0.00534	1.80597	0.0104672	1.71474	0.0619784	1.79724	0.0615111	1.68714	0.0181941	1.23632	0.0243208	0.946197	0.0725149	0.00549667	0.00059079
0.966667	1.82502	1.8104	1.8061	1.7899	1.69746	1.67144	1.78892	1.74942	1.87224	1.71422	1.67379	1.68411	1.25715	1.21397	1.25508	1.03541	0.94305	0.89899	0.00505	0.00603	0.00592	1.81384	0.009918	1.7196	0.0622561	1.80353	0.0626993	1.69071	0.0210067	1.24207	0.0243544	0.95915	0.0696205	0.00566667	0.000536874
0.983333	1.82976	1.81436	1.81018	1.7958	1.70031	1.67929	1.79371	1.75775	1.8797	1.7166	1.6846	1.69345	1.26365	1.2188	1.26256	1.04387	0.95646	0.91433	0.00494	0.0063	0.00614	1.8181	0.0103119	1.72513	0.062095	1.81039	0.0626621	1.69822	0.0165239	1.24834	0.0255853	0.971553	0.0660758	0.00579333	0.000743326
1	1.83791	1.81938	1.81688	1.80412	1.70835	1.68469	1.80112	1.76417	1.88539	1.72642	1.68536	1.69943	1.26938	1.22572	1.2692	1.05243	0.96898	0.92874	0.00488	0.00624	0.00585	1.82472	0.0114882	1.73239	0.0632392	1.81689	0.0621303	1.70374	0.020866	1.25477	0.0251553	0.983383	0.0630904	0.00565667	0.000700309
1.01667	1.84118	1.82574	1.82478	1.81057	1.71385	1.68944	1.80629	1.76737	1.88851	1.73028	1.69356	1.70819	1.27724	1.23194	1.27555	1.06219	0.98143	0.9423	0.00504	0.00563	0.00617	1.83057	0.00920394	1.73795	0.0640613	1.82072	0.0618463	1.71068	0.0184859	1.26158	0.02568	0.995307	0.0611377	0.00561333	0.000565184
1.03333	1.84551	1.83117	1.82728	1.81221	1.71794	1.69447	1.81306	1.77239	1.89385	1.73801	1.69868	1.71112	1.2849	1.23975	1.28038	1.06894	0.99217	0.95668	0.00488	0.00633	0.00588	1.83465	0.00960122	1.74154	0.0623169	1.82643	0.0618245	1.71594	0.0201025	1.26834	0.0248655	1.00593	0.057381	0.00569667	0.000742181
1.05	1.85463	1.83643	1.83584	1.81904	1.72604	1.70307	1.81669	1.77846	1.90243	1.74406	1.70444	1.71927	1.2902	1.24637	1.28713	1.07561	1.00551	0.96871	0.0052	0.00605	0.00608	1.8423	0.0106822	1.74938	0.061408	1.83253	0.0634842	1.72259	0.0200176	1.27457	0.0244672	1.01661	0.0543076	0.00577667	0.000499633
1.06667	1.86016	1.842	1.83768	1.82332	1.73282	1.70854	1.82272	1.78726	1.90796	1.75048	1.71136	1.72416	1.29565	1.25181	1.29338	1.08182	1.01515	0.9808	0.00537	0.00584	0.00562	1.84661	0.0119289	1.75489	0.06049	1.83931	0.0620373	1.72867	0.0199456	1.28028	0.0246819	1.02592	0.0513645	0.00561	0.00023516
1.08333	1.86147	1.8472	1.84625	1.82616	1.73891	1.71308	1.82915	1.79286	1.91228	1.75071	1.71714	1.72872	1.3041	1.25652	1.30048	1.09099	1.02445	0.99409	0.00546	0.00611	0.00564	1.85164	0.00852627	1.75938	0.0592549	1.84476	0.0612219	1.73219	0.0170519	1.28703	0.0264872	1.03651	0.0495629	0.00573667	0.000335609
1.1	1.86926	1.85364	1.84979	1.83464	1.74098	1.7167	1.83644	1.79667	1.92003	1.75743	1.71933	1.73492	1.30877	1.26359	1.30824	1.09682	1.03523	1.00418	0.00499	0.00637	0.00578	1.85756	0.0103109	1.76411	0.0622784	1.85105	0.0629638	1.73723	0.0191545	1.29353	0.025933	1.04541	0.0471515	0.00571333	0.000692411
1.11667	1.87472	1.85748	1.85506	1.83788	1.74503	1.72351	1.84063	1.80268	1.92525	1.76635	1.7249	1.73778	1.31442	1.26855	1.31287	1.10168	1.04367	1.0162	0.00521	0.00609	0.00613	1.86242	0.0107206	1.76881	0.0607793	1.85619	0.0627484	1.74301	0.0212142	1.29861	0.0260471	1.05385	0.0436398	0.00581	0.00052
1.13333	1.88055	1.86225	1.85894	1.84416	1.75133	1.72663	1.84404	1.80664	1.92801	1.77004	1.731	1.74459	1.32178	1.2742	1.31739	1.10787	1.05404	1.02515	0.00515	0.00564	0.0062	1.86725	0.0116393	1.77404	0.0619688	1.85956	0.0621563	1.74854	0.019818	1.30446	0.0262948	1.06235	0.0419819	0.00566333	0.000525389
1.15	1.88199	1.86821	1.86848	1.84917	1.75534	1.73268	1.85019	1.81617	1.93712	1.77545	1.73737	1.74865	1.32831	1.27922	1.32372	1.11354	1.06275	1.03546	0.00461	0.0058	0.00625	1.87289	0.0078791	1.77906	0.0617623	1.86783	0.062374	1.75382	0.01956	1.31042	0.0271144	1.07058	0.039625	0.00555333	0.000847368
1.16667	1.88716	1.86907	1.87057	1.85658	1.76106	1.73845	1.85702	1.8167	1.94099	1.77707	1.73907	1.75234	1.33369	1.28533	1.33046	1.12007	1.07069	1.04438	0.00506	0.00615	0.00615	1.8756	0.0100393	1.78536	0.062703	1.87157	0.0634096	1.75616	0.0192859	1.31649	0.0270365	1.07838	0.0384265	0.00578667	0.000629312
1.18333	1.89366	1.8774	1.87233	1.86117	1.76567	1.74152	1.85823	1.8222	1.94437	1.78258	1.7465	1.76031	1.33803	1.2909	1.3345	1.12314	1.07996	1.05462	0.00522	0.00605	0.0061	1.88113	0.0111435	1.78945	0.0632714	1.87493	0.0627744	1.76313	0.0182046	1.32114	0.0262509	1.08591	0.0346449	0.00579	0.000494267
1.2	1.89955	1.88443	1.87645	1.86394	1.76892	1.74735	1.86363	1.82603	1.94925	1.79109	1.75096	1.76414	1.34238	1.29588	1.33997	1.12839	1.08621	1.06294	0.00528	0.00599	0.0061	1.88681	0.0117325	1.7934	0.0620313	1.87964	0.0631502	1.76873	0.020455	1.32608	0.0261788	1.09251	0.0331772	0.00579	0.000445084
1.21667	1.90408	1.88559	1.88198	1.86874	1.77767	1.7497	1.86734	1.83415	1.95325	1.79278	1.75434	1.76726	1.34951	1.29954	1.34515	1.13374	1.09445	1.07237	0.00499	0.00601	0.00625	1.89055	0.0118555	1.7987	0.0622449	1.88491	0.061464	1.77146	0.0195611	1.3314	0.0276776	1.10019	0.0310846	0.00575	0.000669029
1.23333	1.91117	1.89278	1.88532	1.87362	1.77808	1.75398	1.87612	1.84108	1.95974	1.80034	1.75879	1.77319	1.35423	1.30578	1.35252	1.13741	1.10132	1.08106	0.00477	0.00592	0.00592	1.89642	0.0133045	1.80189	0.0632751	1.89231	0.0609649	1.77744	0.0210985	1.33751	0.0274923	1.1066	0.0285432	0.00553667	0.000663953
1.25	1.9104	1.89166	1.89026	1.87905	1.78245	1.76062	1.87612	1.84382	1.96564	1.80016	1.76367	1.77702	1.36142	1.31148	1.35657	1.14292	1.1083	1.08909	0.00481	0.00603	0.00617	1.89744	0.0112455	1.80737	0.0630262	1.89519	0.06311	1.78028	0.0184626	1.34316	0.0275398	1.11344	0.0272801	0.00567	0.000748064
1.26667	1.91529	1.89756	1.89704	1.88058	1.78829	1.76446	1.8822	1.84608	1.96706	1.80401	1.76909	1.78419	1.36542	1.31668	1.36142	1.14655	1.11488	1.09617	0.00512	0.00588	0.00567	1.9033	0.0103898	1.81111	0.0613313	1.89845	0.0621048	1.78576	0.0175131	1.34784	0.0270594	1.1192	0.0254663	0.00555667	0.000392471
1.28333	1.91783	1.90436	1.89982	1.88472	1.78994	1.76579	1.88399	1.85479	1.97304	1.8107	1.77202	1.78737	1.37046	1.32117	1.36579	1.15013	1.12229	1.10376	0.00547	0.00542	0.00604	1.90734	0.00936672	1.81348	0.0628634	1.90394	0.0615976	1.79003	0.0194767	1.35247	0.0272099	1.12539	0.0233402	0.00564333	0.000344432
1.3	1.92449	1.90265	1.90241	1.88895	1.79367	1.76839	1.88964	1.85698	1.97358	1.81639	1.77631	1.79177	1.3765	1.32472	1.3711	1.15418	1.12741	1.11082	0.00553	0.00559	0.00563	1.90985	0.0126792	1.817	0.0635768	1.90673	0.06015	1.79482	0.0202137	1.35744	0.0284647	1.1308	0.0218783	0.00558333	5.03322e-05
1.31667	1.92931	1.91135	1.9077	1.89449	1.80126	1.7746	1.89275	1.86015	1.98164	1.81831	1.78027	1.79429	1.38257	1.33071	1.37744	1.15794	1.13327	1.11602	0.00492	0.00606	0.00637	1.91612	0.0115677	1.82345	0.06295	1.91151	0.0628809	1.79762	0.0192378	1.36357	0.0285758	1.13574	0.0210692	0.00578333	0.000763566
1.33333	1.93043	1.9175	1.90966	1.89731	1.80647	1.78095	1.90053	1.86158	1.98369	1.82297	1.78377	1.80032	1.38592	1.33661	1.38117	1.16123	1.13727	1.12363	0.00484	0.00581	0.00584	1.9192	0.0104884	1.82824	0.0611594	1.91527	0.0623746	1.80235	0.0196789	1.3679	0.0272018	1.14071	0.0190346	0.00549667	0.000568888
1.35	1.93406	1.9148	1.91353	1.89652	1.80491	1.78103	1.90588	1.86816	1.98596	1.82654	1.78768	1.80476	1.39092	1.34007	1.38788	1.16446	1.14301	1.129	0.00537	0.00594	0.00575	1.9208	0.0115039	1.82749	0.0609653	1.92	0.060156	1.80633	0.0194773	1.37296	0.0285212	1.14549	0.0178596	0.00568667	0.00029023
1.36667	1.94022	1.92169	1.91639	1.90688	1.81241	1.78516	1.91084	1.86993	1.99334	1.83172	1.789	1.80883	1.39708	1.34626	1.39258	1.16673	1.14918	1.13574	0.00557	0.00577	0.00592	1.9261	0.0125121	1.83482	0.0638787	1.9247	0.0628622	1.80985	0.0213783	1.37864	0.028132	1.15055	0.0155404	0.00575333	0.000175594
1.38333	1.94037	1.92848	1.92133	1.90612	1.81232	1.79274	1.91432	1.87625	1.99265	1.83224	1.794	1.81042	1.39978	1.35004	1.3964	1.17176	1.15313	1.14147	0.00488	0.00586	0.00544	1.93006	0.00961783	1.83706	0.0606037	1.92774	0.0593491	1.81222	0.0191834	1.38207	0.0277931	1.15545	0.0152781	0.00539333	0.000491664
1.4	1.94563	1.93075	1.92513	1.91037	1.8202	1.79627	1.91668	1.87914	2.0009	1.83559	1.79586	1.81481	1.40388	1.35544	1.40177	1.17475	1.15822	1.14686	0.00527	0.00581	0.00572	1.93384	0.0105928	1.84228	0.0601693	1.93224	0.0623535	1.81542	0.019872	1.38703	0.0273781	1.15994	0.0140246	0.0056	0.00028931
1.41667	1.94824	1.92958	1.9249	1.91779	1.82096	1.79804	1.92109	1.88168	2.00372	1.84148	1.80401	1.81935	1.41048	1.35964	1.40628	1.17719	1.16293	1.15324	0.00518	0.00614	0.00592	1.93424	0.0123481	1.8456	0.0635629	1.9355	0.0622825	1.82161	0.0188373	1.39213	0.0282183	1.16445	0.0120474	0.00574667	0.000502925
1.43333	1.95576	1.93467	1.92641	1.9167	1.82722	1.79936	1.91548	1.88639	2.009	1.84701	1.8072	1.82223	1.41594	1.36439	1.41035	1.18	1.16712	1.15757	0.00542	0.0057	0.00642	1.93895	0.0151352	1.84776	0.0613073	1.93696	0.0640643	1.82548	0.020103	1.39689	0.0282871	1.16823	0.0112561	0.00584667	0.000515881
1.45	1.95657	1.9376	1.93164	1.91901	1.83051	1.80586	1.92271	1.88978	2.00829	1.84561	1.81294	1.82394	1.42063	1.36812	1.4153	1.18329	1.17039	1.16293	0.00476	0.00569	0.00573	1.94194	0.0130185	1.85179	0.0595018	1.94026	0.0611732	1.8275	0.0166229	1.40135	0.0289012	1.1722	0.0103004	0.00539333	0.000548847
1.46667	1.96146	1.94308	1.93736	1.92485	1.82998	1.81029	1.93019	1.89643	2.00892	1.85347	1.81254	1.82914	1.42677	1.37246	1.41732	1.18532	1.1752	1.16833	0.00474	0.00553	0.00653	1.9473	0.012592	1.85504	0.0612536	1.94518	0.0577237	1.83172	0.0205863	1.40552	0.0290152	1.17628	0.00854665	0.0056	0.000897051
1.48333	1.96429	1.94145	1.93806	1.92532	1.83418	1.81179	1.93031	1.90411	2.01262	1.85469	1.81779	1.83067	1.43014	1.37722	1.42471	1.18842	1.17982	1.17227	0.0048	0.00589	0.00604	1.94793	0.0142663	1.8571	0.0601344	1.94901	0.0566213	1.83438	0.0187282	1.41069	0.0291127	1.18017	0.00808069	0.00557667	0.000676782
1.5	1.9655	1.94698	1.94029	1.93099	1.84062	1.8135	1.93549	1.90137	2.01875	1.85765	1.82175	1.83608	1.43315	1.38146	1.42722	1.19207	1.18414	1.17737	0.00511	0.00608	0.00618	1.95092	0.0130594	1.8617	0.0615171	1.95187	0.06038	1.83849	0.0180713	1.41394	0.0282872	1.18453	0.00735762	0.00579	0.000591016
1.51667	1.96841	1.95585	1.95132	1.93339	1.84067	1.81783	1.9384	1.90459	2.0229	1.85949	1.82143	1.8412	1.438	1.38442	1.43277	1.19349	1.18676	1.18096	0.00506	0.00596	0.00592	1.95853	0.00885384	1.86396	0.0612002	1.9553	0.060938	1.84071	0.0190348	1.4184	0.0295406	1.18707	0.00627075	0.00564667	0.000508462
1.53333	1.96937	1.95121	1.94879	1.93954	1.8448	1.81911	1.94133	1.90854	2.02349	1.86777	1.82501	1.84169	1.44114	1.38932	1.43724	1.19742	1.1897	1.18637	0.00504	0.006	0.00565	1.95646	0.0112485	1.86782	0.0634285	1.95779	0.0592156	1.84482	0.0215515	1.42257	0.0288584	1.19116	0.00566848	0.00556333	0.000485833
1.55	1.97461	1.95733	1.95284	1.93964	1.84873	1.82098	1.94373	1.90957	2.02928	1.86578	1.82802	1.84585	1.44923	1.39448	1.4422	1.20017	1.19245	1.18825	0.00461	0.00526	0.00642	1.96159	0.0114941	1.86978	0.0620684	1.96086	0.061666	1.84655	0.0188897	1.42864	0.0297886	1.19362	0.006046	0.00543	0.000916897
1.56667	1.9805	1.96	1.95568	1.94259	1.84758	1.82646	1.94899	1.9131	2.02858	1.87129	1.83399	1.84987	1.45146	1.39896	1.4461	1.20152	1.19692	1.19291	0.00529	0.00599	0.00608	1.96539	0.0132599	1.87221	0.0618589	1.96356	0.059102	1.85172	0.0187184	1.43217	0.0288882	1.19712	0.00430837	0.00578667	0.000432474
1.58333	1.97819	1.96131	1.95788	1.94713	1.85456	1.83028	1.9495	1.91675	2.034	1.87447	1.83501	1.85679	1.45761	1.40376	1.45041	1.20385	1.19796	1.19788	0.00493	0.00568	0.00562	1.96579	0.0108719	1.87732	0.0616612	1.96675	0.0604985	1.85542	0.0197655	1.43726	0.0292344	1.1999	0.00342392	0.00541	0.000416773
1.6	1.98526	1.96556	1.95927	1.94743	1.85392	1.8302	1.95217	1.91951	2.03398	1.87907	1.83785	1.85787	1.4588	1.40784	1.45298	1.2076	1.20357	1.20092	0.00542	0.00551	0.00596	1.97003	0.0135593	1.87718	0.0619807	1.96855	0.0589674	1.85826	0.0206128	1.43987	0.0278939	1.20403	0.00336367	0.00563	0.00028931
1.61667	1.99153	1.96294	1.96237	1.95569	1.85921	1.83498	1.95616	1.92445	2.03847	1.88038	1.84584	1.86189	1.46466	1.40975	1.45682	1.20793	1.20541	1.20406	0.00509	0.00551	0.00635	1.97228	0.0166734	1.88329	0.0638571	1.97303	0.0588515	1.8627	0.0172844	1.44374	0.0296989	1.2058	0.00196426	0.00565	0.000641561
1.63333	1.9866	1.96949	1.96941	1.95307	1.86039	1.83732	1.96048	1.92571	2.04058	1.8834	1.84513	1.85808	1.46933	1.41409	1.46307	1.21042	1.20784	1.20666	0.00535	0.00582	0.00606	1.97517	0.00990164	1.88359	0.0612643	1.97559	0.0589068	1.8622	0.0194653	1.44883	0.0302481	1.20831	0.00192295	0.00574333	0.000361156
1.65	1.99144	1.97659	1.96397	1.95705	1.86553	1.83999	1.96138	1.92894	2.04195	1.88111	1.84693	1.86318	1.47301	1.42035	1.46308	1.21104	1.21013	1.21129	0.00474	0.00596	0.00581	1.97733	0.0137501	1.88752	0.0615511	1.97742	0.0581881	1.86374	0.0170969	1.45215	0.0279807	1.21082	0.000610492	0.00550333	0.000665307
1.66667	1.99253	1.97448	1.97166	1.95949	1.86638	1.84398	1.96157	1.93152	2.04357	1.89096	1.85212	1.86773	1.47694	1.42242	1.46757	1.21357	1.21364	1.21285	0.00513	0.00621	0.0059	1.97956	0.0113234	1.88995	0.061256	1.97889	0.0579974	1.87027	0.0195442	1.45564	0.0291512	1.21335	0.000437302	0.00574667	0.000556088
1.68333	1.99649	1.97545	1.97133	1.96262	1.86833	1.84662	1.96485	1.93239	2.04476	1.88927	1.85307	1.87202	1.48096	1.42492	1.47341	1.21904	1.21707	1.21711	0.00533	0.00623	0.00599	1.98109	0.0134949	1.89252	0.0616684	1.98067	0.0578306	1.87145	0.0181067	1.45976	0.0304104	1.21774	0.00112601	0.00585	0.000466047
1.7	2.00061	1.97893	1.97412	1.96471	1.8753	1.84956	1.97169	1.93663	2.05184	1.89267	1.85503	1.87362	1.48493	1.42934	1.47563	1.21857	1.21952	1.21897	0.00492	0.00606	0.00614	1.98455	0.0141119	1.89652	0.0604376	1.98672	0.0590573	1.87377	0.0188205	1.4633	0.0297756	1.21902	0.00047697	0.00570667	0.000682447
1.71667	2.00153	1.97992	1.97796	1.96735	1.87436	1.84916	1.97158	1.93941	2.05088	1.89807	1.86059	1.87509	1.48771	1.43399	1.4792	1.22213	1.22155	1.2227	0.00525	0.0057	0.00624	1.98647	0.0130791	1.89696	0.0622509	1.98729	0.0573715	1.87792	0.0188992	1.46697	0.0288739	1.22213	0.000575007	0.00573	0.000495681
1.73333	2.00246	1.97756	1.97721	1.96624	1.87353	1.85339	1.97774	1.94316	2.05697	1.89926	1.85767	1.87867	1.49199	1.43765	1.48399	1.22339	1.22264	1.22531	0.0051	0.00555	0.00579	1.98574	0.0144781	1.89772	0.0601884	1.99262	0.0583465	1.87853	0.0207953	1.47121	0.0293378	1.22378	0.00137706	0.00548	0.000350286
1.75	2.00431	1.98829	1.98068	1.9698	1.87969	1.85293	1.97796	1.94369	2.05984	1.89925	1.86063	1.88046	1.49705	1.44063	1.48906	1.22482	1.22778	1.22859	0.00513	0.00606	0.00553	1.99109	0.0120619	1.90081	0.0612298	1.99383	0.0596791	1.88011	0.0193123	1.47558	0.0305301	1.22706	0.00198455	0.00557333	0.000466512
1.76667	2.01012	1.98528	1.9837	1.97295	1.87928	1.86022	1.97833	1.94633	2.06224	1.90723	1.8656	1.88492	1.49846	1.44574	1.4927	1.22648	1.22807	1.23094	0.00517	0.00545	0.0059	1.99303	0.0148186	1.90415	0.0603399	1.99563	0.059861	1.88592	0.0208329	1.47897	0.0289189	1.2285	0.00226041	0.00550667	0.000368284
1.78333	2.01057	1.991	1.9867	1.97775	1.88211	1.85979	1.98259	1.95212	2.06209	1.90721	1.86592	1.88799	1.50347	1.44737	1.49431	1.2284	1.23007	1.23263	0.00513	0.00566	0.00606	1.99609	0.012723	1.90655	0.0626628	1.99893	0.0567774	1.88704	0.0206614	1.48172	0.0300956	1.23037	0.00213055	0.00561667	0.000466512
1.8	2.0104	1.99152	1.98651	1.97466	1.88425	1.86341	1.98018	1.95102	2.06161	1.90351	1.86991	1.88775	1.50719	1.45194	1.49983	1.22965	1.23443	1.23672	0.00527	0.00567	0.00619	1.99614	0.0125982	1.90744	0.0591394	1.9976	0.0573168	1.88706	0.0168107	1.48632	0.0300005	1.2336	0.00360734	0.00571	0.000461303
1.81667	2.01409	1.99212	1.9915	1.9798	1.88702	1.86429	1.98504	1.95406	2.06833	1.90972	1.87356	1.88909	1.51266	1.45461	1.50354	1.23165	1.23457	1.23723	0.00529	0.00561	0.00599	1.99924	0.0128671	1.91037	0.0611928	2.00248	0.0590968	1.89079	0.0181398	1.49027	0.0312173	1.23448	0.00279101	0.00563	0.000350428
1.83333	2.0153	1.99404	1.99116	1.97961	1.89194	1.86946	1.98355	1.95534	2.07077	1.91436	1.87353	1.89489	1.51449	1.4584	1.50656	1.23365	1.23626	1.24192	0.00558	0.0053	0.00564	2.00017	0.0131847	1.91367	0.0582014	2.00322	0.0601764	1.89426	0.0204223	1.49315	0.0303545	1.23728	0.0042277	0.00550667	0.000181475
1.85	2.02088	1.99741	1.99188	1.98277	1.89226	1.87154	1.98884	1.95851	2.07019	1.91465	1.8755	1.89525	1.51863	1.46055	1.51028	1.23783	1.24123	1.24404	0.00536	0.00554	0.00621	2.00339	0.0153971	1.91552	0.0591516	2.00585	0.0577497	1.89513	0.0195753	1.49649	0.0314009	1.24103	0.00310967	0.00570333	0.000447921
1.86667	2.01904	2.00274	1.99567	1.98676	1.89487	1.87411	1.99275	1.96087	2.07729	1.91506	1.88101	1.89806	1.5216	1.46642	1.51262	1.23719	1.2403	1.24616	0.00491	0.00561	0.00614	2.00582	0.0119849	1.91858	0.0599511	2.0103	0.0601622	1.89804	0.017025	1.50021	0.0296083	1.24122	0.00455472	0.00555333	0.000616955
1.88333	2.02151	2.00376	1.99935	1.98543	1.89698	1.87319	1.99302	1.9649	2.07621	1.92131	1.8831	1.90103	1.52535	1.47029	1.5161	1.2386	1.24207	1.24624	0.00539	0.0059	0.00667	2.00821	0.0117301	1.91853	0.0591427	2.01138	0.057881	1.90181	0.019117	1.50391	0.0294837	1.2423	0.00382534	0.00598667	0.000644386
1.9	2.02075	2.00369	1.99866	1.98853	1.8968	1.87307	1.99872	1.96558	2.07697	1.92174	1.88165	1.90241	1.52866	1.47217	1.51867	1.24094	1.24392	1.24925	0.00507	0.00568	0.0057	2.0077	0.0115781	1.91947	0.0609761	2.01376	0.0571971	1.90193	0.0200493	1.5065	0.0301473	1.2447	0.00421002	0.00548333	0.000358097
1.91667	2.0294	2.00628	1.99855	1.99237	1.89715	1.87753	1.99578	1.96681	2.07752	1.92492	1.8866	1.9061	1.53255	1.47621	1.52134	1.24289	1.24544	1.25069	0.00513	0.00584	0.00609	2.01141	0.016052	1.92235	0.0614275	2.01337	0.0574128	1.90587	0.019161	1.51003	0.0298233	1.24634	0.00397712	0.00568667	0.000498029
1.93333	2.03013	2.0074	2.00124	1.99373	1.90317	1.87938	2.00061	1.97257	2.0842	1.92336	1.88919	1.90491	1.53485	1.47862	1.52679	1.24348	1.24841	1.25413	0.00514	0.00618	0.00602	2.01292	0.0152164	1.92543	0.0603366	2.01913	0.0580729	1.90582	0.0171032	1.51342	0.0304059	1.24867	0.00532988	0.00578	0.00056
1.95	2.02776	2.009	2.00488	1.99407	1.9069	1.88149	2.00163	1.97281	2.07959	1.92578	1.89159	1.90999	1.54043	1.48065	1.53067	1.24514	1.24908	1.25643	0.00486	0.00582	0.00594	2.01388	0.0121957	1.92749	0.0590459	2.01801	0.0552424	1.90912	0.0171116	1.51725	0.03207	1.25022	0.00573019	0.00554	0.000591946
1.96667	2.03011	2.01355	2.00934	1.9948	1.90665	1.88356	2.00419	1.97417	2.08499	1.93235	1.89248	1.91013	1.54298	1.48458	1.53348	1.24913	1.25203	1.257	0.00477	0.00542	0.00604	2.01767	0.0109799	1.92834	0.0587053	2.02112	0.0573162	1.91165	0.0199786	1.52035	0.0313369	1.25272	0.00398011	0.00541	0.000635059
1.98333	2.03559	2.01124	2.00785	2.00089	1.90984	1.8822	2.0053	1.9749	2.0849	1.93279	1.89405	1.91104	1.54625	1.49046	1.53533	1.24956	1.25339	1.25787	0.00549	0.00573	0.00649	2.01823	0.0151323	1.93098	0.0621039	2.0217	0.0568042	1.91263	0.0194187	1.52401	0.0295666	1.25361	0.00415923	0.00590333	0.000522047
2	2.03475	2.01506	2.00849	2.00043	1.90993	1.88803	2.00826	1.97818	2.08825	1.93113	1.89663	1.91262	1.54816	1.49348	1.54068	1.25103	1.25325	1.26126	0.00569	0.00579	0.00588	2.01943	0.0136653	1.9328	0.0595869	2.0249	0.0568897	1.91346	0.0172653	1.52744	0.0296471	1.25518	0.00538116	0.00578667	9.50438e-05
2.01667	2.03668	2.01912	2.00798	1.9995	1.91477	1.8927	2.00777	1.98033	2.09031	1.93354	1.89665	1.91722	1.55322	1.49565	1.544	1.25233	1.25628	1.2615	0.00548	0.00592	0.00591	2.02126	0.0144692	1.93566	0.0563804	2.02614	0.0572442	1.9158	0.0184858	1.53096	0.030922	1.2567	0.00459963	0.00577	0.000251197
2.03333	2.03729	2.01675	2.01396	2.00182	1.91636	1.89386	2.00864	1.98091	2.09202	1.93979	1.89968	1.91906	1.55632	1.4971	1.54384	1.25528	1.257	1.26472	0.00528	0.00581	0.00623	2.02267	0.0127408	1.93735	0.0569576	2.02719	0.0578311	1.91951	0.0200588	1.53242	0.031218	1.259	0.00502776	0.00577333	0.00047606
2.05	2.03839	2.01913	2.01494	2.00801	1.91507	1.89646	2.01322	1.9815	2.09336	1.93962	1.90332	1.91914	1.5592	1.5005	1.54852	1.25506	1.25876	1.26373	0.00568	0.00578	0.00585	2.02415	0.012506	1.93985	0.05976	2.02936	0.0576501	1.92069	0.0181998	1.53607	0.0312668	1.25918	0.00435048	0.00577	8.544e-05
2.06667	2.04203	2.01902	2.02203	2.00584	1.92172	1.89473	2.01889	1.98363	2.09363	1.93994	1.90424	1.92484	1.56177	1.50574	1.5533	1.25971	1.26098	1.26882	0.00525	0.0057	0.00586	2.02769	0.0125068	1.94076	0.0579512	2.03205	0.0561684	1.92301	0.0179205	1.54027	0.0302022	1.26317	0.00493408	0.00560333	0.00031628
2.08333	2.04377	2.02322	2.01632	2.01054	1.91764	1.89816	2.01667	1.98542	2.09245	1.94234	1.90331	1.92578	1.56736	1.50527	1.55149	1.26046	1.26241	1.26891	0.00563	0.00632	0.00557	2.02777	0.0142794	1.94211	0.0600543	2.03151	0.0550372	1.92381	0.0195894	1.54137	0.0322576	1.26393	0.00442446	0.00584	0.000416773
2.1	2.04467	2.0247	2.02156	2.01078	1.91949	1.89746	2.01525	1.98652	2.09631	1.9458	1.90793	1.92848	1.56574	1.50908	1.55658	1.2611	1.26441	1.27159	0.00559	0.00625	0.00603	2.03031	0.0125348	1.94258	0.0600841	2.03269	0.0569356	1.9274	0.0189579	1.5438	0.0304152	1.2657	0.00536266	0.00595667	0.000336056
2.11667	2.04658	2.02499	2.02182	2.01308	1.91817	1.90004	2.02175	1.99167	2.10243	1.94752	1.90842	1.9287	1.57183	1.51398	1.55882	1.2624	1.26417	1.27405	0.0054	0.00589	0.00614	2.03113	0.0134736	1.94376	0.0607106	2.03862	0.057274	1.92821	0.0195545	1.54821	0.0303494	1.26687	0.00627787	0.00581	0.000376431
2.13333	2.04742	2.02503	2.02071	2.01082	1.92665	1.90492	2.02481	1.99422	2.09925	1.94786	1.91351	1.931	1.5742	1.51643	1.56167	1.26355	1.26575	1.27404	0.00557	0.0061	0.00535	2.03105	0.0143376	1.94746	0.0559339	2.03943	0.0540191	1.93079	0.017176	1.55077	0.0303892	1.26778	0.00553179	0.00567333	0.00038553
2.15	2.04914	2.02909	2.01772	2.01239	1.92634	1.90461	2.02497	1.99544	2.10129	1.9478	1.91266	1.92606	1.57685	1.51784	1.56556	1.26583	1.26769	1.27504	0.00551	0.00576	0.00588	2.03198	0.0159086	1.94778	0.056999	2.04057	0.0546214	1.92884	0.0177342	1.55342	0.0313232	1.26952	0.00487008	0.00571667	0.000188768
2.16667	2.05343	2.02693	2.02845	2.0158	1.92782	1.90753	2.02514	1.99511	2.10448	1.95043	1.91588	1.93309	1.57895	1.52163	1.56853	1.26663	1.26861	1.27664	0.00549	0.00584	0.00612	2.03627	0.0148804	1.95038	0.0575537	2.04158	0.0565073	1.93313	0.017275	1.55637	0.0305335	1.27063	0.00530097	0.00581667	0.000315647
2.18333	2.05095	2.03261	2.02397	2.01588	1.92901	1.90606	2.02852	1.99827	2.10396	1.94982	1.91522	1.93352	1.58309	1.52435	1.57042	1.2681	1.26926	1.28005	0.00548	0.00641	0.006	2.03584	0.0137776	1.95032	0.0579274	2.04358	0.0544314	1.93285	0.0173096	1.55929	0.0309121	1.27247	0.00659005	0.00596333	0.000466083
2.2	2.0553	2.02832	2.02798	2.01643	1.92944	1.90699	2.02943	1.99482	2.10339	1.95462	1.91889	1.93604	1.58502	1.52408	1.57363	1.271	1.27136	1.2808	0.00526	0.00566	0.0059	2.0372	0.015676	1.95095	0.0578048	2.04255	0.0554608	1.93652	0.0178698	1.56091	0.0324001	1.27439	0.00555703	0.00560667	0.000323316
2.21667	2.05304	2.03204	2.03243	2.01921	1.9312	1.91243	2.0285	1.99868	2.1078	1.95168	1.92188	1.93898	1.59033	1.53018	1.57786	1.27265	1.27207	1.28252	0.00525	0.00599	0.00594	2.03917	0.0120134	1.95428	0.0570088	2.04499	0.0563987	1.93751	0.014954	1.56612	0.0317461	1.27575	0.00587304	0.00572667	0.000413562
2.23333	2.0608	2.03168	2.02543	2.02166	1.93368	1.91196	2.02996	2.0029	2.10642	1.9565	1.91852	1.94153	1.59055	1.53368	1.5795	1.27282	1.27264	1.28418	0.00494	0.00578	0.00637	2.0393	0.0188771	1.95577	0.0580895	2.04643	0.0536886	1.93885	0.0191313	1.56791	0.0301545	1.27655	0.00661127	0.00569667	0.000718633
2.25	2.05443	2.03566	2.03105	2.01907	1.93587	1.91471	2.03405	2.00039	2.10654	1.96129	1.92102	1.94217	1.59568	1.53489	1.5814	1.27661	1.27504	1.28524	0.0056	0.00549	0.00584	2.04038	0.0123841	1.95655	0.0551679	2.04699	0.0542458	1.94149	0.0201435	1.57066	0.0317871	1.27896	0.00549214	0.00564333	0.000178979
2.26667	2.05532	2.03822	2.03209	2.02291	1.93762	1.91293	2.03241	2.00356	2.11312	1.96157	1.92307	1.94391	1.59718	1.53799	1.58351	1.27546	1.27731	1.28435	0.00529	0.00572	0.0061	2.04188	0.012039	1.95782	0.0577055	2.0497	0.0567888	1.94285	0.0192719	1.57289	0.0309903	1.27904	0.0046907	0.00570333	0.000405257
2.28333	2.05841	2.03804	2.03265	2.02506	1.93827	1.91449	2.03724	2.00378	2.11554	1.9626	1.92496	1.94368	1.59888	1.5382	1.58444	1.27691	1.27874	1.28668	0.00538	0.0061	0.00596	2.04303	0.0135866	1.95927	0.0582004	2.05219	0.0573596	1.94375	0.0188201	1.57384	0.0316984	1.28078	0.00519367	0.00581333	0.00038175
2.3	2.0608	2.03844	2.03351	2.02628	1.94139	1.91559	2.03717	2.00475	2.11487	1.96265	1.92802	1.94517	1.602	1.54403	1.58954	1.278	1.27849	1.29023	0.00535	0.00575	0.00584	2.04425	0.0145431	1.96109	0.0579141	2.05226	0.0565903	1.94528	0.0173153	1.57852	0.0305148	1.28224	0.00692388	0.00564667	0.000260832
2.31667	2.06679	2.0392	2.03635	2.0274	1.93761	1.92024	2.04295	2.01307	2.11134	1.96691	1.92641	1.94724	1.60382	1.54373	1.5941	1.28075	1.27921	1.29029	0.00565	0.00567	0.00583	2.04745	0.0168123	1.96175	0.0575141	2.05579	0.0503769	1.94685	0.0202528	1.58055	0.0322553	1.28342	0.00600208	0.00571667	9.86577e-05
2.33333	2.06396	2.04605	2.03928	2.02741	1.9404	1.91827	2.03915	2.01022	2.11303	1.96438	1.92973	1.94945	1.60575	1.54836	1.59229	1.2822	1.28118	1.29218	0.00529	0.00564	0.00577	2.04976	0.0127521	1.96203	0.0576946	2.05413	0.0530174	1.94785	0.0173801	1.58213	0.0300129	1.28519	0.00607784	0.00556667	0.000248261
2.35	2.06863	2.03863	2.03543	2.03116	1.94134	1.92111	2.03997	2.00978	2.11557	1.96612	1.9287	1.95185	1.6096	1.55036	1.59906	1.28467	1.28451	1.29385	0.00523	0.00608	0.00586	2.04756	0.0183143	1.96454	0.0585774	2.05511	0.0544951	1.94889	0.0188848	1.58634	0.0316021	1.28768	0.00534686	0.00572333	0.000441173
2.36667	2.06288	2.04303	2.0362	2.0326	1.94489	1.92222	2.04134	2.01255	2.11311	1.96997	1.9325	1.95075	1.61399	1.55446	1.59873	1.28526	1.2835	1.29372	0.00479	0.00621	0.00613	2.04737	0.0138594	1.96657	0.0582963	2.05567	0.0517882	1.95107	0.0187371	1.58906	0.0309207	1.28749	0.00546378	0.00571	0.000797747
2.38333	2.06145	2.04625	2.04055	2.02919	1.94682	1.92152	2.04265	2.01472	2.11443	1.9689	1.93349	1.95579	1.61551	1.55533	1.60358	1.28722	1.28499	1.2943	0.0057	0.0057	0.00593	2.04942	0.0108039	1.96584	0.0562994	2.05727	0.0514369	1.95273	0.0179027	1.59147	0.0318643	1.28884	0.00486099	0.00577667	0.000132791
2.4	2.06847	2.04245	2.04245	2.03327	1.94706	1.92633	2.04027	2.01734	2.11969	1.9704	1.93643	1.95208	1.61751	1.55651	1.60446	1.28764	1.28702	1.29493	0.00516	0.00599	0.006	2.05112	0.0150227	1.96889	0.0567128	2.0591	0.0537104	1.95297	0.0170025	1.59283	0.0321209	1.28986	0.0043988	0.00571667	0.000482113
2.41667	2.06729	2.04495	2.04479	2.03519	1.94928	1.92411	2.04306	2.01727	2.11899	1.97068	1.94013	1.95845	1.62185	1.55972	1.60789	1.28902	1.28646	1.29736	0.0052	0.00635	0.00589	2.05234	0.0129444	1.96953	0.0582421	2.05977	0.0528795	1.95642	0.0153758	1.59649	0.032597	1.29095	0.0056997	0.00581333	0.000578821
2.43333	2.06863	2.0475	2.04051	2.03196	1.94735	1.92701	2.04651	2.01668	2.11417	1.97473	1.93988	1.95838	1.62223	1.56105	1.60856	1.28814	1.28893	1.29934	0.00542	0.00576	0.00586	2.05221	0.0146405	1.96877	0.0556583	2.05912	0.0499533	1.95766	0.017436	1.59728	0.0321119	1.29214	0.00625076	0.00568	0.000230651
2.45	2.07095	2.05106	2.04359	2.03402	1.9508	1.92784	2.04575	2.01976	2.12076	1.97472	1.94129	1.95653	1.62423	1.56504	1.61181	1.29079	1.28739	1.29952	0.00473	0.00615	0.00554	2.0552	0.014142	1.97089	0.0558673	2.06209	0.0524452	1.95751	0.0167367	1.60036	0.031212	1.29257	0.00625713	0.00547333	0.000712344
2.46667	2.06756	2.04871	2.04862	2.03927	1.9507	1.92902	2.04621	2.01571	2.12195	1.97873	1.94043	1.95904	1.62904	1.56697	1.61595	1.2939	1.29053	1.30162	0.00565	0.00597	0.00613	2.05496	0.0109091	1.973	0.0584091	2.06129	0.0547018	1.9594	0.0191525	1.60399	0.0327187	1.29535	0.00568541	0.00591667	0.000244404
2.48333	2.07005	2.05084	2.04447	2.03827	1.94795	1.93151	2.04817	2.02012	2.12438	1.97784	1.94078	1.95886	1.63026	1.56818	1.61703	1.29441	1.29067	1.30368	0.00579	0.00588	0.0062	2.05512	0.0133163	1.97258	0.0574829	2.06422	0.053952	1.95916	0.0185318	1.60516	0.0326988	1.29625	0.00669802	0.00595667	0.000215484
2.5	2.07138	2.04917	2.04454	2.03625	1.95201	1.93053	2.05161	2.02225	2.12289	1.97962	1.94366	1.96256	1.63104	1.57174	1.61798	1.29441	1.2943	1.30312	0.00548	0.00592	0.00597	2.05503	0.0143475	1.97293	0.0558786	2.06558	0.0517546	1.96195	0.0179878	1.60692	0.0311587	1.29728	0.00506077	0.00579	0.000269629
2.51667	2.07179	2.05329	2.04766	2.03902	1.95826	1.93572	2.05079	2.02487	2.12703	1.98089	1.94333	1.96175	1.63531	1.57435	1.61872	1.29603	1.29266	1.30324	0.00547	0.0058	0.00616	2.05758	0.0126241	1.97767	0.0543156	2.06756	0.0531053	1.96199	0.0187812	1.60946	0.0315173	1.29731	0.0054049	0.00581	0.000345109
2.53333	2.07416	2.05526	2.04889	2.0417	1.95874	1.93764	2.05166	2.02199	2.12608	1.97958	1.94633	1.96254	1.63559	1.57473	1.62371	1.29939	1.29306	1.30434	0.00584	0.006	0.00578	2.05944	0.0131426	1.97936	0.0550092	2.06658	0.0536243	1.96282	0.0166267	1.61134	0.0322597	1.29893	0.00565405	0.00587333	0.000113725
2.55	2.07138	2.05153	2.05009	2.04158	1.95946	1.93731	2.05038	2.02651	2.1281	1.98212	1.94852	1.96778	1.63915	1.57881	1.62677	1.29948	1.29384	1.30575	0.00576	0.00606	0.00582	2.05767	0.0118979	1.97945	0.0549341	2.06833	0.0531205	1.96614	0.0168599	1.61491	0.0318704	1.29969	0.00595778	0.00588	0.000158745
2.56667	2.07401	2.05565	2.05477	2.04191	1.95683	1.93553	2.05096	2.02555	2.12319	1.98039	1.9505	1.9647	1.64088	1.58197	1.62803	1.30095	1.29626	1.30703	0.00533	0.00598	0.00559	2.06148	0.0108631	1.97809	0.0562865	2.06657	0.0506564	1.9652	0.0149512	1.61696	0.0309759	1.30141	0.00539993	0.00563333	0.000327159
2.58333	2.0765	2.05511	2.05145	2.04128	1.95799	1.9403	2.05529	2.02644	2.13134	1.98431	1.95027	1.96753	1.64528	1.58277	1.63005	1.30281	1.29547	1.30639	0.00517	0.00585	0.00635	2.06102	0.0135304	1.97986	0.0539245	2.07102	0.0541909	1.96737	0.0170206	1.61937	0.0325956	1.30156	0.00556684	0.00579	0.000592284
2.6	2.07842	2.05921	2.05412	2.04387	1.95527	1.93701	2.05406	2.02639	2.12973	1.98613	1.95007	1.97058	1.64459	1.58676	1.63258	1.30308	1.29863	1.30922	0.0057	0.00564	0.00589	2.06392	0.0128155	1.97872	0.0571583	2.07006	0.0534957	1.96893	0.0180868	1.62131	0.0305178	1.30364	0.00531743	0.00574333	0.000130512
2.61667	2.07931	2.05782	2.05091	2.04747	1.96001	1.94392	2.06118	2.02841	2.13162	1.9886	1.94913	1.9714	1.64542	1.58612	1.63384	1.30426	1.29901	1.31082	0.00532	0.00607	0.00597	2.06268	0.0148106	1.9838	0.0557236	2.07374	0.0527383	1.96971	0.0197892	1.62179	0.0314319	1.3047	0.0059171	0.00578667	0.000407226
2.63333	2.08299	2.05774	2.05448	2.04396	1.96289	1.93816	2.06138	2.0316	2.12999	1.98206	1.95307	1.97243	1.65016	1.58865	1.63553	1.30731	1.29867	1.31176	0.00546	0.00585	0.00574	2.06507	0.0156045	1.98167	0.0553437	2.07432	0.0504559	1.96919	0.0147646	1.62478	0.0321332	1.30591	0.00665583	0.00568333	0.00020108
2.65	2.08082	2.05864	2.0555	2.04182	1.96076	1.94304	2.06109	2.03265	2.13148	1.98747	1.95708	1.97221	1.65184	1.59277	1.63882	1.30728	1.30212	1.31224	0.00535	0.00582	0.00604	2.06499	0.0138017	1.98187	0.0526659	2.07507	0.0508772	1.97225	0.015195	1.62781	0.031036	1.30721	0.00506033	0.00573667	0.000352467
2.66667	2.08019	2.05995	2.05514	2.04672	1.96456	1.9399	2.05729	2.03214	2.13214	1.98845	1.95811	1.9723	1.65502	1.59324	1.64123	1.30846	1.30115	1.31312	0.00501	0.00634	0.0059	2.06509	0.0132935	1.98373	0.0559299	2.07386	0.0520177	1.97295	0.0151805	1.62983	0.0324293	1.30758	0.00603369	0.00575	0.000677569
2.68333	2.08076	2.06522	2.05403	2.04954	1.96958	1.94232	2.06065	2.03421	2.13	1.98905	1.95381	1.97777	1.65753	1.59407	1.64336	1.31074	1.30281	1.31285	0.00529	0.00604	0.00595	2.06667	0.0134239	1.98715	0.0557268	2.07495	0.0494709	1.97354	0.0179962	1.63165	0.0333103	1.3088	0.00529368	0.00576	0.000409512
2.7	2.08149	2.06132	2.05846	2.04729	1.96572	1.94554	2.05795	2.03275	2.13592	1.99258	1.95688	1.98001	1.66037	1.59877	1.64383	1.31064	1.30528	1.31466	0.00542	0.00569	0.00607	2.06709	0.0125525	1.98618	0.0538732	2.07554	0.0537873	1.97649	0.0181084	1.63432	0.0318814	1.31019	0.00470593	0.00572667	0.000326548
2.71667	2.08121	2.06224	2.06007	2.05025	1.96568	1.94184	2.06274	2.03372	2.13057	1.9917	1.95438	1.97758	1.66122	1.60009	1.64977	1.3132	1.30508	1.31449	0.00519	0.00578	0.0058	2.06784	0.0116295	1.98592	0.0569695	2.07568	0.0497041	1.97455	0.0188432	1.63703	0.0324964	1.31092	0.00510141	0.00559	0.000346554
2.73333	2.08392	2.06294	2.05768	2.04848	1.96515	1.94576	2.0666	2.03667	2.13414	1.99352	1.95902	1.97621	1.66564	1.60161	1.64744	1.31314	1.30637	1.31772	0.00583	0.0063	0.0059	2.06818	0.0138826	1.98646	0.054576	2.07914	0.0499297	1.97625	0.01725	1.63823	0.0329936	1.31241	0.00571011	0.00601	0.000253574
2.75	2.0819	2.06426	2.05454	2.0524	1.96768	1.94953	2.066	2.03637	2.13474	1.99455	1.96017	1.9829	1.66491	1.60269	1.64973	1.31516	1.30619	1.318	0.00556	0.00615	0.00629	2.0669	0.0138697	1.98987	0.0549077	2.07904	0.0504641	1.97921	0.017485	1.63911	0.032441	1.31312	0.00616445	0.006	0.000387427
2.76667	2.08033	2.06091	2.05572	2.05269	1.96857	1.94575	2.06322	2.03456	2.13594	1.99361	1.95892	1.97612	1.66745	1.60548	1.65506	1.31672	1.30684	1.32028	0.00533	0.00596	0.00575	2.06565	0.0129726	1.989	0.0563221	2.07791	0.0522614	1.97622	0.0173452	1.64266	0.0327922	1.31461	0.00696326	0.00568	0.00032078
2.78333	2.08507	2.06687	2.05604	2.05195	1.96984	1.95235	2.06738	2.03406	2.14282	1.9973	1.96075	1.9842	1.67076	1.60593	1.65349	1.31732	1.30851	1.32075	0.00553	0.00614	0.00577	2.06933	0.0146701	1.99138	0.0531791	2.08142	0.0557228	1.98075	0.0185176	1.64339	0.0335736	1.31553	0.00631399	0.00581333	0.0003073
2.8	2.08613	2.06269	2.05674	2.04898	1.96986	1.94927	2.06312	2.04001	2.13639	1.99403	1.96275	1.98525	1.67364	1.60816	1.65583	1.31729	1.30922	1.32139	0.00518	0.0057	0.00598	2.06852	0.0155382	1.98937	0.0526403	2.07984	0.0503184	1.98068	0.0161337	1.64588	0.0338557	1.31597	0.00619198	0.00562	0.000405956
2.81667	2.08707	2.0648	2.0612	2.05255	1.96632	1.95082	2.06603	2.04315	2.13866	1.9997	1.96251	1.98367	1.67328	1.61299	1.65875	1.32123	1.31009	1.32354	0.0055	0.00588	0.00656	2.07102	0.0140129	1.9899	0.0548101	2.08261	0.0498678	1.98196	0.0186539	1.64834	0.0314642	1.31829	0.00719187	0.00598	0.000537029
2.83333	2.08492	2.06339	2.06425	2.05018	1.96872	1.95441	2.06803	2.04143	2.14143	1.9952	1.96025	1.98318	1.67558	1.61225	1.66004	1.32084	1.31164	1.32469	0.00566	0.00589	0.00587	2.07085	0.0121897	1.9911	0.0516598	2.08363	0.051793	1.97954	0.0177565	1.64929	0.0330052	1.31906	0.00670528	0.00580667	0.00012741
2.85	2.08573	2.06339	2.05944	2.05554	1.97091	1.95341	2.066	2.04328	2.14074	1.99828	1.96706	1.98718	1.67868	1.61574	1.66358	1.32097	1.31191	1.32275	0.00503	0.00568	0.00597	2.06952	0.0141765	1.99329	0.0546184	2.08334	0.0509914	1.98417	0.0158257	1.65267	0.0328586	1.31854	0.00581317	0.00556	0.000481352
2.86667	2.08431	2.06942	2.06172	2.05274	1.97246	1.95178	2.07292	2.03853	2.14039	1.99755	1.96663	1.98808	1.67972	1.61774	1.66511	1.32459	1.31156	1.32489	0.0054	0.00554	0.00597	2.07182	0.0114841	1.99233	0.0533315	2.08395	0.0518175	1.98409	0.0158421	1.65419	0.0324008	1.32035	0.00761095	0.00563667	0.000297041
2.88333	2.08829	2.06962	2.06371	2.05911	1.9756	1.95247	2.06772	2.04323	2.14345	2.00102	1.97101	1.9863	1.68012	1.61898	1.66732	1.32451	1.3135	1.32527	0.00549	0.00595	0.00624	2.07387	0.0128301	1.99573	0.0560967	2.0848	0.0522476	1.98611	0.0150059	1.65547	0.0322457	1.32109	0.00658699	0.00589333	0.000378197
2.9	2.09116	2.06957	2.06264	2.05504	1.97554	1.95114	2.06987	2.04408	2.14192	2.00155	1.96638	1.98828	1.68547	1.62344	1.67014	1.32503	1.31582	1.3287	0.00549	0.00588	0.00583	2.07446	0.0148747	1.99391	0.0543305	2.08529	0.0507099	1.9854	0.0177606	1.65968	0.03231	1.32318	0.0066356	0.00573333	0.000212211
2.91667	2.09345	2.06759	2.0619	2.05781	1.96995	1.95715	2.07227	2.04751	2.14099	2.00022	1.96713	1.98968	1.68506	1.62283	1.66989	1.32713	1.31609	1.3274	0.0056	0.00569	0.00589	2.07431	0.0168153	1.99497	0.0547961	2.08692	0.0484321	1.98568	0.0169043	1.65926	0.0324483	1.32354	0.0064533	0.00572667	0.000148436
2.93333	2.09225	2.06591	2.06566	2.05793	1.9744	1.95494	2.07098	2.04534	2.14085	2.00139	1.96826	1.98868	1.68751	1.62659	1.66993	1.32928	1.31593	1.32862	0.0059	0.0058	0.00576	2.07461	0.0152801	1.99576	0.0547158	2.08572	0.0494324	1.98611	0.0167139	1.66134	0.0313546	1.32461	0.00752434	0.00582	7.2111e-05
2.95	2.09395	2.06466	2.06108	2.06027	1.97548	1.95784	2.07469	2.05173	2.14502	2.00198	1.9664	1.99223	1.68962	1.62699	1.67213	1.32996	1.31786	1.32916	0.00525	0.00601	0.00617	2.07323	0.0180331	1.99786	0.0547607	2.09048	0.0486081	1.98687	0.0183856	1.66291	0.0323162	1.32566	0.00676683	0.00581	0.000491528
2.96667	2.08752	2.07075	2.06746	2.05542	1.9757	1.95708	2.07213	2.04854	2.14449	2.00425	1.96905	1.99205	1.69324	1.63114	1.67321	1.33063	1.31891	1.33139	0.0054	0.00599	0.006	2.07524	0.0107584	1.99607	0.0522378	2.08839	0.0499981	1.98845	0.017874	1.66586	0.0316952	1.32698	0.00699627	0.00579667	0.00034356
2.98333	2.09137	2.06669	2.06467	2.06125	1.97945	1.95418	2.07309	2.05021	2.1436	2.00471	1.97265	1.98915	1.69485	1.63201	1.67882	1.33045	1.3198	1.33281	0.00541	0.00567	0.00607	2.07424	0.0148665	1.99829	0.055967	2.08897	0.0486772	1.98884	0.0160323	1.66856	0.0326522	1.32769	0.00693124	0.00571667	0.000332466
3	2.09414	2.07164	2.06693	2.0586	1.97866	1.95876	2.07549	2.04871	2.14411	2.00536	1.97007	1.99564	1.69596	1.63101	1.68186	1.33331	1.31936	1.33373	0.00529	0.0059	0.0057	2.07757	0.014542	1.99867	0.0528432	2.08944	0.0492054	1.99036	0.0182286	1.66961	0.0341639	1.3288	0.00817798	0.00563	0.000310966
3.01667	2.09278	2.0744	2.06513	2.05635	1.97823	1.95696	2.07277	2.0483	2.14408	2.00691	1.97456	1.99378	1.69586	1.63499	1.68193	1.33482	1.32056	1.33321	0.00587	0.00599	0.00595	2.07744	0.0140729	1.99718	0.0523347	2.08838	0.0497623	1.99175	0.0162703	1.67093	0.0318919	1.32953	0.00780985	0.00593667	6.1101e-05
3.03333	2.09496	2.07568	2.06535	2.06038	1.98098	1.96336	2.07885	2.05101	2.14178	2.00885	1.97236	1.99382	1.69984	1.6365	1.68189	1.33556	1.32262	1.33409	0.00544	0.0062	0.00595	2.07866	0.0150287	2.00157	0.0516845	2.09055	0.0465017	1.99168	0.0183392	1.67274	0.0326456	1.33076	0.00708479	0.00586333	0.000387341
3.05	2.09489	2.07176	2.06819	2.06287	1.97763	1.95715	2.07754	2.05098	2.14622	2.00599	1.97335	1.99462	1.69903	1.63705	1.68464	1.33678	1.32379	1.33485	0.00558	0.00632	0.00564	2.07828	0.014495	1.99922	0.0560684	2.09158	0.0491478	1.99132	0.0165683	1.67357	0.0324381	1.33181	0.00700938	0.00584667	0.000411015
3.06667	2.09341	2.07423	2.06794	2.0597	1.98117	1.96301	2.07547	2.04991	2.14572	2.00627	1.97006	1.99917	1.70339	1.64063	1.68587	1.33636	1.32533	1.33608	0.00555	0.00614	0.00574	2.07853	0.0132675	2.00129	0.0513902	2.09037	0.0496117	1.99183	0.0191875	1.67663	0.0323842	1.33259	0.0062889	0.00581	0.000301164
3.08333	2.09657	2.07269	2.06807	2.06169	1.98475	1.96331	2.07375	2.05154	2.14213	2.01375	1.97694	1.99551	1.70464	1.6401	1.6879	1.33765	1.32489	1.33843	0.00506	0.00602	0.00648	2.07911	0.0152962	2.00325	0.0517334	2.08914	0.0472152	1.9954	0.0184052	1.67755	0.0334925	1.33366	0.00760217	0.00585333	0.000724523
3.1	2.09264	2.07213	2.06822	2.06273	1.98043	1.9643	2.0781	2.05194	2.14555	2.01182	1.97495	1.99468	1.70536	1.64376	1.68803	1.33955	1.32651	1.33908	0.00564	0.00608	0.00606	2.07766	0.0131167	2.00249	0.0527919	2.09186	0.0482989	1.99382	0.0184502	1.67905	0.0317667	1.33505	0.0073967	0.00592667	0.000248462
3.11667	2.09943	2.07743	2.07261	2.06221	1.97911	1.96408	2.07978	2.0512	2.14768	2.0114	1.97855	2.00094	1.70495	1.64318	1.69157	1.34025	1.32662	1.33946	0.00548	0.00603	0.00604	2.08316	0.0142977	2.0018	0.0528536	2.09289	0.0495574	1.99696	0.0167822	1.6799	0.0324965	1.33544	0.00765143	0.00585	0.000320468
3.13333	2.09678	2.07364	2.06646	2.06324	1.98513	1.96264	2.07956	2.05507	2.14621	2.00829	1.98105	2.00469	1.70982	1.64659	1.69358	1.34285	1.32838	1.33965	0.00548	0.00593	0.00567	2.07896	0.0158446	2.00367	0.0528005	2.09361	0.0471672	1.99801	0.0147977	1.68333	0.0328376	1.33696	0.00760081	0.00569333	0.000225906
3.15	2.09784	2.07664	2.07317	2.0602	1.98096	1.96371	2.07503	2.05572	2.1471	2.01377	1.98076	1.99862	1.70873	1.64958	1.69292	1.34386	1.32825	1.34121	0.00577	0.00598	0.00571	2.08255	0.0133547	2.00162	0.0514569	2.09262	0.0481616	1.99772	0.0165235	1.68374	0.0306242	1.33777	0.0083532	0.00582	0.000141774
3.16667	2.09618	2.07748	2.07087	2.06188	1.98828	1.96452	2.07926	2.05481	2.14602	2.01213	1.97692	1.99889	1.71329	1.64668	1.69331	1.34519	1.32962	1.34296	0.00529	0.00558	0.00574	2.08151	0.0131274	2.00489	0.0507616	2.09336	0.0472122	1.99598	0.0177845	1.68443	0.034182	1.33926	0.00841975	0.00553667	0.000228108
3.18333	2.09555	2.07718	2.06972	2.06654	1.98094	1.96634	2.08041	2.05207	2.14786	2.01399	1.98221	1.99782	1.71487	1.64895	1.69865	1.34644	1.33037	1.34233	0.00564	0.0059	0.00591	2.08082	0.0132935	2.00461	0.0541303	2.09345	0.0492077	1.99801	0.0158908	1.68749	0.0343478	1.33971	0.00834844	0.00581667	0.00015308
3.2	2.09873	2.07644	2.07177	2.06604	1.98638	1.96762	2.07872	2.05329	2.14163	2.01355	1.97886	2.00026	1.71597	1.65201	1.69929	1.34757	1.33171	1.34357	0.00513	0.00598	0.00635	2.08231	0.0144077	2.00668	0.052256	2.09121	0.0454758	1.99756	0.0175023	1.68909	0.0331776	1.34095	0.00824822	0.00582	0.00062554
3.21667	2.09975	2.08047	2.07341	2.06258	1.98968	1.9646	2.07928	2.0547	2.14453	2.01678	1.98098	2.00278	1.71733	1.65323	1.6983	1.34782	1.33339	1.34445	0.00518	0.00592	0.00615	2.08454	0.0136343	2.00562	0.0508978	2.09284	0.0464241	2.00018	0.0180411	1.68962	0.0329197	1.34189	0.00754879	0.00575	0.000506853
3.23333	2.09882	2.07916	2.07247	2.066	1.9847	1.96421	2.08249	2.05629	2.14779	2.01697	1.98392	2.00147	1.71875	1.6585	1.69869	1.34864	1.33213	1.34453	0.00554	0.00572	0.00596	2.08348	0.0136967	2.00497	0.0538373	2.09552	0.0471218	2.00079	0.0165356	1.69198	0.0306803	1.34177	0.00859488	0.00574	0.000210713
3.25	2.09475	2.07715	2.0751	2.06246	1.98777	1.96777	2.08391	2.05643	2.14942	2.0175	1.9829	2.0046	1.71976	1.65589	1.70334	1.35034	1.33416	1.34628	0.00578	0.00523	0.00605	2.08233	0.0108019	2.006	0.0499079	2.09659	0.0477735	2.00167	0.0174855	1.693	0.0331675	1.34359	0.00841794	0.00568667	0.000417892
3.26667	2.10114	2.07888	2.07147	2.06616	1.98745	1.96763	2.08187	2.05596	2.15585	2.01482	1.9834	2.00472	1.72221	1.65802	1.70426	1.3504	1.33363	1.34786	0.00541	0.00561	0.00608	2.08383	0.015442	2.00708	0.0521157	2.09789	0.0518369	2.00098	0.0160404	1.69483	0.0331177	1.34396	0.0090386	0.0057	0.000343948
3.28333	2.10179	2.07945	2.07345	2.06899	1.98672	1.97046	2.08112	2.06005	2.15201	2.01999	1.9815	2.00373	1.72385	1.65954	1.70579	1.35253	1.33582	1.34655	0.00598	0.0061	0.00575	2.0849	0.0149345	2.00872	0.0528219	2.09773	0.0481767	2.00174	0.019322	1.69639	0.0331688	1.34497	0.00846677	0.00594333	0.000177858
3.3	2.10379	2.07896	2.07189	2.06781	1.98782	1.96925	2.0883	2.05812	2.15058	2.01777	1.98708	2.00423	1.72387	1.66234	1.70812	1.35318	1.33635	1.34726	0.0058	0.00549	0.00585	2.08488	0.0167537	2.00829	0.0523726	2.099	0.0471496	2.00303	0.0153803	1.69811	0.031963	1.3456	0.0085374	0.00571333	0.000195021
3.31667	2.10013	2.07932	2.0751	2.07183	1.9887	1.97114	2.08182	2.06118	2.15231	2.0174	1.98463	2.0036	1.72529	1.66194	1.71109	1.35586	1.33754	1.34753	0.00574	0.00597	0.00604	2.08485	0.0134	2.01056	0.0537857	2.09844	0.0477834	2.00188	0.0164528	1.69944	0.033243	1.34698	0.00917253	0.00591667	0.00015695
3.33333	2.09968	2.08089	2.07194	2.06597	1.98884	1.96791	2.08265	2.06004	2.14663	2.0202	1.98439	2.00327	1.72759	1.66522	1.71158	1.35559	1.33757	1.34918	0.00578	0.00584	0.0056	2.08417	0.0141579	2.00757	0.0516444	2.09644	0.0449119	2.00262	0.0179138	1.70146	0.0323924	1.34745	0.00913419	0.00574	0.0001249
3.35	2.10002	2.07918	2.06919	2.06616	1.9879	1.97225	2.08135	2.06447	2.15063	2.01991	1.98745	2.00863	1.72741	1.66317	1.713	1.358	1.33955	1.34952	0.00571	0.00603	0.00593	2.0828	0.01573	2.00877	0.0503134	2.09882	0.0456585	2.00533	0.0164797	1.70119	0.0337082	1.34902	0.00923502	0.00589	0.000163707
3.36667	2.09806	2.08298	2.07578	2.06612	1.9897	1.96678	2.08566	2.05946	2.15127	2.02048	1.9868	2.0083	1.73209	1.66498	1.71599	1.35713	1.33864	1.35101	0.00573	0.00575	0.00593	2.08561	0.0113699	2.00753	0.0520157	2.0988	0.0472937	2.00519	0.0170536	1.70435	0.0350357	1.34893	0.00941941	0.00580333	0.000110151
3.38333	2.1061	2.0766	2.07229	2.06399	1.98447	1.97204	2.08582	2.06268	2.15221	2.01594	1.98703	2.00846	1.73195	1.66877	1.71262	1.3595	1.34078	1.35181	0.00636	0.00563	0.00609	2.085	0.0184026	2.00683	0.0498878	2.10024	0.0464735	2.00381	0.0150055	1.70445	0.0323733	1.3507	0.00940953	0.00602667	0.000369098
3.4	2.1042	2.08088	2.07482	2.07094	1.99204	1.97398	2.08449	2.05978	2.14972	2.02079	1.9877	2.00627	1.73329	1.66827	1.71715	1.3588	1.34029	1.35272	0.00542	0.00598	0.00565	2.08663	0.015512	2.01232	0.0515633	2.098	0.0464664	2.00492	0.0165863	1.70624	0.033856	1.3506	0.00943479	0.00568333	0.000281484
3.41667	2.10101	2.07442	2.07943	2.06831	1.99192	1.97225	2.0879	2.06035	2.15051	2.01822	1.98893	2.00633	1.73473	1.6718	1.71864	1.36079	1.34197	1.35417	0.00536	0.00617	0.00587	2.08495	0.0141293	2.01083	0.0507442	2.09959	0.0462022	2.00449	0.0147311	1.70839	0.0326932	1.35231	0.00954687	0.0058	0.000409512
3.43333	2.10464	2.07773	2.06959	2.06922	1.9912	1.97232	2.09026	2.06006	2.15267	2.02252	1.98825	2.01249	1.73726	1.67199	1.71925	1.36135	1.34278	1.35504	0.00558	0.00589	0.00562	2.08399	0.0183435	2.01091	0.0513699	2.101	0.0472293	2.00775	0.0176192	1.7095	0.0337096	1.35306	0.00944253	0.00569667	0.000168622
3.45	2.10036	2.08326	2.07938	2.06946	1.99156	1.97182	2.08705	2.06258	2.15431	2.01877	1.98655	2.01081	1.73856	1.6749	1.72104	1.36343	1.34245	1.35651	0.00554	0.006	0.00567	2.08767	0.0111626	2.01095	0.0516263	2.10131	0.0474993	2.00538	0.0167831	1.7115	0.0328848	1.35413	0.0106906	0.00573667	0.000237136
3.46667	2.10218	2.08245	2.07781	2.07207	1.99052	1.97433	2.08494	2.06378	2.15248	2.02335	1.98893	2.01216	1.73915	1.67482	1.72284	1.36346	1.34398	1.35709	0.00582	0.00592	0.00584	2.08748	0.0129402	2.01231	0.0523858	2.1004	0.0463269	2.00815	0.0175575	1.71227	0.0334422	1.35484	0.00993243	0.00586	5.2915e-05
3.48333	2.10719	2.08249	2.07769	2.06855	1.99112	1.97485	2.08723	2.06154	2.1494	2.02413	1.99097	2.0099	1.74	1.67894	1.72253	1.36673	1.34411	1.35763	0.00573	0.00528	0.00579	2.08912	0.0158292	2.01151	0.0500663	2.09939	0.0451746	2.00833	0.0166354	1.71382	0.0314473	1.35616	0.0113817	0.0056	0.000278747
3.5	2.10744	2.0806	2.0729	2.07159	1.9917	1.9761	2.0866	2.06382	2.15169	2.02252	1.98918	2.01259	1.74139	1.67849	1.72188	1.36643	1.34442	1.35683	0.00535	0.00561	0.00582	2.08698	0.0181323	2.01313	0.0512252	2.1007	0.0456011	2.0081	0.0171182	1.71392	0.0321966	1.35589	0.0110349	0.00559333	0.000235443
3.51667	2.10531	2.07944	2.08201	2.06833	1.99218	1.98143	2.08767	2.06205	2.1587	2.01935	1.99086	2.00827	1.74489	1.67884	1.72547	1.36575	1.34746	1.35748	0.00563	0.00594	0.00569	2.08892	0.0142522	2.01398	0.0473744	2.10281	0.0500714	2.00616	0.0143617	1.7164	0.0339463	1.3569	0.00915894	0.00575333	0.000164418
3.53333	2.10631	2.07891	2.07855	2.07227	1.99564	1.97598	2.08644	2.06405	2.15083	2.02486	1.99011	2.01159	1.74215	1.67857	1.7249	1.36649	1.34694	1.35958	0.00591	0.00629	0.00576	2.08792	0.0159243	2.01463	0.0508764	2.10044	0.0450521	2.00885	0.0175359	1.71521	0.0328797	1.35767	0.00991396	0.00598667	0.000273191
3.55	2.10449	2.08033	2.07665	2.07127	1.99382	1.97631	2.08984	2.06698	2.15047	2.02217	1.99292	2.01269	1.74702	1.68221	1.7285	1.36725	1.3492	1.36053	0.0055	0.00597	0.00601	2.08716	0.0151235	2.0138	0.0505346	2.10243	0.0431454	2.00926	0.0149236	1.71924	0.0333819	1.35899	0.00912259	0.00582667	0.000283608
3.56667	2.10165	2.08306	2.07465	2.07054	1.99217	1.97497	2.09161	2.06767	2.1536	2.0217	1.99249	2.01418	1.74655	1.68279	1.72622	1.37028	1.34852	1.35984	0.00612	0.00631	0.00582	2.08645	0.0138162	2.01256	0.0509433	2.10429	0.0443468	2.00946	0.015167	1.71852	0.03257	1.35955	0.010883	0.00608333	0.000247049
3.58333	2.10169	2.08737	2.08057	2.07193	1.99465	1.97789	2.08859	2.06484	2.15123	2.0226	1.99392	2.01521	1.74672	1.68464	1.73091	1.37076	1.35003	1.36266	0.00586	0.00591	0.00576	2.08988	0.0107808	2.01482	0.0501608	2.10155	0.0446301	2.01058	0.0148908	1.72076	0.0322614	1.36115	0.0104472	0.00584333	7.63763e-05
3.6	2.10548	2.08588	2.07711	2.07403	1.99573	1.97636	2.0873	2.06723	2.15044	2.02525	1.99378	2.01135	1.75201	1.68408	1.72816	1.37254	1.35149	1.36252	0.00609	0.00576	0.00611	2.08949	0.0145254	2.01537	0.0517132	2.10166	0.0434231	2.01013	0.0157706	1.72142	0.0344634	1.36218	0.010529	0.00598667	0.000196554
3.61667	2.11054	2.08278	2.07565	2.072	1.99698	1.97899	2.08815	2.06848	2.15278	2.02363	1.99245	2.01604	1.75024	1.68742	1.73309	1.37146	1.35124	1.36332	0.00629	0.0063	0.00545	2.08966	0.0184335	2.01599	0.0493331	2.10314	0.044103	2.01071	0.0162598	1.72358	0.0324711	1.36201	0.0101738	0.00601333	0.000487887
3.63333	2.10315	2.08043	2.08031	2.06963	1.99398	1.97657	2.08877	2.06501	2.15602	2.02409	1.9911	2.01518	1.75337	1.6865	1.73411	1.37498	1.35122	1.3634	0.0058	0.00625	0.0058	2.08796	0.0131522	2.01339	0.0494742	2.10327	0.0472051	2.01012	0.0170664	1.72466	0.034422	1.3632	0.0118813	0.00595	0.000259808
3.65	2.10492	2.08045	2.0759	2.07072	1.99471	1.97599	2.08825	2.06808	2.15889	2.02761	1.99698	2.01651	1.75446	1.6921	1.73724	1.37334	1.35347	1.36351	0.00559	0.00608	0.0056	2.08709	0.0156079	2.01381	0.0501693	2.10507	0.0476852	2.0137	0.0155071	1.72793	0.0322049	1.36344	0.00993518	0.00575667	0.00028006
3.66667	2.10532	2.085	2.07814	2.07143	1.99842	1.97826	2.09189	2.0686	2.1536	2.02633	1.99326	2.01581	1.75744	1.69335	1.73716	1.37456	1.35487	1.36573	0.00604	0.00616	0.00527	2.08949	0.0141346	2.01604	0.0490196	2.1047	0.0439233	2.0118	0.0168957	1.72932	0.032757	1.36505	0.00986243	0.00582333	0.000482942
3.68333	2.10872	2.08176	2.07983	2.07439	1.9995	1.98028	2.08959	2.06526	2.15622	2.0252	1.99261	2.01466	1.75558	1.69245	1.74031	1.37614	1.35478	1.36481	0.00585	0.00573	0.00586	2.0901	0.0161514	2.01806	0.0497236	2.10369	0.0470907	2.01082	0.0166303	1.72945	0.0329372	1.36524	0.0106866	0.00581333	7.23418e-05
3.7	2.10761	2.07916	2.07818	2.0713	1.99925	1.97909	2.09048	2.06574	2.15877	2.02588	1.99731	2.01816	1.7573	1.69278	1.74045	1.37743	1.35476	1.36515	0.00587	0.00571	0.00597	2.08832	0.0167157	2.01655	0.0484773	2.105	0.048184	2.01378	0.0147793	1.73018	0.0334644	1.36578	0.0113481	0.00585	0.000131149
3.71667	2.10557	2.0818	2.08086	2.07455	1.99289	1.97854	2.09439	2.06498	2.15676	2.02401	1.99596	2.01446	1.75925	1.69496	1.74072	1.37834	1.35541	1.36652	0.00599	0.00547	0.00573	2.08941	0.0140029	2.01533	0.0517883	2.10538	0.046866	2.01148	0.014261	1.73164	0.0330922	1.36676	0.0114668	0.00573	0.00026
3.73333	2.10512	2.0853	2.08192	2.07401	2.00009	1.98194	2.09152	2.06942	2.15506	2.02635	1.99918	2.02239	1.75702	1.69605	1.74314	1.37923	1.35773	1.36779	0.00561	0.00603	0.00574	2.09078	0.0125333	2.01868	0.048769	2.10533	0.0444596	2.01597	0.0146776	1.73207	0.0319569	1.36825	0.0107574	0.00579333	0.000215019
3.75	2.10921	2.08551	2.08118	2.07114	1.99377	1.97188	2.09031	2.07057	2.15432	2.02955	1.99581	2.01783	1.76143	1.69798	1.74276	1.38167	1.35838	1.36731	0.00544	0.00599	0.00622	2.09197	0.0150893	2.01226	0.0521502	2.10507	0.0437817	2.0144	0.01713	1.73406	0.0326081	1.36912	0.01175	0.00588333	0.000400791
3.76667	2.10248	2.08366	2.07665	2.0767	1.995	1.98007	2.09159	2.06819	2.15373	2.02674	1.99643	2.01531	1.76303	1.69698	1.74341	1.38048	1.35684	1.36845	0.006	0.00616	0.006	2.0876	0.0133574	2.01726	0.0520179	2.1045	0.0442079	2.01283	0.0153068	1.73447	0.0339197	1.36859	0.0118206	0.00605333	9.2376e-05
3.78333	2.10577	2.08567	2.07985	2.07338	1.99398	1.98046	2.09323	2.06748	2.15682	2.03009	1.99538	2.01978	1.76345	1.69872	1.74573	1.38142	1.35771	1.36914	0.00619	0.00634	0.00565	2.09043	0.0135998	2.01594	0.0502017	2.10584	0.0459862	2.01508	0.0178253	1.73597	0.0334512	1.36942	0.0118575	0.00606	0.000362905
3.8	2.11189	2.08515	2.07899	2.07338	2.00015	1.97869	2.09131	2.06851	2.15593	2.02685	2.00134	2.0183	1.76659	1.7015	1.74355	1.38412	1.35989	1.37005	0.00581	0.00616	0.00602	2.09201	0.0174899	2.01741	0.0496477	2.10525	0.0453465	2.0155	0.012984	1.73721	0.0330044	1.37135	0.0121675	0.00599667	0.000176163
3.81667	2.1083	2.08291	2.07926	2.07557	1.99978	1.98255	2.09122	2.06959	2.15279	2.02788	1.99746	2.01613	1.76828	1.70105	1.745	1.38176	1.36081	1.37233	0.00571	0.00607	0.00563	2.09016	0.0158182	2.0193	0.0494869	2.10453	0.0431682	2.01382	0.0153406	1.73811	0.0341405	1.37163	0.0104924	0.00580333	0.000234379
3.83333	2.10737	2.08479	2.07622	2.07831	1.99887	1.97879	2.08657	2.07182	2.15192	2.02963	1.9954	2.01732	1.76553	1.70162	1.748	1.38532	1.36113	1.37135	0.00608	0.00626	0.00595	2.08946	0.0160915	2.01866	0.0526279	2.10344	0.0426306	2.01412	0.0173384	1.73838	0.0330225	1.3726	0.0121433	0.00609667	0.000155671
3.85	2.107	2.09057	2.08191	2.07258	1.99863	1.98128	2.08827	2.07509	2.15528	2.03116	2.00079	2.01787	1.76751	1.70574	1.75058	1.38586	1.36053	1.3718	0.00559	0.00576	0.00571	2.09316	0.0127439	2.0175	0.0484859	2.10621	0.0430009	2.01661	0.0152244	1.74128	0.0319186	1.37273	0.0126906	0.00568667	8.73689e-05
3.86667	2.10627	2.08557	2.08221	2.07397	1.99832	1.98072	2.09256	2.06944	2.15774	2.02886	1.9996	2.01632	1.76978	1.70531	1.75193	1.38502	1.36185	1.37388	0.00557	0.00589	0.00623	2.09135	0.0130299	2.01767	0.049545	2.10658	0.0457891	2.01493	0.0146797	1.74234	0.0332877	1.37358	0.0115878	0.00589667	0.000330051
3.88333	2.1082	2.08978	2.07882	2.07555	1.99437	1.98037	2.09116	2.07368	2.15664	2.02767	1.9987	2.01851	1.77025	1.70519	1.75187	1.38605	1.36277	1.37364	0.00595	0.0058	0.00626	2.09227	0.014847	2.01676	0.0513897	2.10716	0.0437332	2.01496	0.0148077	1.74244	0.0335402	1.37415	0.0116485	0.00600333	0.000234592
3.9	2.10724	2.08571	2.07709	2.0726	2.00042	1.98217	2.0924	2.07158	2.15415	2.02786	2.00018	2.02093	1.77378	1.70672	1.75079	1.38801	1.363	1.3735	0.00553	0.00578	0.00529	2.09001	0.0155288	2.0184	0.0478201	2.10604	0.0429425	2.01632	0.0144035	1.74376	0.0340777	1.37484	0.0125585	0.00553333	0.000245017
3.91667	2.10455	2.08791	2.08	2.07512	2.0022	1.98237	2.09658	2.07351	2.15697	2.03307	1.99832	2.01794	1.7758	1.70759	1.75278	1.39024	1.36452	1.37559	0.0055	0.00602	0.00614	2.09082	0.012531	2.0199	0.0488418	2.10902	0.0430982	2.01644	0.0174233	1.74539	0.0347003	1.37678	0.0129015	0.00588667	0.000340196
3.93333	2.10585	2.08467	2.08246	2.07627	2.0034	1.9826	2.09398	2.07031	2.15385	2.03133	2.00289	2.01856	1.77229	1.70898	1.75498	1.38883	1.36586	1.37483	0.00566	0.00624	0.00602	2.09099	0.0129136	2.02076	0.049188	2.10605	0.0430574	2.01759	0.0142446	1.74542	0.0327205	1.37651	0.0115764	0.00597333	0.000292803
3.95	2.10349	2.08452	2.08587	2.0734	2.00086	1.98365	2.08888	2.07181	2.15647	2.03148	2.0011	2.02087	1.7724	1.71154	1.75655	1.39017	1.36487	1.37722	0.00602	0.00595	0.00627	2.09129	0.0105842	2.0193	0.0476328	2.10572	0.0447718	2.01782	0.0154184	1.74683	0.0315728	1.37742	0.0126512	0.00608	0.000168226
3.96667	2.10831	2.08555	2.08225	2.07606	2.00281	1.98213	2.09689	2.07144	2.1603	2.03374	2.00299	2.02351	1.77477	1.71008	1.75989	1.39293	1.36635	1.37732	0.00565	0.00593	0.00662	2.09204	0.0141894	2.02033	0.049356	2.10954	0.0457614	2.02008	0.0156593	1.74825	0.0338803	1.37887	0.0133573	0.00606667	0.000499233
3.98333	2.11137	2.08707	2.08351	2.07362	2.00015	1.98554	2.09043	2.07376	2.15536	2.03234	2.00041	2.01881	1.775	1.71165	1.75852	1.39074	1.36647	1.37718	0.00616	0.00595	0.00643	2.09398	0.0151621	2.01977	0.0472041	2.10652	0.0431129	2.01719	0.0160268	1.74839	0.0328674	1.37813	0.0121629	0.00618	0.000240624
4	2.10926	2.08679	2.08246	2.07516	1.99553	1.98578	2.09101	2.07394	2.15235	2.03435	2.00144	2.02263	1.77874	1.71431	1.75905	1.39406	1.36835	1.37826	0.00567	0.00635	0.00609	2.09284	0.0143869	2.01882	0.0490319	2.10577	0.0412353	2.01947	0.0166805	1.7507	0.0330166	1.38022	0.012967	0.00603667	0.000343123
4.01667	2.11078	2.08818	2.08299	2.07436	2.00096	1.98096	2.09488	2.07137	2.15702	2.03004	2.00379	2.02204	1.7774	1.71464	1.76225	1.39395	1.36962	1.37951	0.00562	0.00621	0.00575	2.09398	0.014776	2.01876	0.0491785	2.10776	0.0442531	2.01862	0.0134544	1.75143	0.0327492	1.38103	0.0122357	0.00586	0.00031
4.03333	2.10711	2.08822	2.07751	2.07438	1.99798	1.98672	2.09665	2.07262	2.15656	2.03307	2.0018	2.02109	1.77845	1.71099	1.76125	1.39616	1.36975	1.37914	0.00628	0.00589	0.00666	2.09095	0.0149872	2.01969	0.0476935	2.10861	0.0432292	2.01865	0.0157768	1.75023	0.0350541	1.38168	0.0133874	0.00627667	0.000385011
4.05	2.10726	2.08509	2.08598	2.07624	2.00319	1.98476	2.09275	2.07386	2.1552	2.03051	2.00409	2.02026	1.78533	1.71421	1.75972	1.39567	1.3714	1.38057	0.00558	0.00594	0.00572	2.09278	0.0125508	2.0214	0.0483814	2.10727	0.0425696	2.01829	0.0133201	1.75309	0.036021	1.38255	0.0122551	0.00574667	0.000181475
4.06667	2.10715	2.08779	2.08191	2.07793	1.99927	1.984	2.0955	2.07337	2.16079	2.03046	2.00322	2.02287	1.78218	1.71634	1.76079	1.3959	1.37118	1.38351	0.0062	0.00586	0.00577	2.09228	0.0132063	2.0204	0.0504041	2.10989	0.045451	2.01885	0.0140579	1.7531	0.0335863	1.38353	0.01236	0.00594333	0.000226789
4.08333	2.10767	2.08922	2.08036	2.07606	2.00179	1.98495	2.09516	2.07374	2.15414	2.03172	2.00072	2.02462	1.78346	1.71793	1.76649	1.39958	1.37195	1.38309	0.00566	0.00605	0.00617	2.09242	0.0139328	2.02093	0.0484779	2.10768	0.0416366	2.01902	0.016241	1.75596	0.0340104	1.38487	0.0139011	0.00596	0.000266646
4.1	2.10718	2.0908	2.08587	2.07225	2.00183	1.98624	2.08935	2.07401	2.1565	2.03218	2.00341	2.02522	1.78344	1.72023	1.76494	1.40026	1.37114	1.38134	0.00611	0.00618	0.00609	2.09462	0.0111559	2.02011	0.0458253	2.10662	0.043873	2.02027	0.0150102	1.7562	0.032498	1.38425	0.014776	0.00612667	4.72582e-05
4.11667	2.107	2.08833	2.08364	2.07503	2.00102	1.98438	2.09857	2.07243	2.1595	2.02916	1.99822	2.02416	1.78525	1.72142	1.76206	1.40031	1.37248	1.38371	0.00587	0.00628	0.00616	2.09299	0.0123576	2.02014	0.0482559	2.11017	0.0446784	2.01718	0.0166091	1.75624	0.0323101	1.3855	0.0140011	0.00610333	0.000210792
4.13333	2.11102	2.08523	2.08235	2.0763	2.00281	1.98602	2.09303	2.07643	2.15746	2.03409	2.00146	2.02412	1.78446	1.72345	1.76724	1.40089	1.37295	1.38453	0.00573	0.00604	0.00644	2.09287	0.0157871	2.02171	0.0480159	2.10897	0.0428031	2.01989	0.0167212	1.75838	0.0314545	1.38612	0.014038	0.00607	0.000355949
4.15	2.11095	2.08892	2.08398	2.07557	2.00646	1.98611	2.09465	2.07122	2.15423	2.03168	2.00273	2.02596	1.78634	1.72357	1.77036	1.40206	1.37425	1.38352	0.00605	0.00613	0.00617	2.09462	0.0143591	2.02271	0.0468924	2.1067	0.0427968	2.02012	0.0153322	1.76009	0.0326209	1.38661	0.0141602	0.00611667	6.1101e-05
4.16667	2.11134	2.08617	2.08454	2.0762	2.00086	1.98709	2.09292	2.0706	2.15689	2.02734	2.00216	2.0218	1.78795	1.72197	1.77046	1.40401	1.37409	1.38378	0.00623	0.00585	0.00643	2.09402	0.0150246	2.02138	0.0479693	2.1068	0.044789	2.0171	0.0132316	1.76013	0.0341822	1.38729	0.0152663	0.00617	0.000294618
4.18333	2.11093	2.08834	2.08383	2.07584	2.00405	1.98383	2.09779	2.0755	2.15487	2.03263	2.00548	2.02518	1.78992	1.72452	1.76937	1.40403	1.37548	1.38698	0.00557	0.00572	0.00616	2.09437	0.0145204	2.02124	0.0483537	2.10939	0.0409361	2.0211	0.014028	1.76127	0.0334439	1.38883	0.0143646	0.00581667	0.000306649
4.2	2.11137	2.08889	2.08317	2.0786	2.00086	1.98602	2.09705	2.07562	2.15522	2.03681	2.00593	2.02312	1.79036	1.7273	1.76948	1.40571	1.37641	1.38703	0.00579	0.00639	0.00577	2.09448	0.014907	2.02183	0.0497239	2.1093	0.0411889	2.02195	0.015473	1.76238	0.032124	1.38972	0.0148336	0.00598333	0.000352326
4.21667	2.1135	2.08961	2.07943	2.07633	1.9996	1.98671	2.10038	2.07621	2.15484	2.0355	2.00664	2.02432	1.79143	1.72611	1.77275	1.4052	1.37642	1.38641	0.00611	0.00594	0.00622	2.09418	0.0174887	2.02088	0.0484517	2.11048	0.0402756	2.02215	0.0145515	1.76343	0.0336426	1.38934	0.0146125	0.00609	0.000141067
4.23333	2.10813	2.08523	2.08057	2.07754	2.00218	1.98673	2.09416	2.07341	2.15401	2.03188	2	2.02345	1.79557	1.72661	1.77069	1.40599	1.3784	1.38912	0.0056	0.00594	0.00615	2.09131	0.0147517	2.02215	0.0485872	2.10719	0.0418508	2.01844	0.0165192	1.76429	0.0349226	1.39117	0.0139088	0.00589667	0.000277549
4.25	2.10851	2.09002	2.07797	2.07537	2.00212	1.98847	2.09658	2.0762	2.15809	2.03474	2.00897	2.02593	1.79228	1.72592	1.77427	1.40582	1.37846	1.38901	0.0058	0.00609	0.00594	2.09217	0.0153828	2.02199	0.0467324	2.11029	0.0426317	2.02321	0.013098	1.76416	0.0343165	1.3911	0.0137988	0.00594333	0.000145029
4.26667	2.10863	2.08698	2.08482	2.0807	2.00589	1.99076	2.0964	2.07377	2.15452	2.03374	2.00181	2.0241	1.79263	1.72917	1.77404	1.40791	1.37944	1.38911	0.00633	0.00577	0.00625	2.09348	0.0131675	2.02578	0.0481571	2.10823	0.0416546	2.01988	0.0163773	1.76528	0.0326243	1.39215	0.0144769	0.00611667	0.000302875
4.28333	2.11204	2.08534	2.08752	2.07331	1.99979	1.98416	2.09658	2.07435	2.15157	2.03726	2.00763	2.02341	1.79473	1.73092	1.77702	1.40943	1.37937	1.39045	0.00551	0.00585	0.00571	2.09497	0.0148261	2.01909	0.0476046	2.1075	0.0397513	2.02277	0.0148255	1.76756	0.0329408	1.39308	0.015202	0.00569	0.00017088
4.3	2.1084	2.08764	2.07966	2.0773	2.00288	1.98539	2.09669	2.07317	2.15717	2.03522	2.0027	2.02413	1.79515	1.73169	1.77701	1.41011	1.37907	1.39053	0.00591	0.00563	0.00601	2.0919	0.014836	2.02186	0.0488052	2.10901	0.043334	2.02068	0.0165317	1.76795	0.0326857	1.39324	0.015696	0.00585	0.000196977
4.31667	2.10965	2.08859	2.08059	2.07363	2.00269	1.98381	2.09586	2.07549	2.15839	2.03437	2.00054	2.02608	1.79678	1.73359	1.77635	1.41034	1.3808	1.39148	0.00609	0.00606	0.00602	2.09294	0.0150111	2.02004	0.0473578	2.10991	0.0431998	2.02033	0.0176328	1.76891	0.0322459	1.39421	0.0149576	0.00605667	3.51188e-05
4.33333	2.11308	2.08577	2.08555	2.07693	2.00308	1.99071	2.09364	2.07519	2.15576	2.02976	2.00659	2.0241	1.79666	1.73348	1.77631	1.41161	1.37998	1.3909	0.0059	0.0059	0.00594	2.0948	0.0158313	2.02357	0.0466203	2.1082	0.0422114	2.02015	0.0120795	1.76882	0.0322497	1.39416	0.0160655	0.00591333	2.3094e-05
4.35	2.11394	2.08742	2.0786	2.07437	2.00462	1.9866	2.10191	2.07198	2.15527	2.03449	2.00408	2.03153	1.79729	1.73405	1.77907	1.41181	1.37954	1.39114	0.00616	0.00628	0.00623	2.09332	0.0183939	2.02186	0.0463561	2.10972	0.0421907	2.02337	0.0167682	1.77014	0.0325527	1.39416	0.0163461	0.00622333	6.02771e-05
4.36667	2.10902	2.08919	2.07929	2.07302	2.00435	1.98257	2.09733	2.07831	2.15971	2.03231	2.00569	2.02643	1.80041	1.7332	1.77861	1.40972	1.38185	1.39136	0.00605	0.00587	0.00611	2.0925	0.0151389	2.01998	0.0472072	2.11178	0.0425813	2.02148	0.0139842	1.77074	0.0342892	1.39431	0.0141673	0.00601	0.0001249
4.38333	2.11008	2.08862	2.08304	2.07757	2.00004	1.986	2.09822	2.07596	2.15377	2.03521	2.00677	2.02475	1.79608	1.73464	1.7787	1.4127	1.383	1.39244	0.00583	0.00628	0.00538	2.09391	0.014276	2.0212	0.0493171	2.10932	0.0400743	2.02224	0.0143847	1.76981	0.0316708	1.39605	0.0151749	0.00583	0.00045
4.4	2.10831	2.08712	2.07917	2.07627	2.00328	1.99025	2.09786	2.07753	2.15177	2.03649	2.00632	2.02895	1.79666	1.73926	1.77915	1.41348	1.38593	1.3953	0.00649	0.00597	0.00525	2.09153	0.015063	2.02327	0.0463623	2.10905	0.0383649	2.02392	0.0157014	1.77169	0.0294182	1.39824	0.0140078	0.00590333	0.000622682
4.41667	2.10855	2.08688	2.08384	2.07153	2.0061	1.98695	2.0976	2.07395	2.15384	2.035	2.00572	2.0241	1.80011	1.73436	1.78346	1.41635	1.3857	1.39451	0.00566	0.00619	0.00599	2.09309	0.0134748	2.02153	0.0443501	2.10846	0.0410379	2.02161	0.0147984	1.77264	0.0341836	1.39885	0.0157799	0.00594667	0.000267644
4.43333	2.10899	2.0857	2.08222	2.07444	2.00599	1.98351	2.09675	2.07808	2.15699	2.03308	2.00845	2.02857	1.80115	1.73683	1.784	1.41563	1.38461	1.39668	0.00548	0.00622	0.00603	2.0923	0.0145555	2.02131	0.0473621	2.11061	0.0412396	2.02337	0.0131136	1.77399	0.0333071	1.39897	0.0156366	0.00591	0.000384318
4.45	2.11007	2.08966	2.08477	2.07653	2.00284	1.98638	2.09762	2.07547	2.15162	2.03451	2.00549	2.02748	1.80301	1.73822	1.78236	1.41648	1.38484	1.39488	0.00607	0.00629	0.00574	2.09483	0.0134199	2.02192	0.0480072	2.10824	0.0391694	2.02249	0.015139	1.77453	0.0330971	1.39873	0.0161681	0.00603333	0.000276827
4.46667	2.11438	2.08981	2.08181	2.07465	2.00181	1.98672	2.09539	2.07644	2.15402	2.03463	2.00697	2.02561	1.80158	1.73997	1.78509	1.41596	1.38627	1.39603	0.00589	0.00628	0.00595	2.09533	0.016973	2.02106	0.0470196	2.10862	0.0404459	2.0224	0.0141061	1.77555	0.0318944	1.39942	0.0151325	0.00604	0.00021
4.48333	2.10696	2.08554	2.08291	2.07801	2.00565	1.9839	2.09531	2.07408	2.15109	2.03749	2.0048	2.02819	1.80142	1.7394	1.78516	1.41613	1.38593	1.39684	0.00557	0.00609	0.00552	2.0918	0.0131918	2.02252	0.0492709	2.10683	0.0397757	2.02349	0.0168435	1.77533	0.0321581	1.39963	0.0152925	0.00572667	0.000315647
4.5	2.10697	2.08638	2.08001	2.07671	2.00357	1.98979	2.09614	2.07291	2.15813	2.03742	2.00808	2.03193	1.80314	1.73963	1.78193	1.4182	1.38775	1.39759	0.00602	0.00591	0.00511	2.09112	0.0140912	2.02336	0.0467162	2.10906	0.0440546	2.02581	0.0155981	1.7749	0.0323334	1.40118	0.0155392	0.00568	0.000496689
4.51667	2.10863	2.08439	2.08114	2.07588	2.0098	1.98647	2.09541	2.07504	2.15683	2.0364	2.00375	2.02626	1.80472	1.74017	1.78386	1.41676	1.38734	1.3981	0.00555	0.00627	0.00589	2.09139	0.0150213	2.02405	0.0463771	2.10909	0.0425773	2.02214	0.016711	1.77625	0.032941	1.40073	0.0148857	0.00590333	0.000360185
4.53333	2.10778	2.08719	2.07835	2.07549	2.00232	1.98745	2.09733	2.0762	2.15452	2.03548	2.00689	2.02757	1.80624	1.74201	1.78376	1.42085	1.38943	1.40098	0.00606	0.00563	0.00573	2.09111	0.0151009	2.02175	0.0471275	2.10935	0.0405199	2.02331	0.0147627	1.77734	0.0325932	1.40375	0.0158925	0.00580667	0.000225019
4.55	2.10985	2.08793	2.08264	2.0786	2.00723	1.98947	2.0982	2.07296	2.15242	2.02985	2.00708	2.02713	1.80626	1.74152	1.7856	1.42141	1.38927	1.40048	0.00547	0.00612	0.00557	2.09347	0.0144271	2.0251	0.0471756	2.10786	0.0406012	2.02135	0.0124357	1.77779	0.0330685	1.40372	0.0163131	0.00572	0.00035
4.56667	2.10879	2.08508	2.08163	2.07433	2.00605	1.99015	2.09876	2.07562	2.15636	2.03407	2.01126	2.0323	1.8077	1.74303	1.7874	1.4225	1.39024	1.39994	0.0057	0.0058	0.00598	2.09183	0.0147859	2.02351	0.0447237	2.11025	0.0415776	2.02588	0.0126893	1.77938	0.0330731	1.40423	0.0165517	0.00582667	0.000141892
4.58333	2.10981	2.08599	2.08378	2.07819	2.00259	1.98944	2.096	2.07718	2.15173	2.03946	2.00602	2.02841	1.80907	1.74337	1.79143	1.42073	1.39252	1.40157	0.00563	0.00555	0.00612	2.09319	0.0144328	2.02341	0.0478972	2.1083	0.038768	2.02463	0.0170374	1.78129	0.0340035	1.40494	0.0144038	0.00576667	0.000308599
4.6	2.10879	2.08969	2.08307	2.07441	2.0045	1.98935	2.09629	2.07367	2.1545	2.03653	2.01042	2.03029	1.80918	1.74603	1.78934	1.4226	1.39205	1.40185	0.0063	0.00602	0.00581	2.09385	0.0133551	2.02275	0.0453728	2.10815	0.0417004	2.02575	0.013635	1.78152	0.0322937	1.4055	0.0155986	0.00604333	0.000245832
4.61667	2.11151	2.08556	2.08282	2.07846	2.00353	1.99003	2.09557	2.07661	2.15557	2.03968	2.00606	2.02804	1.80845	1.74695	1.78787	1.42463	1.39258	1.40117	0.00525	0.00604	0.00558	2.0933	0.0158326	2.02401	0.0476386	2.10925	0.0412193	2.02459	0.017073	1.78109	0.0313056	1.40613	0.01659	0.00562333	0.000396779
4.63333	2.10877	2.08898	2.08347	2.07487	2.00738	1.99088	2.09719	2.07591	2.15312	2.03197	2.01134	2.02726	1.81049	1.74884	1.78889	1.42526	1.3929	1.40198	0.00575	0.00616	0.00603	2.09374	0.0133047	2.02438	0.0444999	2.10874	0.0398798	2.02352	0.0108107	1.78274	0.0312817	1.40671	0.0166912	0.00598	0.000209523
4.65	2.10573	2.0875	2.08032	2.07833	2.00273	1.98639	2.09588	2.07834	2.15341	2.0373	2.01119	2.0278	1.81106	1.74651	1.79142	1.42309	1.39423	1.40356	0.006	0.00594	0.00593	2.09118	0.0130993	2.02248	0.0490498	2.10921	0.0392701	2.02543	0.0132154	1.783	0.0330891	1.40696	0.0147274	0.00595667	3.78594e-05
4.66667	2.10786	2.08745	2.08141	2.0795	2.00194	1.98906	2.09747	2.07645	2.15546	2.03718	2.00587	2.02667	1.81529	1.7501	1.79353	1.42504	1.3935	1.40409	0.00589	0.00567	0.00595	2.09224	0.0138603	2.0235	0.0489231	2.10979	0.0409212	2.02324	0.0159343	1.78631	0.0331899	1.40754	0.0160511	0.00583667	0.000147422
4.68333	2.10741	2.08347	2.08	2.07221	2.00668	1.99068	2.09926	2.07464	2.15747	2.0365	2.00574	2.02946	1.81291	1.7489	1.79353	1.42661	1.39343	1.40441	0.00574	0.00592	0.00569	2.09029	0.0149247	2.02319	0.0431998	2.11046	0.042535	2.0239	0.0161161	1.78511	0.0328245	1.40815	0.0169032	0.00578333	0.000120968
4.7	2.11184	2.08537	2.08221	2.07499	2.0055	1.98907	2.09528	2.07763	2.15483	2.03779	2.00484	2.03094	1.81777	1.75162	1.79449	1.42745	1.39468	1.40538	0.0062	0.00606	0.00596	2.09314	0.0162716	2.02319	0.0456089	2.10925	0.0404507	2.02452	0.0173869	1.78796	0.033555	1.40917	0.0167105	0.00607333	0.000120554
4.71667	2.10935	2.0901	2.08356	2.07754	2.00442	1.99039	2.09908	2.07458	2.15515	2.0332	2.0078	2.02377	1.81513	1.74951	1.79413	1.42697	1.39458	1.4045	0.00596	0.00632	0.00615	2.09434	0.0134068	2.02412	0.0467948	2.1096	0.041303	2.02159	0.0128396	1.78626	0.033511	1.40868	0.0165953	0.00614333	0.000180093
4.73333	2.10659	2.08897	2.08262	2.07287	2.0022	1.9879	2.09586	2.07465	2.15131	2.03512	2.0082	2.03163	1.81594	1.7506	1.79463	1.42856	1.39454	1.40487	0.00545	0.00608	0.00591	2.09273	0.0124187	2.02099	0.0454948	2.10727	0.0395839	2.02498	0.0146392	1.78706	0.0333218	1.40932	0.0174417	0.00581333	0.000325935
4.75	2.10597	2.08279	2.07973	2.07619	2.00368	1.98923	2.10025	2.07704	2.15206	2.0407	2.0102	2.0315	1.81529	1.75114	1.79683	1.42838	1.39562	1.40567	0.00559	0.00577	0.00617	2.0895	0.0143481	2.02303	0.0465985	2.10978	0.0384079	2.02747	0.0156449	1.78775	0.0330242	1.40989	0.0167828	0.00584333	0.000296873
4.76667	2.10821	2.08643	2.07812	2.07648	2.00649	1.98704	2.09615	2.07722	2.15662	2.03878	2.00772	2.03087	1.81439	1.75199	1.7966	1.42992	1.39539	1.40756	0.00595	0.00625	0.00604	2.09092	0.0155394	2.02334	0.0470397	2.11	0.0414715	2.02579	0.0161411	1.78766	0.0321463	1.41096	0.0175138	0.00608	0.000153948
4.78333	2.10721	2.08692	2.08345	2.07509	2.00286	1.98968	2.09294	2.07366	2.15297	2.03763	2.00534	2.02971	1.81606	1.75336	1.79825	1.43264	1.39791	1.40704	0.00586	0.00641	0.00611	2.09253	0.012834	2.02254	0.0459814	2.10652	0.041363	2.02423	0.0168289	1.78922	0.03231	1.41253	0.0180041	0.00612667	0.000275379
4.8	2.10555	2.08291	2.08148	2.07908	2.0029	1.9867	2.09427	2.08038	2.15499	2.04083	2.00955	2.0292	1.81837	1.75422	1.79424	1.43106	1.39949	1.40804	0.00583	0.00611	0.00617	2.08998	0.013503	2.02289	0.0493287	2.10988	0.0396789	2.02653	0.0158104	1.78894	0.0324013	1.41286	0.0163283	0.00603667	0.000181475
4.81667	2.10739	2.08747	2.08117	2.07503	2.00585	1.98617	2.0991	2.07654	2.15593	2.03684	2.00817	2.02939	1.81652	1.75337	1.79661	1.43232	1.39888	1.40865	0.00594	0.00599	0.00612	2.09201	0.0136869	2.02235	0.0466713	2.11052	0.0409092	2.0248	0.0148759	1.78883	0.0322853	1.41328	0.0171947	0.00601667	9.29157e-05
4.83333	2.10659	2.08452	2.08273	2.07649	2.00163	1.98924	2.09642	2.07745	2.15267	2.03423	2.00891	2.03161	1.81896	1.75279	1.79802	1.43176	1.39883	1.40946	0.00581	0.00589	0.00609	2.09128	0.013289	2.02245	0.0472054	2.10885	0.0391194	2.02492	0.0139239	1.78992	0.0338199	1.41335	0.0168061	0.00593	0.000144222
4.85	2.10842	2.07975	2.08323	2.07648	2.00811	1.98654	2.09835	2.07372	2.15455	2.03411	2.0059	2.02965	1.82151	1.75312	1.80105	1.43284	1.39945	1.40801	0.00607	0.00609	0.00582	2.09047	0.0156451	2.02371	0.0469555	2.10887	0.0414298	2.02322	0.0151644	1.79189	0.0351024	1.41343	0.0173431	0.00599333	0.000150444
4.86667	2.10393	2.08439	2.08319	2.07997	2.00919	1.98882	2.09516	2.0766	2.15219	2.0375	2.00999	2.02988	1.81934	1.75965	1.79967	1.43354	1.40157	1.4105	0.00572	0.00604	0.00591	2.0905	0.0116433	2.02599	0.0478419	2.10798	0.0393928	2.02579	0.0142037	1.79289	0.0304177	1.4152	0.0164958	0.00589	0.000160935
4.88333	2.1071	2.08665	2.08235	2.08091	2.00537	1.99245	2.09659	2.07673	2.15479	2.03714	2.01059	2.02803	1.81867	1.75736	1.79966	1.43451	1.4012	1.41046	0.00557	0.00597	0.00545	2.09203	0.0132241	2.02624	0.0477814	2.10937	0.0405689	2.02525	0.013491	1.7919	0.0313836	1.41539	0.0171935	0.00566333	0.000272274
4.9	2.10883	2.08309	2.08306	2.07392	2.00696	1.99146	2.10041	2.07935	2.15676	2.03906	2.00927	2.02836	1.82091	1.7594	1.79983	1.43742	1.40204	1.41114	0.0062	0.00574	0.0061	2.09166	0.0148697	2.02411	0.0438245	2.11217	0.0400232	2.02556	0.0150906	1.79338	0.0312581	1.41687	0.018372	0.00601333	0.000241937
4.91667	2.10552	2.08663	2.07811	2.07572	2.00721	1.99138	2.09417	2.07897	2.152	2.04012	2.01102	2.03122	1.82024	1.761	1.80228	1.43417	1.40039	1.41177	0.0062	0.0065	0.00579	2.09009	0.0140281	2.02477	0.0448283	2.10838	0.038533	2.02745	0.0149112	1.79451	0.0303754	1.41544	0.017187	0.00616333	0.000356417
4.93333	2.10712	2.08844	2.08066	2.07361	2.00446	1.98839	2.09483	2.08111	2.15577	2.04032	2.00811	2.02801	1.82227	1.75929	1.80453	1.43736	1.40205	1.41118	0.00584	0.00621	0.00606	2.09207	0.013599	2.02215	0.0452814	2.11057	0.0397409	2.02548	0.0162534	1.79536	0.0324752	1.41686	0.0183282	0.00603667	0.0001861
4.95	2.10824	2.08717	2.08012	2.07316	2.00828	1.98756	2.09804	2.07473	2.1517	2.03824	2.00849	2.03093	1.82134	1.75935	1.80663	1.43711	1.40163	1.41179	0.0059	0.00601	0.00605	2.09184	0.0146309	2.023	0.0446581	2.10816	0.0394697	2.02589	0.015503	1.79577	0.0323897	1.41684	0.0182718	0.00598667	7.76745e-05
4.96667	2.104	2.08171	2.07783	2.07405	2.00453	1.98918	2.0984	2.07583	2.15353	2.04356	2.01063	2.02895	1.82534	1.7606	1.80546	1.43713	1.40332	1.41383	0.00579	0.00575	0.00585	2.08785	0.0141231	2.02259	0.0452246	2.10925	0.0399708	2.02771	0.0164998	1.79713	0.0331635	1.41809	0.0173035	0.00579667	5.03322e-05
4.98333	2.10482	2.08271	2.08321	2.07607	2.00442	1.98846	2.09482	2.08278	2.15262	2.03853	2.00865	2.03005	1.82514	1.75745	1.80328	1.43874	1.40536	1.41453	0.00581	0.00603	0.00552	2.09025	0.0126234	2.02298	0.0466618	2.11007	0.037335	2.02574	0.0153985	1.79529	0.0345451	1.41954	0.0172455	0.00578667	0.000255799
5	2.10484	2.08671	2.08034	2.07141	2.00795	1.9884	2.09583	2.07515	2.15114	2.03967	2.009	2.03147	1.82607	1.75921	1.80457	1.43975	1.40426	1.41392	0.00619	0.00575	0.00588	2.09063	0.0127117	2.02259	0.0433975	2.10737	0.0392881	2.02671	0.0158787	1.79662	0.0341322	1.41931	0.0183487	0.00594	0.000226053
5.01667	2.10512	2.08479	2.08267	2.07162	2.00319	1.98636	2.09689	2.07519	2.15481	2.03536	2.00908	2.03146	1.82481	1.76038	1.80688	1.43839	1.40544	1.41282	0.00589	0.00559	0.0055	2.09086	0.0123949	2.02039	0.0451575	2.10896	0.0411602	2.0253	0.0141816	1.79736	0.033254	1.41888	0.0172916	0.00566	0.000204206
5.03333	2.10709	2.08538	2.08293	2.07529	2.00404	1.98815	2.09735	2.07527	2.15419	2.04091	2.00824	2.03049	1.8268	1.76229	1.80835	1.43987	1.40432	1.41574	0.00606	0.00556	0.00595	2.0918	0.0132981	2.02249	0.0464084	2.10894	0.0407158	2.02655	0.0166882	1.79915	0.0332252	1.41998	0.0181497	0.00585667	0.000262742
5.05	2.11048	2.08394	2.08006	2.07412	2.00385	1.98889	2.09616	2.07734	2.15373	2.03689	2.01263	2.03187	1.82664	1.76635	1.80593	1.43959	1.40631	1.41646	0.00566	0.00596	0.00604	2.09149	0.016557	2.02229	0.0455079	2.10908	0.0397993	2.02713	0.0128058	1.79964	0.0306332	1.42079	0.0170567	0.00588667	0.000200333
5.06667	2.10266	2.08511	2.08151	2.07669	2.00486	1.9864	2.09801	2.0813	2.15109	2.03884	2.00968	2.0312	1.82543	1.76131	1.80714	1.44188	1.40647	1.41666	0.0059	0.00559	0.00634	2.08976	0.0113158	2.02265	0.0477015	2.11013	0.0364403	2.02657	0.0151205	1.79796	0.033031	1.42167	0.0182289	0.00594333	0.000376873
5.08333	2.1061	2.07953	2.07812	2.07387	2.00319	1.98989	2.09908	2.07713	2.14943	2.03785	2.01326	2.03013	1.82685	1.76241	1.81003	1.44061	1.40775	1.41607	0.00599	0.00621	0.00585	2.08792	0.015763	2.02232	0.045139	2.10855	0.037068	2.02708	0.0125755	1.79976	0.0334243	1.42148	0.0170842	0.00601667	0.000181475
5.1	2.10363	2.08907	2.0817	2.07144	2.00651	1.99093	2.09588	2.07615	2.15135	2.03905	2.0102	2.02915	1.82686	1.76492	1.80785	1.44069	1.40754	1.41766	0.00577	0.00599	0.00608	2.09147	0.0111597	2.02296	0.0427015	2.10779	0.0389898	2.02613	0.0146597	1.79988	0.0317304	1.42196	0.0169888	0.00594667	0.000159478
5.11667	2.10688	2.08953	2.08054	2.07422	2.00603	1.9871	2.09497	2.07591	2.15146	2.03697	2.01235	2.02917	1.83067	1.76593	1.80881	1.44424	1.41	1.41676	0.00581	0.00592	0.00591	2.09232	0.0133893	2.02245	0.0458223	2.10745	0.03929	2.02616	0.0125824	1.8018	0.0329338	1.42367	0.0181348	0.00588	6.08276e-05
5.13333	2.10439	2.08461	2.08162	2.07377	2.00439	1.9864	2.09608	2.07534	2.14856	2.03561	2.01038	2.03219	1.82878	1.76657	1.80967	1.44354	1.40934	1.42033	0.0056	0.0063	0.00591	2.09021	0.0123738	2.02152	0.0461352	2.10666	0.0377392	2.02606	0.0136865	1.80167	0.0318666	1.4244	0.0174601	0.00593667	0.000350761
5.15	2.10782	2.08319	2.0818	2.07404	2.00279	1.98709	2.09363	2.07724	2.15416	2.03541	2.00887	2.03158	1.83317	1.76483	1.81165	1.4456	1.40995	1.41679	0.00582	0.00548	0.0058	2.09094	0.0146379	2.02131	0.0463382	2.10834	0.0405158	2.02529	0.0143456	1.80322	0.0349418	1.42411	0.0189197	0.0057	0.000190788
5.16667	2.10482	2.08615	2.07598	2.07294	2.0059	1.98769	2.09697	2.07717	2.15062	2.03688	2.00807	2.03374	1.82846	1.76824	1.81075	1.44502	1.41175	1.41984	0.00582	0.00597	0.00626	2.08898	0.0146273	2.02218	0.0448953	2.10825	0.0380028	2.02623	0.0158052	1.80248	0.0309494	1.42554	0.0173511	0.00601667	0.000223681
5.18333	2.11127	2.0844	2.07782	2.07389	2.00195	1.9894	2.09659	2.07643	2.15125	2.03796	2.00988	2.02998	1.83045	1.77002	1.80862	1.44549	1.41105	1.41873	0.00626	0.00608	0.00628	2.09116	0.017721	2.02175	0.0455913	2.10809	0.038713	2.02594	0.0144694	1.80303	0.0306004	1.42509	0.0180794	0.00620667	0.000110151
5.2	2.10805	2.08195	2.08015	2.07333	2.00546	1.99122	2.09966	2.08057	2.15223	2.03485	2.00915	2.02951	1.83221	1.76833	1.81123	1.44627	1.4135	1.41925	0.00615	0.00598	0.00574	2.09005	0.0156144	2.02334	0.043877	2.11082	0.0371106	2.0245	0.0135618	1.80392	0.0325608	1.42634	0.0174977	0.00595667	0.000205994
5.21667	2.10914	2.08388	2.07651	2.07726	2.00569	1.98727	2.09401	2.08018	2.15037	2.03637	2.00672	2.0338	1.83304	1.76595	1.81313	1.4454	1.41194	1.42009	0.00569	0.00595	0.00592	2.08984	0.0171129	2.02341	0.047539	2.10819	0.0371805	2.02563	0.0164269	1.80404	0.0344563	1.42581	0.017448	0.00585333	0.000142244
5.23333	2.10105	2.08145	2.07908	2.07836	2.00563	1.98295	2.09409	2.07793	2.15284	2.03513	2.0098	2.03234	1.83232	1.76792	1.81442	1.4483	1.41402	1.42205	0.00599	0.00646	0.00559	2.08719	0.0120586	2.02231	0.0498449	2.10829	0.0394213	2.02576	0.0138891	1.80489	0.0332416	1.42812	0.0179288	0.00601333	0.000435469
5.25	2.10531	2.08864	2.07926	2.07258	2.00602	1.98496	2.09805	2.07227	2.15145	2.03969	2.01047	2.02954	1.83421	1.77258	1.81285	1.44854	1.4124	1.42238	0.00619	0.00615	0.00588	2.09107	0.0131939	2.02119	0.0457366	2.10726	0.0403849	2.02657	0.0148352	1.80655	0.0312948	1.42777	0.0186639	0.00607333	0.000168622
5.26667	2.10641	2.08202	2.08068	2.06898	2.004	1.98694	2.09426	2.07821	2.15099	2.03724	2.01269	2.03257	1.83294	1.77093	1.81457	1.44799	1.41573	1.42363	0.00574	0.00601	0.00598	2.0897	0.0144839	2.01997	0.0432897	2.10782	0.0382379	2.0275	0.0130367	1.80615	0.0318516	1.42912	0.0168153	0.00591	0.000147986
5.28333	2.10074	2.08438	2.08046	2.07126	2.00388	1.98809	2.09347	2.07475	2.15064	2.03499	2.01002	2.03158	1.83506	1.77125	1.81126	1.44941	1.41355	1.42436	0.00578	0.00635	0.00569	2.08853	0.0107571	2.02108	0.0441713	2.10629	0.0395351	2.02553	0.0135398	1.80586	0.0322463	1.42911	0.0183952	0.00594	0.000357911
5.3	2.10717	2.0803	2.08596	2.0749	2.00574	1.98822	2.0963	2.07269	2.15152	2.03763	2.0098	2.03049	1.83352	1.77138	1.81392	1.45168	1.41643	1.42283	0.00633	0.00597	0.00622	2.09114	0.0141651	2.02295	0.0458321	2.10684	0.0404575	2.02597	0.0144543	1.80627	0.0317679	1.43031	0.0187787	0.00617333	0.000184481
5.31667	2.10411	2.08402	2.07972	2.07312	2.00478	1.99017	2.09875	2.0771	2.14606	2.03604	2.00789	2.03273	1.83456	1.77242	1.81734	1.45042	1.41563	1.42286	0.00586	0.0061	0.00622	2.08928	0.013019	2.02269	0.0442804	2.1073	0.0352667	2.02555	0.0153862	1.80811	0.0320825	1.42964	0.0183583	0.00606	0.000183303
5.33333	2.10624	2.08363	2.07708	2.07294	2.00599	1.99006	2.09599	2.07417	2.14804	2.03752	2.01165	2.03031	1.83635	1.7725	1.81337	1.45285	1.41615	1.42368	0.00559	0.00611	0.0058	2.08898	0.0152993	2.023	0.0439795	2.10607	0.0379519	2.02649	0.0133506	1.80741	0.03234	1.43089	0.0193842	0.00583333	0.000261598
5.35	2.10218	2.08674	2.07866	2.07354	2.00611	1.98606	2.09702	2.07303	2.14802	2.03604	2.01043	2.03396	1.83653	1.77211	1.81544	1.45207	1.41768	1.42464	0.00548	0.00615	0.00593	2.08919	0.0119504	2.0219	0.0458286	2.10602	0.0382971	2.02681	0.0142236	1.80803	0.0328436	1.43146	0.018182	0.00585333	0.000341516
5.36667	2.10519	2.08349	2.07362	2.07467	2.0077	1.98777	2.09365	2.07492	2.15097	2.0399	2.00832	2.02945	1.83673	1.77086	1.81287	1.45297	1.41606	1.42371	0.00577	0.00586	0.00635	2.08743	0.0161502	2.02338	0.0455225	2.10651	0.0396232	2.02589	0.0160882	1.80682	0.0333492	1.43091	0.0194808	0.00599333	0.000312143
5.38333	2.10503	2.08601	2.07494	2.07118	2.00019	1.98754	2.09501	2.07211	2.14726	2.03746	2.00975	2.02917	1.83769	1.77419	1.81608	1.45408	1.41798	1.42436	0.00541	0.0059	0.00592	2.08866	0.015219	2.01964	0.0450837	2.10479	0.0385184	2.02546	0.0142227	1.80932	0.0322852	1.43214	0.0192665	0.00574333	0.000288848
5.4	2.10059	2.08437	2.07273	2.0692	2.00925	1.99084	2.09391	2.07226	2.14889	2.03889	2.00809	2.03421	1.83776	1.77454	1.81839	1.45456	1.4163	1.42831	0.006	0.00583	0.00633	2.0859	0.0139926	2.0231	0.040974	2.10502	0.0395046	2.02706	0.0165972	1.81023	0.0323903	1.43306	0.0195667	0.00605333	0.000254231
5.41667	2.1057	2.08298	2.07552	2.07284	2.00538	1.99123	2.09498	2.07446	2.14696	2.03862	2.00954	2.03082	1.83996	1.77356	1.81651	1.45527	1.41674	1.42721	0.00579	0.00584	0.00575	2.08807	0.0157199	2.02315	0.0436105	2.10547	0.0373703	2.02633	0.0150517	1.81001	0.0336738	1.43307	0.019923	0.00579333	4.50925e-05
5.43333	2.10589	2.08414	2.07941	2.06731	2.00405	1.99004	2.09248	2.0724	2.15282	2.03727	2.00696	2.02782	1.83968	1.7758	1.82175	1.45549	1.418	1.42749	0.0055	0.00581	0.00589	2.08981	0.0141222	2.02047	0.0411679	2.1059	0.0418559	2.02402	0.0155088	1.81241	0.0329483	1.43366	0.0194917	0.00573333	0.000205994
5.45	2.10644	2.0822	2.07559	2.07078	2.00364	1.98602	2.09601	2.07192	2.1539	2.03852	2.00615	2.03118	1.83926	1.77972	1.81881	1.45659	1.42224	1.42874	0.00576	0.006	0.00622	2.08808	0.0162429	2.02015	0.044726	2.10728	0.0421353	2.02528	0.0169715	1.8126	0.0302524	1.43586	0.0182474	0.00599333	0.000230072
5.46667	2.10506	2.0784	2.07944	2.07271	2.00241	1.98686	2.09541	2.07304	2.15047	2.03651	2.00858	2.03211	1.83809	1.77786	1.82035	1.45619	1.4223	1.42983	0.00592	0.00596	0.00577	2.08763	0.0151009	2.02066	0.0457422	2.10631	0.0398485	2.02573	0.0150172	1.8121	0.0309509	1.43611	0.0177955	0.00588333	0.000100167
5.48333	2.10234	2.08217	2.07634	2.07231	2.00381	1.99094	2.09261	2.0758	2.14727	2.03679	2.01161	2.02666	1.84063	1.77518	1.81952	1.45559	1.41949	1.42985	0.00571	0.00586	0.00619	2.08695	0.0136432	2.02235	0.0437397	2.10523	0.0373681	2.02502	0.0126699	1.81178	0.033405	1.43498	0.018588	0.00592	0.000245561
5.5	2.10159	2.08332	2.07576	2.06538	2.00296	1.98734	2.09383	2.07715	2.14724	2.03763	2.00941	2.03095	1.83721	1.78118	1.81977	1.45798	1.4204	1.42771	0.00589	0.00584	0.00574	2.08689	0.0132799	2.01856	0.0412926	2.10607	0.0366139	2.026	0.0147477	1.81272	0.0286726	1.43536	0.0199247	0.00582333	7.63763e-05
5.51667	2.10171	2.07829	2.07477	2.07179	2.00562	1.98861	2.09139	2.07478	2.15309	2.03663	2.01412	2.02897	1.83894	1.77673	1.81992	1.45809	1.42185	1.43027	0.00577	0.00596	0.00586	2.08492	0.0146438	2.02201	0.0439445	2.10642	0.0412618	2.02657	0.0114448	1.81186	0.0318779	1.43674	0.0189657	0.00586333	9.50438e-05
5.53333	2.10532	2.08109	2.07664	2.06962	2.00698	1.98741	2.09221	2.07873	2.14943	2.03874	2.00761	2.0278	1.83856	1.77682	1.8214	1.45675	1.42432	1.43037	0.00564	0.00607	0.00602	2.08768	0.015435	2.02134	0.0429442	2.10679	0.0375374	2.02472	0.0157924	1.81226	0.0318687	1.43715	0.0172444	0.00591	0.00023516
5.55	2.10363	2.08118	2.07823	2.07118	2.00191	1.98211	2.09436	2.07318	2.14595	2.0387	2.01176	2.03449	1.84397	1.78149	1.82209	1.46049	1.42355	1.42999	0.00599	0.00617	0.00607	2.08768	0.0138916	2.0184	0.0467686	2.1045	0.037429	2.02832	0.0144922	1.81585	0.031704	1.43801	0.0197327	0.00607667	9.0185e-05
5.56667	2.10153	2.08383	2.07793	2.07041	2.00328	1.98938	2.09495	2.07661	2.14526	2.03675	2.0101	2.02955	1.84601	1.77881	1.82071	1.46087	1.4224	1.43021	0.00581	0.00574	0.00588	2.08776	0.0122818	2.02102	0.0433311	2.10561	0.035544	2.02547	0.0137863	1.81518	0.03394	1.43783	0.0203346	0.00581	7e-05
5.58333	2.10272	2.07711	2.07652	2.07037	2.00426	1.98851	2.09613	2.07368	2.14913	2.03597	2.00955	2.02937	1.84397	1.78087	1.82267	1.46201	1.42277	1.43306	0.00589	0.00565	0.00595	2.08545	0.0149592	2.02105	0.0434351	2.10631	0.0387421	2.02496	0.0137502	1.81584	0.0321002	1.43928	0.020346	0.00583	0.000158745
5.6	2.10145	2.08246	2.07592	2.07115	2.00398	1.98689	2.09619	2.07294	2.15175	2.03642	2.0108	2.03122	1.84403	1.78044	1.82455	1.46069	1.42352	1.42941	0.00597	0.00584	0.00606	2.08661	0.0132613	2.02067	0.0445414	2.10696	0.0404938	2.02615	0.0135425	1.81634	0.0325803	1.43787	0.0199781	0.00595667	0.000110604
5.61667	2.10244	2.07947	2.07465	2.06961	2.00077	1.98488	2.09347	2.0773	2.14968	2.03897	2.01094	2.03145	1.84014	1.77809	1.82298	1.45958	1.42325	1.43386	0.00594	0.00608	0.00596	2.08552	0.01485	2.01842	0.0450382	2.10682	0.037991	2.02712	0.014508	1.81374	0.0320411	1.4389	0.0186814	0.00599333	7.57188e-05
5.63333	2.10073	2.0834	2.07196	2.07297	2.00321	1.98708	2.0922	2.07211	2.14527	2.03753	2.01205	2.02908	1.84497	1.78021	1.82586	1.46381	1.42165	1.43138	0.00551	0.00549	0.00618	2.08536	0.0144851	2.02109	0.0456503	2.10319	0.0377986	2.02622	0.0129785	1.81701	0.033274	1.43895	0.022075	0.00572667	0.000392726
5.65	2.10033	2.07858	2.07361	2.07084	2.00651	1.9888	2.09014	2.0726	2.14346	2.03725	2.01219	2.03238	1.84672	1.78159	1.82515	1.462	1.42241	1.43187	0.00611	0.0055	0.00554	2.08417	0.014211	2.02205	0.0431713	2.10207	0.0369049	2.02727	0.0132876	1.81782	0.0331779	1.43876	0.0206748	0.00571667	0.000341223
5.66667	2.10519	2.08112	2.07853	2.06804	2.00162	1.98424	2.09334	2.07702	2.14955	2.039	2.01107	2.02996	1.84367	1.78304	1.82377	1.46436	1.42525	1.43331	0.00587	0.00591	0.00621	2.08828	0.0147016	2.01797	0.0442269	2.10664	0.0380493	2.02668	0.0142515	1.81683	0.0309056	1.44097	0.0206505	0.00599667	0.000185831
5.68333	2.10619	2.08017	2.07673	2.06618	2.0015	1.98815	2.09395	2.0753	2.14986	2.03511	2.01063	2.03168	1.84477	1.78325	1.82438	1.46398	1.42698	1.43385	0.00602	0.00593	0.00587	2.0877	0.0161078	2.01861	0.0417341	2.10637	0.0388007	2.02581	0.0132548	1.81747	0.0313372	1.4416	0.0196808	0.00594	7.54983e-05
5.7	2.09909	2.07904	2.07678	2.07179	2.00322	1.98742	2.09235	2.07167	2.14677	2.03446	2.01045	2.02814	1.84679	1.7823	1.82464	1.46489	1.42608	1.43404	0.00604	0.00645	0.00626	2.08497	0.0122804	2.02081	0.0448512	2.1036	0.0387926	2.02435	0.0124456	1.81791	0.0327675	1.44167	0.0204992	0.00625	0.000205183
5.71667	2.10133	2.07825	2.07522	2.06769	2.00139	1.9863	2.09535	2.07135	2.14583	2.03512	2.00849	2.03062	1.84827	1.78243	1.82559	1.46554	1.42524	1.43547	0.00582	0.00602	0.00558	2.08493	0.0142805	2.01846	0.0432969	2.10418	0.0380164	2.02474	0.0142545	1.81876	0.0334467	1.44208	0.0209481	0.00580667	0.000220303
5.73333	2.10606	2.08396	2.07345	2.07162	2.00147	1.98629	2.09143	2.07508	2.14497	2.03791	2.01063	2.02907	1.84739	1.78445	1.82712	1.46509	1.42614	1.43297	0.00609	0.00605	0.00566	2.08782	0.0166447	2.01979	0.0455204	2.10383	0.036557	2.02587	0.0139187	1.81965	0.0321275	1.4414	0.0207984	0.00593333	0.000237557
5.75	2.1011	2.07711	2.0717	2.06979	2.0031	1.98571	2.09053	2.07211	2.14776	2.03592	2.01037	2.02824	1.84756	1.78275	1.82556	1.46737	1.42974	1.43627	0.00577	0.00621	0.00622	2.0833	0.0156479	2.01953	0.0443836	2.10347	0.0394493	2.02484	0.0131093	1.81862	0.0329571	1.44446	0.0201075	0.00606667	0.00025697
5.76667	2.10135	2.0807	2.07674	2.06519	2.00409	1.98606	2.0958	2.07761	2.1483	2.04009	2.00729	2.0293	1.84906	1.78268	1.82584	1.46626	1.42862	1.43667	0.00564	0.00624	0.00591	2.08626	0.0132146	2.01845	0.0414726	2.10724	0.0367065	2.02556	0.0167168	1.81919	0.0336855	1.44385	0.0198206	0.00593	0.0003005
5.78333	2.10311	2.07904	2.0764	2.06806	2.00289	1.98917	2.09367	2.0746	2.14678	2.03331	2.0109	2.02891	1.84943	1.78545	1.82641	1.46802	1.42796	1.43728	0.00621	0.00628	0.00587	2.08618	0.0147182	2.02004	0.0421485	2.10502	0.0374039	2.02437	0.0118738	1.82043	0.0324065	1.44442	0.0209627	0.00612	0.000219317
5.8	2.09947	2.07987	2.07404	2.0688	2.00134	1.98764	2.09218	2.07434	2.14765	2.03498	2.00892	2.03066	1.84446	1.78647	1.82634	1.46711	1.42742	1.43518	0.00607	0.00611	0.00617	2.08446	0.0133219	2.01926	0.0434463	2.10472	0.0382308	2.02485	0.0139667	1.81909	0.029667	1.44324	0.0210358	0.00611667	5.03322e-05
5.81667	2.10176	2.07459	2.07152	2.07117	2.00257	1.98705	2.0963	2.07544	2.15167	2.03545	2.00632	2.02841	1.85047	1.78366	1.82569	1.46852	1.42794	1.43646	0.00561	0.00605	0.00585	2.08262	0.0166438	2.02026	0.0447642	2.1078	0.0393954	2.02339	0.0151992	1.81994	0.0337741	1.44431	0.0213977	0.00583667	0.000220303
5.83333	2.10384	2.07971	2.07478	2.07185	2.0021	1.98832	2.08956	2.07927	2.14667	2.03409	2.00976	2.0311	1.84764	1.78841	1.8273	1.46947	1.42855	1.43915	0.00574	0.00657	0.00575	2.08611	0.0155512	2.02076	0.0447813	2.10517	0.0363093	2.02498	0.0132683	1.82112	0.0300952	1.44572	0.0212372	0.00602	0.00047634
5.85	2.09727	2.07677	2.07707	2.07273	2.00132	1.98412	2.09001	2.06952	2.14606	2.03371	2.01233	2.02633	1.84968	1.78601	1.8283	1.46974	1.43288	1.43798	0.006	0.00581	0.00621	2.0837	0.01175	2.01939	0.0469875	2.10186	0.0396228	2.02412	0.0108595	1.82133	0.0324022	1.44687	0.0199723	0.00600667	0.000200083
5.86667	2.1017	2.07854	2.07713	2.06597	1.99964	1.98589	2.0954	2.07233	2.14472	2.0352	2.01049	2.02855	1.8471	1.7883	1.83091	1.46901	1.42951	1.43723	0.00592	0.00633	0.00637	2.08579	0.0137965	2.01717	0.0428204	2.10415	0.0369797	2.02475	0.0127865	1.8221	0.0303731	1.44525	0.0209357	0.00620667	0.000249065
5.88333	2.10168	2.07829	2.07078	2.06701	2.00548	1.98768	2.08912	2.07212	2.14406	2.03525	2.00693	2.02643	1.85241	1.78935	1.83055	1.4689	1.43122	1.43866	0.00589	0.00593	0.00576	2.08358	0.0161157	2.02006	0.0416254	2.10177	0.0376005	2.02287	0.0144917	1.8241	0.0320205	1.44626	0.0199566	0.00586	8.88819e-05
5.9	2.0985	2.08278	2.07115	2.06988	2.00222	1.98648	2.09057	2.07155	2.14488	2.03648	2.01027	2.02972	1.85055	1.78726	1.8284	1.46967	1.4332	1.43844	0.00588	0.0064	0.00621	2.08414	0.0137259	2.01953	0.0443117	2.10233	0.038054	2.02549	0.0136074	1.82207	0.0321163	1.4471	0.0197181	0.00616333	0.000263122
5.91667	2.10003	2.08134	2.06925	2.06492	2.00111	1.98701	2.09251	2.07266	2.14491	2.03214	2.00688	2.03185	1.84816	1.78537	1.82885	1.47087	1.43119	1.43968	0.00598	0.00561	0.00581	2.08354	0.0155075	2.01768	0.041514	2.10336	0.037327	2.02362	0.0145009	1.82079	0.032161	1.44725	0.0208942	0.0058	0.000185203
5.93333	2.09851	2.07756	2.07624	2.06964	2.00436	1.98885	2.09381	2.07178	2.14395	2.03388	2.00781	2.03099	1.85027	1.78884	1.8291	1.46929	1.43274	1.43847	0.00592	0.00563	0.00614	2.0841	0.012494	2.02095	0.042874	2.10318	0.0369861	2.02423	0.0142905	1.82274	0.0312055	1.44683	0.0196579	0.00589667	0.000255799
5.95	2.09917	2.07828	2.07131	2.07284	1.99798	1.98602	2.09074	2.0714	2.14237	2.0362	2.00625	2.02666	1.84897	1.78748	1.82844	1.47225	1.43249	1.43963	0.00603	0.00613	0.00596	2.08292	0.014498	2.01895	0.0470545	2.1015	0.0366889	2.02304	0.0153002	1.82163	0.0313055	1.44812	0.0211971	0.00604	8.544e-05
5.96667	2.09779	2.07627	2.07199	2.06335	2.00205	1.98691	2.09105	2.06972	2.14474	2.037	2.01216	2.03165	1.84722	1.78709	1.8318	1.47293	1.43301	1.44069	0.00631	0.00586	0.0061	2.08202	0.0138267	2.01744	0.0404763	2.10184	0.0386557	2.02694	0.0130736	1.82204	0.0312313	1.44888	0.0211818	0.00609	0.000225167
5.98333	2.09822	2.07729	2.0705	2.06473	2.00265	1.98415	2.09449	2.07201	2.14633	2.03148	2.01224	2.0269	1.85073	1.79134	1.83121	1.47156	1.43287	1.4421	0.00562	0.00579	0.00619	2.082	0.0144486	2.01718	0.0422084	2.10428	0.0381143	2.02354	0.0100505	1.82443	0.0302705	1.44884	0.0202073	0.00586667	0.000292632
6	2.0968	2.07744	2.07739	2.06675	2.00355	1.98378	2.0901	2.07323	2.1417	2.03435	2.00855	2.0247	1.85306	1.79115	1.83299	1.47318	1.43295	1.44195	0.00609	0.00596	0.00584	2.08388	0.011192	2.01803	0.043338	2.10168	0.0356728	2.02253	0.0130358	1.82573	0.0315865	1.44936	0.0211138	0.00596333	0.000125033
6.01667	2.09934	2.07681	2.07187	2.06291	2.00172	1.98653	2.08983	2.07087	2.14547	2.03334	2.00942	2.0268	1.8527	1.78987	1.83272	1.47429	1.43352	1.44171	0.00614	0.0057	0.00588	2.08267	0.0146436	2.01705	0.0404328	2.10206	0.0387738	2.02319	0.0123626	1.8251	0.0321012	1.44984	0.0215667	0.00590667	0.000221209
6.03333	2.09636	2.07931	2.07121	2.06666	1.99997	1.98737	2.09161	2.07025	2.1421	2.0327	2.00754	2.02837	1.85155	1.78909	1.83349	1.47475	1.43474	1.44237	0.00611	0.00587	0.0057	2.08229	0.0128377	2.018	0.0426091	2.10132	0.0368961	2.02287	0.0134515	1.82471	0.0321423	1.45062	0.0212426	0.00589333	0.000205994
6.05	2.09809	2.07967	2.07609	2.06689	2.00203	1.9867	2.09159	2.07374	2.14465	2.03414	2.0137	2.03175	1.85454	1.79257	1.83436	1.47245	1.43712	1.44264	0.00634	0.0058	0.00629	2.08462	0.0118048	2.01854	0.0425681	2.10333	0.0368832	2.02653	0.0111752	1.82716	0.0316067	1.45074	0.0190058	0.00614333	0.000298385
6.06667	2.0977	2.07772	2.06932	2.06592	2.00098	1.98801	2.08938	2.07434	2.13694	2.03566	2.00685	2.03062	1.85134	1.79143	1.83422	1.47371	1.43613	1.44287	0.00594	0.00603	0.00592	2.08158	0.0145784	2.0183	0.041744	2.10022	0.0326775	2.02438	0.0153863	1.82566	0.030858	1.4509	0.0200366	0.00596333	5.85947e-05
6.08333	2.10084	2.07712	2.07091	2.06577	2.00339	1.98044	2.09043	2.06963	2.14393	2.03355	2.00961	2.02725	1.85113	1.79185	1.83312	1.4753	1.4362	1.44283	0.006	0.006	0.00652	2.08296	0.0157956	2.01653	0.0441572	2.10133	0.0383305	2.02347	0.0124096	1.82537	0.030391	1.45144	0.0209247	0.00617333	0.000300222
6.1	2.10391	2.07985	2.07435	2.06666	2.00063	1.9856	2.09085	2.07283	2.13949	2.03471	2.00672	2.02549	1.8541	1.79411	1.83234	1.47635	1.43568	1.4428	0.00601	0.00588	0.00561	2.08604	0.0157211	2.01763	0.0431211	2.10106	0.0344822	2.02231	0.0142639	1.82685	0.0303695	1.45161	0.0217192	0.00583333	0.000204042
6.11667	2.09771	2.07418	2.07052	2.06951	1.99836	1.98643	2.08881	2.07264	2.14282	2.0345	2.00563	2.03006	1.85246	1.78912	1.83676	1.47646	1.43776	1.44451	0.00561	0.00545	0.00618	2.0808	0.0147555	2.0181	0.0449202	2.10142	0.0367509	2.0234	0.0155457	1.82611	0.0329849	1.45291	0.0206723	0.00574667	0.00038371
6.13333	2.09392	2.0721	2.07205	2.067	2.00066	1.98448	2.08927	2.07097	2.14575	2.03359	2.00629	2.03014	1.85305	1.79198	1.83614	1.47642	1.43773	1.44443	0.00607	0.00638	0.00623	2.07936	0.0126122	2.01738	0.0437271	2.102	0.0389806	2.02334	0.0148662	1.82706	0.031532	1.45286	0.0206767	0.00622667	0.000155027
6.15	2.09798	2.07469	2.0705	2.06497	2.00112	1.98545	2.08783	2.06833	2.14118	2.03207	2.00478	2.0318	1.85467	1.79593	1.8336	1.47841	1.43736	1.44545	0.00577	0.0061	0.00559	2.08106	0.014805	2.01718	0.0421224	2.09911	0.0377129	2.02288	0.0156785	1.82807	0.0297584	1.45374	0.0217444	0.00582	0.00025865
6.16667	2.09894	2.07451	2.07022	2.06849	2.00053	1.98392	2.08973	2.07057	2.13825	2.03183	2.00941	2.0261	1.85563	1.79113	1.83438	1.47859	1.43851	1.44557	0.00595	0.00599	0.00565	2.08122	0.0154923	2.01765	0.044808	2.09952	0.0348852	2.02245	0.0116479	1.82705	0.0328694	1.45422	0.0213954	0.00586333	0.000185831
6.18333	2.09812	2.07831	2.07325	2.06283	1.99775	1.98697	2.09285	2.07169	2.14118	2.0336	2.00391	2.02767	1.85574	1.79498	1.83932	1.47809	1.4384	1.44517	0.00598	0.00592	0.00575	2.08323	0.0131438	2.01585	0.0410413	2.10191	0.0356193	2.02173	0.015712	1.83001	0.031431	1.45389	0.0212323	0.00588333	0.000119304
6.2	2.09775	2.07437	2.07217	2.06453	1.99757	1.98389	2.0871	2.07098	2.14409	2.03268	2.00962	2.02645	1.85521	1.79509	1.83555	1.47858	1.44	1.44556	0.00618	0.00583	0.00569	2.08143	0.0141763	2.01533	0.043154	2.10072	0.0384118	2.02292	0.0119291	1.82862	0.0306538	1.45471	0.0208553	0.0059	0.000252389
6.21667	2.09581	2.07833	2.0678	2.06402	2.00137	1.98341	2.08941	2.07109	2.1443	2.03424	2.00821	2.03054	1.85621	1.79635	1.83361	1.47922	1.4387	1.44598	0.00583	0.00602	0.00596	2.08065	0.014148	2.01627	0.0423193	2.1016	0.0380969	2.02433	0.0140824	1.82872	0.0302277	1.45463	0.0216016	0.00593667	9.71253e-05
6.23333	2.09101	2.07488	2.07091	2.06225	1.99536	1.98848	2.09215	2.06779	2.13741	2.03269	2.0057	2.02697	1.85485	1.79393	1.83332	1.48006	1.43825	1.44753	0.00548	0.00619	0.00597	2.07893	0.0106454	2.01536	0.0407505	2.09912	0.035329	2.02179	0.014222	1.82737	0.0308933	1.45528	0.021956	0.00588	0.000363456
6.25	2.09407	2.0757	2.07094	2.06782	1.99968	1.98145	2.08528	2.07233	2.14329	2.03221	2.00949	2.03219	1.85374	1.78948	1.8371	1.48188	1.43964	1.44977	0.00606	0.00613	0.00542	2.08024	0.0122141	2.01632	0.045525	2.1003	0.0377893	2.02463	0.0131116	1.82677	0.0333514	1.4571	0.0220525	0.00587	0.00039128
6.26667	2.09705	2.07307	2.07021	2.06782	2.00175	1.98662	2.08665	2.06524	2.14118	2.03537	2.00875	2.02815	1.85671	1.79467	1.83686	1.47957	1.4415	1.44691	0.00575	0.00619	0.00622	2.08011	0.01474	2.01873	0.043181	2.09769	0.0391552	2.02409	0.0137666	1.82941	0.0316833	1.45599	0.0205964	0.00605333	0.000263122
6.28333	2.09669	2.07324	2.0696	2.06845	2.00253	1.98222	2.08995	2.06832	2.1385	2.0336	2.00804	2.02691	1.85709	1.7957	1.83479	1.48138	1.44189	1.44818	0.00587	0.00599	0.00609	2.07984	0.0147027	2.01773	0.0450806	2.09892	0.0359402	2.02285	0.0132549	1.82919	0.0310753	1.45715	0.0212182	0.00598333	0.000110151
6.3	2.09209	2.07525	2.07454	2.0655	1.99868	1.98364	2.08943	2.07237	2.14055	2.03331	2.00852	2.03126	1.85686	1.7982	1.83682	1.47945	1.44285	1.44949	0.00594	0.0055	0.00573	2.08063	0.00993388	2.01594	0.043574	2.10078	0.0354796	2.02436	0.013759	1.83063	0.0298164	1.45726	0.0194989	0.00572333	0.000220076
6.31667	2.09609	2.07074	2.06925	2.06744	1.99933	1.9841	2.087	2.07076	2.13829	2.03006	2.00699	2.02784	1.85705	1.79802	1.83904	1.48215	1.44229	1.44995	0.00591	0.0061	0.00536	2.07869	0.0150844	2.01696	0.0443781	2.09868	0.0352484	2.02163	0.0127271	1.83137	0.0302532	1.45813	0.0211516	0.00579	0.000384318
6.33333	2.09157	2.07396	2.06572	2.06524	1.99768	1.98353	2.087	2.07293	2.14314	2.0306	2.00728	2.02588	1.85256	1.7963	1.83697	1.48192	1.44237	1.44891	0.00603	0.00576	0.00628	2.07708	0.013205	2.01548	0.0436675	2.10102	0.0371464	2.02125	0.0123292	1.82861	0.0290468	1.45773	0.0212	0.00602333	0.000260064
6.35	2.09402	2.07438	2.07045	2.06552	1.99591	1.98193	2.08683	2.06977	2.14088	2.03163	2.00889	2.02644	1.85665	1.80009	1.83718	1.48193	1.44289	1.44996	0.00544	0.00568	0.00617	2.07962	0.0126275	2.01445	0.044774	2.09916	0.0371238	2.02232	0.0119167	1.83131	0.0287338	1.45826	0.0208014	0.00576333	0.000372066
6.36667	2.09139	2.07397	2.06705	2.06277	1.99958	1.98088	2.08899	2.07109	2.13966	2.03149	2.00687	2.02656	1.85988	1.79804	1.8348	1.4841	1.44268	1.45033	0.00604	0.00625	0.00552	2.07747	0.0125418	2.01441	0.042912	2.09991	0.0355661	2.02164	0.0130265	1.83091	0.0311033	1.45904	0.0220399	0.00593667	0.00037581
6.38333	2.09397	2.07856	2.07005	2.06172	1.99461	1.98561	2.08594	2.06999	2.13954	2.03221	2.00426	2.02449	1.85882	1.7987	1.83889	1.48394	1.44254	1.45076	0.00599	0.00631	0.00628	2.08086	0.0121247	2.01398	0.0415882	2.09849	0.0364339	2.02032	0.0144341	1.83214	0.0306237	1.45908	0.0219182	0.00619333	0.00017673
6.4	2.0918	2.07515	2.06918	2.06086	2.00372	1.98141	2.08747	2.06748	2.13803	2.03122	2.00697	2.0271	1.85959	1.79792	1.83885	1.48373	1.44459	1.45093	0.00609	0.0062	0.0056	2.07871	0.0117227	2.01533	0.0409777	2.09766	0.0363621	2.02176	0.012976	1.83212	0.031381	1.45975	0.0210078	0.00596333	0.000319427
6.41667	2.09822	2.07633	2.06812	2.06326	1.99479	1.98469	2.08743	2.0742	2.1371	2.03453	2.00832	2.02691	1.86013	1.79963	1.83918	1.48439	1.44542	1.45047	0.0059	0.00601	0.0056	2.08089	0.0155595	2.01425	0.0427461	2.09958	0.0331626	2.02325	0.0134822	1.83298	0.0307228	1.46009	0.0211925	0.00583667	0.000212211
6.43333	2.09385	2.07167	2.06644	2.05947	1.99552	1.98062	2.08776	2.07561	2.1395	2.03543	2.00081	2.02697	1.85817	1.80199	1.83697	1.4873	1.44591	1.45009	0.00583	0.00556	0.00601	2.07732	0.0145523	2.01187	0.0418906	2.10096	0.0339278	2.02107	0.0180484	1.83238	0.0283703	1.4611	0.0227859	0.0058	0.000226495
6.45	2.09464	2.07317	2.06283	2.06287	1.9936	1.98301	2.08865	2.07029	2.13563	2.03092	2.00498	2.02582	1.85876	1.79727	1.83764	1.48504	1.44549	1.45183	0.00578	0.00621	0.00582	2.07688	0.0162263	2.01316	0.0433745	2.09819	0.0336985	2.02057	0.0137429	1.83122	0.0312432	1.46079	0.0212419	0.00593667	0.000237557
6.46667	2.09578	2.07241	2.06625	2.06029	1.99823	1.98446	2.08608	2.06905	2.13824	2.0347	2.00582	2.02408	1.85941	1.79902	1.84018	1.48491	1.44639	1.45186	0.00587	0.00574	0.00578	2.07815	0.0155784	2.01433	0.0403965	2.09779	0.0360508	2.02153	0.0146075	1.83287	0.0308515	1.46105	0.0208407	0.00579667	6.65833e-05
6.48333	2.0934	2.07272	2.06663	2.06215	1.99682	1.98486	2.08836	2.06747	2.13716	2.03116	2.00772	2.02504	1.859	1.79858	1.83807	1.48598	1.4453	1.45424	0.00599	0.00588	0.00536	2.07758	0.014032	2.01461	0.0416029	2.09766	0.0357643	2.02131	0.0121578	1.83188	0.0306814	1.46184	0.0213784	0.00574333	0.000336502
6.5	2.09429	2.07171	2.06708	2.0644	1.99777	1.9819	2.08663	2.07182	2.13672	2.03146	2.00781	2.02451	1.8584	1.80059	1.83964	1.48553	1.44659	1.45306	0.00551	0.00616	0.00592	2.07769	0.0145584	2.01469	0.0437753	2.09839	0.0340107	2.02126	0.0121553	1.83288	0.0294925	1.46173	0.0208666	0.00586333	0.000328684
6.51667	2.09198	2.06801	2.06709	2.06262	2.00033	1.98228	2.08709	2.06958	2.13581	2.03293	2.00833	2.02765	1.85907	1.80167	1.83929	1.4853	1.44834	1.45276	0.00617	0.00586	0.00582	2.07569	0.0141122	2.01508	0.0421512	2.09749	0.0343187	2.02297	0.0129506	1.83334	0.0291584	1.46213	0.0201843	0.00595	0.000191572
6.53333	2.09499	2.07238	2.06484	2.06508	1.99472	1.97996	2.097	2.06745	2.14135	2.02942	2.00692	2.02569	1.8585	1.80118	1.84139	1.48611	1.44576	1.45281	0.00614	0.00597	0.00681	2.0774	0.0156902	2.01325	0.0454859	2.10193	0.0371962	2.02068	0.0120587	1.83369	0.0294256	1.46156	0.0215512	0.00630667	0.00044411
6.55	2.09103	2.06791	2.0665	2.06258	1.99733	1.98158	2.08421	2.06542	2.13981	2.03456	2.01059	2.02746	1.86072	1.79831	1.84096	1.48604	1.44891	1.45515	0.00599	0.00587	0.00616	2.07515	0.0137734	2.01383	0.0429469	2.09648	0.0386831	2.0242	0.0123124	1.83333	0.0318969	1.46337	0.019882	0.00600667	0.000145717
6.56667	2.09177	2.07028	2.06439	2.0626	1.99599	1.98212	2.08826	2.07084	2.13469	2.03219	2.00555	2.0263	1.86089	1.79789	1.84114	1.48964	1.4498	1.45397	0.00612	0.00603	0.00624	2.07548	0.0144117	2.01357	0.0430238	2.09793	0.0330051	2.02135	0.0139937	1.83331	0.0322222	1.46447	0.0218973	0.00613	0.000105357
6.58333	2.09724	2.07219	2.06538	2.06141	2.00302	1.9852	2.0869	2.06767	2.13683	2.03209	2.00206	2.02781	1.8649	1.80218	1.83807	1.48714	1.44792	1.4545	0.00616	0.00601	0.00616	2.07827	0.0167777	2.01654	0.0398642	2.09713	0.0356976	2.02065	0.0162439	1.83505	0.0314689	1.46319	0.0210035	0.00611	8.66025e-05
6.6	2.09187	2.07224	2.06212	2.05966	1.99793	1.98001	2.08507	2.07031	2.13494	2.03522	2.00683	2.02386	1.86627	1.79978	1.84077	1.49021	1.44867	1.45531	0.00636	0.00582	0.00557	2.07541	0.0151262	2.01253	0.0417848	2.09677	0.0338672	2.02197	0.0142891	1.83561	0.0335444	1.46473	0.0223147	0.00591667	0.000403774
6.61667	2.09385	2.07187	2.06412	2.06223	1.99637	1.97997	2.08622	2.06641	2.13629	2.03051	2.00557	2.02353	1.86232	1.79967	1.84111	1.49248	1.44878	1.45527	0.00613	0.00609	0.00578	2.07661	0.0154221	2.01286	0.0435377	2.09631	0.0360154	2.01987	0.0128665	1.83437	0.0318647	1.46551	0.023581	0.006	0.000191572
6.63333	2.09248	2.0714	2.06293	2.06142	1.99957	1.97877	2.08502	2.06748	2.13285	2.02839	2.00225	2.0292	1.86087	1.80358	1.8412	1.49095	1.45053	1.45711	0.00599	0.00609	0.00634	2.0756	0.0152168	2.01325	0.0429905	2.09512	0.0338344	2.01995	0.0153311	1.83522	0.0291099	1.4662	0.021688	0.00614	0.000180278
6.65	2.09272	2.07005	2.06337	2.06297	1.99571	1.97557	2.08749	2.06278	2.13323	2.03185	2.00955	2.02375	1.86085	1.80343	1.84268	1.49027	1.44931	1.45749	0.0062	0.00562	0.00563	2.07538	0.0153838	2.01142	0.0457681	2.0945	0.0357443	2.02172	0.0112882	1.83565	0.0293478	1.46569	0.0216763	0.00581667	0.000332014
6.66667	2.09217	2.06609	2.06508	2.06426	1.99932	1.98008	2.08282	2.06567	2.13727	2.02995	2.00504	2.02612	1.86033	1.80063	1.84098	1.4888	1.4485	1.45695	0.00548	0.00626	0.00522	2.07445	0.0153572	2.01455	0.0441091	2.09525	0.0373842	2.02037	0.0134136	1.83398	0.0304594	1.46475	0.0212521	0.00565333	0.000541233
6.68333	2.0932	2.06982	2.06368	2.05945	1.99736	1.9802	2.08604	2.0692	2.1329	2.03162	2.00749	2.02609	1.86563	1.80434	1.84314	1.49322	1.45053	1.45797	0.00632	0.00601	0.00596	2.07557	0.0155764	2.01234	0.0416937	2.09605	0.0330079	2.02173	0.0126412	1.8377	0.0310046	1.46724	0.0228048	0.00609667	0.000195021
6.7	2.09252	2.07155	2.06466	2.05969	1.99594	1.97874	2.08567	2.0678	2.13511	2.02807	2.00495	2.02645	1.85886	1.79936	1.84236	1.49119	1.45086	1.4556	0.00549	0.00585	0.00587	2.07624	0.0145109	2.01146	0.0426474	2.09619	0.0348671	2.01982	0.0129061	1.83353	0.0307178	1.46588	0.022044	0.00573667	0.000213854
6.71667	2.08969	2.07152	2.0634	2.05535	1.99975	1.98235	2.08508	2.06891	2.13449	2.03131	2.00278	2.02414	1.86309	1.80203	1.84486	1.49498	1.45259	1.45675	0.00609	0.00581	0.00541	2.07487	0.0134613	2.01248	0.0381294	2.09616	0.0341652	2.01941	0.0148415	1.83666	0.031345	1.46811	0.0233658	0.00577	0.00034176
6.73333	2.09162	2.07191	2.06446	2.0606	1.99412	1.98102	2.08898	2.06673	2.13153	2.02784	2.00428	2.02341	1.86246	1.80241	1.84059	1.49076	1.45136	1.45596	0.0065	0.00602	0.00586	2.076	0.0140336	2.01191	0.0426696	2.09575	0.0329257	2.01851	0.012521	1.83515	0.0303919	1.46603	0.0215428	0.00612667	0.000333067
6.75	2.091	2.06804	2.0669	2.05747	1.99529	1.98128	2.08589	2.06595	2.1355	2.03413	2.00579	2.0268	1.86522	1.8	1.84254	1.49442	1.45234	1.4587	0.00625	0.00591	0.0059	2.07531	0.013597	2.01135	0.0405536	2.09578	0.0358142	2.02224	0.01471	1.83592	0.0331101	1.46849	0.0226829	0.00602	0.000199249
6.76667	2.09334	2.06729	2.06144	2.05643	1.99754	1.98077	2.08438	2.06513	2.13517	2.03149	2.00278	2.02591	1.86517	1.8033	1.84082	1.4944	1.45322	1.45886	0.00611	0.00596	0.00565	2.07402	0.0169825	2.01158	0.039736	2.09489	0.0361842	2.02006	0.0152228	1.83643	0.0311677	1.46883	0.022326	0.00590667	0.000234592
6.78333	2.09023	2.06604	2.06341	2.06005	1.99459	1.97761	2.0857	2.07083	2.12991	2.03137	2.00442	2.02543	1.86284	1.80224	1.84271	1.49427	1.45294	1.4588	0.00599	0.006	0.00544	2.07323	0.0147839	2.01075	0.043531	2.09548	0.0307302	2.02041	0.0141598	1.83593	0.0308637	1.46867	0.022363	0.00581	0.000320468
6.8	2.08993	2.06997	2.06336	2.0577	1.99949	1.98016	2.0836	2.0665	2.13368	2.03129	2.00346	2.02609	1.86475	1.80374	1.84267	1.49387	1.45575	1.4596	0.00577	0.00616	0.00578	2.07442	0.0138327	2.01245	0.0403619	2.09459	0.0349132	2.02028	0.0147968	1.83705	0.0308904	1.46974	0.0209857	0.00590333	0.000222336
6.81667	2.09071	2.0689	2.06426	2.05781	1.99016	1.98209	2.08417	2.07006	2.13703	2.03084	2.00684	2.02295	1.86378	1.80428	1.84197	1.49526	1.4537	1.45832	0.00591	0.00584	0.00603	2.07462	0.0141233	2.01002	0.0415836	2.09709	0.035304	2.02021	0.0122324	1.83668	0.0301011	1.46909	0.0227784	0.00592667	9.60902e-05
6.83333	2.0897	2.06834	2.06412	2.0589	1.99646	1.97914	2.07973	2.06773	2.13669	2.03195	2.0039	2.02216	1.8653	1.80223	1.84549	1.49384	1.45323	1.46098	0.00547	0.00593	0.00572	2.07405	0.0137137	2.0115	0.0419531	2.09472	0.0368418	2.01934	0.0142365	1.83767	0.0322534	1.46935	0.02156	0.00570667	0.00023029
6.85	2.08928	2.06844	2.06414	2.05391	1.99542	1.98028	2.08642	2.06502	2.13217	2.03023	2.00536	2.02288	1.86188	1.80187	1.8459	1.49297	1.45403	1.46073	0.00581	0.00624	0.00622	2.07395	0.0134463	2.00987	0.0388838	2.09454	0.0343029	2.01949	0.0127769	1.83655	0.0310784	1.46924	0.0208192	0.00609	0.000242693
6.86667	2.08685	2.06869	2.06455	2.05478	1.99821	1.97979	2.08283	2.06442	2.13419	2.02671	2.00384	2.02389	1.86333	1.80336	1.84614	1.49438	1.45476	1.46064	0.00601	0.00548	0.00611	2.07336	0.0118618	2.01093	0.0390789	2.09381	0.0361585	2.01815	0.0124699	1.83761	0.0308816	1.46993	0.0213803	0.00586667	0.000338575
6.88333	2.08535	2.06673	2.06298	2.05755	1.99447	1.97939	2.08078	2.06377	2.13195	2.0273	2.00352	2.02797	1.86393	1.80324	1.84497	1.49671	1.45649	1.46039	0.00652	0.00573	0.00602	2.07169	0.0119804	2.01047	0.0414638	2.09217	0.0354876	2.0196	0.0139268	1.83738	0.0310488	1.4712	0.0221811	0.00609	0.000399625
6.9	2.0892	2.06901	2.06333	2.05893	1.99413	1.97952	2.08595	2.06595	2.13327	2.02846	2.00476	2.02441	1.86725	1.80347	1.84223	1.49662	1.45405	1.4615	0.00585	0.00615	0.00608	2.07385	0.0135963	2.01086	0.0422659	2.09506	0.0345716	2.01921	0.0126768	1.83765	0.0321357	1.47072	0.0227344	0.00602667	0.00015695
6.91667	2.09062	2.06652	2.05918	2.05746	1.99633	1.97827	2.07879	2.06611	2.13259	2.02609	2.00344	2.0259	1.86539	1.80237	1.84459	1.49731	1.45421	1.46135	0.00605	0.00627	0.00591	2.07211	0.0164477	2.01069	0.0415012	2.0925	0.0352959	2.01848	0.0130225	1.83745	0.032111	1.47096	0.0231002	0.00607667	0.000181475
6.93333	2.09004	2.06689	2.06312	2.05618	1.99028	1.97955	2.08437	2.06452	2.13176	2.02611	2.00097	2.02391	1.86687	1.80191	1.84594	1.49786	1.45558	1.46204	0.00602	0.00624	0.00578	2.07335	0.0145764	2.00867	0.0414932	2.09355	0.0345472	2.017	0.013923	1.83824	0.0331575	1.47183	0.0227757	0.00601333	0.000230072
6.95	2.09035	2.06257	2.06225	2.06184	1.99386	1.97594	2.08494	2.06739	2.12786	2.0281	2.00293	2.02482	1.8674	1.80223	1.84817	1.49768	1.45637	1.46068	0.0065	0.00621	0.0058	2.07172	0.016132	2.01055	0.045316	2.0934	0.0311093	2.01862	0.0136837	1.83927	0.0334848	1.47158	0.0227086	0.00617	0.00035171
6.96667	2.08824	2.06623	2.0606	2.05753	1.99148	1.97401	2.08342	2.06492	2.12932	2.02363	2.00361	2.02394	1.86507	1.8045	1.84705	1.49808	1.45656	1.46247	0.00598	0.00568	0.0061	2.07169	0.0146065	2.00767	0.0440519	2.09255	0.0331573	2.01706	0.0116491	1.83887	0.0311018	1.47237	0.0224607	0.00592	0.000216333
6.98333	2.09318	2.06493	2.05988	2.05795	1.9925	1.97801	2.08364	2.06418	2.13202	2.02612	2.00392	2.02282	1.86703	1.80664	1.84712	1.49872	1.45604	1.46247	0.00599	0.00561	0.00579	2.07266	0.0179465	2.00949	0.0425912	2.09328	0.0349323	2.01762	0.0119787	1.84026	0.0307733	1.47241	0.0230108	0.00579667	0.000190088
7	2.08914	2.07057	2.06523	2.05714	1.99334	1.9778	2.08231	2.06675	2.12969	2.0289	2.00024	2.02119	1.86558	1.80445	1.84614	1.49876	1.45813	1.46117	0.00579	0.00588	0.00543	2.07498	0.0125502	2.00943	0.0420451	2.09292	0.0327832	2.01678	0.0148309	1.83872	0.0312326	1.47269	0.0226313	0.0057	0.000238118
7.01667	2.08581	2.06405	2.06399	2.05482	1.99601	1.97745	2.07952	2.06238	2.12959	2.0277	2.00285	2.02563	1.86827	1.8058	1.84541	1.5004	1.4576	1.4615	0.00607	0.00582	0.00582	2.07128	0.0125805	2.00943	0.0403923	2.0905	0.0349237	2.01873	0.0137885	1.83983	0.031607	1.47317	0.0236652	0.00590333	0.000144338
7.03333	2.0852	2.06845	2.06063	2.05542	1.99266	1.97755	2.08107	2.0613	2.13372	2.02585	2.00254	2.02259	1.86408	1.80592	1.84604	1.49993	1.45793	1.46314	0.00581	0.006	0.00541	2.07143	0.0125526	2.00854	0.0412934	2.09203	0.0374333	2.01699	0.0126226	1.83868	0.0297703	1.47367	0.0228934	0.00574	0.000301164
7.05	2.08846	2.06626	2.0616	2.0593	1.99701	1.97779	2.08026	2.06629	2.13127	2.03019	2.00426	2.02194	1.86417	1.80837	1.8427	1.49793	1.45779	1.46375	0.00607	0.00586	0.00575	2.07211	0.0143528	2.01137	0.0426093	2.09261	0.0342042	2.0188	0.0132477	1.83841	0.0281459	1.47316	0.0216603	0.00589333	0.000162583
7.06667	2.0895	2.06704	2.06174	2.05542	1.99066	1.97572	2.07769	2.06589	2.13223	2.02425	2.00381	2.02352	1.86548	1.80398	1.84266	1.50219	1.4584	1.46248	0.006	0.00588	0.00575	2.07276	0.0147375	2.00727	0.0423658	2.09194	0.0353903	2.01719	0.0115961	1.83737	0.031089	1.47436	0.0241905	0.00587667	0.000125033
7.08333	2.08978	2.06835	2.06003	2.05205	1.99567	1.97867	2.08154	2.06749	2.13066	2.02695	2.00425	2.02512	1.86561	1.80894	1.84951	1.50019	1.45549	1.46383	0.00621	0.00558	0.00584	2.07272	0.0153489	2.0088	0.0384108	2.09323	0.0331678	2.01877	0.0126108	1.84135	0.0292022	1.47317	0.0237687	0.00587667	0.000316596
7.1	2.08886	2.06803	2.06129	2.05669	1.99095	1.97464	2.08126	2.0639	2.13245	2.0227	2.00137	2.02308	1.86894	1.80826	1.84876	1.50087	1.45934	1.46349	0.00576	0.00619	0.006	2.07273	0.0143726	2.00743	0.0434357	2.09254	0.0356391	2.01572	0.012426	1.84199	0.0309018	1.47457	0.0228737	0.00598333	0.000215484
7.11667	2.08592	2.0665	2.05902	2.05435	1.99231	1.97495	2.07815	2.06004	2.12709	2.026	2.00445	2.02216	1.86905	1.80654	1.84709	1.50067	1.4598	1.46448	0.00607	0.00654	0.00613	2.07048	0.0138846	2.0072	0.0417426	2.08843	0.0346862	2.01754	0.0114949	1.84089	0.0317124	1.47498	0.022368	0.00624667	0.000255799
7.13333	2.08562	2.06691	2.06134	2.05354	1.99188	1.97723	2.08302	2.06388	2.1302	2.02425	2.00449	2.02164	1.86886	1.80665	1.84494	1.50073	1.4607	1.46504	0.00603	0.00571	0.00564	2.07129	0.0127188	2.00755	0.0404965	2.09237	0.0341336	2.01679	0.0107346	1.84015	0.0313804	1.47549	0.0219659	0.00579333	0.000207926
7.15	2.08628	2.06537	2.05801	2.05831	1.9872	1.97475	2.08204	2.06503	2.12697	2.02632	2.00167	2.02344	1.86466	1.80681	1.84834	1.50335	1.46075	1.46497	0.00581	0.00617	0.00591	2.06989	0.0146662	2.00675	0.0450812	2.09135	0.0320016	2.01714	0.0134774	1.83994	0.0298265	1.47636	0.0234719	0.00596333	0.000185831
7.16667	2.08894	2.06534	2.05937	2.05571	1.98996	1.97394	2.07883	2.06294	2.12779	2.02705	2.00238	2.02202	1.86628	1.80901	1.84674	1.5005	1.46063	1.46443	0.00561	0.00599	0.0063	2.07122	0.0156364	2.00654	0.0433321	2.08985	0.0338011	2.01715	0.0130361	1.84068	0.0291125	1.47519	0.0220042	0.00596667	0.000345591
7.18333	2.08348	2.06438	2.05949	2.05625	1.99402	1.97748	2.07936	2.06298	2.12811	2.02111	2.00335	2.02536	1.86346	1.80314	1.84705	1.50209	1.45991	1.46571	0.00598	0.00569	0.00591	2.06912	0.012677	2.00925	0.0415348	2.09015	0.0338792	2.01661	0.0116756	1.83788	0.0311873	1.4759	0.022863	0.00586	0.000151327
7.2	2.08257	2.06482	2.06022	2.05541	1.98885	1.97957	2.07722	2.06514	2.13001	2.02765	2.00379	2.01958	1.86441	1.80389	1.84843	1.50209	1.46081	1.465	0.00579	0.00611	0.006	2.0692	0.0118022	2.00794	0.0413684	2.09079	0.0344984	2.01701	0.0121364	1.83891	0.031363	1.47597	0.0227203	0.00596667	0.000162583
7.21667	2.08467	2.06312	2.0602	2.0572	1.99036	1.97907	2.07965	2.06461	2.13097	2.03094	1.99772	2.02018	1.86948	1.80669	1.85065	1.50307	1.46018	1.46469	0.00562	0.0059	0.00621	2.06933	0.0133648	2.00888	0.0422282	2.09174	0.0347937	2.01628	0.0169499	1.84227	0.0322222	1.47598	0.0235688	0.00591	0.000295127
7.23333	2.08904	2.06274	2.05645	2.05255	1.99086	1.97532	2.08272	2.06237	2.12869	2.02032	2.00307	2.02367	1.86699	1.8117	1.84608	1.50287	1.46238	1.46607	0.0058	0.00631	0.00586	2.06941	0.0172885	2.00624	0.0408485	2.09126	0.0339748	2.01569	0.011054	1.84159	0.0279171	1.47711	0.0223879	0.00599	0.000278747
7.25	2.08671	2.06096	2.05894	2.05794	1.98978	1.97755	2.08293	2.06244	2.127	2.02646	2.00022	2.02231	1.87102	1.80742	1.84524	1.5047	1.46148	1.46607	0.00583	0.00607	0.00629	2.06887	0.0154829	2.00842	0.0433165	2.09079	0.0329899	2.01633	0.0141051	1.84123	0.0319894	1.47742	0.0237393	0.00606333	0.000230072
7.26667	2.0838	2.0647	2.05933	2.05572	1.99105	1.9757	2.07872	2.06281	2.1257	2.02843	2.00301	2.02061	1.87013	1.80882	1.84519	1.50342	1.46243	1.46668	0.00585	0.0059	0.00543	2.06928	0.012861	2.00749	0.0424677	2.08908	0.0326991	2.01735	0.0130198	1.84138	0.0308321	1.47751	0.0225391	0.00572667	0.000258134
7.28333	2.08188	2.06076	2.05603	2.05267	1.98898	1.9758	2.07657	2.06622	2.12858	2.02436	2.00107	2.02246	1.87114	1.80818	1.8484	1.50367	1.46237	1.46446	0.00627	0.00544	0.00624	2.06622	0.0137638	2.00582	0.0411078	2.09046	0.0334189	2.01596	0.0129329	1.84257	0.0318819	1.47683	0.0232647	0.00598333	0.000470779
7.3	2.0839	2.06201	2.06273	2.0547	1.99171	1.97856	2.07519	2.05935	2.12706	2.02153	2.00195	2.0201	1.86889	1.80722	1.84886	1.5037	1.46283	1.46928	0.00568	0.00579	0.00602	2.06955	0.0124356	2.00832	0.040698	2.0872	0.0354167	2.01453	0.0109152	1.84166	0.0314597	1.4786	0.0219723	0.00583	0.000173494
7.31667	2.08615	2.06118	2.05944	2.05293	1.98735	1.97778	2.07834	2.06136	2.12808	2.02822	1.99858	2.02243	1.87025	1.81003	1.84798	1.50725	1.46249	1.46656	0.00633	0.0058	0.00628	2.06892	0.0149441	2.00602	0.0409061	2.08926	0.0346745	2.01641	0.0157103	1.84275	0.0304483	1.47877	0.0247511	0.00613667	0.000292632
7.33333	2.08394	2.06369	2.05372	2.05423	1.98899	1.97338	2.08105	2.058	2.12459	2.02415	1.99785	2.02526	1.87059	1.80675	1.84922	1.50577	1.46184	1.46572	0.00608	0.00624	0.00597	2.06712	0.0153987	2.00553	0.0428887	2.08788	0.0338163	2.01575	0.0155147	1.84219	0.032496	1.47778	0.0243204	0.00609667	0.000135769
7.35	2.0857	2.06576	2.05619	2.05063	1.988	1.97474	2.07675	2.06047	2.1324	2.02289	1.99961	2.01974	1.86823	1.81146	1.84693	1.50797	1.464	1.46883	0.00609	0.00601	0.00581	2.06922	0.0150556	2.00446	0.0405332	2.08987	0.037718	2.01408	0.01263	1.84221	0.0286782	1.48027	0.024113	0.00597	0.000144222
7.36667	2.08197	2.06006	2.05789	2.05346	1.99001	1.97488	2.07821	2.05975	2.12562	2.02164	1.99599	2.02001	1.86822	1.80942	1.84948	1.50691	1.46208	1.46985	0.00606	0.00599	0.00572	2.06664	0.0133204	2.00612	0.0416926	2.08786	0.0339788	2.01255	0.0143616	1.84237	0.0300373	1.47961	0.0239567	0.00592333	0.000179536
7.38333	2.08195	2.06354	2.06103	2.05085	1.99053	1.9734	2.07594	2.06209	2.12523	2.02314	1.99677	2.02041	1.8679	1.8085	1.84885	1.5042	1.4656	1.46669	0.00616	0.00572	0.00591	2.06884	0.0114227	2.00493	0.0406826	2.08775	0.0331863	2.01344	0.014501	1.84175	0.0303298	1.47883	0.0219778	0.00593	0.000220681
7.4	2.08655	2.05955	2.06033	2.05127	1.98966	1.97625	2.08062	2.06127	2.1274	2.02624	2.00098	2.02292	1.86742	1.80851	1.8465	1.50464	1.46439	1.46896	0.00606	0.00572	0.00592	2.06881	0.0153682	2.00573	0.0400075	2.08976	0.0339999	2.01671	0.0137262	1.84081	0.0298643	1.47933	0.0220379	0.0059	0.00017088
7.41667	2.08216	2.06148	2.05532	2.05219	1.98545	1.97105	2.07656	2.06053	2.13356	2.02068	1.99762	2.02189	1.86993	1.80974	1.85151	1.5059	1.46286	1.46713	0.00593	0.00566	0.00601	2.06632	0.0140594	2.0029	0.0432922	2.09022	0.0383826	2.0134	0.0136764	1.84373	0.0308406	1.47863	0.0237128	0.00586667	0.000183394
7.43333	2.08472	2.0627	2.05592	2.05013	1.98478	1.9742	2.0771	2.06046	2.12664	2.02808	1.9984	2.02092	1.87124	1.80906	1.85491	1.50641	1.46449	1.46924	0.00592	0.00592	0.0054	2.06778	0.0150571	2.00304	0.0411257	2.08807	0.034426	2.0158	0.0154883	1.84507	0.0322367	1.48005	0.0229545	0.00574667	0.000300222
7.45	2.07724	2.0672	2.05714	2.05412	1.98833	1.97033	2.07559	2.05773	2.12619	2.02328	2.00359	2.01596	1.86992	1.811	1.84997	1.50549	1.46451	1.46812	0.00604	0.00576	0.00595	2.06719	0.01005	2.00426	0.044108	2.0865	0.0355108	2.01428	0.00995235	1.84363	0.0299673	1.47937	0.0226896	0.00591667	0.000142945
7.46667	2.08317	2.06354	2.05802	2.05281	1.98956	1.97351	2.07769	2.05967	2.12728	2.023	2.00334	2.01985	1.87156	1.81012	1.84906	1.50696	1.46577	1.46975	0.00578	0.006	0.0062	2.06824	0.0132182	2.00529	0.0419258	2.08821	0.0350119	2.0154	0.0105595	1.84358	0.0310844	1.48083	0.0227195	0.00599333	0.000210079
7.48333	2.08471	2.05953	2.05582	2.05237	1.9892	1.97529	2.07655	2.06122	2.12563	2.02434	1.99912	2.01818	1.86919	1.81144	1.84942	1.50788	1.46841	1.47128	0.00616	0.00613	0.00628	2.06669	0.0157185	2.00562	0.0410797	2.0878	0.0336465	2.01388	0.0131484	1.84335	0.0293496	1.48252	0.0220064	0.00619	7.93725e-05
7.5	2.08446	2.06103	2.05347	2.04768	1.98873	1.97088	2.07655	2.0602	2.12312	2.02101	1.99801	2.01997	1.86925	1.80913	1.84905	1.50718	1.46508	1.47098	0.0059	0.00651	0.00596	2.06632	0.0161581	2.00243	0.0401911	2.08662	0.0326471	2.013	0.0129892	1.84248	0.0305943	1.48108	0.022795	0.00612333	0.000336204
7.51667	2.08324	2.05982	2.05649	2.05291	1.99177	1.97097	2.07462	2.05941	2.1261	2.02524	2.00124	2.01654	1.86897	1.80876	1.8491	1.50866	1.46727	1.46938	0.00645	0.00617	0.00598	2.06652	0.0145782	2.00522	0.0425928	2.08671	0.0349502	2.01434	0.0121503	1.84228	0.0306795	1.48177	0.0233113	0.0062	0.000236432
7.53333	2.08139	2.0605	2.05468	2.05279	1.9859	1.9762	2.07824	2.05926	2.12545	2.02482	1.99894	2.01193	1.87256	1.80764	1.84809	1.50719	1.4674	1.47271	0.00621	0.00581	0.00586	2.06552	0.0140457	2.00496	0.0417021	2.08765	0.0340836	2.0119	0.01294	1.84276	0.0327862	1.48243	0.0216037	0.00596	0.000217945
7.55	2.08026	2.05954	2.05365	2.05133	1.99127	1.97048	2.07332	2.06006	2.12386	2.02146	1.99586	2.02145	1.86917	1.81123	1.84888	1.50896	1.46726	1.46985	0.00596	0.00595	0.00572	2.06448	0.0139768	2.00436	0.0419844	2.08575	0.0336664	2.01292	0.0147773	1.84309	0.0294003	1.48202	0.0233638	0.00587667	0.000135769
7.56667	2.08423	2.06046	2.05402	2.04857	1.9876	1.97049	2.07517	2.0595	2.12595	2.02349	1.99771	2.019	1.86926	1.81128	1.85085	1.509	1.46544	1.47262	0.00532	0.00621	0.0063	2.06624	0.0159119	2.00222	0.0410418	2.08687	0.0347365	2.0134	0.0137721	1.8438	0.0296265	1.48235	0.0233543	0.00594333	0.000541695
7.58333	2.07815	2.0631	2.05548	2.04795	1.98934	1.97189	2.07236	2.0571	2.12386	2.01802	1.99978	2.01824	1.86985	1.81248	1.85032	1.50963	1.46786	1.47166	0.00598	0.006	0.00574	2.06558	0.0115361	2.00306	0.0398429	2.08444	0.034981	2.01201	0.0105949	1.84422	0.0291679	1.48305	0.0230972	0.00590667	0.000144684
7.6	2.08344	2.05735	2.05289	2.05027	1.98839	1.97214	2.07378	2.05788	2.12678	2.02206	1.99851	2.01795	1.87219	1.80995	1.85376	1.50904	1.46783	1.47351	0.00601	0.00584	0.00546	2.06456	0.0165019	2.0036	0.041226	2.08615	0.0360764	2.01284	0.0125791	1.8453	0.0319708	1.48346	0.0223342	0.00577	0.000281603
7.61667	2.07723	2.0622	2.05244	2.05043	1.98777	1.9709	2.0768	2.05626	2.12523	2.02101	1.99801	2.01744	1.86754	1.80943	1.84593	1.51004	1.46681	1.47233	0.00603	0.00591	0.00613	2.06396	0.012488	2.00303	0.0419044	2.0861	0.0354124	2.01215	0.0123779	1.84097	0.0293712	1.48306	0.0235278	0.00602333	0.000110151
7.63333	2.07972	2.05649	2.05255	2.04823	1.98651	1.97167	2.07032	2.06146	2.12162	2.0191	1.99702	2.02042	1.87051	1.80896	1.84894	1.51108	1.46808	1.47238	0.00569	0.0059	0.00562	2.06292	0.014682	2.00214	0.0406018	2.08447	0.0324793	2.01218	0.0131455	1.8428	0.0312305	1.48385	0.0236826	0.00573667	0.000145717
7.65	2.07732	2.05964	2.05591	2.04602	1.98474	1.97614	2.07657	2.06007	2.12151	2.02322	1.99611	2.01757	1.87044	1.81202	1.85136	1.50967	1.4684	1.4708	0.00586	0.00611	0.0058	2.06429	0.0114374	2.0023	0.038106	2.08605	0.0317981	2.0123	0.0143027	1.84461	0.0297898	1.48296	0.0231655	0.00592333	0.000164418
7.66667	2.08048	2.06131	2.05398	2.04681	1.98381	1.97295	2.075	2.05531	2.11968	2.02215	1.99526	2.01433	1.8726	1.81364	1.85017	1.51022	1.46808	1.47369	0.00646	0.00564	0.006	2.06526	0.0136837	2.00119	0.0398795	2.08333	0.0329836	2.01058	0.0138317	1.84547	0.0297597	1.484	0.0228826	0.00603333	0.000411015
7.68333	2.07856	2.05789	2.05014	2.0473	1.99133	1.96972	2.07152	2.05736	2.1204	2.02389	1.99847	2.01683	1.8706	1.81087	1.84603	1.5108	1.46854	1.47539	0.00594	0.00579	0.00605	2.0622	0.0146913	2.00278	0.0400381	2.08309	0.0330752	2.01306	0.0131219	1.8425	0.0300211	1.48491	0.0226815	0.00592667	0.000130512
7.7	2.0815	2.05838	2.05153	2.04645	1.98705	1.97055	2.07688	2.05774	2.12359	2.02289	1.99912	2.01848	1.86566	1.81242	1.85064	1.51246	1.46957	1.47434	0.00593	0.00621	0.00635	2.0638	0.0157038	2.00135	0.0399195	2.08607	0.0338733	2.0135	0.0126443	1.84291	0.0274495	1.48546	0.0235069	0.00616333	0.000213854
7.71667	2.07603	2.05967	2.05724	2.0494	1.98633	1.97304	2.07359	2.05581	2.12306	2.02027	1.99829	2.01878	1.8679	1.81387	1.85232	1.511	1.46907	1.47354	0.00586	0.00589	0.00582	2.06431	0.0102194	2.00292	0.0407948	2.08415	0.0348472	2.01245	0.0122826	1.8447	0.02781	1.48454	0.0230266	0.00585667	3.51188e-05
7.73333	2.08166	2.05604	2.05356	2.05095	1.98422	1.97199	2.07374	2.06075	2.12115	2.02182	1.99758	2.0166	1.87198	1.8088	1.85307	1.51205	1.47004	1.47441	0.00543	0.00635	0.00572	2.06375	0.0155571	2.00239	0.0424993	2.08521	0.0317926	2.012	0.0127579	1.84462	0.0324272	1.4855	0.0230966	0.00583333	0.000470354
7.75	2.07867	2.05475	2.05448	2.04993	1.98329	1.97092	2.07644	2.05634	2.12298	2.01714	1.99796	2.01924	1.86929	1.81272	1.85303	1.51174	1.47139	1.47497	0.00596	0.00591	0.00555	2.06263	0.0138888	2.00138	0.042498	2.08525	0.034183	2.01145	0.0117269	1.84501	0.0291246	1.48603	0.0223345	0.00580667	0.000223681
7.76667	2.07715	2.05936	2.05009	2.04693	1.98664	1.97146	2.07084	2.05626	2.12666	2.01665	1.99655	2.01776	1.87004	1.81244	1.8496	1.51173	1.47025	1.47661	0.0058	0.00637	0.00574	2.0622	0.0137517	2.00168	0.0399187	2.08459	0.0371587	2.01032	0.0119381	1.84403	0.0292017	1.4862	0.02234	0.00597	0.000347707
7.78333	2.08184	2.05481	2.05109	2.04493	1.98484	1.96827	2.07177	2.05873	2.11795	2.02005	1.99653	2.01444	1.86967	1.81424	1.85032	1.51244	1.47126	1.47557	0.00558	0.00559	0.00611	2.06258	0.016783	1.99935	0.0403364	2.08282	0.0311171	2.01034	0.0122843	1.84474	0.0281326	1.48642	0.0226339	0.00576	0.00030315
7.8	2.08033	2.05112	2.05248	2.04506	1.98498	1.97154	2.07019	2.05652	2.1203	2.02208	1.99752	2.01488	1.8714	1.81292	1.85115	1.51303	1.47184	1.47454	0.0062	0.00589	0.00608	2.06131	0.0164858	2.00053	0.0391481	2.08234	0.0335802	2.01149	0.0126254	1.84516	0.0296971	1.48647	0.0230412	0.00605667	0.000156312
7.81667	2.07606	2.05538	2.05176	2.04678	1.98792	1.97123	2.07196	2.05856	2.11796	2.01968	1.99529	2.01581	1.87211	1.81414	1.85202	1.51462	1.47082	1.47492	0.00635	0.00597	0.00573	2.06107	0.0131102	2.00198	0.0396881	2.08283	0.0311553	2.01026	0.013108	1.84609	0.0294364	1.48679	0.0241914	0.00601667	0.000312623
7.83333	2.08004	2.05676	2.05028	2.04517	1.99036	1.97089	2.07318	2.06	2.12045	2.01936	1.99647	2.01632	1.86934	1.80977	1.85082	1.51236	1.4723	1.47487	0.00615	0.00594	0.00597	2.06236	0.0156504	2.00214	0.0385157	2.08454	0.0317867	2.01072	0.0124313	1.84331	0.0304868	1.48651	0.0224236	0.00602	0.000113578
7.85	2.08202	2.05775	2.04826	2.04597	1.98436	1.96896	2.07251	2.05774	2.12116	2.01686	1.99459	2.01819	1.87175	1.81121	1.85144	1.51375	1.47114	1.47594	0.00581	0.00591	0.00568	2.06268	0.0174109	1.99976	0.0407502	2.0838	0.033184	2.00988	0.0132582	1.8448	0.0308114	1.48694	0.023339	0.0058	0.000115326
7.86667	2.0769	2.05782	2.05258	2.04582	1.9843	1.96924	2.07399	2.05507	2.12591	2.02136	1.99577	2.0161	1.86912	1.81406	1.85328	1.5138	1.47247	1.47339	0.00569	0.00597	0.00576	2.06243	0.0127995	1.99979	0.0405709	2.08499	0.0366787	2.01108	0.0135143	1.84549	0.0283452	1.48655	0.0236008	0.00580667	0.000145717
7.88333	2.07746	2.05743	2.05233	2.04348	1.98713	1.97153	2.07136	2.05545	2.12027	2.01921	1.99731	2.01857	1.86726	1.81453	1.85179	1.51481	1.472	1.47757	0.0059	0.00573	0.0063	2.06241	0.0132836	2.00071	0.0378494	2.08236	0.033781	2.0117	0.0124633	1.84453	0.027105	1.48813	0.0232757	0.00597667	0.000292632
7.9	2.07836	2.05544	2.0522	2.04443	1.98253	1.97008	2.07319	2.05722	2.12086	2.02165	1.99315	2.01329	1.8717	1.81242	1.84898	1.51343	1.47223	1.47432	0.00624	0.00598	0.0059	2.062	0.0142605	1.99901	0.0398215	2.08376	0.0331097	2.00936	0.0146501	1.84437	0.0299081	1.48666	0.023207	0.00604	0.000177764
7.91667	2.07453	2.05575	2.05084	2.04773	1.98609	1.96857	2.07503	2.05171	2.12109	2.01886	1.99272	2.01401	1.87103	1.81441	1.85089	1.51358	1.47219	1.47817	0.00585	0.00615	0.00574	2.06037	0.0125034	2.0008	0.0415787	2.08261	0.0353056	2.00853	0.013905	1.84544	0.0287003	1.48798	0.022371	0.00591333	0.000212211
7.93333	2.07531	2.05823	2.04856	2.04405	1.98637	1.96748	2.07082	2.05515	2.1222	2.02365	1.99499	2.01294	1.86927	1.8104	1.85126	1.5164	1.47087	1.4757	0.00592	0.00618	0.00588	2.0607	0.013545	1.9993	0.039889	2.08272	0.0350741	2.01053	0.0144816	1.84364	0.030165	1.48766	0.0250093	0.00599333	0.000162891
7.95	2.07733	2.05647	2.04569	2.04417	1.98355	1.97146	2.07155	2.05427	2.12219	2.01861	1.99599	2.0165	1.87225	1.81293	1.85027	1.51511	1.47504	1.47577	0.00628	0.00642	0.00601	2.05983	0.0160854	1.99973	0.0389609	2.08267	0.035299	2.01037	0.0124952	1.84515	0.0299896	1.48864	0.0229266	0.00623667	0.000208407
7.96667	2.075	2.05688	2.04874	2.04713	1.98509	1.97187	2.07435	2.0563	2.12046	2.01913	1.997	2.01577	1.87179	1.81323	1.85149	1.51588	1.47403	1.47712	0.0057	0.00623	0.00575	2.06021	0.0134424	2.00136	0.0401825	2.0837	0.0330869	2.01063	0.0119257	1.8455	0.0297355	1.48901	0.0233213	0.00589333	0.000292632
7.98333	2.07511	2.05483	2.05054	2.04597	1.98475	1.9703	2.06807	2.05088	2.11754	2.01767	1.99279	2.01487	1.87576	1.81416	1.85197	1.51679	1.47364	1.47726	0.00595	0.00614	0.0057	2.06016	0.0131236	2.00034	0.0401718	2.07883	0.0346081	2.00844	0.0136283	1.8473	0.0310648	1.48923	0.0239362	0.00593	0.000220681
8	2.07497	2.05456	2.05092	2.04179	1.98306	1.96982	2.06888	2.05315	2.11997	2.0202	1.99262	2.01649	1.87181	1.81244	1.85365	1.51666	1.47329	1.47644	0.0062	0.00583	0.00609	2.06015	0.0129629	1.99822	0.0383062	2.08067	0.0349345	2.00977	0.0149677	1.84597	0.0304216	1.4888	0.0241817	0.00604	0.00019
8.01667	2.07798	2.05605	2.05051	2.04387	1.98146	1.96872	2.06746	2.05463	2.11941	2.01744	1.99765	2.01805	1.87305	1.81526	1.8494	1.51555	1.47352	1.47858	0.00545	0.00642	0.006	2.06151	0.0145271	1.99802	0.0402178	2.0805	0.0343022	2.01105	0.0116059	1.8459	0.0290532	1.48922	0.0229452	0.00595667	0.00048645
8.03333	2.0785	2.05482	2.04866	2.04789	1.98309	1.96691	2.07329	2.05845	2.11887	2.01911	1.99623	2.01382	1.87227	1.81423	1.85301	1.51634	1.47523	1.48001	0.00582	0.00612	0.00565	2.06066	0.0157539	1.9993	0.0428536	2.08354	0.0314863	2.00972	0.0119784	1.8465	0.029562	1.49053	0.0224824	0.00586333	0.000237978
8.05	2.07598	2.05391	2.04888	2.04303	1.98054	1.96464	2.07094	2.0522	2.12029	2.01802	1.99261	2.01276	1.87589	1.81088	1.85219	1.51797	1.47497	1.47764	0.00567	0.0061	0.00578	2.05959	0.0144152	1.99607	0.0414383	2.08114	0.035173	2.0078	0.0134124	1.84632	0.0329001	1.49019	0.0240923	0.00585	0.000223383
8.06667	2.07199	2.05463	2.04684	2.04607	1.986	1.96787	2.07159	2.0564	2.11675	2.01863	1.99722	2.01258	1.87216	1.81481	1.85458	1.51731	1.47498	1.47726	0.00575	0.00615	0.00631	2.05782	0.0128749	1.99998	0.0409315	2.08158	0.0313908	2.00948	0.0110372	1.84718	0.0293818	1.48985	0.0238084	0.00607	0.000288444
8.08333	2.07574	2.05267	2.05238	2.04457	1.98206	1.96852	2.06942	2.05357	2.11698	2.01425	1.99392	2.01709	1.86981	1.81707	1.8473	1.51449	1.476	1.47688	0.00601	0.00573	0.00579	2.06026	0.013404	1.99838	0.0405677	2.07999	0.033	2.00842	0.0126374	1.84473	0.026464	1.48912	0.0219726	0.00584333	0.000147422
8.1	2.0777	2.05303	2.04528	2.04456	1.9795	1.96382	2.07161	2.05718	2.12066	2.0208	1.99079	2.01316	1.87265	1.81501	1.8536	1.51768	1.47581	1.47983	0.00613	0.00618	0.00579	2.05867	0.0169299	1.99596	0.0428128	2.08315	0.0332762	2.00825	0.0155959	1.84709	0.0293668	1.49111	0.0231008	0.00603333	0.000212211
8.11667	2.0734	2.05162	2.04954	2.04529	1.98018	1.96831	2.07167	2.05317	2.11215	2.01567	1.99375	2.01124	1.872	1.81395	1.85168	1.51902	1.47518	1.47937	0.00586	0.00666	0.00574	2.05819	0.0132161	1.99793	0.041445	2.079	0.0301649	2.00689	0.0115903	1.84588	0.0294569	1.49119	0.0241924	0.00608667	0.000500133
8.13333	2.07599	2.05184	2.04811	2.04405	1.98493	1.96722	2.0743	2.05077	2.11324	2.01788	1.99644	2.0107	1.87224	1.8165	1.85279	1.51597	1.47784	1.47681	0.0058	0.00621	0.00601	2.05865	0.0151351	1.99873	0.040232	2.07944	0.0315502	2.00834	0.0109131	1.84718	0.0282908	1.49021	0.0223176	0.00600667	0.00020502
8.15	2.07366	2.05444	2.04835	2.04397	1.98055	1.96553	2.0686	2.05572	2.1127	2.01744	1.99486	2.01381	1.87294	1.81357	1.85201	1.51894	1.47575	1.47962	0.00584	0.00592	0.00591	2.05882	0.0132104	1.99668	0.0416344	2.07901	0.0298815	2.0087	0.0121253	1.84617	0.0301123	1.49144	0.0238971	0.00589	4.3589e-05
8.16667	2.07249	2.05364	2.04596	2.04083	1.98188	1.96735	2.06882	2.05856	2.11776	2.01262	1.98953	2.01518	1.86972	1.8162	1.85409	1.51921	1.47716	1.47898	0.0058	0.00648	0.00613	2.05736	0.0136513	1.99669	0.0389134	2.08171	0.031636	2.00578	0.0141281	1.84667	0.0275207	1.49178	0.0237696	0.00613667	0.000340049
8.18333	2.07338	2.05184	2.04936	2.04256	1.97971	1.96692	2.0694	2.05615	2.11954	2.01564	1.98768	2.01222	1.87337	1.81301	1.85433	1.52073	1.47722	1.47968	0.00579	0.006	0.006	2.05819	0.0132104	1.9964	0.0404869	2.0817	0.0334362	2.00518	0.0152516	1.8469	0.0308577	1.49254	0.0244413	0.00593	0.000121244
8.2	2.07777	2.05342	2.04217	2.04278	1.98318	1.96515	2.06718	2.05237	2.11441	2.01247	1.99053	2.01191	1.87452	1.81214	1.85313	1.52086	1.47756	1.47894	0.00598	0.00609	0.00583	2.05779	0.0181973	1.99704	0.0406277	2.07799	0.0324011	2.00497	0.0125085	1.8466	0.031699	1.49245	0.0246106	0.00596667	0.000130512
8.21667	2.07313	2.04981	2.04591	2.04121	1.98181	1.96842	2.06705	2.05465	2.11525	2.01654	1.99415	2.01104	1.87104	1.81512	1.85496	1.52019	1.47865	1.48013	0.00585	0.00605	0.006	2.05628	0.0147194	1.99715	0.0387428	2.07898	0.032014	2.00724	0.0116679	1.84704	0.028789	1.49299	0.0235675	0.00596667	0.000104083
8.23333	2.0739	2.05392	2.04784	2.04158	1.97925	1.96233	2.06858	2.04833	2.11387	2.01746	1.99272	2.0132	1.87257	1.81492	1.85302	1.52008	1.47556	1.47918	0.00569	0.00621	0.0058	2.05855	0.0136338	1.99439	0.041737	2.07693	0.0335578	2.00779	0.0132265	1.84684	0.0293182	1.49161	0.024725	0.0059	0.000274044
8.25	2.06986	2.05385	2.04314	2.03852	1.97948	1.96603	2.07039	2.0527	2.11357	2.01511	1.9967	2.01208	1.87328	1.81386	1.85154	1.51994	1.47728	1.48306	0.00567	0.00586	0.0061	2.05562	0.0134473	1.99468	0.0385604	2.07889	0.0313119	2.00796	0.00987128	1.84623	0.0300642	1.49343	0.0231424	0.00587667	0.000215484
8.26667	2.07205	2.05075	2.04757	2.04147	1.98032	1.96771	2.0697	2.05073	2.11487	2.01207	1.99117	2.01363	1.87436	1.81455	1.8533	1.51939	1.47819	1.47921	0.00592	0.00613	0.00628	2.05679	0.0133109	1.9965	0.0394522	2.07843	0.0329498	2.00562	0.0125412	1.8474	0.0303379	1.49226	0.0234979	0.00611	0.000180831
8.28333	2.0728	2.05177	2.04481	2.04288	1.98153	1.96665	2.06819	2.04841	2.11586	2.01307	1.99239	2.01194	1.8717	1.81039	1.85505	1.52017	1.47868	1.48059	0.00581	0.00666	0.00589	2.05646	0.0145725	1.99702	0.0404068	2.07749	0.0346727	2.0058	0.0116271	1.84571	0.0317035	1.49315	0.0234224	0.00612	0.000469361
8.3	2.07108	2.04884	2.04188	2.04093	1.98249	1.96655	2.06713	2.05163	2.11365	2.01333	1.99208	2.01205	1.87176	1.81344	1.85396	1.52228	1.47898	1.48042	0.00645	0.00603	0.006	2.05393	0.0152518	1.99666	0.0391614	2.07747	0.032277	2.00582	0.0119164	1.84639	0.0298885	1.49389	0.0245941	0.00616	0.000251595
8.31667	2.07037	2.05118	2.04225	2.04295	1.98021	1.96619	2.06846	2.05251	2.1149	2.01466	1.99435	2.01584	1.871	1.81263	1.85527	1.52158	1.47682	1.48106	0.00609	0.0058	0.00584	2.0546	0.0143686	1.99645	0.0408758	2.07862	0.0324129	2.00828	0.012081	1.8463	0.0302012	1.49315	0.0247093	0.00591	0.000157162
8.33333	2.06856	2.04726	2.04258	2.04218	1.98324	1.96524	2.06738	2.05049	2.11326	2.01231	1.99424	2.01258	1.87297	1.81525	1.85049	1.52118	1.47832	1.48295	0.00625	0.00639	0.00588	2.0528	0.0138477	1.99689	0.0402444	2.07704	0.0324816	2.00638	0.0105115	1.84624	0.0290941	1.49415	0.0235229	0.00617333	0.000263502
8.35	2.06772	2.04867	2.04755	2.04083	1.97924	1.96524	2.06985	2.04823	2.11146	2.01207	1.98913	2.01317	1.8722	1.81296	1.85145	1.5212	1.47859	1.48205	0.00602	0.00618	0.00597	2.05465	0.0113357	1.9951	0.0402144	2.07651	0.0321373	2.00479	0.0135731	1.84554	0.0300594	1.49395	0.0236654	0.00605667	0.000109697
8.36667	2.07139	2.05213	2.0459	2.03928	1.98089	1.96423	2.06581	2.05039	2.10948	2.01243	1.99332	2.01478	1.87241	1.81321	1.85094	1.52239	1.47938	1.48152	0.00595	0.00581	0.0058	2.05647	0.0132885	1.9948	0.0394112	2.07523	0.0306498	2.00684	0.0117703	1.84552	0.0299699	1.49443	0.0242377	0.00585333	8.3865e-05
8.38333	2.06985	2.05042	2.04378	2.04395	1.97982	1.96372	2.07027	2.04995	2.11073	2.01339	1.98998	2.01099	1.873	1.81416	1.85184	1.5213	1.48079	1.48283	0.00586	0.00613	0.00633	2.05468	0.0135478	1.99583	0.0424435	2.07698	0.0309411	2.00479	0.012879	1.84633	0.029804	1.49497	0.0228224	0.00610667	0.000235867
8.4	2.0725	2.04955	2.04149	2.04077	1.97777	1.96493	2.06824	2.04925	2.1163	2.01389	1.99144	2.00986	1.87025	1.81494	1.85428	1.52317	1.48018	1.48321	0.00603	0.0061	0.00558	2.05451	0.0160898	1.99449	0.0405906	2.07793	0.0345593	2.00506	0.011969	1.84649	0.028466	1.49552	0.0239935	0.00590333	0.000282194
8.41667	2.07096	2.04662	2.04229	2.03962	1.97662	1.96352	2.06509	2.04694	2.117	2.00981	1.98774	2.01114	1.8693	1.81704	1.85102	1.52292	1.48052	1.48221	0.00584	0.00659	0.00568	2.05329	0.0154551	1.99325	0.0406854	2.07634	0.0363604	2.0029	0.0131429	1.84579	0.0265201	1.49522	0.0240067	0.00603667	0.000485833
8.43333	2.0716	2.04855	2.04433	2.03874	1.97707	1.96287	2.06516	2.0466	2.11217	2.01302	1.99308	2.00875	1.87379	1.81446	1.8531	1.52213	1.48242	1.48392	0.00603	0.00609	0.00616	2.05483	0.0146786	1.99289	0.0403342	2.07464	0.033798	2.00495	0.0104991	1.84712	0.0301142	1.49616	0.0225061	0.00609333	6.50641e-05
8.45	2.06836	2.04669	2.04339	2.04064	1.97964	1.96428	2.06987	2.04726	2.10836	2.01424	1.98913	2.00746	1.87392	1.81511	1.85109	1.52205	1.47861	1.48234	0.00538	0.00603	0.00542	2.05281	0.0135645	1.99485	0.0403893	2.07516	0.030892	2.00361	0.0129902	1.84671	0.029649	1.49433	0.0240757	0.00561	0.00036428
8.46667	2.06992	2.04832	2.04343	2.03687	1.97833	1.96592	2.06994	2.04715	2.11131	2.0111	1.98864	2.01063	1.87411	1.81279	1.85162	1.52377	1.48045	1.48291	0.00598	0.00589	0.00614	2.05389	0.0140961	1.99371	0.037892	2.07613	0.0325253	2.00346	0.0128338	1.84617	0.0310207	1.49571	0.0243318	0.00600333	0.000126623
8.48333	2.07172	2.04905	2.04278	2.04265	1.97681	1.96719	2.06321	2.04764	2.1067	2.01353	1.99158	2.01223	1.87398	1.81608	1.8522	1.5229	1.48088	1.4849	0.00591	0.00589	0.00575	2.05452	0.0152248	1.99555	0.0410724	2.07252	0.0306102	2.00578	0.0123147	1.84742	0.0292445	1.49623	0.0231871	0.00585	8.7178e-05
8.5	2.0708	2.04594	2.03766	2.03855	1.97449	1.96245	2.06366	2.04969	2.11064	2.01231	1.98977	2.00962	1.87147	1.81369	1.85322	1.52298	1.48216	1.48486	0.00598	0.00646	0.00602	2.05147	0.0172474	1.99183	0.0409061	2.07466	0.0319301	2.0039	0.0123106	1.84613	0.0295359	1.49667	0.022828	0.00615333	0.000266333
8.51667	2.06874	2.04422	2.04002	2.03716	1.98029	1.96475	2.06465	2.04819	2.11402	2.01316	1.99009	2.01024	1.87445	1.81088	1.85424	1.52495	1.48138	1.48483	0.00573	0.00635	0.00589	2.05099	0.0155119	1.99407	0.0381202	2.07562	0.0342586	2.0045	0.0125617	1.84652	0.0324799	1.49705	0.0242207	0.00599	0.00032187
8.53333	2.06863	2.04837	2.04239	2.03915	1.97954	1.96474	2.0623	2.04848	2.11384	2.01029	1.98874	2.00921	1.87092	1.81591	1.85395	1.52354	1.48237	1.48553	0.00572	0.00596	0.00604	2.05313	0.0137524	1.99448	0.0393896	2.07487	0.0344463	2.00275	0.0121421	1.84693	0.0281695	1.49715	0.0229118	0.00590667	0.000166533
8.55	2.06647	2.04455	2.04321	2.03942	1.97897	1.96358	2.06506	2.05018	2.11159	2.01132	1.99053	2.00683	1.87465	1.81349	1.856	1.52415	1.4839	1.4844	0.00598	0.00578	0.00545	2.05141	0.0130595	1.99399	0.040089	2.07561	0.0320355	2.00289	0.0109398	1.84805	0.0313461	1.49748	0.0230954	0.00573667	0.000267644
8.56667	2.06869	2.05062	2.04123	2.03789	1.97698	1.96534	2.06585	2.05033	2.1144	2.01064	1.98613	2.00903	1.87526	1.8165	1.85179	1.52396	1.48162	1.4841	0.00595	0.00643	0.00582	2.05351	0.0139568	1.9934	0.0389637	2.07686	0.0334239	2.00193	0.0137097	1.84785	0.0295775	1.49656	0.0237615	0.00606667	0.000321299
8.58333	2.0687	2.0456	2.03751	2.03625	1.98006	1.96267	2.06609	2.04926	2.10992	2.01534	1.99124	2.00759	1.87281	1.81578	1.85563	1.52496	1.48204	1.48393	0.0061	0.006	0.00599	2.0506	0.0161858	1.99299	0.0384572	2.07509	0.0313155	2.00472	0.0123031	1.84807	0.0292563	1.49698	0.0242527	0.00603	6.08276e-05
8.6	2.06732	2.0479	2.04363	2.03951	1.98088	1.96447	2.06408	2.05064	2.11144	2.01219	1.99091	2.00958	1.87291	1.81593	1.85177	1.523	1.48226	1.48514	0.00576	0.00586	0.00572	2.05295	0.0126266	1.99495	0.0394499	2.07539	0.0319381	2.00423	0.0116062	1.84687	0.0288043	1.4968	0.0227355	0.00578	7.2111e-05
8.61667	2.06875	2.04954	2.04567	2.03708	1.97906	1.96002	2.06051	2.04899	2.11428	2.01277	1.98873	2.00716	1.87132	1.81351	1.84944	1.52324	1.48065	1.48374	0.00575	0.00565	0.00594	2.05465	0.0123605	1.99205	0.0401395	2.07459	0.034849	2.00289	0.0125768	1.84476	0.0291882	1.49588	0.0237477	0.00578	0.000147309
8.63333	2.06954	2.04819	2.04284	2.03977	1.97877	1.96145	2.0646	2.05076	2.10962	2.01197	1.99034	2.00863	1.87384	1.81743	1.85289	1.5241	1.48294	1.48247	0.00564	0.00551	0.00643	2.05352	0.0141264	1.99333	0.04114	2.07499	0.0307757	2.00365	0.0116443	1.84805	0.0285143	1.4965	0.0239006	0.00586	0.000497896
8.65	2.0708	2.04843	2.03902	2.0387	1.97429	1.96095	2.06302	2.049	2.10684	2.00777	1.98826	2.00784	1.87254	1.81635	1.85157	1.52537	1.482	1.48636	0.00516	0.00601	0.00576	2.05275	0.0163245	1.99131	0.0415766	2.07295	0.0301723	2.00129	0.0112844	1.84682	0.0283946	1.49791	0.0238808	0.00564333	0.000436845
8.66667	2.06782	2.04925	2.04026	2.03967	1.97908	1.96135	2.06514	2.04728	2.11458	2.01166	1.99056	2.00808	1.87289	1.81725	1.85563	1.52702	1.48422	1.485	0.00578	0.00584	0.00658	2.05244	0.0140548	1.99337	0.0410681	2.07567	0.034863	2.00343	0.0112914	1.84859	0.0284802	1.49875	0.0244885	0.00606667	0.000445571
8.68333	2.06768	2.0482	2.04258	2.03903	1.9779	1.95926	2.06096	2.04744	2.10856	2.01053	1.98806	2.00352	1.87452	1.81748	1.85356	1.52533	1.48395	1.48587	0.00604	0.00612	0.0058	2.05282	0.0131723	1.99206	0.0417284	2.07232	0.0321045	2.0007	0.0114968	1.84852	0.0288521	1.49838	0.0233562	0.00598667	0.000166533
8.7	2.06889	2.04273	2.03606	2.04339	1.97765	1.95823	2.06434	2.05356	2.10797	2.01042	1.98661	2.00962	1.86942	1.81576	1.85289	1.52495	1.48217	1.48397	0.00574	0.00611	0.00566	2.04923	0.0173524	1.99309	0.0446302	2.07529	0.0288104	2.00222	0.0135217	1.84602	0.0274811	1.49703	0.0241962	0.00583667	0.000240069
8.71667	2.06786	2.04593	2.0427	2.034	1.97385	1.96509	2.06217	2.04707	2.1063	2.01154	1.98526	2.00653	1.87247	1.8196	1.85343	1.5248	1.48332	1.48869	0.00614	0.00592	0.00571	2.05216	0.0136893	1.99098	0.037513	2.07185	0.0307779	2.00111	0.0139532	1.8485	0.0267776	1.49894	0.0225587	0.00592333	0.000215019
8.73333	2.06296	2.04731	2.04004	2.03559	1.97681	1.95754	2.06446	2.04592	2.10609	2.00934	1.98548	2.01149	1.87307	1.81416	1.85561	1.52603	1.4824	1.48663	0.00607	0.00602	0.00631	2.0501	0.0117125	1.98998	0.0406576	2.07216	0.0308145	2.0021	0.0144363	1.84761	0.0302582	1.49835	0.0240618	0.00613333	0.000155027
8.75	2.06214	2.04446	2.04187	2.03592	1.97498	1.95837	2.05893	2.0457	2.10609	2.01158	1.9871	2.00596	1.87403	1.81652	1.85254	1.52658	1.48312	1.48646	0.00593	0.00592	0.00608	2.04949	0.0110315	1.98976	0.0408321	2.07024	0.0317439	2.00155	0.0128229	1.8477	0.0290593	1.49872	0.0241852	0.00597667	8.96289e-05
8.76667	2.0641	2.047	2.04231	2.03294	1.97535	1.96518	2.06617	2.04724	2.10612	2.00718	1.98511	2.00647	1.87501	1.81696	1.85253	1.52631	1.48419	1.48691	0.00604	0.00601	0.00575	2.05114	0.0114689	1.99116	0.036541	2.07318	0.0300588	1.99959	0.0125422	1.84817	0.0292699	1.49914	0.0235721	0.00593333	0.000159478
8.78333	2.06734	2.04994	2.03883	2.03374	1.97408	1.95945	2.06285	2.04481	2.10281	2.00907	1.98839	2.00966	1.87165	1.8131	1.85271	1.52535	1.48381	1.48512	0.00592	0.00622	0.00598	2.05204	0.0143702	1.98909	0.0393539	2.07016	0.0296823	2.00237	0.0121135	1.84582	0.0298769	1.49809	0.0236141	0.00604	0.000158745
8.8	2.06437	2.0447	2.03632	2.03975	1.97509	1.9604	2.06352	2.04235	2.11147	2.00479	1.98805	2.00888	1.87198	1.81769	1.8528	1.52645	1.48539	1.48613	0.00557	0.00614	0.00547	2.04846	0.0143987	1.99175	0.042216	2.07245	0.0354141	2.00057	0.0110366	1.84749	0.0275318	1.49932	0.0234953	0.00572667	0.000361432
8.81667	2.06681	2.04415	2.03807	2.03173	1.97235	1.9599	2.05691	2.0478	2.10296	2.0108	1.98565	2.00434	1.87168	1.81458	1.85518	1.5269	1.48447	1.48489	0.00526	0.00625	0.00605	2.04968	0.0151461	1.98799	0.0383852	2.06922	0.0295697	2.00026	0.0130612	1.84715	0.0293854	1.49875	0.0243766	0.00585333	0.000523482
8.83333	2.06376	2.04765	2.03963	2.03759	1.97681	1.96098	2.06122	2.05058	2.10617	2.01286	1.98524	2.00923	1.87321	1.81754	1.85157	1.52946	1.48397	1.48515	0.00623	0.00562	0.00586	2.05035	0.0122889	1.99179	0.0404431	2.07266	0.0295069	2.00244	0.0150087	1.84744	0.0280639	1.49953	0.0259297	0.00590333	0.0003073
8.85	2.06644	2.04347	2.03807	2.03918	1.97337	1.95878	2.06175	2.04644	2.105	2.01233	1.98709	2.00722	1.8728	1.81521	1.85413	1.5272	1.48649	1.48757	0.0062	0.00543	0.00618	2.04933	0.0150645	1.99044	0.042833	2.07106	0.0303706	2.00221	0.0133441	1.84738	0.0293824	1.50042	0.0231984	0.00593667	0.0004389
8.86667	2.06216	2.04553	2.0387	2.03283	1.97347	1.95849	2.06336	2.04514	2.10464	2.01197	1.98954	2.00633	1.87527	1.81395	1.85272	1.52792	1.48444	1.48837	0.00562	0.00611	0.00579	2.0488	0.0120663	1.98826	0.0393159	2.07105	0.0304857	2.00261	0.0116678	1.84731	0.0310155	1.50024	0.0240491	0.00584	0.000248797
8.88333	2.06443	2.04443	2.04026	2.03138	1.97328	1.96166	2.05854	2.04122	2.10392	2.00926	1.98702	2.00683	1.87244	1.81902	1.8491	1.52658	1.48528	1.48776	0.0058	0.00652	0.00607	2.04971	0.0129201	1.98877	0.0373531	2.06789	0.0323796	2.00104	0.0121994	1.84685	0.0267808	1.49987	0.0231619	0.00613	0.000363731
8.9	2.06218	2.04182	2.03899	2.03118	1.9689	1.95885	2.05673	2.05009	2.1053	2.01059	1.99054	2.00083	1.87297	1.81785	1.85369	1.5279	1.48609	1.48927	0.00581	0.00578	0.00625	2.04766	0.0126512	1.98631	0.0391821	2.07071	0.0301421	2.00065	0.0100262	1.84817	0.0279715	1.50109	0.0232754	0.00594667	0.000263122
8.91667	2.06481	2.04349	2.03827	2.03553	1.97323	1.96001	2.06436	2.04525	2.10716	2.0106	1.98569	2.00681	1.87645	1.81654	1.85281	1.53076	1.48586	1.48681	0.00594	0.00587	0.00609	2.04886	0.0140604	1.98959	0.0403306	2.07226	0.0317014	2.00103	0.0134222	1.8486	0.0301761	1.50114	0.0256532	0.00596667	0.000112398
8.93333	2.06476	2.04456	2.03464	2.03412	1.97417	1.96376	2.05904	2.04341	2.10621	2.0085	1.98704	2.00532	1.87231	1.81683	1.85539	1.52625	1.48638	1.48949	0.0057	0.00582	0.00627	2.04799	0.0153496	1.99068	0.0379757	2.06955	0.0326934	2.00029	0.0115816	1.84818	0.0284347	1.50071	0.0221758	0.00593	0.0003005
8.95	2.06402	2.03953	2.04054	2.03326	1.9716	1.95635	2.06006	2.04321	2.09925	2.00827	1.98969	2.01022	1.87509	1.81616	1.85166	1.52915	1.48754	1.48794	0.00626	0.00597	0.00586	2.04803	0.013857	1.98707	0.040722	2.06751	0.0287526	2.00273	0.0113321	1.84764	0.0296703	1.50154	0.0239089	0.00603	0.00020664
8.96667	2.06112	2.04483	2.03754	2.03472	1.97387	1.95615	2.05688	2.04469	2.10788	2.00704	1.98234	2.00669	1.87346	1.81258	1.85312	1.52896	1.48617	1.48965	0.00596	0.00615	0.00611	2.04783	0.0120729	1.98825	0.0412108	2.06982	0.0335226	1.99869	0.0141606	1.84639	0.0309935	1.50159	0.023764	0.00607333	0.000100167
8.98333	2.06042	2.04181	2.0379	2.03084	1.9756	1.95881	2.0603	2.04595	2.10392	2.00672	1.98352	2.00381	1.87279	1.81725	1.85389	1.52818	1.48535	1.48865	0.00559	0.00595	0.00573	2.04671	0.0120331	1.98842	0.0376866	2.07006	0.0301915	1.99802	0.0126385	1.84798	0.0282382	1.50073	0.0238325	0.00575667	0.000181475
9	2.06412	2.03755	2.03946	2.03339	1.97507	1.95507	2.06216	2.04268	2.10517	2.00776	1.98464	2.00538	1.87328	1.8162	1.85204	1.52768	1.48557	1.48962	0.00548	0.00563	0.00579	2.04704	0.0148196	1.98784	0.0406924	2.07	0.0319748	1.99926	0.0127171	1.84717	0.0288495	1.50096	0.0232315	0.00563333	0.000155027
9.01667	2.06272	2.03991	2.03538	2.03543	1.97488	1.95711	2.05602	2.04134	2.10269	2.01001	1.98429	2.0052	1.86979	1.81546	1.85398	1.52947	1.48538	1.48778	0.00611	0.00579	0.0057	2.046	0.0146532	1.98914	0.0410611	2.06668	0.0320349	1.99983	0.0136741	1.84641	0.0279449	1.50088	0.0247916	0.00586667	0.000215484
9.03333	2.06226	2.04	2.03499	2.03035	1.97268	1.95835	2.05814	2.04571	2.10504	2.0071	1.98538	2.00394	1.87143	1.81614	1.85408	1.52841	1.48866	1.48759	0.0056	0.00593	0.00532	2.04575	0.0145159	1.98713	0.0381121	2.06963	0.0312894	1.99881	0.0117347	1.84722	0.0282768	1.50155	0.0232647	0.00561667	0.000305341
9.05	2.06281	2.04244	2.03314	2.02955	1.96994	1.95933	2.06027	2.04083	2.10545	2.00863	1.9865	2.00167	1.87528	1.81621	1.8519	1.53035	1.48649	1.48769	0.00598	0.00636	0.00607	2.04613	0.0151753	1.98627	0.0378523	2.06885	0.0331534	1.99893	0.011316	1.8478	0.029748	1.50151	0.0249834	0.00613667	0.000198578
9.06667	2.06184	2.04127	2.03709	2.03424	1.97236	1.95779	2.05856	2.04355	2.10035	2.00564	1.98576	2.0039	1.87454	1.81568	1.8541	1.52958	1.48787	1.48932	0.00562	0.0058	0.00609	2.04673	0.0132486	1.98813	0.0405915	2.06749	0.0294334	1.99843	0.0110099	1.84811	0.0298842	1.50226	0.0236738	0.00583667	0.000237136
9.08333	2.0612	2.04186	2.03434	2.03387	1.97125	1.95553	2.06092	2.0449	2.10599	2.00813	1.98393	2.0064	1.87507	1.81365	1.852	1.53074	1.48836	1.48967	0.00594	0.00607	0.00573	2.0458	0.0138567	1.98688	0.0414438	2.0706	0.0316753	1.99949	0.0135002	1.84691	0.0310252	1.50292	0.0240988	0.00591333	0.000171561
9.1	2.06063	2.04022	2.03341	2.02602	1.96757	1.95859	2.05808	2.04251	2.10519	2.00834	1.98308	2.00436	1.87228	1.81323	1.85022	1.53055	1.48828	1.49034	0.00631	0.00595	0.00645	2.04475	0.0141649	1.98406	0.0366148	2.06859	0.0326358	1.99859	0.0135815	1.84524	0.0298379	1.50306	0.0238322	0.00623667	0.000257941
9.11667	2.05771	2.04226	2.03633	2.02901	1.96965	1.95375	2.06238	2.04242	2.10669	2.00488	1.98361	2.00662	1.87038	1.81568	1.85381	1.53032	1.48736	1.49174	0.00552	0.00602	0.00567	2.04543	0.0110376	1.98414	0.0396663	2.0705	0.0328948	1.99837	0.0128121	1.84662	0.0280492	1.50314	0.0236402	0.00573667	0.00025658
9.13333	2.06321	2.04075	2.0325	2.03259	1.96909	1.95665	2.05631	2.04027	2.09759	2.00873	1.9829	2.00458	1.87278	1.81384	1.85342	1.53011	1.48932	1.49165	0.00598	0.00624	0.00607	2.04549	0.0158935	1.98611	0.0407306	2.06472	0.0295717	1.99874	0.013871	1.84668	0.0300425	1.50369	0.0229071	0.00609667	0.000132035
9.15	2.05895	2.04126	2.03573	2.02965	1.9705	1.95781	2.05465	2.0421	2.10254	2.00599	1.98761	2.00535	1.87184	1.81467	1.85475	1.52998	1.48826	1.49277	0.00546	0.00566	0.00589	2.04531	0.0121291	1.98599	0.0383422	2.06643	0.0318955	1.99965	0.0104319	1.84709	0.0293453	1.50367	0.0228964	0.00567	0.000215174
9.16667	2.0602	2.04149	2.03568	2.02989	1.97053	1.95717	2.05806	2.04124	2.10181	2.00626	1.98569	2.00368	1.87226	1.81627	1.85289	1.52974	1.48817	1.48818	0.00605	0.00581	0.00624	2.04579	0.0128131	1.98586	0.038709	2.06704	0.0312669	1.99854	0.0112058	1.84714	0.0284344	1.50203	0.0239976	0.00603333	0.000215484
9.18333	2.05878	2.04404	2.03751	2.03283	1.96975	1.95512	2.05607	2.03809	2.10101	2.00331	1.98322	2.00193	1.87353	1.81474	1.85239	1.53263	1.49001	1.49066	0.00599	0.00585	0.0062	2.04678	0.0108959	1.9859	0.0412956	2.06506	0.0324084	1.99615	0.0112218	1.84689	0.0297789	1.50443	0.0244212	0.00601333	0.000176163
9.2	2.06286	2.04109	2.03412	2.03521	1.97008	1.95436	2.05917	2.03938	2.10331	2.00396	1.98176	2.00375	1.87272	1.81659	1.85202	1.52932	1.48785	1.49021	0.00568	0.00572	0.00585	2.04602	0.0149917	1.98655	0.0428675	2.06729	0.0327288	1.99649	0.012757	1.84711	0.0283853	1.50246	0.0232914	0.00575	8.88819e-05
9.21667	2.05845	2.04059	2.03349	2.02965	1.96858	1.95396	2.05454	2.0424	2.10273	2.00675	1.98372	1.99997	1.87289	1.81476	1.85203	1.53182	1.48916	1.49106	0.00547	0.00564	0.0061	2.04418	0.0128607	1.98406	0.0401503	2.06656	0.0319097	1.99681	0.0118351	1.84656	0.0294485	1.50401	0.0241	0.00573667	0.000325935
9.23333	2.06098	2.03621	2.03113	2.02672	1.96939	1.95435	2.05722	2.03766	2.10557	1.99968	1.9852	2.00459	1.87263	1.81237	1.85205	1.5282	1.48818	1.49273	0.00625	0.00599	0.006	2.04277	0.0159707	1.98349	0.0381889	2.06682	0.0349573	1.99649	0.0100809	1.84568	0.0306303	1.50304	0.0219105	0.00608	0.000147309
9.25	2.05658	2.03637	2.03287	2.02988	1.96986	1.95517	2.05806	2.03937	2.10294	2.0038	1.98325	2.00043	1.87371	1.81267	1.85087	1.53112	1.48845	1.49141	0.00555	0.00564	0.00581	2.04194	0.0127988	1.98497	0.0395807	2.06679	0.0326718	1.99583	0.0110213	1.84575	0.0308404	1.50366	0.0238271	0.00566667	0.000132035
9.26667	2.05686	2.03927	2.03043	2.03113	1.9675	1.95189	2.06023	2.0403	2.0987	2.00178	1.98288	2.00083	1.87546	1.81616	1.85609	1.53017	1.49077	1.49001	0.00577	0.00608	0.00614	2.04219	0.0134542	1.98351	0.041975	2.06641	0.0296864	1.99516	0.0106483	1.84924	0.0302382	1.50365	0.0229701	0.00599667	0.000198578
9.28333	2.05822	2.0415	2.03485	2.03277	1.97155	1.95436	2.05434	2.0419	2.10268	2.00335	1.97841	2.00371	1.87047	1.81657	1.85036	1.5312	1.49073	1.49188	0.00586	0.00578	0.00622	2.04486	0.0120412	1.98623	0.0412139	2.06631	0.0321085	1.99516	0.0145042	1.8458	0.0272378	1.5046	0.0230406	0.00595333	0.000234379
9.3	2.05799	2.04014	2.03161	2.0334	1.96979	1.95658	2.05673	2.03737	2.10045	2.00311	1.98028	2.00327	1.87207	1.81548	1.85304	1.53228	1.49105	1.49102	0.00596	0.00617	0.00586	2.04325	0.0134616	1.98659	0.0410732	2.06485	0.0323144	1.99555	0.0132273	1.84686	0.0287962	1.50478	0.0238128	0.00599667	0.000158219
9.31667	2.0556	2.04058	2.03477	2.02782	1.9682	1.95714	2.05609	2.04158	2.10281	2.00501	1.9835	2.00167	1.87043	1.81542	1.85251	1.5301	1.49097	1.49184	0.00549	0.00635	0.00624	2.04365	0.010749	1.98439	0.0380187	2.06683	0.0319959	1.99673	0.0115757	1.84612	0.0280562	1.5043	0.0223448	0.00602667	0.00046801
9.33333	2.06044	2.03715	2.037	2.02869	1.96627	1.95747	2.0567	2.0392	2.09817	2.00281	1.98342	2.00007	1.8724	1.81286	1.85161	1.53386	1.4888	1.49039	0.00601	0.0062	0.00569	2.04486	0.01349	1.98414	0.0388287	2.06469	0.0302861	1.99543	0.0104937	1.84562	0.0302181	1.50435	0.0255688	0.00596667	0.000257747
9.35	2.05706	2.03338	2.0358	2.02709	1.96931	1.95269	2.05643	2.03974	2.10137	2.00568	1.98507	2.00034	1.86769	1.81533	1.85317	1.53175	1.48919	1.49177	0.00541	0.0058	0.00628	2.04208	0.0130294	1.98303	0.0390515	2.06585	0.0318758	1.99703	0.0106963	1.8454	0.0270317	1.50424	0.0238621	0.00583	0.000435775
9.36667	2.06081	2.03588	2.03057	2.02832	1.96939	1.95382	2.05379	2.04067	2.1009	2.00284	1.9849	2.00048	1.87053	1.81708	1.84947	1.53118	1.49149	1.4916	0.00575	0.00616	0.00583	2.04242	0.016146	1.98384	0.0392968	2.06512	0.0316732	1.99607	0.00974807	1.84569	0.0269244	1.50476	0.0228833	0.00591333	0.000217332
9.38333	2.05725	2.03768	2.03251	2.03044	1.97126	1.9554	2.04983	2.03442	2.10146	2.00318	1.97802	1.99912	1.87383	1.81383	1.85275	1.53299	1.49042	1.49007	0.00603	0.00578	0.00595	2.04248	0.0130498	1.9857	0.0395492	2.0619	0.0351129	1.99344	0.0135075	1.8468	0.0304388	1.50449	0.0246795	0.00592	0.000127671
9.4	2.05368	2.03681	2.02826	2.02871	1.96727	1.9559	2.05347	2.03924	2.09768	2.00359	1.98139	2.00596	1.87227	1.81353	1.85107	1.53433	1.49146	1.49219	0.00589	0.0061	0.00573	2.03958	0.0129349	1.98396	0.0391694	2.06346	0.0304747	1.99698	0.0135532	1.84562	0.0297464	1.50599	0.024543	0.00590667	0.000185562
9.41667	2.05328	2.03521	2.03246	2.0295	1.97005	1.95376	2.05441	2.03835	2.0996	2.00353	1.98405	2.00162	1.87041	1.81625	1.85401	1.53225	1.49117	1.49415	0.00552	0.0066	0.00583	2.04032	0.0113105	1.98444	0.0398669	2.06412	0.0317585	1.9964	0.010738	1.84689	0.0277731	1.50586	0.0229058	0.00598333	0.000556088
9.43333	2.05827	2.03861	2.03285	2.02833	1.96982	1.95186	2.05329	2.03651	2.10017	2.00038	1.98068	2.00243	1.87257	1.81611	1.85363	1.53121	1.49181	1.49272	0.00576	0.00582	0.00612	2.04324	0.0133284	1.98334	0.0399868	2.06332	0.0329947	1.9945	0.0120094	1.84744	0.028735	1.50525	0.0224895	0.0059	0.000192873
9.45	2.05705	2.03747	2.02865	2.02776	1.96916	1.95176	2.05164	2.03498	2.09835	2.00085	1.97729	1.99987	1.87076	1.814	1.8523	1.5355	1.49292	1.49204	0.00594	0.00596	0.00599	2.04106	0.0145358	1.98289	0.0398178	2.06166	0.032851	1.99267	0.0133285	1.84569	0.0289521	1.50682	0.0248415	0.00596333	2.51661e-05
9.46667	2.05334	2.03746	2.03357	2.02125	1.96819	1.95176	2.0566	2.03628	2.10041	2.00379	1.98045	1.99757	1.87683	1.81884	1.85307	1.5334	1.49265	1.49488	0.00582	0.00594	0.00556	2.04146	0.0104735	1.9804	0.0363184	2.06443	0.0327742	1.99394	0.0120868	1.84958	0.0291521	1.50698	0.0229104	0.00577333	0.000194251
9.48333	2.05785	2.03653	2.03213	2.02673	1.96717	1.95252	2.05684	2.03674	2.09857	2.00581	1.97852	1.99988	1.87242	1.81968	1.8522	1.53252	1.49109	1.49304	0.00562	0.00622	0.00557	2.04217	0.0137563	1.98214	0.0393047	2.06405	0.0315393	1.99474	0.0143536	1.8481	0.026608	1.50555	0.023377	0.00580333	0.000361709
9.5	2.05715	2.0369	2.03004	2.02897	1.96737	1.95379	2.0542	2.03725	2.09813	2.00012	1.97936	1.99978	1.86862	1.81661	1.85354	1.53242	1.49103	1.49353	0.00574	0.00605	0.0057	2.04136	0.0140954	1.98338	0.0400645	2.06319	0.0314206	1.99309	0.0118889	1.84626	0.026759	1.50566	0.0232085	0.00583	0.000191572
9.51667	2.05518	2.03492	2.02915	2.02545	1.96578	1.95281	2.05443	2.03454	2.1027	2.00329	1.97918	1.99552	1.87112	1.81728	1.85115	1.53397	1.49139	1.49381	0.00612	0.00644	0.00588	2.03975	0.0136707	1.98135	0.0387412	2.06389	0.0350509	1.99266	0.0123062	1.84652	0.0272174	1.50639	0.0239156	0.00614667	0.000280951
9.53333	2.0559	2.03418	2.03006	2.02546	1.9649	1.95095	2.05529	2.03625	2.09617	2.00282	1.97807	2.00073	1.87309	1.81529	1.8528	1.53399	1.49117	1.49374	0.00551	0.00613	0.00527	2.04005	0.0138831	1.98044	0.0396103	2.06257	0.0306162	1.99387	0.0137259	1.84706	0.0293244	1.5063	0.0240146	0.00563667	0.000443772
9.55	2.05868	2.04233	2.03069	2.02659	1.96641	1.95129	2.05397	2.03594	2.09445	1.99791	1.98271	1.99863	1.87289	1.81659	1.85083	1.53275	1.49243	1.49433	0.00603	0.00596	0.00591	2.0439	0.0140609	1.98143	0.0398337	2.06145	0.0299642	1.99308	0.00899078	1.84677	0.0283687	1.5065	0.0227501	0.00596667	6.02771e-05
9.56667	2.05548	2.03676	2.02978	2.02646	1.96764	1.94923	2.05028	2.03656	2.09814	2.00056	1.97953	1.99915	1.87165	1.81849	1.85184	1.53558	1.49037	1.49336	0.00584	0.00559	0.00623	2.04067	0.0132894	1.98111	0.0403386	2.06166	0.0323288	1.99308	0.0117558	1.84733	0.0268659	1.50644	0.0252831	0.00588667	0.000322542
9.58333	2.0562	2.03455	2.02894	2.0262	1.9636	1.95215	2.05292	2.03384	2.0972	2.00265	1.98106	1.99551	1.87017	1.81569	1.84951	1.53381	1.49195	1.4947	0.00598	0.0057	0.00613	2.0399	0.014395	1.98065	0.0398607	2.06132	0.0325045	1.99307	0.0109993	1.84512	0.0275036	1.50682	0.0234144	0.00593667	0.000218251
9.6	2.05716	2.03728	2.02876	2.02483	1.9658	1.94775	2.05113	2.03637	2.0933	1.9991	1.97872	2.00166	1.87005	1.81558	1.85243	1.53411	1.49085	1.49372	0.00573	0.00579	0.00552	2.04107	0.0145737	1.97946	0.0403147	2.06027	0.0295443	1.99316	0.0125707	1.84602	0.027795	1.50623	0.0241903	0.00568	0.000141774
9.61667	2.05357	2.03337	2.0324	2.02184	1.96332	1.94862	2.05273	2.0368	2.09516	1.99678	1.97993	2.00114	1.87092	1.81577	1.8511	1.5322	1.49357	1.49385	0.00582	0.0061	0.0057	2.03978	0.0119523	1.97793	0.0387338	2.06156	0.0301661	1.99262	0.0112012	1.84593	0.0279361	1.50654	0.0222227	0.00587333	0.000205264
9.63333	2.06108	2.0348	2.02938	2.02716	1.96968	1.95352	2.04781	2.03468	2.09995	2.00129	1.98002	2.00126	1.87043	1.81688	1.85457	1.5316	1.49261	1.49534	0.00591	0.0063	0.00569	2.04175	0.0169554	1.98345	0.0387039	2.06081	0.0345233	1.99419	0.0122716	1.84729	0.0275066	1.50652	0.0217656	0.00596667	0.000308923
9.65	2.05514	2.03301	2.02727	2.0238	1.97251	1.94616	2.05165	2.03643	2.0911	2.00564	1.97757	1.99954	1.8736	1.81337	1.84852	1.534	1.49329	1.49339	0.00614	0.00543	0.00572	2.03847	0.0147163	1.98082	0.039482	2.05973	0.0282157	1.99425	0.0147638	1.84516	0.030255	1.50689	0.0234751	0.00576333	0.000356978
9.66667	2.05638	2.03378	2.02705	2.02262	1.96499	1.95135	2.05349	2.03613	2.09526	2.00015	1.97797	2.00029	1.87028	1.81563	1.85203	1.53353	1.4927	1.49414	0.00596	0.00555	0.00605	2.03907	0.0153639	1.97965	0.0378301	2.06163	0.0303931	1.9928	0.0128462	1.84598	0.0278228	1.50679	0.0231687	0.00585333	0.000266521
9.68333	2.05377	2.03375	2.02874	2.02453	1.96383	1.95139	2.04965	2.03601	2.09476	1.99931	1.97854	1.9984	1.87451	1.81605	1.84861	1.53602	1.49256	1.49439	0.00562	0.0065	0.00575	2.03875	0.0132439	1.97992	0.0391338	2.06014	0.0307477	1.99208	0.0117377	1.84639	0.0292932	1.50766	0.0245804	0.00595667	0.000475009
9.7	2.0536	2.03353	2.02632	2.02376	1.96591	1.95075	2.04752	2.0319	2.09762	2.00119	1.98122	1.99653	1.87176	1.81583	1.85056	1.53495	1.49611	1.49513	0.00595	0.00545	0.00594	2.03782	0.0141362	1.98014	0.038529	2.05901	0.0343344	1.99298	0.0104476	1.84605	0.0282364	1.50873	0.0227125	0.00578	0.000285832
9.71667	2.05622	2.03339	2.02394	2.02416	1.96437	1.95084	2.04744	2.03277	2.09734	2.0021	1.97665	1.99902	1.87085	1.81682	1.85031	1.5347	1.49518	1.49532	0.00619	0.00614	0.00614	2.03785	0.0165957	1.97979	0.0390165	2.05918	0.0338489	1.99259	0.0138901	1.84599	0.0272724	1.5084	0.0227766	0.00615667	2.88675e-05
9.73333	2.05615	2.03297	2.02779	2.0261	1.96097	1.94791	2.05455	2.03488	2.09217	2.00078	1.9777	1.99816	1.87301	1.81596	1.85126	1.53526	1.49464	1.49559	0.00592	0.00576	0.00607	2.03897	0.0151021	1.97833	0.0418851	2.06053	0.0291099	1.99221	0.012637	1.84674	0.0287919	1.5085	0.0231826	0.00591667	0.000155027
9.75	2.05072	2.0349	2.02039	2.02519	1.96508	1.95247	2.05213	2.0336	2.09602	2.00487	1.978	2.0014	1.87196	1.81739	1.84907	1.53666	1.49237	1.49508	0.00598	0.006	0.00636	2.03534	0.0151697	1.98091	0.0388596	2.06058	0.0320571	1.99476	0.014615	1.84614	0.0274027	1.50804	0.0248255	0.00611333	0.000213854
9.76667	2.05434	2.03378	2.02375	2.02405	1.96744	1.95261	2.05361	2.03827	2.09459	1.99703	1.97762	2.00251	1.86934	1.81747	1.85384	1.53612	1.4955	1.49401	0.00611	0.00577	0.00603	2.03729	0.0155941	1.98137	0.0377012	2.06216	0.0291165	1.99239	0.0130785	1.84688	0.0266256	1.50854	0.0238937	0.00597	0.000177764
9.78333	2.05345	2.03263	2.02356	2.02124	1.96466	1.94998	2.05042	2.03576	2.09856	2.00378	1.97668	1.99678	1.86992	1.81541	1.85058	1.53446	1.49604	1.49667	0.00618	0.00625	0.00603	2.03655	0.0153251	1.97863	0.0376271	2.06158	0.0328538	1.99241	0.0140678	1.8453	0.0276354	1.50906	0.0220022	0.00615333	0.000112398
9.8	2.05147	2.03014	2.02643	2.02333	1.96158	1.94903	2.05159	2.03754	2.09183	2.00221	1.98082	1.99772	1.87101	1.81586	1.85124	1.53602	1.49334	1.49578	0.00585	0.00581	0.00574	2.03601	0.0135138	1.97798	0.0397724	2.06032	0.0281782	1.99358	0.0112791	1.84604	0.0279408	1.50838	0.023968	0.0058	5.56776e-05
9.81667	2.0538	2.03175	2.02754	2.02286	1.9668	1.94767	2.04672	2.03535	2.09421	1.99918	1.97682	1.99669	1.87165	1.81408	1.85284	1.53609	1.49556	1.49479	0.00567	0.00601	0.00577	2.0377	0.0141039	1.97911	0.0390773	2.05876	0.0312225	1.9909	0.0122542	1.84619	0.0293555	1.50881	0.0236254	0.00581667	0.000174738
9.83333	2.04987	2.03167	2.02449	2.02367	1.96253	1.94738	2.04805	2.03327	2.09579	1.99827	1.97575	1.99369	1.86822	1.81485	1.85127	1.53799	1.49372	1.49647	0.00589	0.00603	0.00592	2.03534	0.0130827	1.97786	0.0403893	2.05904	0.032676	1.98924	0.0119022	1.84478	0.0272705	1.50939	0.0248036	0.00594667	7.37111e-05
9.85	2.05159	2.0323	2.02503	2.02392	1.96616	1.94951	2.0513	2.03436	2.09435	1.99885	1.9763	1.99827	1.87226	1.81512	1.85331	1.53374	1.49659	1.49302	0.00609	0.00597	0.00598	2.03631	0.0137258	1.97986	0.0390519	2.06	0.0309275	1.99114	0.0128551	1.8469	0.0291049	1.50778	0.0225499	0.00601333	6.65833e-05
9.86667	2.05276	2.03274	2.02384	2.02448	1.96193	1.94508	2.0494	2.03502	2.09071	1.99547	1.9766	1.99534	1.87327	1.81513	1.85354	1.53656	1.49636	1.49632	0.00603	0.00587	0.00618	2.03645	0.014812	1.97716	0.0418346	2.05838	0.0289099	1.98914	0.0108573	1.84731	0.0295659	1.50975	0.023221	0.00602667	0.000155027
9.88333	2.05184	2.03286	2.02381	2.02147	1.96218	1.94912	2.04816	2.0358	2.09667	1.9969	1.97363	1.99627	1.87175	1.81337	1.85231	1.53729	1.49483	1.49346	0.00622	0.00597	0.00602	2.03617	0.0143051	1.97759	0.0385582	2.06021	0.0321744	1.98893	0.0132568	1.84581	0.0297278	1.50853	0.0249192	0.00607	0.000132288
9.9	2.05266	2.02946	2.02371	2.02216	1.96562	1.94757	2.04791	2.03224	2.09027	1.99723	1.97706	1.9975	1.87256	1.81063	1.84881	1.53769	1.4956	1.49551	0.00587	0.00621	0.00618	2.03528	0.0153265	1.97845	0.038915	2.05681	0.0300205	1.9906	0.0117239	1.844	0.0312439	1.5096	0.0243267	0.00608667	0.000188237
9.91667	2.05323	2.03167	2.0272	2.02098	1.95991	1.94924	2.04307	2.03507	2.09273	1.99566	1.97668	1.99509	1.87058	1.81314	1.85293	1.53473	1.49521	1.498	0.00605	0.00638	0.00574	2.03737	0.0139187	1.97671	0.0387084	2.05696	0.0312378	1.98914	0.0107973	1.84555	0.0294226	1.50931	0.0220556	0.00605667	0.000320052
9.93333	2.05257	2.03027	2.02716	2.02228	1.96302	1.94623	2.04777	2.02931	2.09173	1.99567	1.97585	1.99558	1.87216	1.81596	1.85037	1.53734	1.49503	1.49673	0.006	0.00609	0.0053	2.03667	0.0138602	1.97718	0.0399526	2.05627	0.0320664	1.98903	0.0114172	1.84616	0.0283352	1.5097	0.023952	0.00579667	0.000432474
9.95	2.05136	2.03169	2.02478	2.02241	1.96416	1.94802	2.0472	2.0322	2.09255	1.99999	1.9777	1.99366	1.87016	1.81529	1.85236	1.53639	1.49632	1.4959	0.00593	0.00535	0.00548	2.03594	0.013791	1.9782	0.039131	2.05732	0.0314212	1.99045	0.0114865	1.84594	0.0279933	1.50954	0.0232566	0.00558667	0.000304357
9.96667	2.04934	2.02872	2.02529	2.02178	1.96083	1.94829	2.04524	2.03067	2.09145	1.99709	1.97909	1.99295	1.86987	1.81071	1.84982	1.53904	1.49559	1.49716	0.00586	0.00604	0.00611	2.03445	0.0130087	1.97697	0.0393127	2.05579	0.0317329	1.98971	0.00942726	1.84347	0.0300874	1.5106	0.0246452	0.00600333	0.00012897
9.98333	2.05178	2.02845	2.02583	2.02018	1.96099	1.95025	2.0491	2.03406	2.0935	1.99619	1.97581	1.99502	1.87208	1.81363	1.85213	1.53698	1.49847	1.4979	0.00563	0.00565	0.00576	2.03535	0.0142861	1.97714	0.0376586	2.05889	0.0309049	1.98901	0.0114436	1.84595	0.0297115	1.51112	0.0224001	0.00568	7e-05
10	2.05294	2.03056	2.02413	2.01745	1.96109	1.94834	2.0476	2.03151	2.09287	1.99639	1.96818	1.99574	1.86879	1.81421	1.85163	1.53858	1.49615	1.49717	0.00607	0.00585	0.00569	2.03588	0.015123	1.97563	0.0367768	2.05733	0.0318154	1.98677	0.0161027	1.84488	0.0279097	1.51063	0.0242079	0.00587	0.000190788

## Sheet: Fig. 5c
Time	Absorbance 340nm																					Mean	Standard Deviation	Mean	Standard Deviation	Mean	Standard Deviation	Mean	Standard Deviation	Mean	Standard Deviation	Mean	Standard Deviation	Mean	Standard Deviation
min	AU
	50_oxM58_1	50_oxM58_2	50_oxM58_3	100_oxM58_1	100_oxM58_2	100_oxM58_3	50_oxCCTriM35_1	50_oxCCTriM35_2	50_oxCCTriM35_3	100_oxCCTriM35_1	100_oxCCTriM35_2	100_oxCCTriM35_3	50_oxM35_1	50_oxM35_2	50_oxM35_3	100_oxM35_1	100_oxM35_2	100_oxM35_3	50_gCAL_1	50_gCAL_2	50_gCAL_3	Statistics On Rows of B"Absorbance 340nm":D	Statistics On Rows of B"Absorbance 340nm":D	Statistics On Rows of E:G	Statistics On Rows of E:G	Statistics On Rows of H:J	Statistics On Rows of H:J	Statistics On Rows of K:M	Statistics On Rows of K:M	Statistics On Rows of N:P	Statistics On Rows of N:P	Statistics On Rows of Q:S	Statistics On Rows of Q:S	Statistics On Rows of T:V	Statistics On Rows of T:V
0	0.71335	0.73822	0.73246	0.64155	0.65668	0.57659	0.70741	0.63464	0.69383	0.5956	0.60001	0.65368	0.02103	0.02103	0.00852	0.00496	0.00496	0.00435	0.00453	0.0054	0.00587	0.72801	0.0130185	0.62494	0.0425502	0.678627	0.038694	0.61643	0.0323347	0.01686	0.00722265	0.00475667	0.000352184	0.00526667	0.000679877
0.0166667	0.78464	0.81447	0.81021	0.69623	0.72393	0.65068	0.77982	0.70286	0.76423	0.66223	0.66313	0.71336	0.03187	0.03187	0.013	0.00481	0.00481	0.00474	0.00414	0.00618	0.00574	0.803107	0.0161338	0.69028	0.0369857	0.74897	0.0406861	0.679573	0.0292636	0.02558	0.0108946	0.00478667	4.04145e-05	0.00535333	0.00107356
0.0333333	0.85304	0.88124	0.87598	0.76034	0.78299	0.71364	0.84413	0.76472	0.82517	0.71871	0.7172	0.76708	0.04773	0.04773	0.02087	0.00449	0.00449	0.00446	0.00468	0.0061	0.00587	0.870087	0.0149953	0.752323	0.0353632	0.81134	0.0414721	0.73433	0.0283724	0.0387767	0.0155076	0.00448	1.73205e-05	0.00555	0.000762168
0.05	0.91419	0.93752	0.93565	0.81664	0.83553	0.76837	0.89985	0.81838	0.87901	0.76805	0.76627	0.81414	0.06826	0.06826	0.03377	0.00471	0.00471	0.00473	0.00434	0.00604	0.00617	0.92912	0.0129635	0.806847	0.0346345	0.865747	0.0423235	0.78282	0.0271385	0.0567633	0.0199128	0.00471667	1.1547e-05	0.00551667	0.00102109
0.0666667	0.9692	0.99018	0.98744	0.86768	0.88245	0.81654	0.95078	0.8666	0.92638	0.81264	0.80853	0.85619	0.09256	0.09256	0.0495	0.00515	0.00515	0.0047	0.00435	0.00613	0.00605	0.982273	0.0114044	0.855557	0.034587	0.914587	0.0433114	0.825787	0.0264101	0.0782067	0.0248607	0.005	0.000259808	0.00551	0.00100539
0.0833333	1.01944	1.03793	1.03492	0.91192	0.92361	0.85963	0.99739	0.90993	0.97164	0.85246	0.84729	0.89423	0.11917	0.11917	0.06916	0.00444	0.00444	0.00447	0.00451	0.00618	0.00569	1.03076	0.00992111	0.898387	0.0340694	0.959653	0.0449452	0.86466	0.0257385	0.1025	0.0288733	0.00445	1.73205e-05	0.00546	0.000858429
0.1	1.06464	1.07845	1.07866	0.95397	0.9618	0.89931	1.03991	0.95155	1.01151	0.8908	0.88433	0.931	0.14645	0.14645	0.09171	0.00488	0.00488	0.00485	0.00466	0.00581	0.006	1.07392	0.00803452	0.93836	0.0340441	1.00099	0.0451096	0.902043	0.025285	0.128203	0.0316042	0.00487	1.73205e-05	0.00549	0.000725052
0.116667	1.10536	1.11988	1.11713	0.99014	0.99745	0.93613	1.0782	0.9875	1.0487	0.9249	0.91774	0.96482	0.17418	0.17418	0.11503	0.00458	0.00458	0.00485	0.00432	0.0061	0.00594	1.11412	0.00771282	0.974573	0.0334929	1.03813	0.0462641	0.93582	0.0253686	0.154463	0.0341503	0.00467	0.000155885	0.00545333	0.00098475
0.133333	1.14427	1.1559	1.156	1.02403	1.03091	0.96876	1.11701	1.02203	1.08411	0.95686	0.9495	0.99718	0.19978	0.19978	0.13966	0.00482	0.00482	0.00478	0.00416	0.0059	0.00647	1.15206	0.00674364	1.0079	0.0340703	1.07438	0.0482313	0.967847	0.0256686	0.17974	0.0347103	0.00480667	2.3094e-05	0.00551	0.00120337
0.15	1.1812	1.18788	1.19003	1.05775	1.06149	0.99955	1.14952	1.05604	1.11594	0.98705	0.97767	1.02663	0.22434	0.22434	0.16331	0.00458	0.00458	0.00462	0.00413	0.00581	0.00604	1.18637	0.0046046	1.0396	0.0347318	1.10717	0.0473535	0.997117	0.025986	0.203997	0.0352357	0.00459333	2.3094e-05	0.00532667	0.0010427
0.166667	1.21518	1.22123	1.22171	1.08727	1.09153	1.02807	1.18154	1.08492	1.14662	1.01524	1.00536	1.05476	0.24725	0.24725	0.18575	0.00469	0.00469	0.0051	0.00386	0.00561	0.00616	1.21937	0.00363946	1.06896	0.0354729	1.13769	0.0489246	1.02512	0.02614	0.22675	0.035507	0.00482667	0.000236714	0.00521	0.00120104
0.183333	1.24722	1.25079	1.25218	1.11676	1.11847	1.0558	1.21187	1.11385	1.17443	1.04048	1.03048	1.08082	0.26823	0.26823	0.2063	0.00467	0.00467	0.00483	0.00409	0.00608	0.00632	1.25006	0.0025586	1.09701	0.0356991	1.16672	0.0494631	1.05059	0.0266503	0.247587	0.0357553	0.00472333	9.2376e-05	0.00549667	0.00122411
0.2	1.2794	1.28086	1.28026	1.14303	1.14456	1.08205	1.24126	1.14241	1.20263	1.06535	1.05591	1.10292	0.28644	0.28644	0.22576	0.0046	0.0046	0.00482	0.00405	0.00572	0.00621	1.28017	0.000733848	1.12321	0.0356567	1.19543	0.0498164	1.07473	0.0248682	0.266213	0.0350336	0.00467333	0.000127017	0.00532667	0.00113245
0.216667	1.30738	1.30808	1.30699	1.16996	1.1686	1.10724	1.26736	1.16653	1.22714	1.0902	1.07883	1.12721	0.3033	0.3033	0.24383	0.00471	0.00471	0.00464	0.00429	0.00604	0.00601	1.30748	0.000552298	1.1486	0.0358253	1.22034	0.0507574	1.09875	0.025297	0.283477	0.034335	0.00468667	4.04145e-05	0.00544667	0.00100182
0.233333	1.33477	1.33298	1.33278	1.19378	1.19389	1.13012	1.29069	1.19205	1.25295	1.11256	1.09902	1.14933	0.31909	0.31909	0.25927	0.00523	0.00523	0.00528	0.00438	0.00546	0.00582	1.33351	0.00109576	1.1726	0.0367859	1.24523	0.0497711	1.1203	0.0260335	0.29915	0.0345371	0.00524667	2.88675e-05	0.00522	0.0007494
0.25	1.36032	1.35595	1.35807	1.21683	1.21552	1.15403	1.31687	1.21446	1.27513	1.13377	1.12181	1.17096	0.33287	0.33287	0.27485	0.00503	0.00503	0.00506	0.00481	0.006	0.00605	1.35811	0.00218532	1.19546	0.0358854	1.26882	0.0514958	1.14218	0.0256316	0.31353	0.0334979	0.00504	1.73205e-05	0.00562	0.000701926
0.266667	1.3857	1.38085	1.3811	1.23964	1.23666	1.17378	1.3404	1.23807	1.29864	1.15453	1.14087	1.19159	0.34605	0.34605	0.28832	0.00512	0.00512	0.00456	0.00454	0.00564	0.00603	1.38255	0.00273084	1.21669	0.0371939	1.29237	0.0514523	1.16233	0.0262442	0.326807	0.0333304	0.00493333	0.000323316	0.00540333	0.000772679
0.283333	1.40681	1.40276	1.40352	1.25996	1.25709	1.19267	1.36062	1.25758	1.31947	1.17347	1.16076	1.21016	0.3579	0.3579	0.30099	0.00508	0.00508	0.00466	0.00427	0.00607	0.00589	1.40436	0.00215268	1.23657	0.0380485	1.31256	0.0518667	1.18146	0.0256517	0.33893	0.032857	0.00494	0.000242487	0.00541	0.000991363
0.3	1.42932	1.42406	1.4239	1.27791	1.2757	1.2137	1.38514	1.2796	1.33791	1.19198	1.17896	1.22915	0.3697	0.3697	0.3123	0.0054	0.0054	0.00514	0.0045	0.00552	0.0061	1.42576	0.00308409	1.25577	0.0364504	1.33422	0.0528668	1.20003	0.0260454	0.350567	0.0331399	0.00531333	0.000150111	0.00537333	0.000810021
0.316667	1.45202	1.44337	1.44423	1.30009	1.29648	1.23173	1.40399	1.29779	1.3569	1.20986	1.19761	1.24785	0.37953	0.37953	0.32266	0.00536	0.00536	0.00516	0.00441	0.00586	0.00579	1.44654	0.00476526	1.2761	0.0384679	1.35289	0.0532133	1.21844	0.0261959	0.360573	0.0328339	0.00529333	0.00011547	0.00535333	0.0008177
0.333333	1.47198	1.46354	1.4648	1.31845	1.31251	1.24921	1.42606	1.31811	1.3769	1.22642	1.21265	1.26322	0.38945	0.38945	0.33312	0.00516	0.00516	0.00482	0.00479	0.00631	0.00592	1.46677	0.0045529	1.29339	0.0383761	1.37369	0.0540465	1.2341	0.0261444	0.370673	0.0325221	0.00504667	0.000196299	0.00567333	0.000789451
0.35	1.48991	1.48214	1.48244	1.33767	1.33049	1.266	1.44222	1.33516	1.3957	1.24516	1.22997	1.28182	0.39942	0.39942	0.34192	0.00499	0.00499	0.00484	0.00438	0.00602	0.00577	1.48483	0.00440197	1.31139	0.0394696	1.39103	0.0536828	1.25232	0.0266556	0.380253	0.0331976	0.00494	8.66025e-05	0.00539	0.000883572
0.366667	1.51291	1.49945	1.50065	1.35431	1.34718	1.28328	1.46195	1.35508	1.4126	1.26223	1.24631	1.29716	0.40861	0.40861	0.3512	0.00494	0.00494	0.00463	0.0045	0.00604	0.0052	1.50434	0.00744893	1.32826	0.0391137	1.40988	0.053487	1.26857	0.0260105	0.389473	0.0331457	0.00483667	0.000178979	0.00524667	0.00077106
0.383333	1.52885	1.51641	1.51668	1.37005	1.36315	1.30131	1.47938	1.36951	1.43032	1.27739	1.26112	1.31274	0.41548	0.41548	0.35987	0.0052	0.0052	0.00476	0.00522	0.00555	0.00601	1.52065	0.00710558	1.34484	0.0378527	1.4264	0.0550396	1.28375	0.0263912	0.396943	0.0321064	0.00505333	0.000254034	0.00559333	0.000396779
0.4	1.54657	1.5345	1.53624	1.38609	1.37976	1.31647	1.49306	1.38624	1.44605	1.29028	1.27582	1.32743	0.42424	0.42424	0.36804	0.00499	0.00499	0.00486	0.00489	0.00595	0.00594	1.5391	0.00652459	1.36077	0.0384981	1.44178	0.0535377	1.29784	0.0266233	0.405507	0.0324471	0.00494667	7.50555e-05	0.00559333	0.000609125
0.416667	1.56016	1.54925	1.55069	1.40082	1.39475	1.33057	1.50883	1.40345	1.46108	1.30633	1.29049	1.34146	0.43178	0.43178	0.37547	0.00553	0.00553	0.00457	0.00467	0.00574	0.00632	1.55337	0.00592709	1.37538	0.0389251	1.45779	0.0527671	1.31276	0.0260863	0.41301	0.0325106	0.00521	0.000554256	0.00557667	0.000837038
0.433333	1.5784	1.56666	1.56809	1.41579	1.40907	1.34451	1.52644	1.41727	1.47399	1.31887	1.30331	1.35566	0.4387	0.4387	0.38238	0.00503	0.00503	0.00496	0.00498	0.00579	0.00567	1.57105	0.00640532	1.38979	0.0393573	1.47257	0.0545989	1.32595	0.0268829	0.419927	0.0325164	0.00500667	4.04145e-05	0.00548	0.00043715
0.45	1.59507	1.58011	1.58114	1.43125	1.4225	1.35898	1.54318	1.43019	1.48985	1.33388	1.31799	1.37051	0.44673	0.44673	0.38899	0.00539	0.00539	0.00461	0.00537	0.00563	0.00582	1.58544	0.00835571	1.40424	0.0394426	1.48774	0.0565245	1.34079	0.0269339	0.427483	0.0333362	0.00513	0.000450333	0.00560667	0.000225906
0.466667	1.61072	1.59291	1.59561	1.44385	1.43638	1.37277	1.55649	1.44612	1.50447	1.34636	1.32986	1.38302	0.45346	0.45346	0.39643	0.00537	0.00537	0.00485	0.00545	0.00609	0.00577	1.59975	0.0095986	1.41767	0.0390606	1.50236	0.0552152	1.35308	0.0272097	0.43445	0.0329263	0.00519667	0.000300222	0.00577	0.00032
0.483333	1.62546	1.60641	1.60962	1.45769	1.4481	1.3847	1.56979	1.45994	1.52059	1.35853	1.34225	1.3955	0.45915	0.45915	0.40238	0.00521	0.00521	0.00458	0.00524	0.0056	0.00615	1.61383	0.010199	1.43016	0.0396633	1.51677	0.0550244	1.36543	0.0272867	0.440227	0.0327762	0.005	0.000363731	0.00566333	0.000458294
0.5	1.63788	1.62249	1.62245	1.4725	1.46329	1.39837	1.58446	1.4741	1.53304	1.37291	1.35513	1.40843	0.46629	0.46629	0.40886	0.00547	0.00547	0.00463	0.00476	0.00562	0.00569	1.62761	0.00889699	1.44472	0.0404036	1.53053	0.0552227	1.37882	0.0271376	0.447147	0.0331572	0.00519	0.000484974	0.00535667	0.000517912
0.516667	1.65171	1.63353	1.63633	1.4852	1.47537	1.41222	1.59648	1.48611	1.54284	1.38341	1.36691	1.42053	0.47225	0.47225	0.41553	0.00549	0.00549	0.00521	0.00513	0.0056	0.00637	1.64052	0.00978857	1.4576	0.0396035	1.54181	0.0551922	1.39028	0.0274629	0.453343	0.0327473	0.00539667	0.000161658	0.0057	0.000626019
0.533333	1.6638	1.64801	1.64909	1.49603	1.48734	1.42203	1.60662	1.49829	1.55579	1.394	1.37805	1.4324	0.47833	0.47833	0.42069	0.00515	0.00515	0.0043	0.00486	0.00585	0.00571	1.65363	0.00882114	1.46847	0.0404494	1.55357	0.0541992	1.40148	0.0279371	0.459117	0.0332785	0.00486667	0.000490748	0.00547333	0.000535755
0.55	1.67781	1.65967	1.65898	1.50801	1.49843	1.43533	1.62389	1.50941	1.56737	1.4064	1.38783	1.44446	0.48554	0.48554	0.42725	0.00547	0.00547	0.00468	0.00482	0.00596	0.00559	1.66549	0.0106779	1.48059	0.0394879	1.56689	0.0572415	1.4129	0.0288686	0.46611	0.0336537	0.00520667	0.000456107	0.00545667	0.000581578
0.566667	1.69146	1.67123	1.67355	1.5206	1.51109	1.44562	1.63317	1.52111	1.58329	1.41813	1.39987	1.45571	0.49077	0.49077	0.43293	0.00543	0.00543	0.0048	0.00502	0.00565	0.00589	1.67875	0.011071	1.49244	0.0408223	1.57919	0.0561424	1.42457	0.0284716	0.47149	0.0333939	0.00522	0.000363731	0.00552	0.000449333
0.583333	1.70164	1.68167	1.68459	1.52831	1.51957	1.45687	1.64516	1.53174	1.59162	1.42873	1.41195	1.46577	0.49651	0.49651	0.438	0.00508	0.00508	0.00463	0.00523	0.00548	0.00558	1.6893	0.010786	1.50158	0.0389687	1.58951	0.0567395	1.43548	0.0275382	0.477007	0.0337808	0.00493	0.000259808	0.00543	0.000180278
0.6	1.71386	1.69493	1.6949	1.54003	1.53382	1.46855	1.6577	1.54309	1.60401	1.43813	1.42011	1.47685	0.50195	0.50195	0.44419	0.00523	0.00523	0.00486	0.0051	0.00586	0.00663	1.70123	0.0109379	1.51413	0.0395982	1.6016	0.057343	1.44503	0.0289925	0.482697	0.0333478	0.00510667	0.00021362	0.00586333	0.000765005
0.616667	1.72462	1.70666	1.70403	1.55262	1.54477	1.47939	1.66923	1.5551	1.61396	1.4495	1.4315	1.48578	0.50698	0.50698	0.44896	0.00551	0.00551	0.00511	0.00478	0.00596	0.006	1.71177	0.0112059	1.52559	0.0402053	1.61276	0.0570744	1.45559	0.0276483	0.48764	0.0334979	0.00537667	0.00023094	0.00558	0.000693109
0.633333	1.73394	1.71345	1.71722	1.56195	1.55362	1.4886	1.67751	1.56388	1.62349	1.46032	1.44145	1.49517	0.51267	0.51267	0.45431	0.00532	0.00532	0.00493	0.00466	0.00567	0.00605	1.72154	0.0109057	1.53472	0.0401605	1.62163	0.0568379	1.46565	0.0272532	0.493217	0.0336942	0.00519	0.000225167	0.00546	0.000718401
0.65	1.74609	1.72463	1.72875	1.57179	1.56088	1.4987	1.6895	1.57339	1.63192	1.46814	1.45191	1.50528	0.51781	0.51781	0.45978	0.00557	0.00557	0.00482	0.00453	0.00595	0.00634	1.73316	0.0113885	1.54379	0.0394283	1.6316	0.0580556	1.47511	0.0273592	0.498467	0.0335036	0.00532	0.000433013	0.00560667	0.000952593
0.666667	1.75532	1.73236	1.73646	1.5822	1.57109	1.50764	1.69812	1.58435	1.64172	1.48129	1.46314	1.51563	0.52323	0.52323	0.46409	0.00517	0.00517	0.00484	0.00487	0.00577	0.00594	1.74138	0.0122452	1.55364	0.0402255	1.6414	0.0568857	1.48669	0.0266579	0.503517	0.0341445	0.00506	0.000190526	0.00552667	0.000575007
0.683333	1.76517	1.74584	1.74476	1.59232	1.58015	1.51735	1.70667	1.59404	1.65364	1.4871	1.46794	1.52426	0.52889	0.52889	0.46947	0.00589	0.00589	0.00526	0.00535	0.00592	0.00567	1.75192	0.0114847	1.56327	0.0402336	1.65145	0.0563469	1.4931	0.0286354	0.509083	0.0343062	0.00568	0.000363731	0.00564667	0.000285715
0.7	1.77531	1.75323	1.75669	1.60182	1.59022	1.52397	1.71785	1.60442	1.66094	1.49744	1.48031	1.53188	0.53327	0.53327	0.4745	0.00578	0.00578	0.00514	0.00516	0.00626	0.00594	1.76174	0.0118758	1.572	0.0420005	1.66107	0.0567151	1.50321	0.0262647	0.51368	0.0339309	0.00556667	0.000369504	0.00578667	0.000565803
0.716667	1.78628	1.76372	1.7658	1.61008	1.59747	1.53552	1.72661	1.61366	1.6713	1.50797	1.48766	1.54094	0.53817	0.53817	0.47899	0.00556	0.00556	0.00495	0.00456	0.00565	0.00606	1.77193	0.012468	1.58102	0.0399082	1.67052	0.056479	1.51219	0.0268895	0.518443	0.0341676	0.00535667	0.000352184	0.00542333	0.000775263
0.733333	1.79415	1.76924	1.77587	1.62143	1.60722	1.54453	1.73279	1.62224	1.68329	1.51368	1.49606	1.54882	0.54345	0.54345	0.48398	0.00558	0.00558	0.00458	0.00482	0.00602	0.0062	1.77975	0.0129011	1.59106	0.0409177	1.67944	0.0553755	1.51952	0.0268604	0.523627	0.034335	0.00524667	0.00057735	0.00568	0.0007502
0.75	1.80352	1.78193	1.78419	1.62823	1.61741	1.55041	1.74356	1.63069	1.68871	1.52424	1.5034	1.55821	0.54778	0.54778	0.48833	0.00563	0.00563	0.00527	0.00474	0.00562	0.0061	1.78988	0.0118665	1.59868	0.0421545	1.68765	0.0564424	1.52862	0.0276659	0.527963	0.0343235	0.00551	0.000207846	0.00548667	0.000689734
0.766667	1.81165	1.78715	1.79161	1.63629	1.62537	1.56218	1.75524	1.64204	1.69478	1.53001	1.51192	1.56536	0.55385	0.55385	0.49314	0.00534	0.00534	0.00495	0.00495	0.00557	0.00557	1.7968	0.0130495	1.60795	0.0400094	1.69735	0.0566439	1.53576	0.0271806	0.533613	0.0350509	0.00521	0.000225167	0.00536333	0.000357957
0.783333	1.82179	1.79872	1.80137	1.6463	1.63159	1.56824	1.76218	1.64737	1.70576	1.53907	1.52008	1.57389	0.55772	0.55772	0.49793	0.00533	0.00533	0.00487	0.00516	0.0059	0.00613	1.80729	0.0126242	1.61538	0.0414789	1.7051	0.0574078	1.54435	0.0272903	0.53779	0.0345198	0.00517667	0.000265581	0.00573	0.000506853
0.8	1.82566	1.80386	1.80612	1.65148	1.63927	1.57663	1.77027	1.65661	1.71544	1.54777	1.52657	1.58434	0.56211	0.56211	0.50195	0.00566	0.00566	0.00461	0.00449	0.00569	0.00637	1.81188	0.0119872	1.62246	0.0401567	1.71411	0.0568417	1.55289	0.0292238	0.542057	0.0347334	0.00531	0.000606218	0.00551667	0.00095191
0.816667	1.83505	1.81389	1.81511	1.65864	1.64766	1.58656	1.77819	1.66358	1.71897	1.55514	1.53628	1.59132	0.56664	0.56664	0.50717	0.00553	0.00553	0.00478	0.0047	0.00597	0.00577	1.82135	0.0118802	1.63095	0.0388358	1.72025	0.0573157	1.56091	0.0279705	0.546817	0.034335	0.00528	0.000433013	0.00548	0.000682862
0.833333	1.84194	1.82	1.82139	1.66557	1.65456	1.59399	1.78796	1.67516	1.73214	1.56237	1.54161	1.59882	0.5708	0.5708	0.51093	0.00549	0.00549	0.00494	0.00475	0.00582	0.00551	1.82778	0.0122855	1.63804	0.0385436	1.73175	0.056401	1.5676	0.0289614	0.550843	0.034566	0.00530667	0.000317543	0.00536	0.000550545
0.85	1.84988	1.82919	1.8303	1.67702	1.66364	1.59832	1.79387	1.6817	1.7374	1.56549	1.55045	1.6065	0.57458	0.57458	0.51465	0.00558	0.00558	0.00473	0.00494	0.00606	0.00585	1.83646	0.0116382	1.64633	0.0421098	1.73766	0.0560854	1.57415	0.0290104	0.554603	0.0346006	0.00529667	0.000490748	0.00561667	0.000595343
0.866667	1.85349	1.83656	1.83708	1.68531	1.67045	1.60542	1.79944	1.68418	1.74619	1.57657	1.55901	1.61077	0.57918	0.57918	0.5183	0.00549	0.00549	0.00507	0.00505	0.00598	0.00612	1.84238	0.00962794	1.65373	0.0424895	1.74327	0.0576855	1.58212	0.026322	0.558887	0.0351491	0.00535	0.000242487	0.00571667	0.000581578
0.883333	1.8674	1.84261	1.84165	1.69242	1.67422	1.61182	1.80773	1.69204	1.75258	1.58435	1.56283	1.61883	0.5834	0.5834	0.52412	0.00547	0.00547	0.00481	0.00493	0.0056	0.00603	1.85055	0.0145975	1.65949	0.0422717	1.75078	0.0578659	1.58867	0.0282488	0.56364	0.0342253	0.00525	0.000381051	0.00552	0.000554346
0.9	1.86942	1.84627	1.85062	1.69411	1.6805	1.62143	1.81406	1.69934	1.75873	1.58895	1.56972	1.62616	0.58755	0.58755	0.52789	0.0059	0.0059	0.0046	0.00467	0.00599	0.00572	1.85544	0.0123037	1.66535	0.0386369	1.75738	0.057372	1.59494	0.0286934	0.567663	0.0344447	0.00546667	0.000750555	0.00546	0.000697352
0.916667	1.87852	1.85243	1.85835	1.70232	1.68489	1.62749	1.82279	1.70802	1.76095	1.5976	1.57659	1.63032	0.59182	0.59182	0.53217	0.00556	0.00556	0.00481	0.00492	0.00616	0.00635	1.8631	0.0136782	1.67157	0.0391537	1.76392	0.0574426	1.6015	0.0270768	0.571937	0.0344389	0.00531	0.000433013	0.00581	0.000776595
0.933333	1.88489	1.86031	1.86535	1.70914	1.68639	1.6337	1.82645	1.71394	1.77404	1.60364	1.58596	1.63895	0.59554	0.59554	0.53513	0.00568	0.00568	0.00491	0.00464	0.00586	0.00589	1.87018	0.0129833	1.67641	0.0386975	1.77148	0.0562988	1.60952	0.0269794	0.575403	0.0348777	0.00542333	0.00044456	0.00546333	0.000713185
0.95	1.89298	1.86805	1.86997	1.71626	1.6911	1.63878	1.83468	1.72356	1.77718	1.61269	1.5913	1.64668	0.59974	0.59974	0.53961	0.00566	0.00566	0.00531	0.005	0.00615	0.00534	1.877	0.0138723	1.68205	0.0395254	1.77847	0.0555713	1.61689	0.0279279	0.579697	0.0347161	0.00554333	0.000202073	0.00549667	0.00059079
0.966667	1.89696	1.87521	1.87728	1.72295	1.69661	1.64588	1.83762	1.72739	1.78284	1.61683	1.59865	1.65141	0.60398	0.60398	0.54455	0.00537	0.00537	0.00491	0.00505	0.00603	0.00592	1.88315	0.0120045	1.68848	0.0391729	1.78262	0.0551153	1.6223	0.0268015	0.58417	0.0343119	0.00521667	0.000265581	0.00566667	0.000536874
0.983333	1.90342	1.88282	1.8798	1.72983	1.70607	1.65264	1.84658	1.73041	1.7909	1.62157	1.60449	1.65996	0.60841	0.60841	0.54784	0.00551	0.00551	0.00473	0.00494	0.0063	0.00614	1.88868	0.0128542	1.69618	0.0395339	1.7893	0.0581016	1.62867	0.028409	0.58822	0.0349701	0.00525	0.000450333	0.00579333	0.000743326
1	1.90678	1.88443	1.88716	1.73515	1.71239	1.65696	1.852	1.73857	1.79606	1.62974	1.60874	1.66565	0.61065	0.61065	0.55067	0.0057	0.0057	0.00508	0.00488	0.00624	0.00585	1.89279	0.0121923	1.7015	0.0402165	1.79554	0.0567168	1.63471	0.0287787	0.590657	0.0346295	0.00549333	0.000357957	0.00565667	0.000700309
1.01667	1.91342	1.89301	1.89426	1.74359	1.71754	1.6643	1.85868	1.7469	1.80202	1.63379	1.61522	1.67083	0.61554	0.61554	0.55498	0.0058	0.0058	0.00493	0.00504	0.00563	0.00617	1.90023	0.01144	1.70848	0.0404145	1.80253	0.0558918	1.63995	0.0283116	0.595353	0.0349643	0.00551	0.000502295	0.00561333	0.000565184
1.03333	1.92274	1.89977	1.89802	1.7489	1.72471	1.66997	1.86511	1.75369	1.80747	1.64199	1.62	1.67666	0.6178	0.6178	0.55832	0.00619	0.00619	0.00491	0.00488	0.00633	0.00588	1.90684	0.0137947	1.71453	0.0404384	1.80876	0.0557211	1.64622	0.0285655	0.597973	0.0343408	0.00576333	0.000739008	0.00569667	0.000742181
1.05	1.9263	1.89814	1.90589	1.74932	1.73026	1.67895	1.8701	1.75793	1.81516	1.64641	1.6288	1.68051	0.62253	0.62253	0.56213	0.00541	0.00541	0.0048	0.0052	0.00605	0.00608	1.91011	0.0145466	1.71951	0.0363958	1.8144	0.0560889	1.65191	0.0262896	0.602397	0.034872	0.00520667	0.000352184	0.00577667	0.000499633
1.06667	1.9283	1.90528	1.90808	1.75583	1.73654	1.68063	1.87329	1.76523	1.82229	1.6507	1.63216	1.68822	0.62632	0.62632	0.56587	0.00574	0.00574	0.005	0.00537	0.00584	0.00562	1.91389	0.0125606	1.72433	0.0390578	1.82027	0.0540583	1.65703	0.0285605	0.60617	0.0349008	0.00549333	0.000427239	0.00561	0.00023516
1.08333	1.93712	1.91285	1.91487	1.76559	1.74393	1.68572	1.88035	1.76967	1.82576	1.66048	1.63746	1.69244	0.62925	0.62925	0.56891	0.00548	0.00548	0.00525	0.00546	0.00611	0.00564	1.92161	0.0134671	1.73175	0.0413053	1.82526	0.0553417	1.66346	0.0276109	0.609137	0.0348373	0.00540333	0.000132791	0.00573667	0.000335609
1.1	1.93998	1.9178	1.92032	1.76859	1.74999	1.69413	1.88403	1.77454	1.83183	1.66395	1.64313	1.69969	0.63361	0.63361	0.57267	0.00564	0.00564	0.00497	0.00499	0.00637	0.00578	1.92603	0.0121437	1.73757	0.0387526	1.83013	0.0547647	1.66892	0.0286061	0.613297	0.0351837	0.00541667	0.000386825	0.00571333	0.000692411
1.11667	1.94649	1.92376	1.92739	1.77168	1.75623	1.69749	1.89211	1.78018	1.83461	1.66786	1.64907	1.70344	0.63671	0.63671	0.57674	0.00546	0.00546	0.00536	0.00521	0.00609	0.00613	1.93255	0.0122109	1.7418	0.0391434	1.83563	0.055972	1.67346	0.0276137	0.61672	0.0346237	0.00542667	5.7735e-05	0.00581	0.00052
1.13333	1.9474	1.93013	1.92879	1.78	1.76254	1.70285	1.89567	1.78476	1.83997	1.67234	1.65554	1.71161	0.6397	0.6397	0.58049	0.00629	0.00629	0.00522	0.00515	0.00564	0.0062	1.93544	0.0103793	1.74846	0.0404555	1.84013	0.0554552	1.67983	0.0287756	0.619963	0.0341849	0.00593333	0.000617765	0.00566333	0.000525389
1.15	1.95344	1.93265	1.93749	1.78308	1.76939	1.70533	1.90275	1.79235	1.84639	1.68136	1.65632	1.71494	0.64409	0.64409	0.58251	0.00626	0.00626	0.00482	0.00461	0.0058	0.00625	1.94119	0.0108785	1.7526	0.0415053	1.84716	0.0552041	1.68421	0.0294135	0.623563	0.0355532	0.00578	0.000831384	0.00555333	0.000847368
1.16667	1.96208	1.93671	1.94021	1.78793	1.77271	1.7127	1.90737	1.79678	1.85024	1.68508	1.6621	1.71885	0.64642	0.64642	0.58616	0.00572	0.00572	0.0054	0.00506	0.00615	0.00615	1.94633	0.0137488	1.75778	0.0397752	1.85146	0.0553051	1.68868	0.0285454	0.626333	0.0347911	0.00561333	0.000184752	0.00578667	0.000629312
1.18333	1.96349	1.94077	1.94431	1.79186	1.77717	1.71675	1.9069	1.79593	1.85378	1.69024	1.67019	1.72407	0.65057	0.65057	0.5897	0.00564	0.00564	0.00501	0.00522	0.00605	0.0061	1.94952	0.0122243	1.76193	0.0398076	1.8522	0.0555018	1.69483	0.0272321	0.63028	0.0351433	0.00543	0.000363731	0.00579	0.000494267
1.2	1.96864	1.94743	1.94823	1.79462	1.78726	1.7225	1.91303	1.80754	1.8563	1.69107	1.67282	1.72666	0.65339	0.65339	0.59294	0.00568	0.00568	0.00516	0.00528	0.00599	0.0061	1.95477	0.0120213	1.76813	0.0396848	1.85896	0.0527952	1.69685	0.0273814	0.63324	0.0349008	0.00550667	0.000300222	0.00579	0.000445084
1.21667	1.97347	1.95038	1.95108	1.80161	1.7907	1.728	1.9216	1.81234	1.86389	1.6995	1.67851	1.73266	0.6563	0.6563	0.59633	0.00545	0.00545	0.00486	0.00499	0.00601	0.00625	1.95831	0.0131336	1.77344	0.0397256	1.86594	0.0546589	1.70356	0.027302	0.63631	0.0346237	0.00525333	0.000340637	0.00575	0.000669029
1.23333	1.97848	1.95562	1.95799	1.8065	1.79254	1.73133	1.92238	1.8153	1.86947	1.70144	1.68184	1.7392	0.66075	0.66075	0.59891	0.00573	0.00573	0.00459	0.00477	0.00592	0.00592	1.96403	0.01257	1.77679	0.0399835	1.86905	0.0535412	1.70749	0.0291552	0.640137	0.0357033	0.00535	0.000658179	0.00553667	0.000663953
1.25	1.97954	1.95892	1.96175	1.81007	1.79641	1.73552	1.92504	1.81948	1.8705	1.70672	1.68642	1.74367	0.66386	0.66386	0.60262	0.0058	0.0058	0.00454	0.00481	0.00603	0.00617	1.96674	0.0111779	1.78067	0.0396902	1.87167	0.0527898	1.71227	0.0290257	0.643447	0.0353569	0.00538	0.000727461	0.00567	0.000748064
1.26667	1.98435	1.96433	1.96762	1.81906	1.8038	1.74087	1.93152	1.82365	1.87671	1.71231	1.69241	1.74678	0.66694	0.66694	0.60594	0.00585	0.00585	0.0049	0.00512	0.00588	0.00567	1.9721	0.0107356	1.78791	0.0414462	1.87729	0.0539374	1.71717	0.0275084	0.646607	0.0352184	0.00553333	0.000548483	0.00555667	0.000392471
1.28333	1.99063	1.96544	1.97001	1.81615	1.80892	1.74404	1.93608	1.82575	1.88096	1.7163	1.6944	1.75108	0.6695	0.6695	0.60881	0.00572	0.00572	0.00489	0.00547	0.00542	0.00604	1.97536	0.0134202	1.7897	0.0397105	1.88093	0.055165	1.72059	0.0285829	0.64927	0.0350394	0.00544333	0.000479201	0.00564333	0.000344432
1.3	1.99033	1.97156	1.97399	1.82288	1.81118	1.74815	1.94129	1.83186	1.88607	1.71959	1.70117	1.75119	0.67284	0.67284	0.61131	0.0061	0.0061	0.00483	0.00553	0.00559	0.00563	1.97863	0.0102079	1.79407	0.0401959	1.88641	0.0547158	1.72398	0.0252977	0.65233	0.0355244	0.00567667	0.000733235	0.00558333	5.03322e-05
1.31667	1.99768	1.96972	1.97585	1.82691	1.81541	1.75189	1.94508	1.8391	1.88799	1.72151	1.7055	1.76013	0.67601	0.67601	0.61432	0.00603	0.00603	0.00567	0.00492	0.00606	0.00637	1.98108	0.0146963	1.79807	0.0404043	1.89072	0.0530428	1.72905	0.028084	0.655447	0.0356167	0.00591	0.000207846	0.00578333	0.000763566
1.33333	1.99908	1.97782	1.97792	1.83147	1.81943	1.75836	1.94621	1.84326	1.89634	1.72965	1.70725	1.76321	0.67843	0.67843	0.61751	0.00612	0.00612	0.00511	0.00484	0.00581	0.00584	1.98494	0.0122457	1.80309	0.0391994	1.89527	0.0514833	1.73337	0.0281649	0.658123	0.0351722	0.00578333	0.000583124	0.00549667	0.000568888
1.35	2.00333	1.97629	1.98555	1.83525	1.82563	1.75975	1.95177	1.84244	1.90207	1.73233	1.71556	1.76785	0.68205	0.68205	0.62102	0.00607	0.00607	0.00565	0.00537	0.00594	0.00575	1.98839	0.0137419	1.80688	0.0410954	1.89876	0.0547401	1.73858	0.0266994	0.661707	0.0352357	0.00593	0.000242487	0.00568667	0.00029023
1.36667	2.00688	1.98495	1.98872	1.83849	1.82399	1.76491	1.9549	1.84669	1.9016	1.73767	1.71488	1.77181	0.68504	0.68504	0.62303	0.00615	0.00615	0.0056	0.00557	0.00577	0.00592	1.99352	0.0117255	1.80913	0.0389759	1.90106	0.054107	1.74145	0.0286529	0.66437	0.0358015	0.00596667	0.000317543	0.00575333	0.000175594
1.38333	2.01034	1.98917	1.99238	1.84257	1.83158	1.76968	1.9586	1.85304	1.90559	1.7399	1.72191	1.77235	0.68664	0.68664	0.62627	0.00625	0.00625	0.00503	0.00488	0.00586	0.00544	1.9973	0.0114093	1.81461	0.0392966	1.90574	0.0527802	1.74472	0.0255631	0.666517	0.0348546	0.00584333	0.000704367	0.00539333	0.000491664
1.4	2.01466	1.99273	1.99105	1.84528	1.83511	1.77422	1.95997	1.85661	1.91087	1.74454	1.72427	1.77689	0.68977	0.68977	0.62866	0.00595	0.00595	0.00497	0.00527	0.00581	0.00572	1.99948	0.0131731	1.8182	0.0384286	1.90915	0.0517015	1.74857	0.0265401	0.6694	0.0352819	0.00562333	0.000565803	0.0056	0.00028931
1.41667	2.01669	1.99192	1.99585	1.85036	1.83939	1.77646	1.96654	1.85922	1.91182	1.74785	1.72777	1.78533	0.69328	0.69328	0.63196	0.00596	0.00596	0.00467	0.00518	0.00614	0.00592	2.00149	0.0133123	1.82207	0.0398784	1.91253	0.0536635	1.75365	0.029215	0.67284	0.0354031	0.00553	0.000744782	0.00574667	0.000502925
1.43333	2.02344	1.99476	1.99686	1.85006	1.84359	1.77688	1.96823	1.8632	1.91708	1.75411	1.73379	1.78292	0.69541	0.69541	0.63471	0.00604	0.00604	0.00484	0.00542	0.0057	0.00642	2.00502	0.0159867	1.82351	0.0405121	1.91617	0.0525209	1.75694	0.024687	0.675177	0.0350452	0.00564	0.00069282	0.00584667	0.000515881
1.45	2.02307	2.00055	2.00371	1.85544	1.8444	1.78559	1.97461	1.87022	1.91581	1.75625	1.73625	1.79037	0.69913	0.69913	0.63712	0.00637	0.00637	0.00469	0.00476	0.00569	0.00573	2.00911	0.0121925	1.82848	0.0375489	1.92021	0.0523341	1.76096	0.0273653	0.67846	0.0358015	0.00581	0.000969948	0.00539333	0.000548847
1.46667	2.02846	2.00308	2.00734	1.85968	1.84944	1.78872	1.97534	1.87012	1.91996	1.76157	1.73635	1.791	0.70111	0.70111	0.63944	0.0061	0.0061	0.00482	0.00474	0.00553	0.00653	2.01296	0.0135913	1.83261	0.038356	1.92181	0.0526343	1.76297	0.027352	0.680553	0.0356052	0.00567333	0.000739008	0.0056	0.000897051
1.48333	2.03071	2.00688	2.0129	1.86089	1.85115	1.792	1.97904	1.87343	1.92479	1.76331	1.74167	1.79737	0.70428	0.70428	0.64308	0.00579	0.00579	0.00548	0.0048	0.00589	0.00604	2.01683	0.0123916	1.83468	0.0372814	1.92575	0.0528116	1.76745	0.0280798	0.68388	0.0353338	0.00568667	0.000178979	0.00557667	0.000676782
1.5	2.02934	2.01037	2.01489	1.86438	1.85416	1.79343	1.98234	1.8746	1.92587	1.76619	1.74561	1.79823	0.70667	0.70667	0.64452	0.00618	0.00618	0.0051	0.00511	0.00608	0.00618	2.0182	0.0099087	1.83732	0.0383547	1.9276	0.0538909	1.77001	0.0265172	0.685953	0.0358823	0.00582	0.000623538	0.00579	0.000591016
1.51667	2.03754	2.01153	2.01402	1.86848	1.85862	1.7966	1.9874	1.88095	1.93111	1.76802	1.75091	1.80495	0.70984	0.70984	0.64819	0.00611	0.00611	0.00516	0.00506	0.00596	0.00592	2.02103	0.0143522	1.84123	0.0389667	1.93315	0.0532544	1.77463	0.0276191	0.68929	0.0355936	0.00579333	0.000548483	0.00564667	0.000508462
1.53333	2.04041	2.01375	2.01734	1.87091	1.86057	1.80077	1.99081	1.88277	1.93519	1.77465	1.75389	1.80739	0.71295	0.71295	0.65034	0.00627	0.00627	0.00491	0.00504	0.006	0.00565	2.02383	0.0144676	1.84408	0.0378651	1.93626	0.0540279	1.77864	0.0269726	0.69208	0.0361479	0.00581667	0.000785196	0.00556333	0.000485833
1.55	2.04022	2.01625	2.01914	1.87233	1.86104	1.80266	1.99082	1.88828	1.93618	1.77713	1.75744	1.80993	0.715	0.715	0.65355	0.00574	0.00574	0.00479	0.00461	0.00526	0.00642	2.0252	0.0130848	1.84534	0.0373934	1.93843	0.0513069	1.7815	0.0265165	0.694517	0.0354782	0.00542333	0.000548483	0.00543	0.000916897
1.56667	2.04214	2.01459	2.02273	1.88054	1.86718	1.80735	1.99658	1.89122	1.94301	1.77648	1.7617	1.80873	0.71744	0.71744	0.6556	0.00623	0.00623	0.00507	0.00529	0.00599	0.00608	2.02649	0.014154	1.85169	0.0389763	1.9436	0.0526825	1.7823	0.0240497	0.696827	0.0357033	0.00584333	0.000669726	0.00578667	0.000432474
1.58333	2.0454	2.02471	2.02758	1.88054	1.86684	1.80919	1.9977	1.89508	1.94909	1.78129	1.76284	1.81649	0.7202	0.7202	0.65763	0.00608	0.00608	0.00521	0.00493	0.00568	0.00562	2.03256	0.0112091	1.85219	0.0378639	1.94729	0.0513337	1.78687	0.0272573	0.699343	0.0361248	0.00579	0.000502295	0.00541	0.000416773
1.6	2.04898	2.02792	2.02486	1.88276	1.87086	1.80993	2.00218	1.89752	1.9451	1.7875	1.76827	1.81734	0.72212	0.72212	0.66059	0.00573	0.00573	0.00527	0.00542	0.00551	0.00596	2.03392	0.0131318	1.85452	0.0390689	1.94827	0.0524018	1.79104	0.0247254	0.70161	0.0355244	0.00557667	0.000265581	0.00563	0.00028931
1.61667	2.05212	2.03119	2.03038	1.88413	1.87517	1.81564	2.00421	1.89931	1.95106	1.79113	1.76953	1.82423	0.72397	0.72397	0.66351	0.00608	0.00608	0.00507	0.00509	0.00551	0.00635	2.0379	0.0123244	1.85831	0.0372267	1.95153	0.0524516	1.79496	0.0275507	0.703817	0.0349066	0.00574333	0.000583124	0.00565	0.000641561
1.63333	2.054	2.03106	2.03276	1.89127	1.87603	1.81751	2.0061	1.90231	1.95326	1.79121	1.77142	1.82517	0.72638	0.72638	0.66543	0.00595	0.00595	0.00468	0.00535	0.00582	0.00606	2.03927	0.012782	1.8616	0.0389388	1.95389	0.0518979	1.79593	0.0271845	0.706063	0.0351895	0.00552667	0.000733235	0.00574333	0.000361156
1.65	2.05252	2.03167	2.03437	1.89317	1.8808	1.82403	2.00596	1.90847	1.95518	1.79647	1.77365	1.82634	0.72977	0.72977	0.6683	0.0066	0.0066	0.00513	0.00474	0.00596	0.00581	2.03952	0.011339	1.866	0.0368696	1.95654	0.0487592	1.79882	0.0264235	0.70928	0.0354897	0.00611	0.000848705	0.00550333	0.000665307
1.66667	2.05663	2.0342	2.03455	1.89226	1.88352	1.82389	2.01114	1.90834	1.9599	1.7996	1.78261	1.83086	0.73265	0.73265	0.67018	0.00604	0.00604	0.00507	0.00513	0.00621	0.0059	2.04179	0.0128501	1.86656	0.0372079	1.95979	0.0514001	1.80436	0.0244742	0.711827	0.0360671	0.00571667	0.00056003	0.00574667	0.000556088
1.68333	2.06474	2.03781	2.03478	1.89509	1.88523	1.82433	2.01321	1.91263	1.96147	1.80323	1.78188	1.8342	0.73413	0.73413	0.67275	0.00648	0.00648	0.00499	0.00533	0.00623	0.00599	2.04578	0.0164925	1.86822	0.0383254	1.96244	0.050297	1.80644	0.026307	0.71367	0.0354378	0.00598333	0.000860252	0.00585	0.000466047
1.7	2.05965	2.03907	2.04177	1.89748	1.8861	1.83134	2.01371	1.91315	1.96128	1.80223	1.78535	1.83951	0.73656	0.73656	0.67503	0.00619	0.00619	0.0055	0.00492	0.00606	0.00614	2.04683	0.0111842	1.87164	0.0353616	1.96271	0.0502953	1.80903	0.0277129	0.71605	0.0355244	0.00596	0.000398372	0.00570667	0.000682447
1.71667	2.06562	2.04203	2.04193	1.90071	1.89082	1.8327	2.01589	1.91808	1.96813	1.80725	1.78707	1.84064	0.73951	0.73951	0.67742	0.00599	0.00599	0.00525	0.00525	0.0057	0.00624	2.04986	0.0136487	1.87474	0.0367449	1.96737	0.0489095	1.81165	0.0270551	0.718813	0.0358477	0.00574333	0.000427239	0.00573	0.000495681
1.73333	2.06937	2.03761	2.04692	1.90198	1.88924	1.83355	2.02162	1.91911	1.96903	1.80763	1.78924	1.84253	0.74202	0.74202	0.67967	0.00622	0.00622	0.00513	0.0051	0.00555	0.00579	2.0513	0.0163267	1.87492	0.0363922	1.96992	0.0512608	1.81313	0.0270679	0.721237	0.0359978	0.00585667	0.000629312	0.00548	0.000350286
1.75	2.06917	2.04689	2.04911	1.90353	1.89386	1.83796	2.02368	1.92566	1.97177	1.81463	1.79357	1.84547	0.74379	0.74379	0.68291	0.00586	0.00586	0.00468	0.00513	0.00606	0.00553	2.05506	0.0122728	1.87845	0.0353971	1.9737	0.0490386	1.81789	0.0261031	0.723497	0.0351491	0.00546667	0.000681273	0.00557333	0.000466512
1.76667	2.06843	2.04611	2.04865	1.90604	1.89623	1.83994	2.02353	1.92485	1.97165	1.81468	1.79324	1.84721	0.74625	0.74625	0.68501	0.00589	0.00589	0.00474	0.00517	0.00545	0.0059	2.0544	0.0122194	1.88074	0.0356698	1.97334	0.0493618	1.81838	0.0271742	0.725837	0.0353569	0.00550667	0.000663953	0.00550667	0.000368284
1.78333	2.07632	2.04726	2.05851	1.90779	1.89891	1.84544	2.02938	1.92974	1.97739	1.81959	1.79682	1.85377	0.74792	0.74792	0.68742	0.00615	0.00615	0.00455	0.00513	0.00566	0.00606	2.0607	0.0146529	1.88405	0.0337279	1.97884	0.0498358	1.82339	0.0286649	0.727753	0.0349297	0.00561667	0.00092376	0.00561667	0.000466512
1.8	2.07203	2.05228	2.05527	1.9128	1.90122	1.84432	2.03098	1.92723	1.97605	1.82174	1.7987	1.85132	0.75061	0.75061	0.68945	0.00637	0.00637	0.00463	0.00527	0.00567	0.00619	2.05986	0.010645	1.88611	0.0366543	1.97809	0.051905	1.82392	0.0263776	0.730223	0.0353107	0.00579	0.00100459	0.00571	0.000461303
1.81667	2.07893	2.05801	2.05322	1.91478	1.90169	1.84582	2.02881	1.93567	1.97995	1.82303	1.80308	1.85502	0.75171	0.75171	0.69014	0.00585	0.00585	0.0053	0.00529	0.00561	0.00599	2.06339	0.0136723	1.88743	0.0366249	1.98148	0.0465888	1.82704	0.0262015	0.731187	0.0355475	0.00566667	0.000317543	0.00563	0.000350428
1.83333	2.08043	2.05418	2.05708	1.91795	1.90968	1.85085	2.031	1.93477	1.98269	1.82531	1.80511	1.85688	0.75367	0.75367	0.69436	0.00631	0.00631	0.00539	0.00558	0.0053	0.00564	2.0639	0.0143915	1.89283	0.0365873	1.98282	0.0481151	1.8291	0.0260923	0.7339	0.0342426	0.00600333	0.000531162	0.00550667	0.000181475
1.85	2.07977	2.05725	2.05905	1.92019	1.90803	1.85345	2.03677	1.93851	1.98471	1.82717	1.80914	1.85995	0.75626	0.75626	0.69514	0.00615	0.00615	0.00527	0.00536	0.00554	0.00621	2.06536	0.0125147	1.89389	0.0355459	1.98666	0.0491591	1.83209	0.0257594	0.735887	0.0352876	0.00585667	0.000508068	0.00570333	0.000447921
1.86667	2.08112	2.06215	2.05928	1.91987	1.91164	1.85362	2.03758	1.93819	1.98824	1.83059	1.81175	1.86086	0.75883	0.75883	0.69812	0.0059	0.0059	0.0055	0.00491	0.00561	0.00614	2.06752	0.0118679	1.89504	0.0361089	1.988	0.0496954	1.8344	0.0247757	0.738593	0.0350509	0.00576667	0.00023094	0.00555333	0.000616955
1.88333	2.08176	2.06434	2.0633	1.925	1.91016	1.85727	2.0433	1.94088	1.98686	1.83208	1.80965	1.86826	0.76143	0.76143	0.70012	0.00617	0.00617	0.0051	0.00539	0.0059	0.00667	2.0698	0.0103707	1.89748	0.0356018	1.99035	0.0512989	1.83666	0.0295726	0.740993	0.0353973	0.00581333	0.000617765	0.00598667	0.000644386
1.9	2.08465	2.06157	2.06756	1.92813	1.91292	1.85835	2.04557	1.93974	1.98999	1.83515	1.81715	1.86433	0.76291	0.76291	0.70236	0.00646	0.00646	0.00514	0.00507	0.00568	0.0057	2.07126	0.0119766	1.8998	0.0366935	1.99177	0.0529374	1.83888	0.0238097	0.742727	0.0349586	0.00602	0.000762102	0.00548333	0.000358097
1.91667	2.08505	2.06564	2.06885	1.92609	1.91712	1.86076	2.04315	1.94804	1.99275	1.83915	1.81609	1.86915	0.7656	0.7656	0.70521	0.00602	0.00602	0.00509	0.00513	0.00584	0.00609	2.07318	0.0104043	1.90132	0.035414	1.99465	0.0475834	1.84146	0.0266055	0.74547	0.0348662	0.00571	0.000536936	0.00568667	0.000498029
1.93333	2.08807	2.06161	2.06519	1.93244	1.92087	1.86284	2.04988	1.94769	1.99585	1.83674	1.82115	1.87231	0.76808	0.76808	0.70673	0.00624	0.00624	0.00531	0.00514	0.00618	0.00602	2.07162	0.0143553	1.90538	0.037295	1.99781	0.0511231	1.8434	0.0262222	0.74763	0.0354204	0.00593	0.000536936	0.00578	0.00056
1.95	2.09	2.06343	2.07102	1.93249	1.91908	1.86324	2.04442	1.94887	1.99571	1.84309	1.8209	1.87244	0.77007	0.77007	0.70926	0.00603	0.00603	0.00524	0.00486	0.00582	0.00594	2.07482	0.0136858	1.90494	0.0367276	1.99633	0.047778	1.84548	0.0258528	0.7498	0.0351087	0.00576667	0.000456107	0.00554	0.000591946
1.96667	2.09436	2.06992	2.07105	1.93508	1.92557	1.86593	2.04958	1.95248	1.99782	1.84648	1.8223	1.87613	0.77195	0.77195	0.71161	0.00623	0.00623	0.00528	0.00477	0.00542	0.00604	2.07844	0.0137958	1.90886	0.0374813	1.99996	0.0485854	1.8483	0.0269613	0.751837	0.0348373	0.00591333	0.000548483	0.00541	0.000635059
1.98333	2.08926	2.06907	2.07527	1.93331	1.92435	1.8699	2.05118	1.95718	1.99997	1.8451	1.82863	1.87611	0.77379	0.77379	0.71276	0.00623	0.00623	0.00521	0.00549	0.00573	0.00649	2.07787	0.0103424	1.90919	0.0343169	2.00278	0.0470628	1.84995	0.0241082	0.753447	0.0352357	0.00589	0.000588897	0.00590333	0.000522047
2	2.09641	2.07317	2.07855	1.9354	1.92697	1.87063	2.05156	1.95542	1.99905	1.84974	1.83032	1.87954	0.77615	0.77615	0.71516	0.00645	0.00645	0.00515	0.00569	0.00579	0.00588	2.08271	0.0121657	1.911	0.0352146	2.00201	0.0481383	1.8532	0.0247917	0.75582	0.0352126	0.00601667	0.000750555	0.00578667	9.50438e-05
2.01667	2.09763	2.06988	2.0764	1.93847	1.92946	1.8722	2.05614	1.95861	2.00306	1.85106	1.82635	1.88227	0.77767	0.77767	0.71697	0.00642	0.00642	0.00519	0.00548	0.00592	0.00591	2.0813	0.0145103	1.91338	0.0359435	2.00594	0.0488286	1.85323	0.0280229	0.757437	0.0350452	0.00601	0.000710141	0.00577	0.000251197
2.03333	2.09832	2.07711	2.07481	1.93984	1.92382	1.87305	2.05379	1.95888	2.00788	1.85344	1.8334	1.87884	0.77965	0.77965	0.71938	0.00613	0.00613	0.0048	0.00528	0.00581	0.00623	2.08341	0.0129607	1.91224	0.0348691	2.00685	0.0474634	1.85523	0.0227726	0.75956	0.0347969	0.00568667	0.000767876	0.00577333	0.00047606
2.05	2.09691	2.07885	2.08091	1.94171	1.92793	1.8768	2.05628	1.96588	2.00946	1.85176	1.83392	1.88389	0.78163	0.78163	0.72173	0.00598	0.00598	0.00524	0.00568	0.00578	0.00585	2.08556	0.00988608	1.91548	0.0341991	2.01054	0.0452097	1.85652	0.0253233	0.761663	0.0345833	0.00573333	0.000427239	0.00577	8.544e-05
2.06667	2.10117	2.07365	2.08363	1.94175	1.92937	1.87918	2.06192	1.96365	2.0101	1.85575	1.83666	1.88733	0.78314	0.78314	0.72268	0.00638	0.00638	0.00528	0.00525	0.0057	0.00586	2.08615	0.013932	1.91677	0.0331343	2.01189	0.0491594	1.85991	0.0255903	0.762987	0.0349066	0.00601333	0.000635085	0.00560333	0.00031628
2.08333	2.09953	2.08221	2.08237	1.94523	1.93036	1.88077	2.05976	1.96563	2.00921	1.86012	1.83813	1.89172	0.78473	0.78473	0.72425	0.00627	0.00627	0.00485	0.00563	0.00632	0.00557	2.08804	0.00995384	1.91879	0.0337525	2.01153	0.047108	1.86332	0.0269382	0.76457	0.0349181	0.00579667	0.000819837	0.00584	0.000416773
2.1	2.10083	2.08244	2.08291	1.94503	1.93418	1.88258	2.06034	1.96781	2.01164	1.85953	1.83967	1.89305	0.78728	0.78728	0.72676	0.00635	0.00635	0.00554	0.00559	0.00625	0.00603	2.08873	0.0104844	1.9206	0.0333674	2.01326	0.0462864	1.86408	0.0269797	0.767107	0.0349412	0.00608	0.000467654	0.00595667	0.000336056
2.11667	2.09938	2.0815	2.08643	1.95019	1.93883	1.87937	2.06071	1.96908	2.01359	1.86354	1.84504	1.89238	0.78926	0.78926	0.72828	0.00612	0.00612	0.00477	0.0054	0.00589	0.00614	2.0891	0.00923491	1.9228	0.0380351	2.01446	0.0458212	1.86699	0.0238575	0.768933	0.0352068	0.00567	0.000779423	0.00581	0.000376431
2.13333	2.10458	2.08389	2.08293	1.95142	1.93714	1.88593	2.06448	1.96827	2.01883	1.865	1.84312	1.89529	0.79092	0.79092	0.73055	0.00642	0.00642	0.00549	0.00557	0.0061	0.00535	2.09047	0.0122319	1.92483	0.0344367	2.01719	0.0481259	1.8678	0.0261977	0.770797	0.0348546	0.00611	0.000536936	0.00567333	0.00038553
2.15	2.10488	2.08346	2.08427	1.95202	1.9386	1.88625	2.07014	1.97542	2.01741	1.86498	1.84798	1.89846	0.79281	0.79281	0.73269	0.00625	0.00625	0.0056	0.00551	0.00576	0.00588	2.09087	0.0121398	1.92562	0.0347522	2.02099	0.0474614	1.87047	0.0256844	0.77277	0.0347103	0.00603333	0.000375278	0.00571667	0.000188768
2.16667	2.10825	2.08284	2.08429	1.95426	1.9406	1.88983	2.06571	1.97129	2.02043	1.86685	1.84674	1.89833	0.79503	0.79503	0.73439	0.00678	0.00678	0.00515	0.00549	0.00584	0.00612	2.09179	0.0142703	1.92823	0.0339495	2.01914	0.0472231	1.87064	0.026003	0.774817	0.0350105	0.00623667	0.000941081	0.00581667	0.000315647
2.18333	2.10914	2.08623	2.09063	1.95407	1.94181	1.889	2.07014	1.97503	2.02367	1.86988	1.85386	1.89822	0.79633	0.79633	0.73603	0.00617	0.00617	0.00503	0.00548	0.00641	0.006	2.09533	0.0121576	1.92829	0.0345767	2.02295	0.0475591	1.87399	0.0224633	0.77623	0.0348142	0.00579	0.000658179	0.00596333	0.000466083
2.2	2.1124	2.08869	2.09137	1.95985	1.94023	1.89244	2.07152	1.97601	2.02194	1.86934	1.84952	1.90173	0.7989	0.7989	0.73821	0.00653	0.00653	0.00523	0.00526	0.00566	0.0059	2.09749	0.0129847	1.93084	0.0346721	2.02316	0.0477666	1.87353	0.026356	0.77867	0.0350394	0.00609667	0.000750555	0.00560667	0.000323316
2.21667	2.10934	2.09125	2.09122	1.95737	1.9457	1.89441	2.07255	1.97959	2.02651	1.87298	1.8545	1.90343	0.80168	0.80168	0.73962	0.00587	0.00587	0.00518	0.00525	0.00599	0.00594	2.09727	0.0104529	1.93249	0.0334933	2.02622	0.0464807	1.87697	0.0247078	0.780993	0.0358304	0.00564	0.000398372	0.00572667	0.000413562
2.23333	2.116	2.09267	2.09191	1.95822	1.94528	1.89416	2.07125	1.98174	2.02702	1.87407	1.85251	1.9023	0.80291	0.80291	0.74226	0.00626	0.00626	0.00494	0.00494	0.00578	0.00637	2.10019	0.0136942	1.93255	0.0338732	2.02667	0.044756	1.87629	0.0249693	0.782693	0.0350163	0.00582	0.000762102	0.00569667	0.000718633
2.25	2.11096	2.08794	2.09127	1.96162	1.94778	1.89562	2.07159	1.98603	2.02303	1.8757	1.85889	1.90827	0.80497	0.80497	0.74346	0.00622	0.00622	0.0049	0.0056	0.00549	0.00584	2.09672	0.0124412	1.93501	0.0348047	2.02688	0.04291	1.88095	0.0251057	0.784467	0.0355128	0.00578	0.000762102	0.00564333	0.000178979
2.26667	2.1151	2.09348	2.09396	1.96036	1.95039	1.8978	2.07428	1.98372	2.02684	1.87758	1.8595	1.91096	0.80655	0.80655	0.74615	0.00622	0.00622	0.00531	0.00529	0.00572	0.0061	2.10085	0.0123461	1.93618	0.0336127	2.02828	0.0452972	1.88268	0.0261063	0.786417	0.034872	0.00591667	0.000525389	0.00570333	0.000405257
2.28333	2.11404	2.09215	2.09182	1.96068	1.94936	1.9029	2.07844	1.98286	2.02911	1.88002	1.86277	1.91136	0.80882	0.80882	0.74674	0.00622	0.00622	0.0052	0.00538	0.0061	0.00596	2.09934	0.0127345	1.93765	0.0306192	2.03014	0.0477983	1.88472	0.0246331	0.788127	0.0358419	0.00588	0.000588897	0.00581333	0.00038175
2.3	2.11421	2.0947	2.09048	1.96236	1.95354	1.89996	2.07466	1.98667	2.02783	1.88371	1.86285	1.91172	0.80914	0.80914	0.74897	0.00637	0.00637	0.00522	0.00535	0.00575	0.00584	2.0998	0.0126594	1.93862	0.0337697	2.02972	0.0440254	1.88609	0.024522	0.789083	0.0347392	0.00598667	0.000663953	0.00564667	0.000260832
2.31667	2.11778	2.09447	2.09521	1.96662	1.95401	1.90486	2.0778	1.98737	2.02833	1.88393	1.86326	1.91461	0.81213	0.81213	0.75042	0.00648	0.00648	0.00516	0.00565	0.00567	0.00583	2.10249	0.0132496	1.94183	0.0326319	2.03117	0.0452817	1.88727	0.0258371	0.79156	0.0356283	0.00604	0.000762102	0.00571667	9.86577e-05
2.33333	2.11761	2.09316	2.09977	1.96794	1.95741	1.90294	2.08238	1.99215	2.03468	1.88436	1.86589	1.91386	0.81351	0.81351	0.7519	0.006	0.006	0.00535	0.00529	0.00564	0.00577	2.10351	0.0126475	1.94276	0.0348876	2.0364	0.0451397	1.88804	0.0241954	0.792973	0.0355706	0.00578333	0.000375278	0.00556667	0.000248261
2.35	2.11818	2.09501	2.09872	1.96757	1.95686	1.90631	2.08258	1.99078	2.03322	1.88811	1.86625	1.91795	0.81598	0.81598	0.75328	0.00607	0.00607	0.00528	0.00523	0.00608	0.00586	2.10397	0.0124452	1.94358	0.032718	2.03553	0.0459434	1.89077	0.0259524	0.79508	0.0361999	0.00580667	0.000456107	0.00572333	0.000441173
2.36667	2.1201	2.09767	2.09399	1.96718	1.95465	1.90742	2.08652	1.99172	2.03642	1.88897	1.86923	1.91442	0.81654	0.81654	0.755	0.007	0.007	0.00501	0.00479	0.00621	0.00613	2.10392	0.0141326	1.94308	0.0315144	2.03822	0.0474256	1.89087	0.022655	0.796027	0.0355301	0.00633667	0.00114893	0.00571	0.000797747
2.38333	2.11962	2.10037	2.10292	1.96867	1.95764	1.90662	2.08671	1.99188	2.03939	1.88826	1.86874	1.91566	0.81831	0.81831	0.75749	0.00621	0.00621	0.00479	0.0057	0.0057	0.00593	2.10764	0.0104559	1.94431	0.0331031	2.03933	0.047415	1.89089	0.02357	0.798037	0.0351144	0.00573667	0.000819837	0.00577667	0.000132791
2.4	2.12306	2.10005	2.09728	1.97053	1.96013	1.90595	2.08424	1.99627	2.03875	1.89391	1.86852	1.91994	0.82099	0.82099	0.75929	0.00658	0.00658	0.00491	0.00516	0.00599	0.006	2.1068	0.0141524	1.94554	0.0346752	2.03975	0.0439936	1.89412	0.0257107	0.800423	0.0356225	0.00602333	0.000964175	0.00571667	0.000482113
2.41667	2.12267	2.09886	2.10563	1.97283	1.96065	1.91108	2.08885	1.99626	2.04081	1.88854	1.87372	1.92207	0.82185	0.82185	0.76048	0.00616	0.00616	0.005	0.0052	0.00635	0.00589	2.10905	0.0122686	1.94819	0.0327073	2.04197	0.046306	1.89478	0.024771	0.801393	0.035432	0.00577333	0.000669726	0.00581333	0.000578821
2.43333	2.12051	2.09751	2.10861	1.97369	1.96116	1.91253	2.08736	1.99376	2.0407	1.89417	1.87494	1.92337	0.82355	0.82355	0.76252	0.0068	0.0068	0.00521	0.00542	0.00576	0.00586	2.10888	0.0115023	1.94913	0.0323069	2.04061	0.0468001	1.89749	0.0243854	0.803207	0.0352357	0.00627	0.000917987	0.00568	0.000230651
2.45	2.12451	2.10109	2.10378	1.97487	1.96712	1.9111	2.08977	1.99975	2.04255	1.89482	1.87742	1.92532	0.82521	0.82521	0.7641	0.00643	0.00643	0.00519	0.00473	0.00615	0.00554	2.10979	0.0128158	1.95103	0.0347968	2.04402	0.0450281	1.89919	0.0242467	0.80484	0.0352819	0.00601667	0.000715914	0.00547333	0.000712344
2.46667	2.12494	2.09899	2.1068	1.98032	1.96445	1.91466	2.09211	2.00153	2.04531	1.89871	1.87784	1.92398	0.82677	0.82677	0.76474	0.00635	0.00635	0.00497	0.00565	0.00597	0.00613	2.11024	0.0133133	1.95314	0.0342592	2.04632	0.0452984	1.90018	0.0231049	0.806093	0.035813	0.00589	0.000796743	0.00591667	0.000244404
2.48333	2.12582	2.10051	2.1012	1.97933	1.96759	1.91289	2.08925	2.00457	2.04406	1.89627	1.87878	1.92856	0.82865	0.82865	0.76782	0.00654	0.00654	0.00536	0.00579	0.00588	0.0062	2.10918	0.0144177	1.95327	0.0354593	2.04596	0.042372	1.9012	0.025254	0.808373	0.0351202	0.00614667	0.000681273	0.00595667	0.000215484
2.5	2.12583	2.10342	2.10762	1.977	1.96279	1.91623	2.09237	2.00062	2.04599	1.89881	1.88072	1.92535	0.83016	0.83016	0.76869	0.00649	0.00649	0.00447	0.00548	0.00592	0.00597	2.11229	0.0119125	1.95201	0.0317877	2.04633	0.0458759	1.90163	0.0224479	0.80967	0.0354897	0.00581667	0.00116625	0.00579	0.000269629
2.51667	2.12721	2.10874	2.10564	1.98475	1.96461	1.91742	2.09318	2.00644	2.04387	1.89879	1.88155	1.92763	0.83302	0.83302	0.77148	0.00664	0.00664	0.00504	0.00547	0.0058	0.00616	2.11386	0.011662	1.95559	0.0345588	2.04783	0.0435054	1.90266	0.0232821	0.812507	0.0355301	0.00610667	0.00092376	0.00581	0.000345109
2.53333	2.13004	2.10272	2.10504	1.9787	1.97154	1.91816	2.0955	2.00539	2.04611	1.90595	1.88336	1.92974	0.83379	0.83379	0.77183	0.00606	0.00606	0.00481	0.00584	0.006	0.00578	2.1126	0.015148	1.95613	0.0330802	2.049	0.0451245	1.90635	0.0231926	0.813137	0.0357726	0.00564333	0.000721688	0.00587333	0.000113725
2.55	2.12799	2.10843	2.10476	1.98243	1.96781	1.92121	2.09508	2.00269	2.05045	1.90372	1.88568	1.93154	0.83553	0.83553	0.7746	0.00611	0.00611	0.00519	0.00576	0.00606	0.00582	2.11373	0.012488	1.95715	0.0319718	2.04941	0.0462038	1.90698	0.0231032	0.81522	0.035178	0.00580333	0.000531162	0.00588	0.000158745
2.56667	2.12593	2.10478	2.10962	1.98004	1.97026	1.92329	2.09636	2.00832	2.0491	1.9038	1.88754	1.93691	0.83637	0.83637	0.77518	0.00657	0.00657	0.00529	0.00533	0.00598	0.00559	2.11344	0.0110812	1.95786	0.0303381	2.05126	0.0440597	1.90942	0.0251597	0.815973	0.0353281	0.00614333	0.000739008	0.00563333	0.000327159
2.58333	2.13051	2.11052	2.11564	1.98372	1.9703	1.9232	2.0965	2.00644	2.05138	1.90365	1.88579	1.93369	0.83829	0.83829	0.77718	0.00617	0.00617	0.00528	0.00517	0.00585	0.00635	2.11889	0.0103837	1.95907	0.0317836	2.05144	0.04503	1.90771	0.0242067	0.81792	0.0352819	0.00587333	0.000513842	0.00579	0.000592284
2.6	2.128	2.10891	2.11262	1.98605	1.97199	1.92734	2.09709	2.01168	2.04784	1.90575	1.88899	1.93428	0.83872	0.83872	0.7797	0.00667	0.00667	0.00557	0.0057	0.00564	0.00589	2.11651	0.0101221	1.96179	0.0306544	2.0522	0.0428719	1.90967	0.0228985	0.819047	0.0340752	0.00630333	0.000635085	0.00574333	0.000130512
2.61667	2.13002	2.10555	2.11345	1.98529	1.97079	1.92556	2.09387	2.01224	2.05186	1.9065	1.88988	1.93698	0.84063	0.84063	0.77989	0.00636	0.00636	0.0056	0.00532	0.00607	0.00597	2.11634	0.0124884	1.96055	0.0311547	2.05266	0.0408208	1.91112	0.0238875	0.820383	0.0350683	0.00610667	0.000438786	0.00578667	0.000407226
2.63333	2.13326	2.11051	2.11172	1.98302	1.97522	1.92477	2.10019	2.0051	2.05408	1.90912	1.88959	1.93817	0.84299	0.84299	0.78202	0.00624	0.00624	0.00493	0.00546	0.00585	0.00574	2.1185	0.0127997	1.961	0.0316204	2.05312	0.0475522	1.91229	0.024445	0.822667	0.035201	0.00580333	0.000756329	0.00568333	0.00020108
2.65	2.13206	2.11023	2.11187	1.98783	1.97015	1.92555	2.09964	2.01572	2.05192	1.90907	1.8906	1.93918	0.84359	0.84359	0.78274	0.00639	0.00639	0.00509	0.00535	0.00582	0.00604	2.11805	0.0121578	1.96118	0.032095	2.05576	0.0420916	1.91295	0.0245213	0.823307	0.0351318	0.00595667	0.000750555	0.00573667	0.000352467
2.66667	2.13655	2.11292	2.11203	1.98673	1.97615	1.92857	2.10182	2.01134	2.05694	1.91298	1.89414	1.94169	0.84572	0.84572	0.78476	0.00644	0.00644	0.00551	0.00501	0.00634	0.0059	2.1205	0.0139068	1.96382	0.0309795	2.0567	0.0452405	1.91627	0.0239451	0.8254	0.0351953	0.00613	0.000536936	0.00575	0.000677569
2.68333	2.13427	2.10915	2.11369	1.98612	1.97368	1.92698	2.09979	2.01806	2.0558	1.91454	1.89331	1.94177	0.84768	0.84768	0.78559	0.00628	0.00628	0.00516	0.00529	0.00604	0.00595	2.11904	0.0133863	1.96226	0.0311801	2.05788	0.0409048	1.91654	0.0242918	0.826983	0.0358477	0.00590667	0.000646632	0.00576	0.000409512
2.7	2.132	2.11236	2.11685	1.991	1.97791	1.92769	2.104	2.01537	2.05324	1.91331	1.89472	1.94166	0.84835	0.84835	0.78851	0.00658	0.00658	0.00526	0.00542	0.00569	0.00607	2.1204	0.0102909	1.96553	0.0334204	2.05754	0.0444709	1.91656	0.0236385	0.828403	0.0345486	0.00614	0.000762102	0.00572667	0.000326548
2.71667	2.13317	2.11284	2.11511	1.99068	1.97356	1.92909	2.10217	2.01487	2.05938	1.91694	1.8969	1.94157	0.85086	0.85086	0.78899	0.00606	0.00606	0.0052	0.00519	0.00578	0.0058	2.12037	0.0111402	1.96444	0.031791	2.05881	0.0436528	1.91847	0.0223743	0.830237	0.0357207	0.00577333	0.000496521	0.00559	0.000346554
2.73333	2.13368	2.11083	2.11313	1.99495	1.98175	1.93408	2.10657	2.01634	2.05829	1.91796	1.89711	1.9433	0.85184	0.85184	0.79084	0.00614	0.00614	0.00497	0.00583	0.0063	0.0059	2.11921	0.0125812	1.97026	0.0320204	2.0604	0.045152	1.91946	0.0231313	0.831507	0.0352184	0.00575	0.0006755	0.00601	0.000253574
2.75	2.13889	2.11204	2.11481	1.99228	1.97668	1.9327	2.10418	2.01625	2.056	1.91472	1.89593	1.94849	0.85262	0.85262	0.79209	0.00596	0.00596	0.00504	0.00556	0.00615	0.00629	2.12191	0.0147673	1.96722	0.030896	2.05881	0.0440323	1.91971	0.0266334	0.832443	0.034947	0.00565333	0.000531162	0.006	0.000387427
2.76667	2.13447	2.11725	2.11391	1.9913	1.98301	1.93541	2.10736	2.01709	2.06254	1.91827	1.90048	1.94889	0.85488	0.85488	0.79337	0.00662	0.00662	0.00509	0.00533	0.00596	0.00575	2.12188	0.0110333	1.96991	0.0301612	2.06233	0.0451354	1.92255	0.0244867	0.834377	0.0355128	0.00611	0.000883346	0.00568	0.00032078
2.78333	2.13583	2.12087	2.11559	1.99019	1.97993	1.9361	2.10481	2.02155	2.06043	1.9187	1.9023	1.94694	0.85596	0.85596	0.79466	0.00647	0.00647	0.00542	0.00553	0.00614	0.00577	2.1241	0.0104987	1.96874	0.0287288	2.06226	0.0416603	1.92265	0.0225802	0.835527	0.0353916	0.00612	0.000606218	0.00581333	0.0003073
2.8	2.13499	2.11647	2.12148	1.99423	1.98338	1.93406	2.10816	2.02258	2.06334	1.91716	1.89803	1.9499	0.85735	0.85735	0.79615	0.00628	0.00628	0.00493	0.00518	0.0057	0.00598	2.12431	0.00957958	1.97056	0.0320692	2.06469	0.042806	1.9217	0.0262309	0.83695	0.0353338	0.00583	0.000779423	0.00562	0.000405956
2.81667	2.14193	2.11204	2.11856	1.9915	1.98263	1.9344	2.10887	2.0189	2.05707	1.92022	1.90267	1.94913	0.85875	0.85875	0.79805	0.00638	0.00638	0.00507	0.0055	0.00588	0.00656	2.12418	0.0157167	1.96951	0.0307279	2.06161	0.0451567	1.92401	0.0234603	0.838517	0.0350452	0.00594333	0.000756329	0.00598	0.000537029
2.83333	2.14165	2.11694	2.11576	1.99783	1.98176	1.93804	2.1131	2.02032	2.06093	1.92137	1.90299	1.94989	0.86065	0.86065	0.79983	0.00683	0.00683	0.00537	0.00566	0.00589	0.00587	2.12478	0.0146189	1.97254	0.0309422	2.06478	0.0465099	1.92475	0.023632	0.840377	0.0351144	0.00634333	0.000842931	0.00580667	0.00012741
2.85	2.13701	2.11464	2.11859	1.99811	1.98472	1.93803	2.10748	2.02316	2.06236	1.92314	1.90569	1.95342	0.86211	0.86211	0.80007	0.0065	0.0065	0.00521	0.00503	0.00568	0.00597	2.12341	0.0119395	1.97362	0.0315406	2.06433	0.0421946	1.92742	0.0241507	0.84143	0.0358188	0.00607	0.000744782	0.00556	0.000481352
2.86667	2.13848	2.12003	2.1198	1.99514	1.98642	1.93984	2.10936	2.02605	2.06265	1.92394	1.9047	1.95133	0.86262	0.86262	0.80143	0.00682	0.00682	0.00533	0.0054	0.00554	0.00597	2.1261	0.0107191	1.9738	0.0297316	2.06602	0.0417571	1.92666	0.0234334	0.842223	0.0353281	0.00632333	0.000860252	0.00563667	0.000297041
2.88333	2.13731	2.11477	2.11937	1.9959	1.98321	1.94072	2.10763	2.02692	2.06881	1.92655	1.90644	1.95156	0.86343	0.86343	0.80292	0.00648	0.00648	0.00492	0.00549	0.00595	0.00624	2.12382	0.0119098	1.97328	0.0289	2.06779	0.0403647	1.92818	0.0226043	0.84326	0.0349355	0.00596	0.000900666	0.00589333	0.000378197
2.9	2.13777	2.11512	2.12073	1.99791	1.98432	1.9419	2.10628	2.02377	2.0642	1.92372	1.90739	1.95368	0.86493	0.86493	0.80501	0.00631	0.00631	0.00483	0.00549	0.00588	0.00583	2.12454	0.0117959	1.97471	0.0292155	2.06475	0.0412577	1.92826	0.0234771	0.844957	0.0345948	0.00581667	0.000854478	0.00573333	0.000212211
2.91667	2.14195	2.11708	2.12196	1.99772	1.98671	1.93826	2.10908	2.02493	2.06373	1.92489	1.90842	1.95676	0.86672	0.86672	0.80524	0.00671	0.00671	0.00546	0.0056	0.00569	0.00589	2.127	0.0131778	1.97423	0.0316336	2.06591	0.0421175	1.93002	0.0245754	0.846227	0.0354955	0.00629333	0.000721688	0.00572667	0.000148436
2.93333	2.14301	2.11994	2.11948	2.00096	1.98761	1.94386	2.10673	2.02784	2.06611	1.92534	1.90752	1.9557	0.86804	0.86804	0.80737	0.0068	0.0068	0.00511	0.0059	0.0058	0.00576	2.12748	0.0134542	1.97748	0.0298683	2.06689	0.0394508	1.92952	0.0243605	0.847817	0.0350278	0.00623667	0.000975722	0.00582	7.2111e-05
2.95	2.13387	2.1222	2.12334	1.99974	1.98574	1.94143	2.11034	2.02997	2.06902	1.92841	1.90702	1.95699	0.86963	0.86963	0.80908	0.00628	0.00628	0.00529	0.00525	0.00601	0.00617	2.12647	0.00643389	1.97564	0.0304396	2.06978	0.0401903	1.93081	0.0250711	0.849447	0.0349586	0.00595	0.000571577	0.00581	0.000491528
2.96667	2.14357	2.12281	2.11988	2.00062	1.98831	1.94624	2.11207	2.02898	2.06803	1.93122	1.91241	1.9596	0.87102	0.87102	0.81023	0.00598	0.00598	0.00507	0.0054	0.00599	0.006	2.12875	0.012915	1.97839	0.0285149	2.06969	0.04157	1.93441	0.0237562	0.850757	0.0350971	0.00567667	0.000525389	0.00579667	0.00034356
2.98333	2.14177	2.12176	2.12435	2.00037	1.99133	1.94154	2.1102	2.02935	2.07184	1.93047	1.91127	1.956	0.87188	0.87188	0.81176	0.00664	0.00664	0.00512	0.00541	0.00567	0.00607	2.12929	0.0108824	1.97775	0.03168	2.07046	0.0404426	1.93258	0.0224395	0.85184	0.0347103	0.00613333	0.000877572	0.00571667	0.000332466
3	2.1457	2.11877	2.11836	2.00422	1.98991	1.94541	2.11465	2.03372	2.06947	1.92451	1.91521	1.95804	0.87341	0.87341	0.81297	0.00683	0.00683	0.00529	0.00529	0.0059	0.0057	2.12761	0.0156677	1.97985	0.0306693	2.07261	0.0405565	1.93259	0.0225284	0.853263	0.0348951	0.00631667	0.000889119	0.00563	0.000310966
3.01667	2.14453	2.12125	2.11916	1.99955	1.99011	1.94704	2.11578	2.02992	2.07181	1.93243	1.91268	1.95937	0.87458	0.87458	0.81465	0.00667	0.00667	0.00502	0.00587	0.00599	0.00595	2.12831	0.0140829	1.9789	0.0279924	2.0725	0.0429342	1.93483	0.0234371	0.854603	0.0346006	0.00612	0.000952628	0.00593667	6.1101e-05
3.03333	2.14024	2.11912	2.12625	1.99822	1.98919	1.9461	2.11585	2.02989	2.06968	1.93319	1.91246	1.96065	0.87641	0.87641	0.81499	0.00702	0.00702	0.00514	0.00544	0.0062	0.00595	2.12854	0.0107441	1.97784	0.0278531	2.07181	0.0430194	1.93543	0.0241732	0.855937	0.0354609	0.00639333	0.00108542	0.00586333	0.000387341
3.05	2.14488	2.1208	2.1187	2.00262	1.98954	1.94599	2.11439	2.0323	2.06941	1.93257	1.91798	1.95817	0.87587	0.87587	0.81625	0.00655	0.00655	0.0049	0.00558	0.00632	0.00564	2.12813	0.0145468	1.97938	0.0296497	2.07203	0.0411078	1.93624	0.0203448	0.855997	0.0344216	0.006	0.000952628	0.00584667	0.000411015
3.06667	2.14221	2.12276	2.12563	2.00165	1.9891	1.94965	2.11845	2.03214	2.06859	1.93273	1.91849	1.96427	0.87772	0.87772	0.81777	0.00685	0.00685	0.00545	0.00555	0.00614	0.00574	2.1302	0.0104995	1.98013	0.0271349	2.07306	0.0433283	1.9385	0.0234285	0.857737	0.0346121	0.00638333	0.00080829	0.00581	0.000301164
3.08333	2.14328	2.12657	2.11991	2.00193	1.99064	1.94817	2.11795	2.03064	2.07802	1.93007	1.91498	1.96175	0.87908	0.87908	0.81994	0.00676	0.00676	0.00497	0.00506	0.00602	0.00648	2.12992	0.0120398	1.98025	0.028347	2.07554	0.0437079	1.9356	0.0238704	0.859367	0.0341445	0.00616333	0.00103346	0.00585333	0.000724523
3.1	2.1406	2.12045	2.1212	2.00212	1.99064	1.9497	2.11517	2.03364	2.07443	1.93641	1.92166	1.96633	0.88075	0.88075	0.82104	0.00647	0.00647	0.00512	0.00564	0.00608	0.00606	2.12742	0.0114233	1.98082	0.0275552	2.07441	0.040765	1.94147	0.0227603	0.860847	0.0344736	0.00602	0.000779423	0.00592667	0.000248462
3.11667	2.1446	2.12533	2.12479	2.00359	1.99052	1.95284	2.1173	2.03617	2.07097	1.93856	1.91861	1.96252	0.88134	0.88134	0.82229	0.00609	0.00609	0.00543	0.00548	0.00603	0.00604	2.13157	0.0112847	1.98232	0.0263507	2.07481	0.0407013	1.9399	0.0219855	0.861657	0.0340925	0.00587	0.000381051	0.00585	0.000320468
3.13333	2.14573	2.12535	2.12402	2.01026	1.9955	1.95101	2.11561	2.0363	2.07676	1.93753	1.91721	1.96582	0.88161	0.88161	0.82209	0.00686	0.00686	0.00561	0.00548	0.00593	0.00567	2.1317	0.0121685	1.98559	0.0308431	2.07622	0.0396577	1.94019	0.0244137	0.86177	0.0343639	0.00644333	0.000721688	0.00569333	0.000225906
3.15	2.14671	2.12683	2.12769	2.00555	1.99767	1.95013	2.11806	2.03549	2.07821	1.93941	1.92224	1.9681	0.88398	0.88398	0.82375	0.00692	0.00692	0.00549	0.00577	0.00598	0.00571	2.13374	0.0112377	1.98445	0.029982	2.07725	0.0412933	1.94325	0.0231699	0.863903	0.0347738	0.00644333	0.000825611	0.00582	0.000141774
3.16667	2.14474	2.1217	2.12705	2.0084	1.99649	1.9495	2.11314	2.03581	2.07565	1.93933	1.9239	1.9653	0.88431	0.88431	0.82506	0.00648	0.00648	0.00507	0.00529	0.00558	0.00574	2.13116	0.0120582	1.9848	0.0311425	2.07487	0.038671	1.94284	0.0209224	0.86456	0.034208	0.00601	0.000814064	0.00553667	0.000228108
3.18333	2.14665	2.12421	2.12369	2.00375	1.99659	1.94909	2.12154	2.03753	2.0759	1.94184	1.92252	1.96615	0.88639	0.88639	0.82648	0.00687	0.00687	0.00489	0.00564	0.0059	0.00591	2.13152	0.0131084	1.98314	0.0297076	2.07832	0.0420574	1.9435	0.0218625	0.86642	0.0345891	0.00621	0.00114315	0.00581667	0.00015308
3.2	2.14477	2.12956	2.12513	2.00847	1.99362	1.95112	2.12068	2.03936	2.07817	1.94174	1.92118	1.9657	0.88792	0.88792	0.82781	0.00679	0.00679	0.00499	0.00513	0.00598	0.00635	2.13315	0.0103013	1.9844	0.0297652	2.0794	0.040674	1.94287	0.0222816	0.867883	0.0347045	0.00619	0.00103923	0.00582	0.00062554
3.21667	2.14417	2.12314	2.12481	2.00993	1.99605	1.95505	2.11931	2.03511	2.07506	1.9375	1.92562	1.9692	0.88839	0.88839	0.82883	0.00604	0.00604	0.00542	0.00518	0.00592	0.00615	2.13071	0.0116894	1.98701	0.028535	2.07649	0.0421183	1.94411	0.0225287	0.868537	0.034387	0.00583333	0.000357957	0.00575	0.000506853
3.23333	2.14573	2.12363	2.12249	2.0091	1.99402	1.95548	2.11982	2.04736	2.07799	1.94331	1.92364	1.96617	0.8893	0.8893	0.82966	0.00638	0.00638	0.00501	0.00554	0.00572	0.00596	2.13062	0.0131009	1.9862	0.0276521	2.08172	0.036374	1.94437	0.0212849	0.86942	0.0344332	0.00592333	0.00079097	0.00574	0.000210713
3.25	2.14566	2.1249	2.12344	2.00635	1.99509	1.95563	2.11925	2.03868	2.07917	1.94305	1.92557	1.96712	0.89136	0.89136	0.83175	0.00656	0.00656	0.00503	0.00578	0.00523	0.00605	2.13133	0.0124287	1.98569	0.0266346	2.07903	0.0402852	1.94525	0.0208619	0.87149	0.0344158	0.00605	0.000883346	0.00568667	0.000417892
3.26667	2.14629	2.12515	2.12572	2.01028	1.99582	1.95709	2.11907	2.03888	2.07947	1.94368	1.92547	1.9702	0.89231	0.89231	0.83332	0.0064	0.0064	0.00482	0.00541	0.00561	0.00608	2.13239	0.012044	1.98773	0.0275024	2.07914	0.040096	1.94645	0.0224933	0.872647	0.0340579	0.00587333	0.000912213	0.0057	0.000343948
3.28333	2.14478	2.12611	2.12788	2.01123	1.9967	1.95474	2.12401	2.04002	2.07728	1.94475	1.9252	1.96918	0.89395	0.89395	0.83368	0.0066	0.0066	0.00557	0.00598	0.0061	0.00575	2.13292	0.0103062	1.98756	0.0293339	2.08044	0.0420839	1.94638	0.0220351	0.87386	0.0347969	0.00625667	0.000594671	0.00594333	0.000177858
3.3	2.14404	2.127	2.1288	2.0119	1.99915	1.95912	2.12324	2.03902	2.07788	1.9439	1.9238	1.9713	0.89405	0.89405	0.83513	0.00607	0.00607	0.00507	0.0058	0.00549	0.00585	2.13328	0.00936179	1.99006	0.0275399	2.08005	0.0421518	1.94633	0.0238433	0.87441	0.0340175	0.00573667	0.00057735	0.00571333	0.000195021
3.31667	2.14663	2.12439	2.13138	2.01032	1.99911	1.95807	2.12283	2.04116	2.07672	1.9445	1.92784	1.97035	0.89518	0.89518	0.83617	0.00649	0.00649	0.00527	0.00574	0.00597	0.00604	2.13413	0.0113728	1.98917	0.0275076	2.08024	0.0409484	1.94756	0.0214199	0.87551	0.0340694	0.00608333	0.000704367	0.00591667	0.00015695
3.33333	2.14843	2.12627	2.12734	2.0111	1.99649	1.95665	2.12386	2.04175	2.07794	1.94539	1.92754	1.97177	0.8972	0.8972	0.83718	0.00628	0.00628	0.00551	0.00578	0.00584	0.0056	2.13401	0.0124967	1.98808	0.0281824	2.08118	0.041151	1.94823	0.0222517	0.877193	0.0346526	0.00602333	0.00044456	0.00574	0.0001249
3.35	2.14829	2.12518	2.1255	2.01296	1.99506	1.95842	2.1243	2.04646	2.08001	1.94408	1.93145	1.97255	0.89766	0.89766	0.83791	0.00675	0.00675	0.00522	0.00571	0.00603	0.00593	2.13299	0.0132512	1.98881	0.0278014	2.08359	0.0390433	1.94936	0.0210526	0.877743	0.0344967	0.00624	0.000883346	0.00589	0.000163707
3.36667	2.14632	2.12441	2.12891	2.01331	2.00155	1.95885	2.12309	2.04337	2.08035	1.94625	1.92733	1.97309	0.89977	0.89977	0.84032	0.00659	0.00659	0.00478	0.00573	0.00575	0.00593	2.13321	0.0115716	1.99124	0.0286574	2.08227	0.0398947	1.94889	0.0229939	0.879953	0.0343235	0.00598667	0.001045	0.00580333	0.000110151
3.38333	2.14561	2.12749	2.12848	2.00944	1.99913	1.95815	2.12213	2.04222	2.08073	1.94935	1.92903	1.97527	0.90002	0.90002	0.84087	0.00662	0.00662	0.00518	0.00636	0.00563	0.00609	2.13386	0.0101878	1.98891	0.0271303	2.08169	0.0399637	1.95122	0.0231764	0.880303	0.0341503	0.00614	0.000831384	0.00602667	0.000369098
3.4	2.15105	2.1251	2.13129	2.01143	2.00364	1.95642	2.12128	2.04468	2.07903	1.94356	1.92996	1.97246	0.90137	0.90137	0.84239	0.00639	0.00639	0.00503	0.00542	0.00598	0.00565	2.13581	0.0135535	1.9905	0.0297672	2.08166	0.0383678	1.94866	0.0217041	0.88171	0.0340521	0.00593667	0.000785196	0.00568333	0.000281484
3.41667	2.14468	2.13134	2.12768	2.01003	2.00111	1.96234	2.12371	2.04068	2.08156	1.94894	1.93008	1.97213	0.90228	0.90228	0.84324	0.00662	0.00662	0.00505	0.00536	0.00617	0.00587	2.13457	0.00894754	1.99116	0.0253542	2.08198	0.0415166	1.95038	0.0210621	0.8826	0.0340868	0.00609667	0.00090644	0.0058	0.000409512
3.43333	2.14996	2.13099	2.12794	2.01109	2.00161	1.96062	2.12546	2.04933	2.08228	1.94916	1.93195	1.97256	0.90404	0.90404	0.84464	0.00685	0.00685	0.005	0.00558	0.00589	0.00562	2.1363	0.0119307	1.99111	0.0268243	2.08569	0.0381794	1.95122	0.0203835	0.88424	0.0342946	0.00623333	0.0010681	0.00569667	0.000168622
3.45	2.14375	2.12858	2.13133	2.01302	2.00162	1.96174	2.12357	2.04528	2.08063	1.94952	1.93628	1.97745	0.90536	0.90536	0.84488	0.00656	0.00656	0.00521	0.00554	0.006	0.00567	2.13455	0.00808237	1.99213	0.0269259	2.08316	0.0392063	1.95442	0.0210173	0.8852	0.0349181	0.00611	0.000779423	0.00573667	0.000237136
3.46667	2.14911	2.12871	2.12403	2.01542	2.00203	1.96402	2.12681	2.04561	2.08234	1.94926	1.93078	1.9799	0.90638	0.90638	0.84634	0.00698	0.00698	0.00532	0.00582	0.00592	0.00584	2.13395	0.0133358	1.99382	0.0266646	2.08492	0.0406614	1.95331	0.0248096	0.886367	0.0346641	0.00642667	0.000958401	0.00586	5.2915e-05
3.48333	2.14675	2.12786	2.12623	2.01368	2.00222	1.96082	2.12865	2.04672	2.08303	1.95064	1.93236	1.97428	0.90739	0.90739	0.8483	0.0068	0.0068	0.0054	0.00573	0.00528	0.00579	2.13361	0.0114058	1.99224	0.0278073	2.08613	0.0410531	1.95243	0.021017	0.887693	0.0341156	0.00633333	0.00080829	0.0056	0.000278747
3.5	2.14757	2.1273	2.13055	2.01793	2.00343	1.96042	2.12884	2.04976	2.08157	1.94873	1.93865	1.9759	0.90768	0.90768	0.84857	0.00656	0.00656	0.00495	0.00535	0.00561	0.00582	2.13514	0.0108867	1.99393	0.0299096	2.08672	0.0397911	1.95443	0.0192673	0.887977	0.0341272	0.00602333	0.000929534	0.00559333	0.000235443
3.51667	2.15027	2.13258	2.1314	2.01635	2.00279	1.96428	2.12614	2.04674	2.08606	1.95222	1.93277	1.97632	0.90881	0.90881	0.85065	0.00702	0.00702	0.00574	0.00563	0.00594	0.00569	2.13808	0.0105704	1.99447	0.0270129	2.08631	0.0397006	1.95377	0.0218163	0.889423	0.0335787	0.00659333	0.000739008	0.00575333	0.000164418
3.53333	2.15044	2.12798	2.12687	2.01475	2.00561	1.96165	2.12077	2.04391	2.08461	1.95095	1.93415	1.97844	0.90991	0.90991	0.85056	0.0067	0.0067	0.00565	0.00591	0.00629	0.00576	2.1351	0.0132993	1.994	0.0283891	2.0831	0.0384523	1.95451	0.022359	0.890127	0.0342657	0.00635	0.000606218	0.00598667	0.000273191
3.55	2.14852	2.13025	2.12925	2.01356	2.00555	1.96168	2.12615	2.04574	2.08141	1.94979	1.93691	1.97367	0.91195	0.91195	0.85297	0.00662	0.00662	0.00503	0.0055	0.00597	0.00601	2.13601	0.0108484	1.9936	0.0279293	2.08443	0.0402902	1.95346	0.0186523	0.89229	0.0340521	0.00609	0.000917987	0.00582667	0.000283608
3.56667	2.14903	2.1308	2.13007	2.01469	1.99967	1.96102	2.12602	2.05178	2.0865	1.95063	1.93456	1.97778	0.9124	0.9124	0.8537	0.00689	0.00689	0.00517	0.00612	0.00631	0.00582	2.13663	0.010742	1.99179	0.0276884	2.0881	0.0371459	1.95432	0.0218454	0.892833	0.0338905	0.00631667	0.000993042	0.00608333	0.000247049
3.58333	2.14578	2.12766	2.12509	2.01368	2.00216	1.96587	2.12196	2.04581	2.08315	1.95481	1.93828	1.98171	0.91296	0.91296	0.85366	0.0062	0.0062	0.00514	0.00586	0.00591	0.00576	2.13284	0.0112769	1.9939	0.0249515	2.08364	0.0380774	1.95827	0.0219204	0.893193	0.0342369	0.00584667	0.000611991	0.00584333	7.63763e-05
3.6	2.15087	2.13019	2.12927	2.01285	2.00208	1.96243	2.12405	2.05273	2.08377	1.95556	1.93962	1.97884	0.91514	0.91514	0.85469	0.00706	0.00706	0.0052	0.00609	0.00576	0.00611	2.13678	0.0122139	1.99245	0.0265528	2.08685	0.0357596	1.95801	0.0197241	0.89499	0.0349008	0.00644	0.00107387	0.00598667	0.000196554
3.61667	2.14889	2.12927	2.1288	2.01505	2.00527	1.96732	2.12659	2.04797	2.08573	1.95352	1.93839	1.97827	0.9156	0.9156	0.85676	0.00729	0.00729	0.00546	0.00629	0.0063	0.00545	2.13565	0.0114657	1.99588	0.0252124	2.08676	0.0393202	1.95673	0.0201325	0.895987	0.0339713	0.00668	0.00105655	0.00601333	0.000487887
3.63333	2.14874	2.12599	2.1336	2.01695	2.00444	1.965	2.12505	2.047	2.08489	1.95325	1.93804	1.97772	0.91655	0.91655	0.85895	0.00696	0.00696	0.00536	0.0058	0.00625	0.0058	2.13611	0.0115808	1.99546	0.0271134	2.08565	0.0390305	1.95634	0.0200193	0.89735	0.0332554	0.00642667	0.00092376	0.00595	0.000259808
3.65	2.1474	2.1291	2.12754	2.01425	2.00486	1.96532	2.12741	2.05215	2.08389	1.9537	1.93485	1.98304	0.91855	0.91855	0.8592	0.00671	0.00671	0.00522	0.00559	0.00608	0.0056	2.13468	0.0110434	1.99481	0.0259671	2.08782	0.0377833	1.9572	0.0242845	0.898767	0.0342657	0.00621333	0.000860252	0.00575667	0.00028006
3.66667	2.14932	2.12911	2.1302	2.01683	2.00598	1.96428	2.12726	2.05257	2.08929	1.95481	1.94309	1.97962	0.91932	0.91932	0.86053	0.00691	0.00691	0.00592	0.00604	0.00616	0.00527	2.13621	0.0113667	1.9957	0.0277432	2.08971	0.0373467	1.95917	0.0186518	0.899723	0.0339424	0.00658	0.000571577	0.00582333	0.000482942
3.68333	2.14409	2.12956	2.13377	2.01375	2.00533	1.96622	2.12637	2.05305	2.08588	1.95581	1.93993	1.9837	0.92057	0.92057	0.86064	0.00649	0.00649	0.005	0.00585	0.00573	0.00586	2.13581	0.00747604	1.9951	0.0253627	2.08843	0.0367266	1.95981	0.0221579	0.900593	0.0346006	0.00599333	0.000860252	0.00581333	7.23418e-05
3.7	2.15205	2.12768	2.13132	2.0173	2.00526	1.96628	2.12617	2.04976	2.08547	1.95752	1.94387	1.97974	0.92073	0.92073	0.8609	0.00701	0.00701	0.00541	0.00587	0.00571	0.00597	2.13702	0.0131458	1.99628	0.0266691	2.08713	0.0382321	1.96038	0.0181048	0.900787	0.0345429	0.00647667	0.00092376	0.00585	0.000131149
3.71667	2.15226	2.1313	2.13053	2.01593	2.0083	1.96557	2.13063	2.0475	2.08563	1.95514	1.94528	1.97846	0.92208	0.92208	0.8631	0.00722	0.00722	0.00531	0.00599	0.00547	0.00573	2.13803	0.0123296	1.9966	0.0271422	2.08792	0.0416123	1.95963	0.0170389	0.90242	0.0340521	0.00658333	0.00110274	0.00573	0.00026
3.73333	2.15092	2.13019	2.12881	2.01933	2.00378	1.96427	2.12593	2.05305	2.08777	1.95699	1.94045	1.98604	0.92242	0.92242	0.86353	0.00692	0.00692	0.00551	0.00561	0.00603	0.00574	2.13664	0.0123861	1.99579	0.0283856	2.08892	0.0364535	1.96116	0.0230793	0.90279	0.0340002	0.00645	0.000814064	0.00579333	0.000215019
3.75	2.14997	2.12628	2.12882	2.01641	2.00577	1.96999	2.12868	2.05393	2.08592	1.96095	1.94237	1.98713	0.92363	0.92363	0.86534	0.00696	0.00696	0.0053	0.00544	0.00599	0.00622	2.13502	0.0130063	1.99739	0.0243181	2.08951	0.0375041	1.96348	0.0224873	0.9042	0.0336537	0.00640667	0.000958401	0.00588333	0.000400791
3.76667	2.15071	2.13005	2.13006	2.01716	2.00539	1.96845	2.12764	2.05329	2.09079	1.9592	1.94537	1.98109	0.92607	0.92607	0.86585	0.00721	0.00721	0.00572	0.006	0.00616	0.006	2.13694	0.0119252	1.997	0.0254157	2.09057	0.0371755	1.96189	0.0180109	0.905997	0.034768	0.00671333	0.000860252	0.00605333	9.2376e-05
3.78333	2.15231	2.12866	2.12708	2.02095	2.00933	1.96657	2.1284	2.05136	2.08692	1.95774	1.94398	1.98456	0.92544	0.92544	0.86695	0.007	0.007	0.00558	0.00619	0.00634	0.00565	2.13602	0.0141325	1.99895	0.0286375	2.08889	0.0385579	1.96209	0.0206373	0.905943	0.0337692	0.00652667	0.000819837	0.00606	0.000362905
3.8	2.15079	2.12813	2.12848	2.0201	2.00435	1.96529	2.12531	2.051	2.08908	1.96086	1.9439	1.98264	0.92811	0.92811	0.86795	0.00688	0.00688	0.00552	0.00581	0.00616	0.00602	2.1358	0.0129829	1.99658	0.028219	2.08846	0.0371588	1.96247	0.0194199	0.908057	0.0347334	0.00642667	0.000785196	0.00599667	0.000176163
3.81667	2.14756	2.13084	2.12961	2.02027	2.0069	1.96743	2.12626	2.05416	2.08672	1.95627	1.94248	1.9858	0.92677	0.92677	0.87001	0.00673	0.00673	0.00514	0.00571	0.00607	0.00563	2.136	0.0100272	1.9982	0.0274733	2.08905	0.0361063	1.96152	0.0221315	0.90785	0.0327704	0.0062	0.000917987	0.00580333	0.000234379
3.83333	2.15191	2.13136	2.12876	2.01723	2.00705	1.96825	2.12896	2.05268	2.0874	1.95796	1.94278	1.98341	0.92937	0.92937	0.86957	0.00706	0.00706	0.00518	0.00608	0.00626	0.00595	2.13734	0.0126819	1.99751	0.0258461	2.08968	0.0381911	1.96138	0.0205302	0.909437	0.0345255	0.00643333	0.00108542	0.00609667	0.000155671
3.85	2.15084	2.13022	2.12944	2.01936	2.00738	1.96603	2.13093	2.05551	2.08944	1.96084	1.943	1.98457	0.92849	0.92849	0.87205	0.00709	0.00709	0.00562	0.00559	0.00576	0.00571	2.13683	0.0121364	1.99759	0.0279804	2.09196	0.0377731	1.9628	0.0208544	0.909677	0.0325856	0.0066	0.000848705	0.00568667	8.73689e-05
3.86667	2.15058	2.13102	2.13169	2.02227	2.00881	1.96886	2.12855	2.05067	2.0865	1.96243	1.94215	1.98242	0.93197	0.93197	0.87203	0.00692	0.00692	0.00532	0.00557	0.00589	0.00623	2.13776	0.0111046	1.99998	0.0277783	2.08857	0.0389814	1.96233	0.0201352	0.91199	0.0346064	0.00638667	0.00092376	0.00589667	0.000330051
3.88333	2.14749	2.13403	2.12817	2.02339	2.00964	1.97133	2.12888	2.05514	2.0884	1.96162	1.94453	1.9853	0.93077	0.93077	0.87304	0.00724	0.00724	0.00581	0.00595	0.0058	0.00626	2.13656	0.009906	2.00145	0.0269783	2.09081	0.0369289	1.96382	0.0204736	0.911527	0.0333304	0.00676333	0.000825611	0.00600333	0.000234592
3.9	2.14673	2.12944	2.13262	2.02249	2.01085	1.96788	2.12726	2.05799	2.0877	1.9613	1.94744	1.98863	0.93251	0.93251	0.87456	0.00706	0.00706	0.0053	0.00553	0.00578	0.00529	2.13626	0.00920279	2.00041	0.0287639	2.09098	0.0347515	1.96579	0.0209589	0.913193	0.0334574	0.00647333	0.00101614	0.00553333	0.000245017
3.91667	2.15306	2.13	2.13176	2.0201	2.00613	1.96915	2.13236	2.05204	2.09029	1.9636	1.94302	1.98573	0.93358	0.93358	0.87508	0.00719	0.00719	0.00505	0.0055	0.00602	0.00614	2.13827	0.0128358	1.99846	0.0263267	2.09156	0.0401751	1.96412	0.0213597	0.91408	0.033775	0.00647667	0.00123553	0.00588667	0.000340196
3.93333	2.14401	2.13132	2.13293	2.01989	2.0132	1.97226	2.12829	2.05511	2.09322	1.95789	1.94706	1.99002	0.93519	0.93519	0.87689	0.00732	0.00732	0.00545	0.00566	0.00624	0.00602	2.13609	0.00690887	2.00178	0.0257858	2.09221	0.0366005	1.96499	0.0223427	0.915757	0.0336595	0.00669667	0.00107965	0.00597333	0.000292803
3.95	2.14859	2.13193	2.13008	2.02002	2.00873	1.96789	2.12574	2.05683	2.09131	1.96436	1.9476	1.98879	0.93509	0.93509	0.87755	0.00669	0.00669	0.00498	0.00602	0.00595	0.00627	2.13687	0.0101948	1.99888	0.0274254	2.09129	0.034455	1.96692	0.0207137	0.91591	0.0332207	0.00612	0.000987269	0.00608	0.000168226
3.96667	2.14948	2.12844	2.13175	2.02037	2.01152	1.97217	2.12694	2.05624	2.09097	1.96306	1.94808	1.98998	0.93659	0.93659	0.87913	0.00711	0.00711	0.00502	0.00565	0.00593	0.00662	2.13656	0.0113136	2.00135	0.025658	2.09138	0.0353518	1.96704	0.0212316	0.917437	0.0331745	0.00641333	0.00120666	0.00606667	0.000499233
3.98333	2.14983	2.12768	2.13161	2.02164	2.00809	1.97124	2.12444	2.05405	2.09203	1.96181	1.94916	1.98929	0.93738	0.93738	0.87834	0.00658	0.00658	0.00518	0.00616	0.00595	0.00643	2.13637	0.0118183	2.00032	0.0260822	2.09017	0.0352317	1.96675	0.0205166	0.9177	0.0340868	0.00611333	0.00080829	0.00618	0.000240624
4	2.15444	2.1273	2.12513	2.02528	2.00815	1.97258	2.13046	2.05539	2.09455	1.96315	1.94881	1.98689	0.93898	0.93898	0.88011	0.00669	0.00669	0.00531	0.00567	0.00635	0.00609	2.13562	0.0163318	2.002	0.0268823	2.09347	0.0375467	1.96628	0.0192324	0.919357	0.0339886	0.00623	0.000796743	0.00603667	0.000343123
4.01667	2.15075	2.12826	2.13058	2.01968	2.01098	1.97265	2.13264	2.05608	2.08809	1.96346	1.9466	1.98951	0.93865	0.93865	0.87934	0.00697	0.00697	0.00551	0.00562	0.00621	0.00575	2.13653	0.0123694	2.0011	0.0250223	2.09227	0.0384508	1.96652	0.0216184	0.91888	0.0342426	0.00648333	0.000842931	0.00586	0.00031
4.03333	2.14979	2.12893	2.12925	2.02256	2.00891	1.97012	2.13021	2.05821	2.09326	1.96326	1.94894	1.98836	0.94054	0.94054	0.88174	0.00688	0.00688	0.00532	0.00628	0.00589	0.00666	2.13599	0.0119522	2.00053	0.0272058	2.09389	0.0360042	1.96685	0.0199542	0.92094	0.0339482	0.00636	0.000900666	0.00627667	0.000385011
4.05	2.15082	2.12824	2.13066	2.01639	2.01125	1.97211	2.1322	2.05604	2.09339	1.96567	1.94716	1.98859	0.94082	0.94082	0.88258	0.00662	0.00662	0.00532	0.00558	0.00594	0.00572	2.13657	0.0123972	1.99992	0.024218	2.09388	0.0380823	1.96714	0.0207541	0.921407	0.0336249	0.00618667	0.000750555	0.00574667	0.000181475
4.06667	2.15027	2.12958	2.12926	2.0195	2.01277	1.97178	2.13219	2.05674	2.09014	1.9651	1.95216	1.98885	0.94117	0.94117	0.8831	0.00699	0.00699	0.00535	0.0062	0.00586	0.00577	2.13637	0.0120388	2.00135	0.0258285	2.09302	0.0378075	1.9687	0.0186085	0.921813	0.0335267	0.00644333	0.000946854	0.00594333	0.000226789
4.08333	2.15119	2.1272	2.13069	2.02287	2.01047	1.97242	2.13035	2.06008	2.0931	1.96376	1.95045	1.98986	0.94358	0.94358	0.88435	0.00654	0.00654	0.00522	0.00566	0.00605	0.00617	2.13636	0.0129612	2.00192	0.0262893	2.09451	0.0351562	1.96802	0.0200479	0.923837	0.0341965	0.0061	0.000762102	0.00596	0.000266646
4.1	2.15017	2.131	2.13327	2.02168	2.01011	1.97217	2.12616	2.061	2.0909	1.96642	1.94919	1.9914	0.94382	0.94382	0.88507	0.00699	0.00699	0.00515	0.00611	0.00618	0.00609	2.13815	0.0104742	2.00132	0.025899	2.09269	0.0326167	1.969	0.0212232	0.924237	0.0339193	0.00637667	0.00106232	0.00612667	4.72582e-05
4.11667	2.1493	2.13212	2.13058	2.02298	2.00845	1.97073	2.1319	2.0599	2.09137	1.96708	1.95075	1.9929	0.94441	0.94441	0.88551	0.00675	0.00675	0.00519	0.00587	0.00628	0.00616	2.13733	0.010392	2.00072	0.0269691	2.09439	0.0360949	1.97024	0.0212523	0.924777	0.0340059	0.00623	0.000900666	0.00610333	0.000210792
4.13333	2.15156	2.12844	2.13263	2.01992	2.01034	1.97582	2.12655	2.05876	2.08957	1.96716	1.94926	1.99197	0.94508	0.94508	0.88682	0.00702	0.00702	0.0053	0.00573	0.00604	0.00644	2.13754	0.0123182	2.00203	0.0231956	2.09163	0.0339418	1.96946	0.021448	0.92566	0.0336364	0.00644667	0.000993042	0.00607	0.000355949
4.15	2.15352	2.13059	2.12838	2.01867	2.00975	1.97128	2.12798	2.0609	2.09145	1.96981	1.94959	1.99117	0.94603	0.94603	0.88804	0.00703	0.00703	0.00546	0.00605	0.00613	0.00617	2.1375	0.0139205	1.9999	0.0251837	2.09344	0.0335844	1.97019	0.0207926	0.9267	0.0334805	0.00650667	0.00090644	0.00611667	6.1101e-05
4.16667	2.15151	2.12514	2.13087	2.02378	2.00926	1.97336	2.13466	2.05589	2.08795	1.96717	1.94975	1.98872	0.94841	0.94841	0.88983	0.00654	0.00654	0.0053	0.00623	0.00585	0.00643	2.13584	0.0138697	2.00213	0.0259545	2.09283	0.0396114	1.96855	0.0195214	0.928883	0.0338212	0.00612667	0.000715914	0.00617	0.000294618
4.18333	2.14858	2.12644	2.12926	2.01625	2.01097	1.97684	2.13022	2.0644	2.09236	1.96762	1.95249	1.9959	0.94807	0.94807	0.88903	0.00669	0.00669	0.00548	0.00557	0.00572	0.00616	2.13476	0.0120512	2.00135	0.0213927	2.09566	0.0330339	1.972	0.0220345	0.92839	0.0340868	0.00628667	0.000698594	0.00581667	0.000306649
4.2	2.14703	2.13036	2.13056	2.02035	2.01189	1.97389	2.12924	2.05902	2.09233	1.96523	1.9497	1.98989	0.94982	0.94982	0.89095	0.00692	0.00692	0.00534	0.00579	0.00639	0.00577	2.13598	0.00956722	2.00204	0.0247457	2.09353	0.0351254	1.96827	0.0202671	0.930197	0.0339886	0.00639333	0.000912213	0.00598333	0.000352326
4.21667	2.15043	2.12953	2.12588	2.02436	2.00921	1.97604	2.12946	2.0571	2.09229	1.96717	1.95202	1.99198	0.94853	0.94853	0.89283	0.00655	0.00655	0.00512	0.00611	0.00594	0.00622	2.13528	0.0132466	2.0032	0.0247137	2.09295	0.0361845	1.97039	0.0201737	0.929963	0.0321584	0.00607333	0.000825611	0.00609	0.000141067
4.23333	2.14909	2.13049	2.12879	2.01796	2.0119	1.97347	2.13031	2.05743	2.08913	1.9689	1.95146	1.99548	0.95023	0.95023	0.89328	0.00704	0.00704	0.00508	0.0056	0.00594	0.00615	2.13612	0.0112616	2.00111	0.024128	2.09229	0.0365426	1.97195	0.0221676	0.931247	0.0328801	0.00638667	0.00113161	0.00589667	0.000277549
4.25	2.14537	2.1239	2.12531	2.01915	2.0123	1.97721	2.13288	2.05461	2.09237	1.96684	1.95266	1.9913	0.95058	0.95058	0.8927	0.00703	0.00703	0.00499	0.0058	0.00609	0.00594	2.13153	0.0120094	2.00289	0.0224989	2.09329	0.0391431	1.97027	0.0195466	0.931287	0.033417	0.00635	0.00117779	0.00594333	0.000145029
4.26667	2.14492	2.12896	2.13021	2.0204	2.01155	1.97648	2.13219	2.05469	2.09	1.96653	1.95131	1.99222	0.9524	0.9524	0.89544	0.00693	0.00693	0.005	0.00633	0.00577	0.00625	2.1347	0.0088757	2.00281	0.0232278	2.09229	0.0388009	1.97002	0.0206771	0.933413	0.0328859	0.00628667	0.00111429	0.00611667	0.000302875
4.28333	2.14722	2.13387	2.12829	2.02207	2.01327	1.97616	2.13116	2.05884	2.09322	1.96557	1.95167	1.99154	0.95283	0.95283	0.89443	0.00715	0.00715	0.00535	0.00551	0.00585	0.00571	2.13646	0.00972714	2.00383	0.0243664	2.09441	0.0361746	1.96959	0.0202372	0.933363	0.0337173	0.00655	0.00103923	0.00569	0.00017088
4.3	2.14937	2.13304	2.13205	2.02473	2.00995	1.97521	2.13317	2.0581	2.09248	1.97018	1.951	1.99396	0.95446	0.95446	0.89639	0.00712	0.00712	0.00519	0.00591	0.00563	0.00601	2.13815	0.00972652	2.0033	0.0254216	2.09458	0.0375792	1.97171	0.021521	0.935103	0.0335267	0.00647667	0.00111429	0.00585	0.000196977
4.31667	2.1484	2.13015	2.12767	2.02269	2.00911	1.97193	2.13033	2.06083	2.09251	1.96806	1.95573	1.99057	0.95378	0.95378	0.89582	0.00709	0.00709	0.00536	0.00609	0.00606	0.00602	2.13541	0.0113207	2.00124	0.0262785	2.09456	0.0347952	1.97145	0.0176661	0.93446	0.0334632	0.00651333	0.000998816	0.00605667	3.51188e-05
4.33333	2.14964	2.12829	2.1291	2.02169	2.01217	1.97595	2.13273	2.06151	2.08938	1.96805	1.95193	1.99116	0.95461	0.95461	0.8983	0.00722	0.00722	0.00507	0.0059	0.0059	0.00594	2.13568	0.0120994	2.00327	0.0241339	2.09454	0.0358893	1.97038	0.0197185	0.93584	0.0325106	0.00650333	0.0012413	0.00591333	2.3094e-05
4.35	2.14671	2.12943	2.12681	2.02165	2.0107	1.9765	2.13383	2.05913	2.09479	1.97142	1.95685	1.9892	0.95551	0.95551	0.89806	0.00719	0.00719	0.00496	0.00616	0.00628	0.00623	2.13432	0.0108126	2.00295	0.0235516	2.09592	0.0373627	1.97249	0.0162015	0.93636	0.0331688	0.00644667	0.00128749	0.00622333	6.02771e-05
4.36667	2.15224	2.13001	2.13226	2.02278	2.01227	1.97829	2.13336	2.06228	2.091	1.96904	1.95674	1.98972	0.95649	0.95649	0.89902	0.00732	0.00732	0.00549	0.00605	0.00587	0.00611	2.13817	0.0122368	2.00445	0.0232539	2.09555	0.0357575	1.97183	0.0166665	0.937333	0.0331803	0.00671	0.00105655	0.00601	0.0001249
4.38333	2.14589	2.12798	2.13264	2.02504	2.01164	1.97318	2.13317	2.05935	2.09205	1.96934	1.95322	1.99316	0.95761	0.95761	0.90059	0.00704	0.00704	0.00539	0.00583	0.00628	0.00538	2.1355	0.00929199	2.00329	0.0269202	2.09486	0.0369899	1.97191	0.0200933	0.938603	0.0329205	0.00649	0.000952628	0.00583	0.00045
4.4	2.15102	2.12998	2.12842	2.01972	2.01242	1.97699	2.12708	2.06065	2.09431	1.96841	1.95386	1.99186	0.95778	0.95778	0.90172	0.00737	0.00737	0.00526	0.00649	0.00597	0.00525	2.13647	0.0126219	2.00304	0.0228562	2.09401	0.033216	1.97138	0.0191729	0.939093	0.0323663	0.00666667	0.00121821	0.00590333	0.000622682
4.41667	2.14887	2.13133	2.1291	2.02249	2.01456	1.97327	2.12898	2.05867	2.09032	1.9709	1.95548	1.99084	0.95893	0.95893	0.90116	0.00713	0.00713	0.00532	0.00566	0.00619	0.00599	2.13643	0.010828	2.00344	0.0264271	2.09266	0.0352132	1.97241	0.0177281	0.939673	0.0333535	0.00652667	0.001045	0.00594667	0.000267644
4.43333	2.14867	2.12834	2.12717	2.02413	2.01132	1.97265	2.13034	2.06001	2.09544	1.97061	1.95733	1.99036	0.96023	0.96023	0.90279	0.00682	0.00682	0.00535	0.00548	0.00622	0.00603	2.13473	0.0120894	2.0027	0.0268007	2.09526	0.0351653	1.97277	0.0166203	0.941083	0.033163	0.00633	0.000848705	0.00591	0.000384318
4.45	2.14863	2.12831	2.12927	2.02193	2.01191	1.98042	2.12826	2.05827	2.09319	1.97143	1.95525	1.99336	0.96071	0.96071	0.90401	0.00688	0.00688	0.00563	0.00607	0.00629	0.00574	2.1354	0.0114647	2.00475	0.0216606	2.09324	0.034995	1.97335	0.0191272	0.94181	0.0327358	0.00646333	0.000721688	0.00603333	0.000276827
4.46667	2.15154	2.12672	2.13148	2.01955	2.01104	1.97681	2.12777	2.06151	2.09381	1.96832	1.95722	1.99368	0.96121	0.96121	0.90456	0.00691	0.00691	0.00544	0.00589	0.00628	0.00595	2.13658	0.0131725	2.00247	0.0226231	2.09436	0.0331335	1.97307	0.018689	0.942327	0.0327069	0.00642	0.000848705	0.00604	0.00021
4.48333	2.14525	2.13018	2.12802	2.02644	2.01393	1.97554	2.12693	2.06153	2.09462	1.9711	1.95386	1.99575	0.96307	0.96307	0.90627	0.00714	0.00714	0.00535	0.00557	0.00609	0.00552	2.13448	0.00938655	2.0053	0.0265239	2.09436	0.0327008	1.97357	0.0210539	0.944137	0.0327935	0.00654333	0.00103346	0.00572667	0.000315647
4.5	2.14888	2.12876	2.12992	2.02141	2.00975	1.97451	2.13058	2.06089	2.09039	1.97366	1.95478	1.98941	0.96262	0.96262	0.90756	0.00752	0.00752	0.00552	0.00602	0.00591	0.00511	2.13585	0.0112963	2.00189	0.024418	2.09395	0.0349814	1.97262	0.0173386	0.944267	0.0317889	0.00685333	0.0011547	0.00568	0.000496689
4.51667	2.14237	2.12956	2.1302	2.02008	2.01383	1.98073	2.133	2.06328	2.08923	1.96962	1.95662	1.9913	0.96348	0.96348	0.9066	0.00742	0.00742	0.00569	0.00555	0.00627	0.00589	2.13404	0.0072182	2.00488	0.0211467	2.09517	0.0352375	1.97251	0.0175201	0.94452	0.0328397	0.00684333	0.000998816	0.00590333	0.000360185
4.53333	2.1474	2.12644	2.13161	2.02439	2.01437	1.97738	2.13061	2.05849	2.09181	1.96975	1.9607	1.99274	0.96405	0.96405	0.90826	0.00688	0.00688	0.00556	0.00606	0.00563	0.00573	2.13515	0.0109192	2.00538	0.0247609	2.09364	0.0360947	1.9744	0.0165177	0.945453	0.0322104	0.00644	0.000762102	0.00580667	0.000225019
4.55	2.14406	2.12346	2.13145	2.02264	2.01567	1.9723	2.13369	2.06138	2.09378	1.96844	1.96106	1.99358	0.96426	0.96426	0.90823	0.00688	0.00688	0.00525	0.00547	0.00612	0.00557	2.13299	0.010386	2.00354	0.0272753	2.09628	0.0362199	1.97436	0.0170491	0.945583	0.0323489	0.00633667	0.000941081	0.00572	0.00035
4.56667	2.14628	2.12735	2.1258	2.0251	2.01474	1.97574	2.12794	2.06052	2.0897	1.97049	1.95932	1.99421	0.96532	0.96532	0.90928	0.00697	0.00697	0.00529	0.0057	0.0058	0.00598	2.13314	0.0114031	2.00519	0.026028	2.09272	0.0338113	1.97467	0.0178172	0.94664	0.0323547	0.00641	0.000969948	0.00582667	0.000141892
4.58333	2.14705	2.12815	2.12977	2.02144	2.01086	1.9775	2.12979	2.06053	2.09283	1.97756	1.95636	1.99596	0.96642	0.96642	0.90987	0.00691	0.00691	0.00577	0.00563	0.00555	0.00612	2.13499	0.0104756	2.00327	0.0229331	2.09438	0.0346561	1.97663	0.0198165	0.94757	0.0326492	0.00653	0.000658179	0.00576667	0.000308599
4.6	2.14874	2.1253	2.12958	2.02771	2.01522	1.97584	2.13419	2.05756	2.09355	1.97193	1.95703	1.99244	0.96619	0.96619	0.91107	0.00716	0.00716	0.00549	0.0063	0.00602	0.00581	2.13454	0.0124824	2.00626	0.0270718	2.0951	0.0383385	1.9738	0.0177789	0.947817	0.0318235	0.00660333	0.000964175	0.00604333	0.000245832
4.61667	2.14712	2.13145	2.13055	2.02492	2.01371	1.97741	2.13275	2.06182	2.09444	1.97275	1.956	1.9929	0.96787	0.96787	0.91255	0.00721	0.00721	0.00542	0.00525	0.00604	0.00558	2.13637	0.00931776	2.00535	0.0248346	2.09634	0.035503	1.97388	0.0184761	0.94943	0.031939	0.00661333	0.00103346	0.00562333	0.000396779
4.63333	2.14755	2.12531	2.12851	2.02858	2.0122	1.97779	2.13229	2.06173	2.09812	1.97203	1.95781	1.99465	0.96866	0.96866	0.91236	0.00743	0.00743	0.00563	0.00575	0.00616	0.00603	2.13379	0.0120234	2.00619	0.0259229	2.09738	0.0352858	1.97483	0.0185789	0.949893	0.0325048	0.00683	0.00103923	0.00598	0.000209523
4.65	2.14892	2.12474	2.13057	2.02276	2.01468	1.97452	2.13394	2.0572	2.09615	1.97415	1.95942	1.99413	0.96952	0.96952	0.91428	0.00699	0.00699	0.00565	0.006	0.00594	0.00593	2.13474	0.0126187	2.00399	0.0258367	2.09576	0.0383715	1.9759	0.017421	0.951107	0.0318928	0.00654333	0.000773649	0.00595667	3.78594e-05
4.66667	2.14811	2.13005	2.125	2.02016	2.01018	1.98052	2.13387	2.06222	2.09172	1.9725	1.95636	1.99397	0.96955	0.96955	0.91394	0.0072	0.0072	0.00514	0.00589	0.00567	0.00595	2.13439	0.01215	2.00362	0.0206181	2.09594	0.0360106	1.97428	0.0188678	0.951013	0.0321064	0.00651333	0.00118934	0.00583667	0.000147422
4.68333	2.14479	2.12757	2.12987	2.02168	2.01313	1.97474	2.13302	2.06419	2.09129	1.9721	1.95961	1.99412	0.97153	0.97153	0.91506	0.00713	0.00713	0.00531	0.00574	0.00592	0.00569	2.13408	0.00934902	2.00318	0.0250009	2.09617	0.0346732	1.97528	0.0174729	0.952707	0.032603	0.00652333	0.00105078	0.00578333	0.000120968
4.7	2.14557	2.12437	2.12705	2.02359	2.01241	1.97641	2.12782	2.06232	2.09234	1.97219	1.96099	1.99463	0.9716	0.9716	0.91617	0.00726	0.00726	0.00614	0.0062	0.00606	0.00596	2.13233	0.0115442	2.00414	0.0246541	2.09416	0.0327879	1.97594	0.0171301	0.953123	0.0320025	0.00688667	0.000646632	0.00607333	0.000120554
4.71667	2.14644	2.12752	2.12894	2.02083	2.01088	1.97827	2.13252	2.06258	2.09484	1.97265	1.96467	1.9908	0.97248	0.97248	0.91726	0.00699	0.00699	0.00545	0.00596	0.00632	0.00615	2.1343	0.0105375	2.00333	0.0222627	2.09665	0.035005	1.97604	0.0133908	0.954073	0.0318813	0.00647667	0.000889119	0.00614333	0.000180093
4.73333	2.14785	2.12704	2.12707	2.02513	2.01298	1.97546	2.12778	2.06109	2.09305	1.97236	1.95468	1.99569	0.97282	0.97282	0.91748	0.00752	0.00752	0.00577	0.00545	0.00608	0.00591	2.13399	0.012006	2.00452	0.0258923	2.09397	0.0333546	1.97424	0.0205698	0.954373	0.0319506	0.00693667	0.00101036	0.00581333	0.000325935
4.75	2.14618	2.12467	2.12562	2.02367	2.01363	1.97685	2.13046	2.06022	2.09082	1.97325	1.96214	1.9904	0.97329	0.97329	0.91862	0.00742	0.00742	0.00529	0.00559	0.00577	0.00617	2.13216	0.0121538	2.00472	0.0246498	2.09383	0.0352168	1.97526	0.0142372	0.955067	0.0315637	0.00671	0.00122976	0.00584333	0.000296873
4.76667	2.14623	2.12685	2.12768	2.02207	2.0146	1.98237	2.13043	2.06167	2.09367	1.97265	1.95844	1.99587	0.97385	0.97385	0.91948	0.00719	0.00719	0.00535	0.00595	0.00625	0.00604	2.13359	0.0109573	2.00635	0.0210976	2.09526	0.0344074	1.97565	0.0188949	0.955727	0.0313905	0.00657667	0.00106232	0.00608	0.000153948
4.78333	2.14386	2.12894	2.12705	2.02062	2.01261	1.97892	2.12908	2.06975	2.09063	1.97299	1.95764	1.99351	0.97605	0.97605	0.92035	0.00693	0.00693	0.00523	0.00586	0.00641	0.00611	2.13328	0.00920828	2.00405	0.0221287	2.09649	0.0300955	1.97471	0.017997	0.957483	0.0321584	0.00636333	0.000981495	0.00612667	0.000275379
4.8	2.14744	2.12606	2.1262	2.0255	2.01323	1.97922	2.13323	2.05929	2.09525	1.97418	1.9597	1.99889	0.97592	0.97592	0.9191	0.0071	0.0071	0.00544	0.00583	0.00611	0.00617	2.13323	0.0123035	2.00598	0.0239759	2.09592	0.0369746	1.97759	0.0198163	0.95698	0.032805	0.00654667	0.000958401	0.00603667	0.000181475
4.81667	2.14671	2.1225	2.12751	2.02232	2.01444	1.97596	2.13092	2.06014	2.09605	1.97055	1.95938	1.99513	0.9769	0.9769	0.92102	0.00706	0.00706	0.00543	0.00594	0.00599	0.00612	2.13224	0.0127793	2.00424	0.0248061	2.0957	0.0353913	1.97502	0.0182894	0.958273	0.0322623	0.00651667	0.000941081	0.00601667	9.29157e-05
4.83333	2.14543	2.12845	2.12323	2.02412	2.01335	1.97849	2.12925	2.06365	2.09177	1.97177	1.95898	1.99196	0.9769	0.9769	0.92213	0.00709	0.00709	0.00567	0.00581	0.00589	0.00609	2.13237	0.0116075	2.00532	0.0238513	2.09489	0.0329111	1.97424	0.0166278	0.958643	0.0316215	0.00661667	0.000819837	0.00593	0.000144222
4.85	2.14395	2.12295	2.12846	2.02373	2.01231	1.97877	2.12906	2.06286	2.09336	1.97707	1.95896	1.99371	0.97788	0.97788	0.9235	0.00754	0.00754	0.00496	0.00607	0.00609	0.00582	2.13179	0.0108881	2.00494	0.0233693	2.09509	0.033134	1.97658	0.0173802	0.959753	0.0313963	0.00668	0.00148956	0.00599333	0.000150444
4.86667	2.14871	2.12566	2.12802	2.02365	2.01458	1.97722	2.13047	2.0593	2.09274	1.97425	1.95873	1.99809	0.97846	0.97846	0.92304	0.00707	0.00707	0.0058	0.00572	0.00604	0.00591	2.13413	0.0126817	2.00515	0.0246095	2.09417	0.0356065	1.97702	0.019826	0.959987	0.0319968	0.00664667	0.000733235	0.00589	0.000160935
4.88333	2.14601	2.12219	2.12146	2.02216	2.01033	1.98136	2.13247	2.06085	2.0931	1.9745	1.95837	1.99666	0.97939	0.97939	0.92418	0.00745	0.00745	0.00533	0.00557	0.00597	0.00545	2.12989	0.013968	2.00462	0.0209915	2.09547	0.0358689	1.97651	0.019224	0.960987	0.0318755	0.00674333	0.00122398	0.00566333	0.000272274
4.9	2.14486	2.13034	2.12704	2.02526	2.0118	1.97704	2.13242	2.06343	2.09413	1.97241	1.96322	1.99372	0.98055	0.98055	0.92502	0.00683	0.00683	0.00575	0.0062	0.00574	0.0061	2.13408	0.00948044	2.0047	0.0248817	2.09666	0.0345645	1.97645	0.0156462	0.96204	0.0320603	0.00647	0.000623538	0.00601333	0.000241937
4.91667	2.14272	2.12686	2.12343	2.02738	2.01294	1.97982	2.12612	2.05697	2.09144	1.97412	1.95869	1.99452	0.98144	0.98144	0.92571	0.00696	0.00696	0.0056	0.0062	0.0065	0.00579	2.131	0.0102908	2.00671	0.0243837	2.09151	0.0345751	1.97578	0.0179724	0.962863	0.0321757	0.00650667	0.000785196	0.00616333	0.000356417
4.93333	2.14706	2.12564	2.12499	2.01904	2.0113	1.97722	2.1288	2.05987	2.09638	1.97287	1.95949	1.99887	0.98292	0.98292	0.92629	0.00737	0.00737	0.00576	0.00584	0.00621	0.00606	2.13256	0.0125587	2.00252	0.0222496	2.09502	0.0344852	1.97708	0.0200242	0.964043	0.0326953	0.00683333	0.000929534	0.00603667	0.0001861
4.95	2.15092	2.12863	2.12277	2.02515	2.0107	1.97525	2.12906	2.05862	2.09485	1.97772	1.95902	1.99608	0.98149	0.98149	0.92686	0.00708	0.00708	0.00572	0.0059	0.00601	0.00605	2.13411	0.0148526	2.0037	0.0256759	2.09418	0.0352248	1.97761	0.0185303	0.96328	0.0315406	0.00662667	0.000785196	0.00598667	7.76745e-05
4.96667	2.1466	2.1257	2.12383	2.02207	2.01246	1.98126	2.12711	2.05911	2.0931	1.97139	1.9608	1.99762	0.98265	0.98265	0.92802	0.00739	0.00739	0.00536	0.00579	0.00575	0.00585	2.13204	0.0126411	2.00526	0.0213356	2.09311	0.034	1.9766	0.0189555	0.96444	0.0315406	0.00671333	0.00117202	0.00579667	5.03322e-05
4.98333	2.14116	2.12654	2.12546	2.02364	2.01382	1.97966	2.12917	2.06504	2.08962	1.97523	1.96164	1.99421	0.983	0.983	0.92987	0.00693	0.00693	0.00558	0.00581	0.00603	0.00552	2.13105	0.00876927	2.00571	0.0230853	2.09461	0.0323549	1.97703	0.0163592	0.96529	0.0306746	0.00648	0.000779423	0.00578667	0.000255799
5	2.14739	2.12472	2.12385	2.0259	2.01374	1.97974	2.12349	2.06734	2.09282	1.97661	1.96073	1.99836	0.98399	0.98399	0.92988	0.00702	0.00702	0.0055	0.00619	0.00575	0.00588	2.13199	0.0133468	2.00646	0.0239256	2.09455	0.0281149	1.97857	0.0188912	0.965953	0.0312404	0.00651333	0.000877572	0.00594	0.000226053
5.01667	2.14414	2.12356	2.1271	2.0212	2.01367	1.97671	2.1288	2.05879	2.0929	1.9735	1.96419	1.99463	0.98526	0.98526	0.93012	0.00739	0.00739	0.00514	0.00589	0.00559	0.0055	2.1316	0.0110033	2.00386	0.0238121	2.0935	0.0350088	1.97744	0.0155978	0.96688	0.0318351	0.00664	0.00129904	0.00566	0.000204206
5.03333	2.14331	2.12674	2.12958	2.02282	2.01448	1.97606	2.1256	2.0611	2.09016	1.97464	1.96342	1.99846	0.98431	0.98431	0.93061	0.0075	0.0075	0.00524	0.00606	0.00556	0.00595	2.13321	0.00886137	2.00445	0.0249404	2.09229	0.0323025	1.97884	0.0178936	0.96641	0.0310037	0.00674667	0.00130481	0.00585667	0.000262742
5.05	2.14403	2.12277	2.12466	2.02319	2.01216	1.98295	2.12585	2.06264	2.09513	1.97769	1.95938	1.99525	0.98564	0.98564	0.93162	0.00711	0.00711	0.00528	0.00566	0.00596	0.00604	2.13049	0.0117669	2.0061	0.0207932	2.09454	0.0316091	1.97744	0.0179363	0.967633	0.0311885	0.0065	0.00105655	0.00588667	0.000200333
5.06667	2.14597	2.12651	2.12544	2.02407	2.01176	1.98041	2.12954	2.06187	2.09302	1.97857	1.9614	1.99867	0.98695	0.98695	0.93164	0.00692	0.00692	0.00554	0.0059	0.00559	0.00634	2.13264	0.0115565	2.00541	0.0225113	2.09481	0.0338705	1.97955	0.0186542	0.968513	0.0319332	0.00646	0.000796743	0.00594333	0.000376873
5.08333	2.14188	2.12621	2.12308	2.02049	2.0119	1.97763	2.13033	2.06342	2.08815	1.97535	1.96203	1.99502	0.9876	0.9876	0.93295	0.00747	0.00747	0.00551	0.00599	0.00621	0.00585	2.13039	0.0100729	2.00334	0.022676	2.09397	0.0338321	1.97747	0.0165965	0.969383	0.0315522	0.00681667	0.00113161	0.00601667	0.000181475
5.1	2.14445	2.12439	2.1221	2.0223	2.01354	1.97992	2.12811	2.05768	2.09133	1.97268	1.96038	1.99498	0.98768	0.98768	0.93296	0.00727	0.00727	0.00572	0.00577	0.00599	0.00608	2.13031	0.0122961	2.00525	0.0223723	2.09237	0.0352266	1.97601	0.0175392	0.96944	0.0315926	0.00675333	0.000894893	0.00594667	0.000159478
5.11667	2.14787	2.12292	2.12658	2.02111	2.01377	1.97876	2.12936	2.06126	2.09274	1.97659	1.9641	1.99772	0.98825	0.98825	0.93431	0.00728	0.00728	0.00529	0.00581	0.00592	0.00591	2.13246	0.0134732	2.00455	0.0226315	2.09445	0.0340823	1.97947	0.016994	0.97027	0.0311423	0.00661667	0.00114893	0.00588	6.08276e-05
5.13333	2.14195	2.12206	2.12255	2.02044	2.01369	1.97818	2.13215	2.06236	2.09423	1.97196	1.96268	1.99757	0.98869	0.98869	0.93508	0.00709	0.00709	0.00552	0.0056	0.0063	0.00591	2.12885	0.0113447	2.0041	0.0227025	2.09625	0.0349387	1.9774	0.0180707	0.97082	0.0309517	0.00656667	0.00090644	0.00593667	0.000350761
5.15	2.1412	2.12556	2.12358	2.02507	2.00842	1.97933	2.1239	2.06382	2.09483	1.97446	1.96473	1.99487	0.99071	0.99071	0.9357	0.00705	0.00705	0.00533	0.00582	0.00548	0.0058	2.13011	0.00965224	2.00427	0.0231502	2.09418	0.0300452	1.97802	0.0153821	0.972373	0.03176	0.00647667	0.000993042	0.0057	0.000190788
5.16667	2.14579	2.12159	2.12691	2.02168	2.01166	1.97853	2.12655	2.06328	2.0919	1.97713	1.96026	1.99722	0.99065	0.99065	0.93663	0.00665	0.00665	0.00522	0.00582	0.00597	0.00626	2.13143	0.0127174	2.00396	0.0225829	2.09391	0.0316829	1.9782	0.0185034	0.972643	0.0311885	0.00617333	0.000825611	0.00601667	0.000223681
5.18333	2.14066	2.12278	2.12013	2.01947	2.00949	1.97548	2.12798	2.06186	2.0918	1.97842	1.96211	1.99848	0.99166	0.99166	0.93681	0.00723	0.00723	0.00558	0.00626	0.00608	0.00628	2.12786	0.0111669	2.00148	0.023063	2.09388	0.033109	1.97967	0.0182172	0.973377	0.0316677	0.00668	0.000952628	0.00620667	0.000110151
5.2	2.146	2.12	2.1253	2.0221	2.00901	1.98052	2.12996	2.06211	2.09067	1.97579	1.96206	1.9968	0.99223	0.99223	0.93755	0.00709	0.00709	0.00523	0.00615	0.00598	0.00574	2.13043	0.0137391	2.00388	0.02126	2.09425	0.0340661	1.97822	0.0174967	0.974003	0.0315695	0.00647	0.00107387	0.00595667	0.000205994
5.21667	2.1404	2.12143	2.12592	2.02086	2.01075	1.9795	2.12959	2.06027	2.09235	1.97528	1.96471	1.99427	0.99224	0.99224	0.939	0.00739	0.00739	0.00534	0.00569	0.00595	0.00592	2.12925	0.00991372	2.0037	0.0215616	2.09407	0.034692	1.97809	0.0149785	0.974493	0.0307381	0.00670667	0.00118357	0.00585333	0.000142244
5.23333	2.14136	2.11574	2.1256	2.01984	2.0106	1.98054	2.12384	2.05645	2.09439	1.97266	1.96145	1.99607	0.99309	0.99309	0.93942	0.00718	0.00718	0.00518	0.00599	0.00646	0.00559	2.12757	0.0129227	2.00366	0.0205486	2.09156	0.033784	1.97673	0.0176646	0.9752	0.0309864	0.00651333	0.0011547	0.00601333	0.000435469
5.25	2.14186	2.12123	2.12322	2.02381	2.00961	1.9774	2.12882	2.06306	2.08877	1.97751	1.9595	1.99659	0.99359	0.99359	0.94053	0.00695	0.00695	0.00515	0.00619	0.00615	0.00588	2.12877	0.0113799	2.00361	0.0237803	2.09355	0.0331396	1.97787	0.0185476	0.975903	0.0306342	0.00635	0.00103923	0.00607333	0.000168622
5.26667	2.13923	2.12269	2.12307	2.02061	2.01293	1.97856	2.12978	2.0637	2.09101	1.97983	1.96356	1.99313	0.99513	0.99513	0.94018	0.00734	0.00734	0.00541	0.00574	0.00601	0.00598	2.12833	0.00944159	2.00403	0.0223923	2.09483	0.0332052	1.97884	0.0148098	0.976813	0.0317254	0.00669667	0.00111429	0.00591	0.000147986
5.28333	2.13717	2.12264	2.12392	2.0209	2.01145	1.97872	2.12307	2.06214	2.09029	1.97364	1.96351	1.99501	0.99624	0.99624	0.94086	0.00786	0.00786	0.00596	0.00578	0.00635	0.00569	2.12791	0.00804489	2.00369	0.0221348	2.09183	0.0304943	1.97739	0.0160808	0.97778	0.0319737	0.00722667	0.00109697	0.00594	0.000357911
5.3	2.13768	2.11808	2.12465	2.02025	2.01285	1.9797	2.12985	2.06255	2.08907	1.9705	1.96339	1.9978	0.99642	0.99642	0.94192	0.0071	0.0071	0.00537	0.00633	0.00597	0.00622	2.1268	0.00997585	2.00427	0.0215947	2.09382	0.0339009	1.97723	0.0181654	0.978253	0.0314656	0.00652333	0.000998816	0.00617333	0.000184481
5.31667	2.14052	2.12713	2.12043	2.02061	2.00877	1.97809	2.12686	2.06215	2.09305	1.97389	1.96255	1.99612	0.9971	0.9971	0.94132	0.00699	0.00699	0.00585	0.00586	0.0061	0.00622	2.12936	0.010229	2.00249	0.0219446	2.09402	0.0323659	1.97752	0.0170769	0.978507	0.0322046	0.00661	0.000658179	0.00606	0.000183303
5.33333	2.13968	2.12062	2.12343	2.02402	2.01259	1.97771	2.12804	2.06316	2.09586	1.97609	1.96204	2.0014	0.9968	0.9968	0.94397	0.00715	0.00715	0.00553	0.00559	0.00611	0.0058	2.12791	0.0102895	2.00477	0.0241242	2.09569	0.0324403	1.97984	0.0199466	0.97919	0.0305014	0.00661	0.000935307	0.00583333	0.000261598
5.35	2.14052	2.12826	2.12355	2.02341	2.01219	1.9784	2.126	2.06333	2.08913	1.97324	1.96254	1.99867	0.99893	0.99893	0.9432	0.00748	0.00748	0.00517	0.00548	0.00615	0.00593	2.13078	0.00876045	2.00467	0.0234292	2.09282	0.0314975	1.97815	0.0185587	0.980353	0.0321757	0.00671	0.00133368	0.00585333	0.000341516
5.36667	2.1397	2.11918	2.12058	2.02125	2.01202	1.98123	2.12739	2.06396	2.09069	1.9745	1.96085	1.99558	0.99875	0.99875	0.94446	0.00739	0.00739	0.00585	0.00577	0.00586	0.00635	2.12649	0.0114645	2.00483	0.0209556	2.09401	0.0318453	1.97698	0.017497	0.980653	0.0313443	0.00687667	0.000889119	0.00599333	0.000312143
5.38333	2.14052	2.11701	2.11901	2.01904	2.0124	1.97805	2.12584	2.06029	2.09145	1.97947	1.96165	1.99651	0.99722	0.99722	0.94537	0.00727	0.00727	0.00536	0.00541	0.0059	0.00592	2.12551	0.0130346	2.00316	0.0220007	2.09253	0.0327883	1.97921	0.0174315	0.979937	0.0299356	0.00663333	0.00110274	0.00574333	0.000288848
5.4	2.14009	2.12286	2.119	2.02118	2.01256	1.97932	2.12867	2.05986	2.09327	1.97709	1.9641	1.99974	0.99927	0.99927	0.94609	0.00768	0.00768	0.0056	0.006	0.00583	0.00633	2.12732	0.0112291	2.00435	0.0221038	2.09393	0.0344098	1.98031	0.0180369	0.981543	0.0307035	0.00698667	0.00120089	0.00605333	0.000254231
5.41667	2.14249	2.12049	2.12042	2.0217	2.00914	1.97775	2.12684	2.06242	2.08928	1.97721	1.96171	1.99606	0.99955	0.99955	0.94703	0.00756	0.00756	0.00523	0.00579	0.00584	0.00575	2.1278	0.012722	2.00286	0.0226373	2.09285	0.0323578	1.97833	0.0172022	0.982043	0.0303224	0.00678333	0.00134523	0.00579333	4.50925e-05
5.43333	2.13603	2.12112	2.11887	2.02412	2.01211	1.97703	2.13247	2.05936	2.08639	1.98086	1.96091	1.99604	0.99983	0.99983	0.94628	0.00723	0.00723	0.00546	0.0055	0.00581	0.00589	2.12534	0.00932592	2.00442	0.0244687	2.09274	0.0369663	1.97927	0.0176189	0.98198	0.0309171	0.00664	0.00102191	0.00573333	0.000205994
5.45	2.14174	2.11744	2.11865	2.01922	2.00923	1.97864	2.12631	2.06005	2.09178	1.97558	1.9605	1.99301	1.00139	1.00139	0.94885	0.00737	0.00737	0.00539	0.00576	0.006	0.00622	2.12594	0.0136937	2.00236	0.0211435	2.09271	0.0331399	1.97636	0.0162691	0.983877	0.030334	0.00671	0.00114315	0.00599333	0.000230072
5.46667	2.14414	2.12251	2.12401	2.02174	2.01128	1.97585	2.12348	2.06315	2.09178	1.97319	1.9633	1.99821	1.00209	1.00209	0.9495	0.00733	0.00733	0.00542	0.00592	0.00596	0.00577	2.13022	0.0120784	2.00296	0.0240506	2.0928	0.030178	1.97823	0.0179931	0.98456	0.0303629	0.00669333	0.00110274	0.00588333	0.000100167
5.48333	2.14195	2.11558	2.1193	2.01999	2.01102	1.97943	2.12713	2.06324	2.09306	1.97743	1.9638	2.00124	1.00181	1.00181	0.94927	0.00716	0.00716	0.00567	0.00571	0.00586	0.00619	2.12561	0.0142726	2.00348	0.0213053	2.09448	0.0319686	1.98082	0.0189493	0.984297	0.030334	0.00666333	0.000860252	0.00592	0.000245561
5.5	2.13723	2.12312	2.11916	2.02037	2.01282	1.97898	2.12432	2.06377	2.08729	1.97511	1.9623	1.99357	1.00185	1.00185	0.95008	0.00748	0.00748	0.00527	0.00589	0.00584	0.00574	2.1265	0.00949823	2.00406	0.0220427	2.09179	0.0305252	1.97699	0.0157198	0.984593	0.0298894	0.00674333	0.00127594	0.00582333	7.63763e-05
5.51667	2.13414	2.11572	2.1198	2.02135	2.00942	1.9811	2.12751	2.06078	2.09394	1.9725	1.96205	1.99724	1.0028	1.0028	0.95112	0.00737	0.00737	0.00548	0.00577	0.00596	0.00586	2.12322	0.00967452	2.00396	0.0206737	2.09408	0.0333652	1.97726	0.0180721	0.985573	0.0298375	0.00674	0.00109119	0.00586333	9.50438e-05
5.53333	2.1389	2.11904	2.11932	2.01984	2.01134	1.97635	2.12647	2.06203	2.0892	1.97673	1.9605	1.99888	1.00422	1.00422	0.95056	0.00748	0.00748	0.00541	0.00564	0.00607	0.00602	2.12575	0.0113862	2.00251	0.0230504	2.09257	0.0323516	1.9787	0.0192659	0.986333	0.0309806	0.00679	0.00119512	0.00591	0.00023516
5.55	2.14075	2.12078	2.12008	2.02475	2.01095	1.97543	2.12201	2.06053	2.08901	1.97395	1.96263	1.99463	1.00388	1.00388	0.95221	0.0072	0.0072	0.00575	0.00599	0.00617	0.00607	2.1272	0.011737	2.00371	0.0254446	2.09052	0.0307677	1.97707	0.0162265	0.986657	0.0298317	0.00671667	0.000837158	0.00607667	9.0185e-05
5.56667	2.13555	2.12063	2.11851	2.01974	2.01	1.97722	2.12317	2.05809	2.08778	1.9778	1.96169	1.99765	1.00452	1.00452	0.95224	0.00705	0.00705	0.00513	0.00581	0.00574	0.00588	2.1249	0.00928675	2.00232	0.0222761	2.08968	0.0325816	1.97905	0.0180124	0.987093	0.0301839	0.00641	0.00110851	0.00581	7e-05
5.58333	2.1398	2.12051	2.11765	2.02029	2.00934	1.97634	2.12594	2.06357	2.08722	1.97654	1.96067	1.99584	1.0056	1.0056	0.95356	0.00731	0.00731	0.00551	0.00589	0.00565	0.00595	2.12599	0.0120479	2.00199	0.0228783	2.09224	0.031487	1.97768	0.0176129	0.988253	0.0300453	0.00671	0.00103923	0.00583	0.000158745
5.6	2.13712	2.11767	2.117	2.01986	2.01037	1.97869	2.12255	2.05878	2.08789	1.97917	1.96493	1.99761	1.00564	1.00564	0.953	0.00705	0.00705	0.00552	0.00597	0.00584	0.00606	2.12393	0.0114278	2.00297	0.0215586	2.08974	0.0319252	1.98057	0.0163849	0.988093	0.0303917	0.00654	0.000883346	0.00595667	0.000110604
5.61667	2.13593	2.11596	2.1229	2.02038	2.0084	1.97384	2.1239	2.05963	2.0882	1.97366	1.96231	1.99383	1.00589	1.00589	0.95322	0.0074	0.0074	0.00521	0.00594	0.00608	0.00596	2.12493	0.0101386	2.00087	0.0241657	2.09058	0.0322008	1.9766	0.0159643	0.988333	0.030409	0.00667	0.0012644	0.00599333	7.57188e-05
5.63333	2.1352	2.11787	2.11677	2.01677	2.00935	1.97789	2.12782	2.06225	2.08679	1.97588	1.96157	1.99748	1.0076	1.0076	0.95633	0.00735	0.00735	0.00547	0.00551	0.00549	0.00618	2.12328	0.0103377	2.00134	0.0206416	2.09229	0.0331288	1.97831	0.0180779	0.99051	0.0296007	0.00672333	0.00108542	0.00572667	0.000392726
5.65	2.13823	2.11787	2.11555	2.02208	2.01074	1.97917	2.12584	2.06429	2.09339	1.97729	1.96243	1.9959	1.00834	1.00834	0.95447	0.00676	0.00676	0.00585	0.00611	0.0055	0.00554	2.12388	0.0124786	2.004	0.0222356	2.09451	0.0307902	1.97854	0.01677	0.990383	0.0311019	0.00645667	0.000525389	0.00571667	0.000341223
5.66667	2.1386	2.12095	2.11772	2.01864	2.00954	1.9797	2.1244	2.06491	2.09131	1.97536	1.96178	1.99826	1.00916	1.00916	0.95522	0.007	0.007	0.00568	0.00587	0.00591	0.00621	2.12576	0.0112393	2.00263	0.0203697	2.09354	0.0298076	1.97847	0.0184374	0.99118	0.0311423	0.00656	0.000762102	0.00599667	0.000185831
5.68333	2.14058	2.11848	2.11707	2.01711	2.0097	1.97785	2.12417	2.05867	2.08662	1.97698	1.96411	1.99583	1.00964	1.00964	0.95738	0.00708	0.00708	0.00547	0.00602	0.00593	0.00587	2.12538	0.0131853	2.00155	0.0208594	2.08982	0.032867	1.97897	0.0159537	0.99222	0.0301723	0.00654333	0.000929534	0.00594	7.54983e-05
5.7	2.13996	2.11925	2.11763	2.0203	2.007	1.97719	2.12583	2.05881	2.08633	1.97678	1.9629	1.9943	1.00807	1.00807	0.95698	0.00756	0.00756	0.00581	0.00604	0.00645	0.00626	2.12561	0.012451	2.0015	0.0220756	2.09032	0.033688	1.97799	0.0157351	0.99104	0.0294968	0.00697667	0.00101036	0.00625	0.000205183
5.71667	2.13741	2.11763	2.11652	2.01612	2.0085	1.97931	2.12284	2.05779	2.09088	1.97693	1.96247	1.99602	1.00942	1.00942	0.95759	0.00731	0.00731	0.00581	0.00582	0.00602	0.00558	2.12385	0.0117535	2.00131	0.0194298	2.0905	0.0325266	1.97847	0.0168282	0.992143	0.0299241	0.00681	0.000866025	0.00580667	0.000220303
5.73333	2.13683	2.11783	2.11885	2.01986	2.00529	1.97451	2.12581	2.0624	2.08635	1.97419	1.96188	1.99268	1.01034	1.01034	0.95732	0.00742	0.00742	0.00545	0.00609	0.00605	0.00566	2.1245	0.0106874	1.99989	0.0231528	2.09152	0.0320196	1.97625	0.015503	0.992667	0.0306111	0.00676333	0.00113738	0.00593333	0.000237557
5.75	2.13859	2.11371	2.11578	2.02123	2.01009	1.98099	2.12289	2.06224	2.08571	1.97504	1.9613	1.99949	1.01121	1.01121	0.95857	0.00728	0.00728	0.00536	0.00577	0.00621	0.00622	2.12269	0.0138058	2.0041	0.0207773	2.09028	0.0305822	1.97861	0.0193437	0.993663	0.0303917	0.00664	0.00110851	0.00606667	0.00025697
5.76667	2.14239	2.11628	2.11481	2.02498	2.00794	1.97854	2.126	2.06147	2.08688	1.97492	1.96067	1.9957	1.01079	1.01079	0.95888	0.00733	0.00733	0.00597	0.00564	0.00624	0.00591	2.12449	0.0155164	2.00382	0.0234925	2.09145	0.0325068	1.9771	0.0176161	0.993487	0.0299703	0.00687667	0.000785196	0.00593	0.0003005
5.78333	2.13628	2.11603	2.11575	2.01475	2.00864	1.97907	2.12625	2.06214	2.08927	1.97351	1.9622	1.99893	1.01212	1.01212	0.95994	0.00697	0.00697	0.00569	0.00621	0.00628	0.00587	2.12269	0.011773	2.00082	0.0190822	2.09255	0.0321809	1.97821	0.0188113	0.994727	0.0301261	0.00654333	0.000739008	0.00612	0.000219317
5.8	2.13348	2.11635	2.11636	2.02039	2.00745	1.97853	2.12177	2.06345	2.08894	1.98005	1.96191	1.99721	1.01125	1.01125	0.96139	0.0071	0.0071	0.00546	0.00607	0.00611	0.00617	2.12206	0.00988712	2.00212	0.0214323	2.09139	0.0292369	1.97972	0.0176523	0.99463	0.0287867	0.00655333	0.000946854	0.00611667	5.03322e-05
5.81667	2.1345	2.11848	2.11711	2.01563	2.00699	1.97891	2.12168	2.05898	2.09147	1.97624	1.96452	1.99424	1.01345	1.01345	0.96078	0.00764	0.00764	0.00568	0.00561	0.00605	0.00585	2.12336	0.00966893	2.00051	0.0191985	2.09071	0.0313569	1.97833	0.0149702	0.995893	0.030409	0.00698667	0.00113161	0.00583667	0.000220303
5.83333	2.1336	2.11326	2.1192	2.0193	2.00816	1.97381	2.12224	2.05684	2.08754	1.97802	1.96014	1.997	1.01348	1.01348	0.96164	0.00734	0.00734	0.00601	0.00574	0.00657	0.00575	2.12202	0.0104591	2.00042	0.0237113	2.08887	0.0327204	1.97839	0.0184327	0.9962	0.0299298	0.00689667	0.000767876	0.00602	0.00047634
5.85	2.13648	2.11496	2.11465	2.01844	2.00516	1.97569	2.125	2.06381	2.08622	1.97412	1.96255	1.99506	1.01319	1.01319	0.96272	0.00768	0.00768	0.00567	0.006	0.00581	0.00621	2.12203	0.012515	1.99976	0.02188	2.09168	0.0309578	1.97724	0.0164785	0.996367	0.0291389	0.00701	0.00116047	0.00600667	0.000200083
5.86667	2.13261	2.11382	2.11445	2.01936	2.00759	1.97739	2.1236	2.06108	2.08698	1.97878	1.96344	1.99669	1.01426	1.01426	0.96222	0.00774	0.00774	0.00574	0.00592	0.00633	0.00637	2.12029	0.0106712	2.00145	0.0216489	2.09055	0.0314128	1.97964	0.0166415	0.996913	0.0300453	0.00707333	0.0011547	0.00620667	0.000249065
5.88333	2.1364	2.11416	2.11466	2.01752	2.00663	1.97779	2.12306	2.06047	2.08878	1.97411	1.96204	1.99574	1.01468	1.01468	0.96506	0.0072	0.0072	0.00556	0.00589	0.00593	0.00576	2.12174	0.0126984	2.00065	0.0205297	2.09077	0.0313424	1.9773	0.0170745	0.99814	0.0286481	0.00665333	0.000946854	0.00586	8.88819e-05
5.9	2.137	2.10942	2.11313	2.01794	2.01153	1.9782	2.12445	2.05627	2.08583	1.97584	1.96259	1.99507	1.01544	1.01544	0.96461	0.00712	0.00712	0.00565	0.00588	0.0064	0.00621	2.11985	0.0149677	2.00256	0.0213356	2.08885	0.0341902	1.97783	0.0163315	0.998497	0.0293467	0.00663	0.000848705	0.00616333	0.000263122
5.91667	2.13244	2.11378	2.11438	2.01807	2.00434	1.97582	2.12224	2.05643	2.08866	1.97333	1.96155	1.9957	1.01623	1.01623	0.96528	0.00776	0.00776	0.00606	0.00598	0.00561	0.00581	2.1202	0.0106044	1.99941	0.0215521	2.08911	0.0329073	1.97686	0.0173465	0.999247	0.029416	0.00719333	0.000981495	0.0058	0.000185203
5.93333	2.13621	2.11551	2.11778	2.0178	2.00629	1.97458	2.11963	2.05844	2.0862	1.97516	1.96057	1.99722	1.01668	1.01668	0.96567	0.00736	0.00736	0.00544	0.00592	0.00563	0.00614	2.12317	0.0113527	1.99956	0.0223829	2.08809	0.0306388	1.97765	0.0184514	0.999677	0.0294506	0.00672	0.00110851	0.00589667	0.000255799
5.95	2.13483	2.11814	2.11385	2.01691	2.00759	1.97603	2.12403	2.06309	2.08784	1.97579	1.96444	1.99084	1.01733	1.01733	0.96571	0.00697	0.00697	0.00587	0.00603	0.00613	0.00596	2.12227	0.0110839	2.00018	0.0214246	2.09165	0.0306484	1.97702	0.0132431	1.00012	0.0298028	0.00660333	0.000635085	0.00604	8.544e-05
5.96667	2.13153	2.1157	2.11499	2.02017	2.0102	1.98125	2.12269	2.06109	2.08372	1.97791	1.96384	1.99562	1.01683	1.01683	0.96739	0.00713	0.00713	0.00563	0.00631	0.00586	0.0061	2.12074	0.00935116	2.00387	0.0202166	2.08917	0.0311591	1.97912	0.0159247	1.00035	0.0285442	0.00663	0.000866025	0.00609	0.000225167
5.98333	2.13373	2.11691	2.11185	2.01654	2.00928	1.97679	2.12126	2.0577	2.08364	1.97373	1.96178	1.99712	1.01769	1.01769	0.96623	0.00771	0.00771	0.00575	0.00562	0.00579	0.00619	2.12083	0.0114546	2.00087	0.0211675	2.08753	0.0319584	1.97754	0.017976	1.00054	0.0297104	0.00705667	0.00113161	0.00586667	0.000292632
6	2.13259	2.11511	2.11437	2.01696	2.00941	1.97617	2.12074	2.05824	2.09072	1.97568	1.9606	1.9972	1.01782	1.01782	0.96798	0.00756	0.00756	0.00546	0.00609	0.00596	0.00584	2.12069	0.0103123	2.00085	0.0217015	2.0899	0.0312581	1.97783	0.0183942	1.00121	0.0287751	0.00686	0.00121244	0.00596333	0.000125033
6.01667	2.13509	2.11323	2.1142	2.0167	2.00506	1.97673	2.12383	2.05878	2.0861	1.97628	1.96331	1.99866	1.01956	1.01956	0.96807	0.00712	0.00712	0.00585	0.00614	0.0057	0.00588	2.12084	0.0123504	1.9995	0.0205576	2.08957	0.0326635	1.97942	0.0178825	1.0024	0.0297278	0.00669667	0.000733235	0.00590667	0.000221209
6.03333	2.12946	2.11341	2.11695	2.01488	2.00719	1.97994	2.12151	2.06067	2.08649	1.97238	1.96598	1.99646	1.01918	1.01918	0.96848	0.0076	0.0076	0.00555	0.00611	0.00587	0.0057	2.11994	0.00843242	2.00067	0.0183598	2.08956	0.0305357	1.97827	0.0160719	1.00228	0.0292717	0.00691667	0.00118357	0.00589333	0.000205994
6.05	2.13082	2.11067	2.11618	2.01768	2.00588	1.97557	2.1164	2.06218	2.08595	1.97509	1.96527	1.99446	1.02005	1.02005	0.96933	0.00777	0.00777	0.00548	0.00634	0.0058	0.00629	2.11922	0.010414	1.99971	0.0217224	2.08818	0.0271785	1.97827	0.0148531	1.00314	0.0292832	0.00700667	0.00132213	0.00614333	0.000298385
6.06667	2.13163	2.11142	2.11528	2.01975	2.01096	1.97353	2.11918	2.05697	2.0862	1.97448	1.96181	1.99264	1.02012	1.02012	0.97035	0.00746	0.00746	0.00569	0.00594	0.00603	0.00592	2.11944	0.010729	2.00141	0.0245444	2.08745	0.0311238	1.97631	0.0154963	1.00353	0.0287347	0.00687	0.00102191	0.00596333	5.85947e-05
6.08333	2.13445	2.11203	2.11298	2.01905	2.0041	1.97659	2.11978	2.05733	2.08397	1.97477	1.95952	1.98942	1.02004	1.02004	0.96958	0.00751	0.00751	0.0052	0.006	0.006	0.00652	2.11982	0.0126789	1.99991	0.0215374	2.08703	0.031337	1.97457	0.014951	1.00322	0.0291331	0.00674	0.00133368	0.00617333	0.000300222
6.1	2.13355	2.10797	2.11548	2.0155	2.00574	1.97035	2.12148	2.06072	2.08189	1.97638	1.96247	1.99309	1.02181	1.02181	0.9702	0.00759	0.00759	0.00528	0.00601	0.00588	0.00561	2.119	0.0131483	1.9972	0.0237565	2.08803	0.0308418	1.97731	0.0153313	1.00461	0.029797	0.00682	0.00133368	0.00583333	0.000204042
6.11667	2.13109	2.11399	2.11206	2.01692	2.00385	1.97663	2.1228	2.05802	2.0867	1.97156	1.96242	1.99484	1.02275	1.02275	0.97096	0.00729	0.00729	0.00535	0.00561	0.00545	0.00618	2.11905	0.0104744	1.99913	0.020555	2.08917	0.0324607	1.97627	0.016716	1.00549	0.029901	0.00664333	0.00112006	0.00574667	0.00038371
6.13333	2.13312	2.11415	2.11439	2.01573	2.00828	1.97464	2.12286	2.05729	2.08793	1.97508	1.96175	1.99892	1.0233	1.0233	0.9715	0.00774	0.00774	0.00576	0.00607	0.00638	0.00623	2.12055	0.0108837	1.99955	0.0218919	2.08936	0.0328084	1.97858	0.018831	1.00603	0.0299067	0.00708	0.00114315	0.00622667	0.000155027
6.15	2.1277	2.11069	2.11376	2.01587	2.00113	1.97587	2.12277	2.05699	2.08663	1.97328	1.96329	1.99367	1.0229	1.0229	0.9725	0.0075	0.0075	0.00546	0.00577	0.0061	0.00559	2.11738	0.0090654	1.99762	0.0202292	2.0888	0.0329435	1.97675	0.0154838	1.0061	0.0290985	0.00682	0.00117779	0.00582	0.00025865
6.16667	2.13343	2.11663	2.11019	2.01373	2.00569	1.97582	2.11936	2.05781	2.08421	1.97482	1.963	1.99586	1.02355	1.02355	0.97239	0.00741	0.00741	0.00597	0.00595	0.00599	0.00565	2.12008	0.0119987	1.99841	0.0199751	2.08713	0.0308785	1.97789	0.0166442	1.0065	0.0295372	0.00693	0.000831384	0.00586333	0.000185831
6.18333	2.13124	2.10959	2.11477	2.01312	2.00907	1.97703	2.11503	2.05863	2.08461	1.97593	1.95784	1.99555	1.02482	1.02482	0.97247	0.00792	0.00792	0.00561	0.00598	0.00592	0.00575	2.11853	0.011305	1.99974	0.0197714	2.08609	0.0282291	1.97644	0.0188602	1.00737	0.0302243	0.00715	0.00133368	0.00588333	0.000119304
6.2	2.13343	2.11321	2.10871	2.01782	2.00426	1.97773	2.11824	2.05662	2.08609	1.97443	1.96104	1.99293	1.02434	1.02434	0.97344	0.00791	0.00791	0.00536	0.00618	0.00583	0.00569	2.11845	0.0131667	1.99994	0.0203917	2.08698	0.0308197	1.97613	0.0160131	1.00737	0.0293871	0.00706	0.00147224	0.0059	0.000252389
6.21667	2.12977	2.1135	2.11124	2.01793	2.00624	1.97162	2.11782	2.06263	2.08551	1.97241	1.96451	1.99497	1.0252	1.0252	0.97334	0.00771	0.00771	0.00569	0.00583	0.00602	0.00596	2.11817	0.0101092	1.9986	0.0240826	2.08865	0.0277289	1.9773	0.015807	1.00791	0.0299414	0.00703667	0.00116625	0.00593667	9.71253e-05
6.23333	2.12974	2.10965	2.11007	2.01346	2.00605	1.97488	2.12433	2.05985	2.08548	1.97135	1.95876	1.99305	1.02499	1.02499	0.97536	0.00766	0.00766	0.00548	0.00548	0.00619	0.00597	2.11649	0.0114796	1.99813	0.0204731	2.08989	0.0324651	1.97439	0.0173455	1.00845	0.0286539	0.00693333	0.00125862	0.00588	0.000363456
6.25	2.12778	2.10989	2.10898	2.01737	2.00497	1.97638	2.12113	2.05714	2.08698	1.97212	1.96278	1.99266	1.02499	1.02499	0.97497	0.00711	0.00711	0.0056	0.00606	0.00613	0.00542	2.11555	0.0106013	1.99957	0.0210211	2.08842	0.0320192	1.97585	0.0152858	1.00832	0.0288791	0.00660667	0.000871799	0.00587	0.00039128
6.26667	2.12906	2.10869	2.10899	2.01395	2.00558	1.97828	2.11707	2.05459	2.08567	1.97572	1.9643	1.99587	1.02592	1.02592	0.97626	0.00775	0.00775	0.00573	0.00575	0.00619	0.00622	2.11558	0.011675	1.99927	0.0186534	2.08578	0.0312401	1.97863	0.0159849	1.00937	0.0286712	0.00707667	0.00116625	0.00605333	0.000263122
6.28333	2.12799	2.11432	2.10654	2.01326	2.00495	1.97412	2.11509	2.05649	2.08117	1.97475	1.96113	1.99658	1.02741	1.02741	0.9772	0.00792	0.00792	0.00561	0.00587	0.00599	0.00609	2.11628	0.0108589	1.99744	0.0206215	2.08425	0.0294212	1.97749	0.0178827	1.01067	0.0289888	0.00715	0.00133368	0.00598333	0.000110151
6.3	2.13341	2.1102	2.11236	2.01311	2.00544	1.97488	2.11779	2.05939	2.0817	1.97729	1.96174	1.99248	1.02649	1.02649	0.97869	0.00721	0.00721	0.00559	0.00594	0.0055	0.00573	2.11866	0.0128223	1.99781	0.0202249	2.08629	0.0294697	1.97717	0.0153704	1.01056	0.0275973	0.00667	0.000935307	0.00572333	0.000220076
6.31667	2.12946	2.11007	2.11131	2.01525	2.00709	1.97349	2.12052	2.05611	2.08812	1.97044	1.96137	1.99455	1.02828	1.02828	0.977	0.00721	0.00721	0.00574	0.00591	0.0061	0.00536	2.11695	0.0108546	1.99861	0.0221338	2.08825	0.0322052	1.97545	0.0171487	1.01119	0.0296065	0.00672	0.000848705	0.00579	0.000384318
6.33333	2.13163	2.10833	2.10656	2.01047	2.00298	1.97249	2.11699	2.05777	2.08389	1.97434	1.96265	1.99071	1.0269	1.0269	0.97908	0.00731	0.00731	0.00552	0.00603	0.00576	0.00628	2.11551	0.0139912	1.99531	0.0201172	2.08622	0.0296785	1.9759	0.0140949	1.01096	0.0276089	0.00671333	0.00103346	0.00602333	0.000260064
6.35	2.13018	2.11129	2.11248	2.01242	2.00398	1.97583	2.11783	2.05518	2.07731	1.97371	1.96075	1.99261	1.02803	1.02803	0.97915	0.00716	0.00716	0.00549	0.00544	0.00568	0.00617	2.11798	0.0105794	1.99741	0.0191594	2.08344	0.0317717	1.97569	0.016022	1.01174	0.0282209	0.00660333	0.000964175	0.00576333	0.000372066
6.36667	2.13342	2.11078	2.10975	2.01016	2.00336	1.9727	2.11751	2.05739	2.08954	1.97527	1.96368	1.99434	1.02985	1.02985	0.97944	0.00796	0.00796	0.0056	0.00604	0.00625	0.00552	2.11798	0.0133785	1.99541	0.0199563	2.08815	0.0300842	1.97776	0.0154813	1.01305	0.0291042	0.00717333	0.00136255	0.00593667	0.00037581
6.38333	2.12539	2.10866	2.10642	2.0107	2.00814	1.97393	2.11504	2.06111	2.08392	1.974	1.95985	1.99338	1.03018	1.03018	0.98012	0.00764	0.00764	0.00542	0.00599	0.00631	0.00628	2.11349	0.0103664	1.99759	0.0205301	2.08669	0.0270715	1.97574	0.0168328	1.01349	0.0289022	0.0069	0.00128172	0.00619333	0.00017673
6.4	2.12605	2.11066	2.11003	2.01356	2.00409	1.97662	2.11888	2.05768	2.08487	1.97434	1.96168	1.99355	1.03086	1.03086	0.98021	0.00749	0.00749	0.00625	0.00609	0.0062	0.0056	2.11558	0.00907276	1.99809	0.019187	2.08714	0.0306633	1.97652	0.0160468	1.01398	0.0292428	0.00707667	0.000715914	0.00596333	0.000319427
6.41667	2.13031	2.11224	2.11112	2.0144	2.00555	1.9755	2.11908	2.05606	2.08351	1.9743	1.95794	1.99096	1.02977	1.02977	0.98152	0.00791	0.00791	0.00585	0.0059	0.00601	0.0056	2.11789	0.0107706	1.99848	0.0203901	2.08622	0.0315971	1.9744	0.0165102	1.01369	0.0278572	0.00722333	0.00118934	0.00583667	0.000212211
6.43333	2.12584	2.10809	2.10805	2.01392	2.00102	1.97392	2.11702	2.0589	2.08236	1.97207	1.96105	1.99139	1.03142	1.03142	0.98118	0.00783	0.00783	0.0058	0.00583	0.00556	0.00601	2.11399	0.0102595	1.99629	0.0204158	2.08609	0.0292393	1.97484	0.0153581	1.01467	0.0290061	0.00715333	0.00117202	0.0058	0.000226495
6.45	2.12902	2.11041	2.11183	2.00723	1.99964	1.97539	2.11588	2.05688	2.08578	1.97752	1.9595	1.99433	1.03088	1.03088	0.98147	0.00737	0.00737	0.00528	0.00578	0.00621	0.00582	2.11709	0.0103589	1.99409	0.0166306	2.08618	0.029502	1.97712	0.0174185	1.01441	0.0285269	0.00667333	0.00120666	0.00593667	0.000237557
6.46667	2.12946	2.11292	2.10804	2.01828	2.00775	1.97295	2.1162	2.05473	2.0823	1.9767	1.95736	1.99297	1.03168	1.03168	0.982	0.00789	0.00789	0.00564	0.00587	0.00574	0.00578	2.11681	0.0112265	1.99966	0.0237232	2.08441	0.0307893	1.97568	0.017827	1.01512	0.0286828	0.00714	0.00129904	0.00579667	6.65833e-05
6.48333	2.12333	2.103	2.10924	2.01464	2.00312	1.97511	2.11352	2.05799	2.08275	1.9727	1.95886	1.99245	1.03337	1.03337	0.98313	0.00775	0.00775	0.00593	0.00599	0.00588	0.00536	2.11186	0.0104145	1.99762	0.0203302	2.08475	0.0278192	1.97467	0.0168814	1.01662	0.0290061	0.00714333	0.00105078	0.00574333	0.000336502
6.5	2.12439	2.10554	2.1083	2.0111	2.00326	1.97604	2.1152	2.05644	2.08224	1.96925	1.95971	1.99132	1.03252	1.03252	0.98316	0.00725	0.00725	0.00576	0.00551	0.00616	0.00592	2.11274	0.0101803	1.9968	0.0184011	2.08463	0.0294526	1.97343	0.0162136	1.01607	0.028498	0.00675333	0.000860252	0.00586333	0.000328684
6.51667	2.12637	2.10994	2.10625	2.01411	2.00371	1.97452	2.11861	2.05891	2.08405	1.97305	1.95836	1.99219	1.03366	1.03366	0.98402	0.00766	0.00766	0.00534	0.00617	0.00586	0.00582	2.11419	0.0107112	1.99745	0.0205247	2.08719	0.0299736	1.97453	0.0169637	1.01711	0.0286597	0.00688667	0.00133945	0.00595	0.000191572
6.53333	2.12946	2.10574	2.10639	2.01383	2.00158	1.97155	2.11495	2.05908	2.08491	1.97443	1.96396	1.9912	1.03508	1.03508	0.98453	0.00692	0.00692	0.00566	0.00614	0.00597	0.00681	2.11386	0.013511	1.99565	0.0217542	2.08631	0.0279614	1.97653	0.0137409	1.01823	0.0291851	0.0065	0.000727461	0.00630667	0.00044411
6.55	2.12886	2.10869	2.1061	2.01165	2.00565	1.97539	2.11211	2.05297	2.08205	1.97419	1.95926	1.99353	1.03463	1.03463	0.98524	0.00796	0.00796	0.00594	0.00599	0.00587	0.00616	2.11455	0.0124603	1.99756	0.0194356	2.08238	0.0295714	1.97566	0.0171822	1.01817	0.0285153	0.00728667	0.00116625	0.00600667	0.000145717
6.56667	2.12544	2.10644	2.11015	2.01293	2.00269	1.97449	2.11544	2.05701	2.07909	1.97061	1.95964	1.99398	1.03397	1.03397	0.98598	0.00749	0.00749	0.00548	0.00612	0.00603	0.00624	2.11401	0.010071	1.9967	0.019907	2.08385	0.029504	1.97474	0.0175392	1.01797	0.027707	0.00682	0.00116047	0.00613	0.000105357
6.58333	2.12564	2.10947	2.10417	2.01181	2.00008	1.97398	2.11986	2.05699	2.07905	1.97512	1.9617	1.99375	1.03595	1.03595	0.9865	0.00735	0.00735	0.00573	0.00616	0.00601	0.00616	2.11309	0.0111842	1.99529	0.0193645	2.0853	0.0318976	1.97686	0.0160954	1.01947	0.02855	0.00681	0.000935307	0.00611	8.66025e-05
6.6	2.12599	2.10555	2.10809	2.01555	2.00556	1.97365	2.11161	2.05353	2.0833	1.97161	1.96103	1.99525	1.03563	1.03563	0.98701	0.00769	0.00769	0.00558	0.00636	0.00582	0.00557	2.11321	0.0111404	1.99825	0.0218848	2.08281	0.0290431	1.97596	0.0175204	1.01942	0.0280708	0.00698667	0.00121821	0.00591667	0.000403774
6.61667	2.12382	2.11068	2.10712	2.01202	2.00162	1.97224	2.1171	2.05366	2.08077	1.9717	1.96107	1.9917	1.03578	1.03578	0.98728	0.00718	0.00718	0.00574	0.00613	0.00609	0.00578	2.11387	0.00879605	1.99529	0.0206309	2.08384	0.0318315	1.97482	0.015552	1.01961	0.0280015	0.0067	0.000831384	0.006	0.000191572
6.63333	2.12407	2.10349	2.10355	2.00987	2.00564	1.97582	2.11963	2.05217	2.08115	1.97321	1.96137	1.98785	1.03611	1.03611	0.98721	0.00775	0.00775	0.00575	0.00599	0.00609	0.00634	2.11037	0.0118646	1.99711	0.0185586	2.08432	0.0338413	1.97414	0.0132646	1.01981	0.0282324	0.00708333	0.0011547	0.00614	0.000180278
6.65	2.1243	2.10627	2.10349	2.01346	2.00369	1.97196	2.11703	2.05415	2.08033	1.96682	1.96285	1.99244	1.03736	1.03736	0.98815	0.00727	0.00727	0.00544	0.0062	0.00562	0.00563	2.11135	0.011298	1.99637	0.0216968	2.08384	0.0315863	1.97404	0.0160609	1.02096	0.0284114	0.00666	0.00105655	0.00581667	0.000332014
6.66667	2.12571	2.10643	2.10683	2.01217	2.00279	1.97244	2.11479	2.05439	2.08214	1.97527	1.95778	1.99404	1.03833	1.03833	0.98863	0.00763	0.00763	0.0057	0.00548	0.00626	0.00522	2.11299	0.0110177	1.9958	0.0207669	2.08377	0.0302331	1.9757	0.0181338	1.02176	0.0286943	0.00698667	0.00111429	0.00565333	0.000541233
6.68333	2.12278	2.10695	2.10711	2.01086	2.00257	1.97465	2.11529	2.04936	2.08176	1.97319	1.95823	1.99125	1.03774	1.03774	0.98777	0.00791	0.00791	0.00555	0.00632	0.00601	0.00596	2.11228	0.00909362	1.99603	0.0189711	2.08214	0.0329666	1.97422	0.0165342	1.02108	0.0288502	0.00712333	0.00136255	0.00609667	0.000195021
6.7	2.12106	2.1042	2.10611	2.01168	2.00362	1.97119	2.1143	2.05253	2.07943	1.97086	1.96145	1.99128	1.03875	1.03875	0.98832	0.00734	0.00734	0.00574	0.00549	0.00585	0.00587	2.11046	0.00923228	1.9955	0.0214325	2.08209	0.0309706	1.97453	0.0152499	1.02194	0.0291158	0.00680667	0.00092376	0.00573667	0.000213854
6.71667	2.12467	2.10386	2.10324	2.00954	2.00129	1.97692	2.11236	2.05133	2.08328	1.97387	1.95907	1.99176	1.03954	1.03954	0.98868	0.00785	0.00785	0.00599	0.00609	0.00581	0.00541	2.11059	0.0121976	1.99592	0.0169609	2.08232	0.0305262	1.9749	0.0163693	1.02259	0.029364	0.00723	0.00107387	0.00577	0.00034176
6.73333	2.12336	2.10588	2.10735	2.01081	1.99857	1.97214	2.11726	2.05238	2.07806	1.97231	1.95953	1.99245	1.03966	1.03966	0.99009	0.00741	0.00741	0.00574	0.0065	0.00602	0.00586	2.1122	0.00969563	1.99384	0.0197642	2.08257	0.0326739	1.97476	0.0165966	1.02314	0.0286193	0.00685333	0.000964175	0.00612667	0.000333067
6.75	2.12223	2.10461	2.10095	2.00873	1.99982	1.97297	2.11739	2.05256	2.07821	1.97486	1.96095	1.98575	1.041	1.041	0.99127	0.00764	0.00764	0.005	0.00625	0.00591	0.0059	2.10926	0.0113776	1.99384	0.0186149	2.08272	0.0326495	1.97385	0.0124306	1.02442	0.0287116	0.00676	0.0015242	0.00602	0.000199249
6.76667	2.12133	2.10063	2.10486	2.01148	1.99832	1.97238	2.11143	2.05609	2.07973	1.97329	1.95635	1.9933	1.03951	1.03951	0.99212	0.00795	0.00795	0.00623	0.00611	0.00596	0.00565	2.10894	0.0109365	1.99406	0.0198951	2.08242	0.0277677	1.97431	0.0184962	1.02371	0.0273606	0.00737667	0.000993042	0.00590667	0.000234592
6.78333	2.12421	2.10733	2.10276	2.01137	2.00135	1.97416	2.11248	2.0546	2.07959	1.97461	1.95797	1.98858	1.04093	1.04093	0.99147	0.00765	0.00765	0.00588	0.00599	0.006	0.00544	2.11143	0.0112984	1.99563	0.0192539	2.08222	0.0290297	1.97372	0.0153244	1.02444	0.0285557	0.00706	0.00102191	0.00581	0.000320468
6.8	2.11737	2.1025	2.10347	2.00938	2.0023	1.97114	2.11391	2.04814	2.07661	1.96897	1.95815	1.98984	1.04093	1.04093	0.99241	0.00766	0.00766	0.00546	0.00577	0.00616	0.00578	2.10778	0.00831933	1.99427	0.0203444	2.07955	0.0329836	1.97232	0.0161084	1.02476	0.028013	0.00692667	0.00127017	0.00590333	0.000222336
6.81667	2.12016	2.10224	2.11158	2.00954	2.00389	1.9725	2.11404	2.0528	2.08276	1.9697	1.96397	1.98825	1.04114	1.04114	0.99376	0.00771	0.00771	0.00596	0.00591	0.00584	0.00603	2.11133	0.00896269	1.99531	0.019955	2.0832	0.0306224	1.97397	0.0126916	1.02535	0.0273549	0.00712667	0.00101036	0.00592667	9.60902e-05
6.83333	2.12354	2.10527	2.10075	2.00899	1.99818	1.97262	2.11278	2.05122	2.07836	1.96983	1.95915	1.9888	1.04297	1.04297	0.99377	0.00778	0.00778	0.00591	0.00547	0.00593	0.00572	2.10985	0.0120665	1.99326	0.0186768	2.08079	0.0308517	1.97259	0.0150169	1.02657	0.0284056	0.00715667	0.00107965	0.00570667	0.00023029
6.85	2.12111	2.10286	2.10409	2.0105	1.99467	1.96988	2.10888	2.05236	2.07836	1.97023	1.95941	1.99507	1.04178	1.04178	0.9933	0.0076	0.0076	0.00597	0.00581	0.00624	0.00622	2.10935	0.0102001	1.99168	0.020474	2.07987	0.0282901	1.9749	0.0182836	1.02562	0.0279899	0.00705667	0.000941081	0.00609	0.000242693
6.86667	2.12182	2.10016	2.09966	2.00669	1.9996	1.97251	2.1149	2.05321	2.077	1.96975	1.95775	1.99153	1.04244	1.04244	0.99486	0.00766	0.00766	0.0062	0.00601	0.00548	0.00611	2.10721	0.0126522	1.99293	0.0180389	2.0817	0.0311128	1.97301	0.0171243	1.02658	0.0274703	0.00717333	0.000842931	0.00586667	0.000338575
6.88333	2.12042	2.10686	2.10113	2.01191	2.00034	1.97157	2.11401	2.05124	2.07988	1.96958	1.96063	1.9902	1.04354	1.04354	0.99463	0.00762	0.00762	0.00555	0.00652	0.00573	0.00602	2.10947	0.00990632	1.99461	0.0207722	2.08171	0.031425	1.97347	0.0151639	1.02724	0.0282382	0.00693	0.00119512	0.00609	0.000399625
6.9	2.11938	2.099	2.10033	2.00951	2.00072	1.97375	2.11462	2.0552	2.07531	1.9743	1.96073	1.98675	1.04466	1.04466	0.99478	0.00777	0.00777	0.00583	0.00585	0.00615	0.00608	2.10624	0.0114019	1.99466	0.0186343	2.08171	0.0302226	1.97393	0.013014	1.02803	0.0287982	0.00712333	0.00112006	0.00602667	0.00015695
6.91667	2.12324	2.10396	2.10133	2.01073	1.99917	1.97153	2.10919	2.05334	2.07677	1.9743	1.95516	1.98906	1.04343	1.04343	0.99564	0.00809	0.00809	0.00552	0.00605	0.00627	0.00591	2.10951	0.011963	1.99381	0.0201422	2.07977	0.0280453	1.97284	0.0169971	1.0275	0.0275916	0.00723333	0.00148379	0.00607667	0.000181475
6.93333	2.1218	2.10179	2.10028	2.00979	2.00125	1.97191	2.11208	2.04828	2.08117	1.96922	1.96028	1.98963	1.04436	1.04436	0.9957	0.00773	0.00773	0.00607	0.00602	0.00624	0.00578	2.10796	0.0120124	1.99432	0.019869	2.08051	0.0319051	1.97304	0.0150439	1.02814	0.0280939	0.00717667	0.000958401	0.00601333	0.000230072
6.95	2.12263	2.10449	2.09961	2.00904	2.00073	1.97263	2.11099	2.05599	2.07985	1.97551	1.96187	1.99368	1.04512	1.04512	0.9969	0.0079	0.0079	0.00595	0.0065	0.00621	0.0058	2.10891	0.0121298	1.99413	0.0190803	2.08228	0.0275802	1.97702	0.0159587	1.02905	0.0278398	0.00725	0.00112583	0.00617	0.00035171
6.96667	2.11548	2.09844	2.10308	2.00871	2.0001	1.97194	2.11085	2.05526	2.0808	1.97022	1.96028	1.99207	1.04595	1.04595	0.99661	0.00751	0.00751	0.00543	0.00598	0.00568	0.0061	2.10567	0.00880957	1.99358	0.0192317	2.0823	0.0278255	1.97419	0.0162626	1.0295	0.0284865	0.00681667	0.00120089	0.00592	0.000216333
6.98333	2.12194	2.10016	2.10595	2.01	1.99923	1.972	2.11294	2.05344	2.07675	1.97101	1.96084	1.98843	1.04475	1.04475	0.99778	0.00736	0.00736	0.00585	0.00599	0.00561	0.00579	2.10935	0.0112811	1.99374	0.0195851	2.08104	0.0299814	1.97343	0.0139529	1.02909	0.0271181	0.00685667	0.000871799	0.00579667	0.000190088
7	2.12494	2.09914	2.10246	2.00858	2.00032	1.97297	2.10775	2.05392	2.08117	1.97287	1.95918	1.99303	1.04656	1.04656	0.99773	0.00797	0.00797	0.00601	0.00579	0.00588	0.00543	2.10885	0.0140357	1.99396	0.0186383	2.08095	0.0269157	1.97503	0.0170277	1.03028	0.028192	0.00731667	0.00113161	0.0057	0.000238118
7.01667	2.12042	2.10277	2.09888	2.00694	2.00009	1.96782	2.11321	2.05333	2.07818	1.96843	1.95886	1.98943	1.04651	1.04651	0.99801	0.00774	0.00774	0.00593	0.00607	0.00582	0.00582	2.10736	0.0114792	1.99162	0.0208912	2.08157	0.0300839	1.97224	0.0156371	1.03034	0.0280015	0.00713667	0.001045	0.00590333	0.000144338
7.03333	2.12376	2.10138	2.1029	2.00331	2.00019	1.96883	2.10475	2.05302	2.07947	1.96796	1.9583	1.98974	1.04659	1.04659	0.99737	0.00807	0.00807	0.00567	0.00581	0.006	0.00541	2.10935	0.0125054	1.99078	0.0190703	2.07908	0.0258672	1.972	0.0161046	1.03018	0.0284172	0.00727	0.00138564	0.00574	0.000301164
7.05	2.12234	2.10051	2.10354	2.00705	1.99622	1.97147	2.11426	2.04803	2.07391	1.97168	1.95678	1.98695	1.0471	1.0471	0.99878	0.0077	0.0077	0.00545	0.00607	0.00586	0.00575	2.1088	0.0118263	1.99158	0.0182382	2.07873	0.0333774	1.9718	0.0150854	1.03099	0.0278976	0.00695	0.00129904	0.00589333	0.000162583
7.06667	2.12133	2.10287	2.09815	2.00664	1.99733	1.96902	2.10871	2.05164	2.07498	1.97071	1.96067	1.98856	1.04626	1.04626	0.99956	0.00787	0.00787	0.00596	0.006	0.00588	0.00575	2.10745	0.0122499	1.991	0.0195934	2.07844	0.0286922	1.97331	0.0141261	1.03069	0.0269623	0.00723333	0.00110274	0.00587667	0.000125033
7.08333	2.12098	2.09894	2.09786	2.0093	1.99756	1.97038	2.10664	2.05349	2.07563	1.96946	1.96011	1.98757	1.04799	1.04799	0.99922	0.00794	0.00794	0.0062	0.00621	0.00558	0.00584	2.10593	0.0130477	1.99241	0.0199639	2.07859	0.0266981	1.97238	0.0139609	1.03173	0.0281574	0.00736	0.00100459	0.00587667	0.000316596
7.1	2.11778	2.10168	2.09908	2.00953	1.99918	1.96936	2.1145	2.05311	2.07521	1.97303	1.95856	1.98823	1.04776	1.04776	1.00058	0.00788	0.00788	0.00553	0.00576	0.00619	0.006	2.10618	0.0101297	1.99269	0.0208566	2.08094	0.0310935	1.97327	0.0148365	1.03203	0.0272394	0.00709667	0.00135677	0.00598333	0.000215484
7.11667	2.12005	2.098	2.10442	2.00835	1.99806	1.97131	2.10883	2.04968	2.07876	1.96666	1.95444	1.98907	1.04883	1.04883	1.00042	0.0076	0.0076	0.00586	0.00607	0.00654	0.00613	2.10749	0.011341	1.99257	0.0191198	2.07909	0.0295764	1.97006	0.0175631	1.03269	0.0279495	0.00702	0.00100459	0.00624667	0.000255799
7.13333	2.11484	2.10301	2.10142	2.00481	1.99776	1.96864	2.10849	2.05239	2.07392	1.969	1.95701	1.98873	1.04955	1.04955	1.00154	0.00798	0.00798	0.00635	0.00603	0.00571	0.00564	2.10642	0.00733227	1.9904	0.0191744	2.07827	0.0283015	1.97158	0.0160166	1.03355	0.0277186	0.00743667	0.000941081	0.00579333	0.000207926
7.15	2.11775	2.10046	2.09874	2.00531	2.00171	1.96776	2.10649	2.05053	2.07434	1.97361	1.95632	1.98834	1.04879	1.04879	1.00193	0.00776	0.00776	0.00528	0.00581	0.00617	0.00591	2.10565	0.0105141	1.99159	0.0207186	2.07712	0.0280834	1.97276	0.016027	1.03317	0.0270546	0.00693333	0.00143183	0.00596333	0.000185831
7.16667	2.11868	2.09989	2.09949	2.00674	1.99615	1.97005	2.1064	2.04802	2.07677	1.97259	1.95725	1.99183	1.04992	1.04992	1.002	0.00777	0.00777	0.00596	0.00561	0.00599	0.0063	2.10602	0.0109657	1.99098	0.0188835	2.07706	0.0291911	1.97389	0.0173266	1.03395	0.0276666	0.00716667	0.001045	0.00596667	0.000345591
7.18333	2.11832	2.1006	2.09734	2.00531	1.99766	1.96698	2.10994	2.04896	2.07558	1.97171	1.96	1.9864	1.05073	1.05073	1.00228	0.00733	0.00733	0.00606	0.00598	0.00569	0.00591	2.10542	0.01129	1.98998	0.0202854	2.07816	0.0305718	1.9727	0.013228	1.03458	0.0279726	0.00690667	0.000733235	0.00586	0.000151327
7.2	2.11725	2.09913	2.10085	2.00435	1.99773	1.96666	2.10686	2.04853	2.07759	1.96764	1.95672	1.98769	1.04937	1.04937	1.00371	0.00799	0.00799	0.00544	0.00579	0.00611	0.006	2.10574	0.0100021	1.98958	0.0201234	2.07766	0.0291651	1.97068	0.0157077	1.03415	0.0263618	0.00714	0.00147224	0.00596667	0.000162583
7.21667	2.11604	2.09959	2.09988	2.00723	1.99865	1.9716	2.10839	2.04844	2.07242	1.96732	1.95874	1.98636	1.04918	1.04918	1.00382	0.00826	0.00826	0.00621	0.00562	0.0059	0.00621	2.10517	0.00941481	1.99249	0.0185958	2.07642	0.0301742	1.97081	0.0141363	1.03406	0.0261886	0.00757667	0.00118357	0.00591	0.000295127
7.23333	2.11731	2.09471	2.09708	2.00609	1.99746	1.96453	2.11108	2.05176	2.07253	1.96802	1.95664	1.98709	1.04989	1.04989	1.00335	0.00793	0.00793	0.00583	0.0058	0.00631	0.00586	2.10303	0.0124206	1.98936	0.0219321	2.07846	0.0301008	1.97058	0.015386	1.03438	0.0268699	0.00723	0.00121244	0.00599	0.000278747
7.25	2.11663	2.09975	2.09693	2.00882	1.99515	1.96961	2.10569	2.05121	2.07468	1.97237	1.95761	1.98618	1.05121	1.05121	1.00476	0.00784	0.00784	0.00586	0.00583	0.00607	0.00629	2.10444	0.0106535	1.99119	0.0199022	2.07719	0.0273268	1.97205	0.0142876	1.03573	0.0268179	0.00718	0.00114315	0.00606333	0.000230072
7.26667	2.11629	2.09763	2.09677	2.00601	1.99181	1.96923	2.10723	2.04983	2.0772	1.97039	1.95421	1.9846	1.05157	1.05157	1.00494	0.00759	0.00759	0.00574	0.00585	0.0059	0.00543	2.10356	0.01103	1.98902	0.0185484	2.07809	0.0287103	1.96973	0.0152056	1.03603	0.0269218	0.00697333	0.0010681	0.00572667	0.000258134
7.28333	2.11793	2.09578	2.0965	2.00429	1.9953	1.96536	2.11031	2.05115	2.07687	1.96808	1.95752	1.98527	1.05219	1.05219	1.00484	0.00745	0.00745	0.00571	0.00627	0.00544	0.00624	2.1034	0.0125856	1.98832	0.0203829	2.07944	0.0296638	1.97029	0.0140064	1.03641	0.0273375	0.00687	0.00100459	0.00598333	0.000470779
7.3	2.11437	2.09601	2.09828	2.00658	1.99563	1.96874	2.10644	2.04478	2.07479	1.96778	1.95938	1.98186	1.05267	1.05267	1.00584	0.00764	0.00764	0.00551	0.00568	0.00579	0.00602	2.10289	0.0100094	1.99032	0.0194715	2.07534	0.0308336	1.96967	0.011359	1.03706	0.0270373	0.00693	0.00122976	0.00583	0.000173494
7.31667	2.11384	2.09634	2.10009	2.00664	1.99401	1.96759	2.1017	2.05502	2.06944	1.96465	1.95535	1.98713	1.052	1.052	1.00612	0.00759	0.00759	0.00554	0.00633	0.0058	0.00628	2.10342	0.00921389	1.98941	0.0199267	2.07539	0.0239014	1.96904	0.0163392	1.03671	0.0264888	0.00690667	0.00118357	0.00613667	0.000292632
7.33333	2.11468	2.09733	2.09922	2.00531	1.99737	1.96669	2.10716	2.04735	2.0768	1.96626	1.95777	1.986	1.05268	1.05268	1.00726	0.00754	0.00754	0.0055	0.00608	0.00624	0.00597	2.10374	0.00951846	1.98979	0.0203953	2.0771	0.0299062	1.97001	0.0144838	1.03754	0.0262232	0.00686	0.00117779	0.00609667	0.000135769
7.35	2.11554	2.09564	2.09574	2.0053	1.99825	1.96462	2.10413	2.0462	2.07743	1.96742	1.95705	1.98544	1.05234	1.05234	1.00882	0.00794	0.00794	0.00609	0.00609	0.00601	0.00581	2.10231	0.0114605	1.98939	0.0217391	2.07592	0.0289945	1.96997	0.0143658	1.03783	0.0251263	0.00732333	0.0010681	0.00597	0.000144222
7.36667	2.11555	2.09618	2.09429	2.00565	1.99895	1.96749	2.10576	2.04741	2.07463	1.96505	1.95878	1.9832	1.05413	1.05413	1.00761	0.008	0.008	0.00513	0.00606	0.00599	0.00572	2.10201	0.0117669	1.9907	0.0203749	2.07593	0.0291968	1.96901	0.0126825	1.03862	0.0268583	0.00704333	0.001657	0.00592333	0.000179536
7.38333	2.11764	2.09443	2.09426	2.00155	1.99524	1.96824	2.10096	2.0484	2.07254	1.96342	1.95452	1.98525	1.05431	1.05431	1.00671	0.00794	0.00794	0.00548	0.00616	0.00572	0.00591	2.10211	0.0134496	1.98834	0.0176936	2.07397	0.026309	1.96773	0.0158119	1.03844	0.0274819	0.00712	0.00142028	0.00593	0.000220681
7.4	2.11367	2.09489	2.09427	2.00247	1.99564	1.96386	2.10456	2.05028	2.07299	1.96517	1.95259	1.9844	1.05357	1.05357	1.00835	0.00823	0.00823	0.00605	0.00606	0.00572	0.00592	2.10094	0.011026	1.98732	0.0206048	2.07594	0.0272603	1.96739	0.0160204	1.0385	0.0261078	0.00750333	0.00125862	0.0059	0.00017088
7.41667	2.11755	2.09622	2.09395	2.00159	1.99565	1.96965	2.10939	2.04442	2.07171	1.96658	1.95487	1.98607	1.05358	1.05358	1.00911	0.00785	0.00785	0.0059	0.00593	0.00566	0.00601	2.10257	0.0130197	1.98896	0.0169875	2.07517	0.0326232	1.96917	0.0157608	1.03876	0.0256748	0.0072	0.00112583	0.00586667	0.000183394
7.43333	2.11948	2.09638	2.09472	2.00386	1.99563	1.96418	2.10277	2.0476	2.07524	1.96412	1.95502	1.98487	1.05567	1.05567	1.01045	0.00787	0.00787	0.00622	0.00592	0.00592	0.0054	2.10353	0.0138409	1.98789	0.0209417	2.0752	0.027585	1.968	0.0152992	1.0406	0.0261078	0.00732	0.000952628	0.00574667	0.000300222
7.45	2.11163	2.09661	2.09444	2.00161	1.99656	1.96456	2.10455	2.04938	2.07264	1.9684	1.95524	1.98896	1.05508	1.05508	1.0102	0.0076	0.0076	0.00563	0.00604	0.00576	0.00595	2.10089	0.00936132	1.98758	0.0200923	2.07552	0.0276978	1.97087	0.0169948	1.04012	0.0259115	0.00694333	0.00113738	0.00591667	0.000142945
7.46667	2.11183	2.09766	2.09388	2.0033	1.99976	1.97071	2.10826	2.0459	2.07362	1.96279	1.95079	1.98653	1.05518	1.05518	1.00965	0.00835	0.00835	0.00599	0.00578	0.006	0.0062	2.10112	0.00946291	1.99126	0.0178818	2.07593	0.0312439	1.9667	0.0181885	1.04	0.0262868	0.00756333	0.00136255	0.00599333	0.000210079
7.48333	2.11335	2.09249	2.09463	2.00097	1.99514	1.96499	2.10109	2.04218	2.07155	1.96913	1.95604	1.98274	1.05651	1.05651	1.01173	0.00777	0.00777	0.00563	0.00616	0.00613	0.00628	2.10016	0.0114758	1.98703	0.0193114	2.07161	0.029455	1.9693	0.0133508	1.04158	0.0258537	0.00705667	0.00123553	0.00619	7.93725e-05
7.5	2.11723	2.09642	2.09486	2.00415	1.99617	1.96463	2.10632	2.05078	2.07509	1.96976	1.95505	1.98389	1.05711	1.05711	1.01092	0.00785	0.00785	0.00572	0.0059	0.00651	0.00596	2.10284	0.0124894	1.98832	0.0208977	2.0774	0.0278418	1.96957	0.014421	1.04171	0.0266678	0.00714	0.00122976	0.00612333	0.000336204
7.51667	2.11489	2.09443	2.09313	2.00389	1.99616	1.9673	2.10511	2.04745	2.07086	1.96756	1.95485	1.98813	1.05652	1.05652	1.0128	0.00799	0.00799	0.00549	0.00645	0.00617	0.00598	2.10082	0.0122052	1.98912	0.0192851	2.07447	0.0289993	1.97018	0.016794	1.04195	0.0252418	0.00715667	0.00144338	0.0062	0.000236432
7.53333	2.11145	2.09192	2.09451	1.99866	1.99244	1.96777	2.10792	2.0499	2.07137	1.96754	1.95395	1.98389	1.05836	1.05836	1.01104	0.00765	0.00765	0.00592	0.00621	0.00581	0.00586	2.09929	0.0106073	1.98629	0.0163375	2.0764	0.0293348	1.96846	0.0149912	1.04259	0.0273202	0.00707333	0.000998816	0.00596	0.000217945
7.55	2.11394	2.09234	2.09336	2.00238	1.99516	1.96605	2.10068	2.05001	2.07145	1.96674	1.95408	1.98483	1.05686	1.05686	1.01198	0.00786	0.00786	0.00552	0.00596	0.00595	0.00572	2.09988	0.012187	1.98786	0.0192327	2.07405	0.0254346	1.96855	0.0154547	1.0419	0.0259115	0.00708	0.001351	0.00587667	0.000135769
7.56667	2.11484	2.09515	2.09386	2.00398	1.99212	1.9676	2.10065	2.04717	2.07519	1.96976	1.95514	1.98263	1.05761	1.05761	1.01196	0.0078	0.0078	0.00549	0.00532	0.00621	0.0063	2.10128	0.0117581	1.9879	0.0185535	2.07434	0.0267502	1.96918	0.0137543	1.04239	0.026356	0.00703	0.00133368	0.00594333	0.000541695
7.58333	2.11413	2.09302	2.09376	2.00144	1.99268	1.96787	2.09914	2.04909	2.07157	1.96453	1.95271	1.98699	1.05831	1.05831	1.01281	0.00819	0.00819	0.00612	0.00598	0.006	0.00574	2.1003	0.01198	1.98733	0.0174127	2.07327	0.0250681	1.96808	0.017413	1.04314	0.0262694	0.0075	0.00119512	0.00590667	0.000144684
7.6	2.1162	2.09517	2.09438	2.00176	1.99424	1.96652	2.10498	2.0441	2.07256	1.96634	1.95328	1.98403	1.05889	1.05889	1.01249	0.00783	0.00783	0.00564	0.00601	0.00584	0.00546	2.10192	0.012376	1.98751	0.0185598	2.07388	0.0304615	1.96788	0.015433	1.04342	0.0267891	0.0071	0.0012644	0.00577	0.000281603
7.61667	2.11351	2.09576	2.09438	2.00671	1.99385	1.96863	2.10168	2.04776	2.07041	1.96573	1.95198	1.98216	1.05843	1.05843	1.01518	0.00843	0.00843	0.00596	0.00603	0.00591	0.00613	2.10122	0.0106687	1.98973	0.0193714	2.07328	0.0270746	1.96662	0.0151098	1.04401	0.0249704	0.00760667	0.00142606	0.00602333	0.000110151
7.63333	2.11281	2.09447	2.09458	2.00797	1.99064	1.96558	2.10375	2.04703	2.07394	1.96712	1.95338	1.98196	1.05877	1.05877	1.01332	0.00833	0.00833	0.0059	0.00569	0.0059	0.00562	2.10062	0.010557	1.98806	0.0213121	2.07491	0.0283724	1.96749	0.0142935	1.04362	0.0262406	0.00752	0.00140296	0.00573667	0.000145717
7.65	2.11228	2.09173	2.09022	2.00005	1.99083	1.96768	2.10755	2.04304	2.06755	1.96619	1.95218	1.98523	1.05931	1.05931	1.01478	0.00777	0.00777	0.0061	0.00586	0.00611	0.0058	2.09808	0.0123236	1.98619	0.0166771	2.07271	0.0325635	1.96787	0.0165887	1.04447	0.0257094	0.00721333	0.000964175	0.00592333	0.000164418
7.66667	2.11284	2.09039	2.09578	2.0002	1.98903	1.96707	2.09928	2.0467	2.06667	1.96648	1.95509	1.9813	1.06054	1.06054	1.01476	0.00832	0.00832	0.00562	0.00646	0.00564	0.006	2.09967	0.0117196	1.98543	0.0168553	2.07088	0.026542	1.96762	0.0131424	1.04528	0.0264311	0.00742	0.00155885	0.00603333	0.000411015
7.68333	2.11127	2.09055	2.09254	2.00306	1.99015	1.96281	2.09734	2.045	2.06888	1.96649	1.95587	1.98529	1.06087	1.06087	1.01659	0.00824	0.00824	0.00585	0.00594	0.00579	0.00605	2.09812	0.0114316	1.98534	0.0205516	2.07041	0.0262034	1.96922	0.0148983	1.04611	0.0255651	0.00744333	0.00137987	0.00592667	0.000130512
7.7	2.11221	2.09214	2.095	2.00127	1.99256	1.96393	2.0968	2.04505	2.0704	1.96852	1.94991	1.98348	1.06109	1.06109	1.015	0.00815	0.00815	0.00581	0.00593	0.00621	0.00635	2.09978	0.0108564	1.98592	0.0195355	2.07075	0.0258768	1.9673	0.016818	1.04573	0.0266101	0.00737	0.001351	0.00616333	0.000213854
7.71667	2.11072	2.09179	2.09419	2.0008	1.99224	1.9671	2.10312	2.04774	2.06431	1.96827	1.95445	1.9818	1.06145	1.06145	1.01715	0.00786	0.00786	0.00588	0.00586	0.00589	0.00582	2.0989	0.0103065	1.98671	0.0175166	2.07172	0.0284245	1.96817	0.0136753	1.04668	0.0255766	0.0072	0.00114315	0.00585667	3.51188e-05
7.73333	2.10806	2.08633	2.09298	1.99858	1.99179	1.96713	2.10061	2.04505	2.07196	1.96618	1.95006	1.98108	1.06259	1.06259	1.01643	0.00797	0.00797	0.00545	0.00543	0.00635	0.00572	2.09579	0.0111342	1.98583	0.0165495	2.07254	0.0277845	1.96577	0.015514	1.0472	0.0266505	0.00713	0.00145492	0.00583333	0.000470354
7.75	2.10603	2.08996	2.09121	1.99712	1.99396	1.96151	2.09912	2.04001	2.06901	1.96609	1.9552	1.98126	1.06204	1.06204	1.01617	0.00832	0.00832	0.0057	0.00596	0.00591	0.00555	2.09573	0.00893905	1.9842	0.0197107	2.06938	0.0295567	1.96752	0.0130884	1.04675	0.0264831	0.00744667	0.00151266	0.00580667	0.000223681
7.76667	2.10584	2.08934	2.0943	1.99972	1.99493	1.96558	2.09437	2.04657	2.07102	1.96629	1.95313	1.98529	1.06317	1.06317	1.01702	0.00744	0.00744	0.00558	0.0058	0.00637	0.00574	2.09649	0.00846585	1.98674	0.0184838	2.07065	0.0239021	1.96824	0.0161681	1.04779	0.0266447	0.00682	0.00107387	0.00597	0.000347707
7.78333	2.10503	2.09195	2.09316	2.00145	1.99171	1.95685	2.09661	2.04405	2.06608	1.96358	1.95346	1.98239	1.06256	1.06256	1.01791	0.00817	0.00817	0.00565	0.00558	0.00559	0.00611	2.09671	0.00722781	1.98334	0.0234494	2.06891	0.0263943	1.96648	0.0146809	1.04768	0.0257787	0.00733	0.00145492	0.00576	0.00030315
7.8	2.10875	2.08982	2.09268	1.99831	1.99265	1.96406	2.10022	2.04388	2.0694	1.96396	1.95025	1.98253	1.06329	1.06329	1.01844	0.00811	0.00811	0.00538	0.0062	0.00589	0.00608	2.09708	0.0102043	1.98501	0.0183598	2.07117	0.0282115	1.96558	0.0162009	1.04834	0.0258942	0.0072	0.00157617	0.00605667	0.000156312
7.81667	2.10808	2.09107	2.09445	1.99762	1.99107	1.96441	2.10002	2.04908	2.06697	1.96285	1.95419	1.97888	1.06389	1.06389	1.01893	0.00791	0.00791	0.00607	0.00635	0.00597	0.00573	2.09787	0.00900501	1.98437	0.0175905	2.07202	0.0258432	1.96531	0.012527	1.0489	0.0259577	0.00729667	0.00106232	0.00601667	0.000312623
7.83333	2.1077	2.0852	2.09094	1.99948	1.99049	1.96387	2.10255	2.04316	2.07095	1.96366	1.95279	1.97884	1.06426	1.06426	1.01975	0.00809	0.00809	0.00578	0.00615	0.00594	0.00597	2.09461	0.0116911	1.98461	0.0185181	2.07222	0.0297154	1.9651	0.0130843	1.04942	0.0256979	0.00732	0.00133368	0.00602	0.000113578
7.85	2.10957	2.08878	2.0883	1.99927	1.99213	1.96729	2.10216	2.04314	2.06718	1.96755	1.95432	1.98329	1.0651	1.0651	1.01983	0.00786	0.00786	0.00563	0.00581	0.00591	0.00568	2.09555	0.012144	1.98623	0.0167865	2.07083	0.0296785	1.96839	0.0145031	1.05001	0.0261366	0.00711667	0.00128749	0.0058	0.000115326
7.86667	2.10682	2.08606	2.09077	1.99814	1.98976	1.95993	2.10424	2.03993	2.06805	1.96375	1.95513	1.97931	1.065	1.065	1.01912	0.00817	0.00817	0.00549	0.00569	0.00597	0.00576	2.09455	0.010884	1.98261	0.0200834	2.07074	0.0322393	1.96606	0.0122549	1.04971	0.0264888	0.00727667	0.0015473	0.00580667	0.000145717
7.88333	2.10157	2.08882	2.08614	2.00038	1.98627	1.96555	2.09783	2.04343	2.06744	1.96672	1.94938	1.98134	1.06548	1.06548	1.01966	0.00833	0.00833	0.00598	0.0059	0.00573	0.0063	2.09218	0.00824449	1.98407	0.0175192	2.06957	0.0272623	1.96581	0.0159993	1.05021	0.0264542	0.00754667	0.00135677	0.00597667	0.000292632
7.9	2.10904	2.09155	2.09269	1.99973	1.99143	1.96345	2.09819	2.04564	2.06403	1.96349	1.95257	1.9815	1.06581	1.06581	1.01931	0.00807	0.00807	0.00568	0.00624	0.00598	0.0059	2.09776	0.00978538	1.98487	0.0190088	2.06929	0.0266665	1.96585	0.0146091	1.05031	0.0268468	0.00727333	0.00137987	0.00604	0.000177764
7.91667	2.1064	2.08708	2.08323	1.99542	1.98916	1.96359	2.09655	2.04209	2.0701	1.96643	1.95132	1.98228	1.06551	1.06551	1.02031	0.00821	0.00821	0.00644	0.00585	0.00615	0.00574	2.09224	0.0124159	1.98272	0.016863	2.06958	0.0272337	1.96668	0.0154815	1.05044	0.0260962	0.00762	0.00102191	0.00591333	0.000212211
7.93333	2.10673	2.08603	2.08584	1.99833	1.98774	1.96689	2.09897	2.04358	2.06711	1.96219	1.95445	1.98226	1.06486	1.06486	1.02046	0.0078	0.0078	0.00572	0.00592	0.00618	0.00588	2.09287	0.0120064	1.98432	0.0159966	2.06989	0.0277992	1.9663	0.0143533	1.05006	0.0256344	0.00710667	0.00120089	0.00599333	0.000162891
7.95	2.10583	2.09045	2.08714	1.9996	1.98578	1.96461	2.10055	2.04317	2.06418	1.96538	1.95027	1.98063	1.06541	1.06541	1.02166	0.00824	0.00824	0.00578	0.00628	0.00642	0.00601	2.09447	0.00997344	1.98333	0.0176232	2.0693	0.0290306	1.96543	0.0151801	1.05083	0.0252591	0.00742	0.00142028	0.00623667	0.000208407
7.96667	2.10514	2.08593	2.09033	2.00006	1.98893	1.95755	2.09664	2.04225	2.06475	1.96205	1.95089	1.9809	1.06629	1.06629	1.02098	0.00855	0.00855	0.00593	0.0057	0.00623	0.00575	2.0938	0.0100641	1.98218	0.0220442	2.06788	0.0273298	1.96461	0.0151683	1.05119	0.0261597	0.00767667	0.00151266	0.00589333	0.000292632
7.98333	2.10432	2.09037	2.09108	1.99566	1.98816	1.96184	2.09445	2.0458	2.06336	1.96131	1.953	1.98115	1.06635	1.06635	1.02162	0.00817	0.00817	0.0059	0.00595	0.00614	0.0057	2.09526	0.0078571	1.98189	0.0177613	2.06787	0.0246366	1.96515	0.0144632	1.05144	0.0258249	0.00741333	0.00131059	0.00593	0.000220681
8	2.1047	2.08609	2.08873	1.99286	1.98446	1.9629	2.09711	2.04135	2.06642	1.9623	1.94927	1.97882	1.06637	1.06637	1.02174	0.00822	0.00822	0.0056	0.0062	0.00583	0.00609	2.09317	0.0100693	1.98007	0.0154542	2.06829	0.0279272	1.96346	0.0148093	1.05149	0.0257671	0.00734667	0.00151266	0.00604	0.00019
8.01667	2.10802	2.08634	2.09049	1.99924	1.98689	1.95644	2.09736	2.04028	2.06698	1.96263	1.95266	1.98091	1.06775	1.06775	1.02276	0.00784	0.00784	0.00566	0.00545	0.00642	0.006	2.09495	0.0115076	1.98086	0.0220286	2.06821	0.0285598	1.9654	0.0143273	1.05275	0.025975	0.00711333	0.00125862	0.00595667	0.00048645
8.03333	2.1045	2.08607	2.08777	1.99663	1.98856	1.96224	2.09609	2.04292	2.06723	1.96285	1.95225	1.98088	1.06796	1.06796	1.02244	0.00758	0.00758	0.00554	0.00582	0.00612	0.00565	2.09278	0.0101853	1.98248	0.017984	2.06875	0.0266174	1.96533	0.0144748	1.05279	0.026281	0.0069	0.00117779	0.00586333	0.000237978
8.05	2.10528	2.08506	2.08538	1.99624	1.99052	1.96649	2.09252	2.04003	2.06552	1.95902	1.95175	1.98151	1.06632	1.06632	1.02254	0.00764	0.00764	0.00559	0.00567	0.0061	0.00578	2.09191	0.0115828	1.98442	0.0157862	2.06602	0.0262486	1.96409	0.0155151	1.05173	0.0252764	0.00695667	0.00118357	0.00585	0.000223383
8.06667	2.10283	2.0871	2.08565	1.9976	1.98832	1.96215	2.0962	2.04196	2.06555	1.96229	1.94924	1.97921	1.06774	1.06774	1.02456	0.00747	0.00747	0.00575	0.00575	0.00615	0.00631	2.09186	0.00952792	1.98269	0.0183834	2.0679	0.0271965	1.96358	0.0150266	1.05335	0.02493	0.00689667	0.000993042	0.00607	0.000288444
8.08333	2.10229	2.08563	2.08932	1.99346	1.98752	1.95813	2.09625	2.04046	2.06487	1.96174	1.94973	1.97731	1.06922	1.06922	1.02422	0.00773	0.00773	0.00567	0.00601	0.00573	0.00579	2.09241	0.00875017	1.9797	0.0189176	2.06719	0.0279675	1.96293	0.0138282	1.05422	0.0259808	0.00704333	0.00118934	0.00584333	0.000147422
8.1	2.10542	2.08504	2.08702	1.99828	1.98493	1.95918	2.09526	2.04238	2.0703	1.96031	1.94973	1.97708	1.06828	1.06828	1.02522	0.0085	0.0085	0.00612	0.00613	0.00618	0.00579	2.09249	0.0112385	1.9808	0.019875	2.06931	0.0264538	1.96237	0.0137913	1.05393	0.0248607	0.00770667	0.00137409	0.00603333	0.000212211
8.11667	2.10409	2.08622	2.08482	1.9972	1.98931	1.9617	2.09582	2.03991	2.06377	1.96309	1.94887	1.98134	1.06886	1.06886	1.02451	0.0082	0.0082	0.00568	0.00586	0.00666	0.00574	2.09171	0.0107442	1.98274	0.0186405	2.0665	0.0280548	1.96443	0.0162766	1.05408	0.0256055	0.00736	0.00145492	0.00608667	0.000500133
8.13333	2.10062	2.08715	2.08628	1.99487	1.98727	1.96227	2.09679	2.03692	2.06585	1.9587	1.95278	1.97978	1.06955	1.06955	1.0262	0.00816	0.00816	0.00548	0.0058	0.00621	0.00601	2.09135	0.00803983	1.98147	0.0170564	2.06652	0.0299406	1.96375	0.0141916	1.0551	0.0250281	0.00726667	0.0015473	0.00600667	0.00020502
8.15	2.1043	2.08361	2.08464	1.99556	1.98776	1.96106	2.1001	2.03949	2.06168	1.95848	1.9513	1.9761	1.06971	1.06971	1.02593	0.00832	0.00832	0.00556	0.00584	0.00592	0.00591	2.09085	0.0116594	1.98146	0.0180923	2.06709	0.030665	1.96196	0.012761	1.05512	0.0252764	0.0074	0.00159349	0.00589	4.3589e-05
8.16667	2.10337	2.08821	2.08622	1.99518	1.9888	1.96242	2.09711	2.04276	2.06419	1.96185	1.94968	1.97944	1.07062	1.07062	1.02613	0.00816	0.00816	0.0057	0.0058	0.00648	0.00613	2.0926	0.00938002	1.98213	0.0173677	2.06802	0.0273767	1.96366	0.014962	1.05579	0.0256863	0.00734	0.00142028	0.00613667	0.000340049
8.18333	2.10486	2.08662	2.08858	1.99657	1.98531	1.95904	2.09753	2.03832	2.06609	1.96302	1.95038	1.9805	1.06978	1.06978	1.02662	0.0079	0.0079	0.00609	0.00579	0.006	0.006	2.09335	0.0100131	1.98031	0.0192588	2.06731	0.029624	1.96463	0.0151247	1.05539	0.0249184	0.00729667	0.001045	0.00593	0.000121244
8.2	2.10181	2.08064	2.08882	1.99373	1.98505	1.96035	2.09563	2.04062	2.05965	1.95772	1.94597	1.97501	1.06969	1.06969	1.02681	0.0079	0.0079	0.00532	0.00598	0.00609	0.00583	2.09042	0.0106757	1.97971	0.0173189	2.0653	0.0279368	1.95957	0.0146078	1.0554	0.0247568	0.00704	0.00148956	0.00596667	0.000130512
8.21667	2.10212	2.08709	2.08081	1.99725	1.98738	1.96022	2.09586	2.04183	2.06402	1.96179	1.94902	1.97605	1.07175	1.07175	1.02694	0.0083	0.0083	0.00581	0.00585	0.00605	0.006	2.09001	0.0109503	1.98162	0.019176	2.06724	0.0271582	1.96229	0.0135218	1.05681	0.0258711	0.00747	0.0014376	0.00596667	0.000104083
8.23333	2.10099	2.08051	2.08307	1.9961	1.98607	1.95709	2.09433	2.04212	2.06201	1.95864	1.94896	1.98034	1.07081	1.07081	1.02791	0.00775	0.00775	0.00552	0.00569	0.00621	0.0058	2.08819	0.0111588	1.97975	0.0202576	2.06615	0.0263505	1.96265	0.0160691	1.05651	0.0247683	0.00700667	0.00128749	0.0059	0.000274044
8.25	2.10025	2.0862	2.08714	1.99432	1.98743	1.95867	2.09465	2.04017	2.0621	1.96038	1.95141	1.97715	1.07064	1.07064	1.02853	0.00827	0.00827	0.00582	0.00567	0.00586	0.0061	2.0912	0.00785449	1.98014	0.01891	2.06564	0.027412	1.96298	0.0130655	1.0566	0.0243122	0.00745333	0.00141451	0.00587667	0.000215484
8.26667	2.10201	2.08362	2.08645	1.99281	1.98702	1.95942	2.09403	2.04107	2.06279	1.9614	1.94972	1.97877	1.07207	1.07207	1.02889	0.00797	0.00797	0.00582	0.00592	0.00613	0.00628	2.09069	0.00990214	1.97975	0.0178427	2.06596	0.0266222	1.9633	0.0146176	1.05768	0.02493	0.00725333	0.0012413	0.00611	0.000180831
8.28333	2.10058	2.08464	2.08697	1.996	1.98482	1.96217	2.09187	2.03976	2.06575	1.96154	1.94697	1.97629	1.07139	1.07139	1.02806	0.00796	0.00796	0.00621	0.00581	0.00666	0.00589	2.09073	0.00860954	1.981	0.017236	2.06579	0.026055	1.9616	0.0146601	1.05695	0.0250166	0.00737667	0.00101036	0.00612	0.000469361
8.3	2.10542	2.08341	2.08628	1.9946	1.98703	1.95845	2.09403	2.0392	2.06228	1.96131	1.95024	1.97665	1.07153	1.07153	1.02791	0.00801	0.00801	0.00561	0.00645	0.00603	0.006	2.0917	0.0119653	1.98003	0.0190654	2.06517	0.027529	1.96273	0.0132624	1.05699	0.025184	0.00721	0.00138564	0.00616	0.000251595
8.31667	2.10516	2.08162	2.08717	1.99559	1.9863	1.95985	2.0908	2.03614	2.06113	1.96186	1.95004	1.97583	1.07168	1.07168	1.02874	0.00825	0.00825	0.00639	0.00609	0.0058	0.00584	2.09132	0.0123057	1.98058	0.0185439	2.06269	0.0273634	1.96258	0.0129099	1.05737	0.0247914	0.00763	0.00107387	0.00591	0.000157162
8.33333	2.10114	2.0865	2.08233	1.99333	1.98601	1.95618	2.09623	2.03899	2.06294	1.95992	1.94968	1.97843	1.07306	1.07306	1.02947	0.0084	0.0084	0.00553	0.00625	0.00639	0.00588	2.08999	0.00987872	1.97851	0.0196788	2.06605	0.0287467	1.96268	0.0145719	1.05853	0.0251667	0.00744333	0.001657	0.00617333	0.000263502
8.35	2.10372	2.08547	2.08425	1.99467	1.9826	1.96051	2.09284	2.03762	2.06721	1.96049	1.94889	1.975	1.07255	1.07255	1.02971	0.00822	0.00822	0.00555	0.00602	0.00618	0.00597	2.09115	0.0109059	1.97926	0.0173232	2.06589	0.0276337	1.96146	0.013082	1.05827	0.0247337	0.00733	0.00154153	0.00605667	0.000109697
8.36667	2.10443	2.08369	2.0838	1.99191	1.98434	1.9574	2.09602	2.03963	2.06251	1.9617	1.95116	1.97644	1.07225	1.07225	1.03023	0.00791	0.00791	0.00614	0.00595	0.00581	0.0058	2.09064	0.0119426	1.97788	0.0181384	2.06605	0.0283615	1.9631	0.012698	1.05824	0.0242603	0.00732	0.00102191	0.00585333	8.3865e-05
8.38333	2.10367	2.0822	2.08453	1.99505	1.98424	1.96005	2.0931	2.03877	2.06676	1.95874	1.94846	1.97751	1.0748	1.0748	1.02994	0.00788	0.00788	0.00562	0.00586	0.00613	0.00633	2.09013	0.0117808	1.97978	0.0179212	2.06621	0.0271692	1.96157	0.0147303	1.05985	0.0258999	0.00712667	0.00130481	0.00610667	0.000235867
8.4	2.10089	2.0847	2.08012	1.99346	1.98773	1.9573	2.09112	2.03859	2.06141	1.95904	1.94941	1.97567	1.07271	1.07271	1.03107	0.00793	0.00793	0.00615	0.00603	0.0061	0.00558	2.08857	0.0109124	1.9795	0.0194352	2.06371	0.0263402	1.96137	0.0132846	1.05883	0.0240409	0.00733667	0.00102768	0.00590333	0.000282194
8.41667	2.10339	2.08404	2.08316	1.98857	1.98551	1.95964	2.09016	2.03184	2.06059	1.95947	1.94801	1.97947	1.07435	1.07435	1.03148	0.00798	0.00798	0.00586	0.00584	0.00659	0.00568	2.0902	0.0114342	1.97791	0.0158932	2.06086	0.029161	1.96232	0.015922	1.06006	0.024751	0.00727333	0.00122398	0.00603667	0.000485833
8.43333	2.10147	2.08052	2.08226	1.99301	1.98179	1.96229	2.09025	2.039	2.06231	1.95949	1.9501	1.97662	1.07356	1.07356	1.02999	0.00827	0.00827	0.00557	0.00603	0.00609	0.00616	2.08808	0.0116258	1.97903	0.0155449	2.06385	0.0256598	1.96207	0.0134469	1.05904	0.0251552	0.00737	0.00155885	0.00609333	6.50641e-05
8.45	2.09844	2.08064	2.08423	1.9927	1.98198	1.96157	2.09459	2.03772	2.06431	1.96076	1.94623	1.97708	1.07444	1.07444	1.03225	0.00782	0.00782	0.00604	0.00538	0.00603	0.00542	2.08777	0.00941322	1.97875	0.0158144	2.06554	0.0284549	1.96136	0.0154337	1.06038	0.0243584	0.00722667	0.00102768	0.00561	0.00036428
8.46667	2.09965	2.08308	2.07688	1.99235	1.98501	1.9545	2.09313	2.03897	2.05867	1.95815	1.94761	1.97529	1.07421	1.07421	1.0311	0.008	0.008	0.00547	0.00598	0.00589	0.00614	2.08654	0.011772	1.97729	0.0200722	2.06359	0.0274132	1.96035	0.0139705	1.05984	0.0248896	0.00715667	0.0014607	0.00600333	0.000126623
8.48333	2.09948	2.08406	2.08337	1.99362	1.98529	1.95894	2.09465	2.03784	2.05925	1.95838	1.948	1.97739	1.07549	1.07549	1.03257	0.00798	0.00798	0.00613	0.00591	0.00589	0.00575	2.08897	0.00910846	1.97928	0.0181035	2.06391	0.0286907	1.96126	0.0149047	1.06118	0.0247799	0.00736333	0.0010681	0.00585	8.7178e-05
8.5	2.09639	2.07936	2.07729	1.99488	1.98206	1.95647	2.09076	2.03754	2.05966	1.95805	1.94783	1.97642	1.07556	1.07556	1.03202	0.0083	0.0083	0.00618	0.00598	0.00646	0.00602	2.08435	0.0104811	1.9778	0.0195556	2.06265	0.026736	1.96077	0.0144873	1.06105	0.0251378	0.00759333	0.00122398	0.00615333	0.000266333
8.51667	2.10176	2.08224	2.07797	1.99086	1.98461	1.9545	2.09337	2.0361	2.05937	1.95835	1.95027	1.97687	1.07551	1.07551	1.03248	0.00834	0.00834	0.00568	0.00573	0.00635	0.00589	2.08732	0.0126835	1.97666	0.019441	2.06295	0.028802	1.96183	0.0136372	1.06117	0.0248434	0.00745333	0.00153575	0.00599	0.00032187
8.53333	2.09952	2.07882	2.07839	1.99078	1.98116	1.95551	2.08808	2.03523	2.05433	1.9607	1.94703	1.9749	1.0759	1.0759	1.03277	0.00856	0.00856	0.00583	0.00572	0.00596	0.00604	2.08558	0.0120772	1.97582	0.018232	2.05921	0.0267613	1.96088	0.0139358	1.06152	0.0249011	0.00765	0.00157617	0.00590667	0.000166533
8.55	2.09923	2.08426	2.07991	1.99321	1.98469	1.95294	2.09351	2.03339	2.06083	1.95697	1.94867	1.97543	1.07552	1.07552	1.03258	0.00873	0.00873	0.00606	0.00598	0.00578	0.00545	2.0878	0.0101348	1.97695	0.0212223	2.06258	0.030098	1.96036	0.0136977	1.06121	0.0247914	0.00784	0.00154153	0.00573667	0.000267644
8.56667	2.10131	2.08039	2.0799	1.99164	1.98384	1.95568	2.08884	2.03665	2.05921	1.95662	1.94736	1.97482	1.07625	1.07625	1.03389	0.00807	0.00807	0.00594	0.00595	0.00643	0.00582	2.0872	0.0122221	1.97705	0.0189163	2.06157	0.0261747	1.9596	0.0139704	1.06213	0.0244566	0.00736	0.00122976	0.00606667	0.000321299
8.58333	2.09834	2.07965	2.07806	1.99137	1.98477	1.95654	2.09154	2.03471	2.06245	1.95965	1.94542	1.97323	1.07743	1.07743	1.03378	0.00798	0.00798	0.00605	0.0061	0.006	0.00599	2.08535	0.0112777	1.97756	0.0185005	2.0629	0.0284177	1.95943	0.0139063	1.06288	0.0252013	0.00733667	0.00111429	0.00603	6.08276e-05
8.6	2.10285	2.07967	2.08394	1.99041	1.97799	1.96018	2.08885	2.03566	2.05757	1.95951	1.94432	1.97581	1.07659	1.07659	1.03533	0.0085	0.0085	0.00615	0.00576	0.00586	0.00572	2.08882	0.0123365	1.97619	0.0151949	2.06069	0.0267322	1.95988	0.0157483	1.06284	0.0238215	0.00771667	0.00135677	0.00578	7.2111e-05
8.61667	2.09862	2.07683	2.08122	1.98745	1.98125	1.9563	2.08938	2.03316	2.05935	1.95574	1.94408	1.97367	1.0769	1.0769	1.03538	0.00777	0.00777	0.00626	0.00575	0.00565	0.00594	2.08556	0.0115242	1.975	0.0164887	2.06063	0.0281318	1.95783	0.0149053	1.06306	0.0239716	0.00726667	0.000871799	0.00578	0.000147309
8.63333	2.09886	2.08011	2.08205	1.99109	1.98169	1.95382	2.08859	2.03445	2.05652	1.95747	1.9418	1.97202	1.07843	1.07843	1.03525	0.00835	0.00835	0.00607	0.00564	0.00551	0.00643	2.08701	0.010311	1.97553	0.0193828	2.05985	0.0272235	1.9571	0.0151135	1.06404	0.02493	0.00759	0.00131636	0.00586	0.000497896
8.65	2.09705	2.0771	2.07979	1.9914	1.98388	1.95653	2.08929	2.03577	2.05512	1.95799	1.94456	1.97045	1.07868	1.07868	1.03675	0.00829	0.00829	0.00577	0.00516	0.00601	0.00576	2.08465	0.0108255	1.97727	0.0183507	2.06006	0.0270998	1.95767	0.012948	1.0647	0.0242083	0.00745	0.00145492	0.00564333	0.000436845
8.66667	2.09764	2.0796	2.07715	1.98993	1.98465	1.95637	2.0844	2.03296	2.06002	1.95838	1.94699	1.97446	1.07746	1.07746	1.03572	0.008	0.008	0.00584	0.00578	0.00584	0.00658	2.0848	0.0111899	1.97698	0.0180458	2.05913	0.0257316	1.95994	0.0138016	1.06355	0.0240986	0.00728	0.00124708	0.00606667	0.000445571
8.68333	2.09707	2.07808	2.0743	1.99087	1.98187	1.95632	2.08828	2.03383	2.06063	1.95642	1.94648	1.97103	1.07836	1.07836	1.03699	0.00826	0.00826	0.00603	0.00604	0.00612	0.0058	2.08315	0.0122023	1.97635	0.0179235	2.06091	0.0272261	1.95798	0.0123488	1.06457	0.023885	0.00751667	0.00128749	0.00598667	0.000166533
8.7	2.09546	2.07981	2.07924	1.98966	1.98243	1.95548	2.0891	2.03432	2.05965	1.9539	1.94335	1.97631	1.07918	1.07918	1.03756	0.00818	0.00818	0.00596	0.00574	0.00611	0.00566	2.08484	0.00920449	1.97586	0.0180132	2.06102	0.0274158	1.95785	0.0168319	1.06531	0.0240293	0.00744	0.00128172	0.00583667	0.000240069
8.71667	2.0964	2.07853	2.0757	1.98791	1.97976	1.96049	2.08783	2.03277	2.05651	1.95435	1.94636	1.97394	1.07988	1.07988	1.03678	0.00834	0.00834	0.00628	0.00614	0.00592	0.00571	2.08354	0.0112238	1.97605	0.0140808	2.05904	0.0276168	1.95822	0.0141908	1.06551	0.0248838	0.00765333	0.00118934	0.00592333	0.000215019
8.73333	2.09852	2.0793	2.07666	1.99119	1.97975	1.95637	2.09178	2.03408	2.05652	1.95542	1.94722	1.97471	1.0798	1.0798	1.0379	0.00795	0.00795	0.00588	0.00607	0.00602	0.00631	2.08483	0.011932	1.97577	0.0177479	2.06079	0.0290864	1.95912	0.0141129	1.06583	0.024191	0.00726	0.00119512	0.00613333	0.000155027
8.75	2.09511	2.07764	2.07745	1.98875	1.97849	1.95548	2.09207	2.0399	2.05746	1.95299	1.94628	1.9731	1.08037	1.08037	1.03872	0.00798	0.00798	0.0066	0.00593	0.00592	0.00608	2.0834	0.0101416	1.97424	0.0170373	2.06314	0.0265453	1.95746	0.0139568	1.06649	0.0240466	0.00752	0.000796743	0.00597667	8.96289e-05
8.76667	2.0951	2.07975	2.07899	1.98709	1.98039	1.95714	2.08533	2.03639	2.06159	1.95599	1.94338	1.97033	1.07986	1.07986	1.03755	0.00817	0.00817	0.00606	0.00604	0.00601	0.00575	2.08461	0.00908967	1.97487	0.0157186	2.0611	0.0244736	1.95657	0.0134843	1.06576	0.0244277	0.00746667	0.00121821	0.00593333	0.000159478
8.78333	2.0935	2.07911	2.08159	1.98863	1.98056	1.95568	2.08731	2.03998	2.05693	1.95641	1.94846	1.97594	1.08071	1.08071	1.03743	0.00887	0.00887	0.00605	0.00592	0.00622	0.00598	2.08473	0.00769275	1.97496	0.0171748	2.06141	0.0239805	1.96027	0.0141408	1.06628	0.0249877	0.00793	0.00162813	0.00604	0.000158745
8.8	2.09464	2.07518	2.0794	1.98759	1.97715	1.956	2.08712	2.03607	2.06047	1.95172	1.94281	1.97185	1.08039	1.08039	1.0388	0.0082	0.0082	0.00567	0.00557	0.00614	0.00547	2.08307	0.0102368	1.97358	0.0160947	2.06122	0.0255333	1.95546	0.0148769	1.06653	0.024012	0.00735667	0.0014607	0.00572667	0.000361432
8.81667	2.0968	2.07969	2.07329	1.98798	1.98148	1.95683	2.09115	2.0346	2.05507	1.95243	1.94436	1.97084	1.08036	1.08036	1.03821	0.00851	0.00851	0.00635	0.00526	0.00625	0.00605	2.08326	0.0121548	1.97543	0.0164327	2.06027	0.0286318	1.95588	0.0135723	1.06631	0.0243353	0.00779	0.00124708	0.00585333	0.000523482
8.83333	2.096	2.07951	2.07232	1.98847	1.98097	1.95429	2.08312	2.03281	2.05621	1.95299	1.94328	1.97049	1.08197	1.08197	1.03904	0.00813	0.00813	0.00623	0.00623	0.00562	0.00586	2.08261	0.0121406	1.97458	0.0179645	2.05738	0.0251754	1.95559	0.0137896	1.06766	0.0247856	0.00749667	0.00109697	0.00590333	0.0003073
8.85	2.0956	2.07632	2.07513	1.98752	1.97882	1.95508	2.08692	2.0338	2.05625	1.95346	1.94385	1.97191	1.08193	1.08193	1.03858	0.00851	0.00851	0.00575	0.0062	0.00543	0.00618	2.08235	0.0114903	1.97381	0.016791	2.05899	0.0266658	1.95641	0.0142602	1.06748	0.0250281	0.00759	0.00159349	0.00593667	0.0004389
8.86667	2.09521	2.07501	2.07654	1.98772	1.98039	1.95483	2.0873	2.03726	2.05925	1.95568	1.94243	1.97173	1.08094	1.08094	1.0393	0.00807	0.00807	0.00612	0.00562	0.00611	0.00579	2.08225	0.0112468	1.97431	0.0172665	2.06127	0.0250811	1.95661	0.0146723	1.06706	0.0240409	0.00742	0.00112583	0.00584	0.000248797
8.88333	2.09635	2.0752	2.07301	1.9852	1.98169	1.95578	2.08408	2.03499	2.05331	1.95869	1.94247	1.9719	1.08373	1.08373	1.0405	0.00892	0.00892	0.00581	0.0058	0.00652	0.00607	2.08152	0.0128898	1.97422	0.0160685	2.05746	0.0248067	1.95769	0.0147406	1.06932	0.0249589	0.00788333	0.00179556	0.00613	0.000363731
8.9	2.09629	2.07736	2.07349	1.98648	1.97897	1.95052	2.08788	2.03328	2.05309	1.95673	1.94676	1.96796	1.08192	1.08192	1.04009	0.00816	0.00816	0.00584	0.00581	0.00578	0.00625	2.08238	0.0122008	1.97199	0.0189689	2.05808	0.0276404	1.95715	0.0106062	1.06798	0.0241506	0.00738667	0.00133945	0.00594667	0.000263122
8.91667	2.09506	2.0741	2.07886	1.98924	1.98252	1.95406	2.08809	2.03322	2.05801	1.95233	1.94521	1.97105	1.08408	1.08408	1.04048	0.00846	0.00846	0.00611	0.00594	0.00587	0.00609	2.08267	0.010988	1.97527	0.018676	2.05977	0.0274775	1.9562	0.0133469	1.06955	0.0251725	0.00767667	0.00135677	0.00596667	0.000112398
8.93333	2.09071	2.07318	2.07439	1.98856	1.9833	1.95515	2.08589	2.02799	2.05718	1.95514	1.94735	1.96683	1.08214	1.08214	1.04253	0.00769	0.00769	0.00638	0.0057	0.00582	0.00627	2.07943	0.00979036	1.97567	0.0179644	2.05702	0.0289503	1.95644	0.00980485	1.06894	0.0228688	0.00725333	0.000756329	0.00593	0.0003005
8.95	2.09447	2.07613	2.07352	1.98747	1.97797	1.95428	2.08517	2.02977	2.05343	1.95127	1.94378	1.97221	1.08175	1.08175	1.04237	0.00805	0.00805	0.0063	0.00626	0.00597	0.00586	2.08137	0.0114169	1.97324	0.0170931	2.05612	0.027798	1.95575	0.0147357	1.06862	0.0227361	0.00746667	0.00101036	0.00603	0.00020664
8.96667	2.09233	2.07488	2.07469	1.98691	1.98104	1.95224	2.0854	2.02963	2.0549	1.95517	1.94193	1.96752	1.08339	1.08339	1.04026	0.00842	0.00842	0.00597	0.00596	0.00615	0.00611	2.08063	0.0101301	1.9734	0.0185558	2.05664	0.0279258	1.95487	0.0127976	1.06901	0.0249011	0.00760333	0.00141451	0.00607333	0.000100167
8.98333	2.09301	2.07334	2.07341	1.98495	1.98375	1.95191	2.08088	2.03121	2.05302	1.95598	1.9424	1.97012	1.08456	1.08456	1.04305	0.00811	0.00811	0.00585	0.00559	0.00595	0.00573	2.07992	0.0113363	1.97354	0.0187389	2.05504	0.0248963	1.95617	0.0138609	1.07072	0.0239658	0.00735667	0.00130481	0.00575667	0.000181475
9	2.09653	2.0725	2.07486	1.98527	1.97542	1.95129	2.08551	2.03395	2.05624	1.95763	1.94459	1.97109	1.08441	1.08441	1.04292	0.00828	0.00828	0.00595	0.00548	0.00563	0.00579	2.0813	0.0132451	1.97066	0.0174829	2.05857	0.0258586	1.95777	0.0132506	1.07058	0.0239543	0.00750333	0.00134523	0.00563333	0.000155027
9.01667	2.09423	2.07757	2.07165	1.98305	1.98013	1.95261	2.0869	2.03342	2.055	1.95413	1.94111	1.96933	1.08481	1.08481	1.04153	0.00822	0.00822	0.0059	0.00611	0.00579	0.0057	2.08115	0.011708	1.97193	0.0167952	2.05844	0.0269054	1.95486	0.014124	1.07038	0.0249877	0.00744667	0.00133945	0.00586667	0.000215484
9.03333	2.09522	2.07278	2.07743	1.98401	1.97808	1.95405	2.088	2.03137	2.05397	1.95123	1.94119	1.96793	1.08556	1.08556	1.04265	0.00832	0.00832	0.00554	0.0056	0.00593	0.00532	2.08181	0.0118438	1.97205	0.0158651	2.05778	0.0285066	1.95345	0.0135075	1.07126	0.0247741	0.00739333	0.00160503	0.00561667	0.000305341
9.05	2.09394	2.0743	2.07481	1.98363	1.97636	1.94931	2.08671	2.03256	2.05697	1.95485	1.94251	1.97118	1.08533	1.08533	1.043	0.00836	0.00836	0.00671	0.00598	0.00636	0.00607	2.08102	0.0111948	1.96977	0.0180851	2.05875	0.0271187	1.95618	0.0143812	1.07122	0.0244392	0.00781	0.000952628	0.00613667	0.000198578
9.06667	2.08978	2.07319	2.07146	1.98573	1.97431	1.95288	2.08262	2.03452	2.05476	1.95155	1.94117	1.96887	1.08638	1.08638	1.04227	0.00864	0.00864	0.00605	0.00562	0.0058	0.00609	2.07814	0.0101147	1.97097	0.0166772	2.0573	0.0241504	1.95386	0.0139941	1.07168	0.0254669	0.00777667	0.00149534	0.00583667	0.000237136
9.08333	2.08804	2.07194	2.07743	1.98552	1.97595	1.95633	2.08364	2.03419	2.0509	1.95187	1.94262	1.96991	1.0858	1.0858	1.04391	0.0088	0.0088	0.00628	0.00594	0.00607	0.00573	2.07914	0.00818456	1.9726	0.0148806	2.05624	0.0251543	1.9548	0.0138789	1.07184	0.0241852	0.00796	0.00145492	0.00591333	0.000171561
9.1	2.09043	2.07193	2.07022	1.98698	1.97687	1.95189	2.08401	2.03199	2.05425	1.95089	1.94181	1.96732	1.08571	1.08571	1.04419	0.00799	0.00799	0.00599	0.00631	0.00595	0.00645	2.07753	0.0112073	1.97191	0.0180625	2.05675	0.0261	1.95334	0.0129303	1.07187	0.0239716	0.00732333	0.0011547	0.00623667	0.000257941
9.11667	2.09232	2.07041	2.08009	1.98426	1.97389	1.95071	2.08489	2.03148	2.05408	1.9546	1.94405	1.96714	1.08654	1.08654	1.04458	0.00831	0.00831	0.00596	0.00552	0.00602	0.00567	2.08094	0.0109797	1.96962	0.0171778	2.05682	0.02681	1.95526	0.0115593	1.07255	0.0242256	0.00752667	0.00135677	0.00573667	0.00025658
9.13333	2.09115	2.07336	2.07436	1.98467	1.97677	1.9505	2.08137	2.02975	2.05334	1.95684	1.94035	1.9707	1.08661	1.08661	1.04567	0.00793	0.00793	0.0062	0.00598	0.00624	0.00607	2.07962	0.0099949	1.97065	0.0178891	2.05482	0.0258418	1.95596	0.015194	1.07296	0.0236367	0.00735333	0.000998816	0.00609667	0.000132035
9.15	2.0898	2.07123	2.06817	1.98419	1.97283	1.95267	2.08123	2.03042	2.05218	1.95129	1.94216	1.96856	1.0877	1.0877	1.04478	0.00843	0.00843	0.0067	0.00546	0.00566	0.00589	2.0764	0.0117052	1.9699	0.0159634	2.05461	0.025492	1.954	0.0134075	1.07339	0.0247799	0.00785333	0.000998816	0.00567	0.000215174
9.16667	2.0918	2.07347	2.06953	1.98562	1.97667	1.94929	2.08731	2.03099	2.04809	1.94824	1.94213	1.96597	1.08706	1.08706	1.04473	0.00817	0.00817	0.00632	0.00605	0.00581	0.00624	2.07827	0.0118846	1.97053	0.0189281	2.05546	0.0288749	1.95211	0.012383	1.07295	0.0244392	0.00755333	0.0010681	0.00603333	0.000215484
9.18333	2.08846	2.07154	2.06943	1.98281	1.97634	1.94913	2.08196	2.02995	2.05167	1.95151	1.93992	1.96937	1.08599	1.08599	1.04479	0.00853	0.00853	0.00573	0.00599	0.00585	0.0062	2.07648	0.0104314	1.96943	0.0178726	2.05453	0.0261224	1.9536	0.0148358	1.07226	0.0237868	0.00759667	0.00161658	0.00601333	0.000176163
9.2	2.0947	2.07472	2.07159	1.98623	1.97564	1.95051	2.08405	2.02503	2.05344	1.95524	1.94016	1.96539	1.08767	1.08767	1.04487	0.00843	0.00843	0.00565	0.00568	0.00572	0.00585	2.08034	0.0125371	1.97079	0.0183466	2.05417	0.0295168	1.9536	0.012695	1.0734	0.0247106	0.00750333	0.00160503	0.00575	8.88819e-05
9.21667	2.0911	2.07322	2.07579	1.98149	1.97901	1.94928	2.08213	2.02872	2.05155	1.95043	1.93905	1.96765	1.08737	1.08737	1.04604	0.00822	0.00822	0.00589	0.00547	0.00564	0.0061	2.08004	0.00966691	1.96993	0.0179235	2.05413	0.0267985	1.95238	0.014399	1.07359	0.0238619	0.00744333	0.00134523	0.00573667	0.000325935
9.23333	2.08895	2.06949	2.07038	1.9805	1.97522	1.95194	2.08062	2.02774	2.05284	1.95205	1.94003	1.96674	1.08712	1.08712	1.0459	0.00796	0.00796	0.00606	0.00625	0.00599	0.006	2.07627	0.0109873	1.96922	0.015196	2.05373	0.0264513	1.95294	0.0133772	1.07338	0.0237984	0.00732667	0.00109697	0.00608	0.000147309
9.25	2.09007	2.06937	2.07062	1.98253	1.97498	1.94849	2.0826	2.02596	2.04928	1.9496	1.94186	1.96985	1.08743	1.08743	1.04649	0.0087	0.0087	0.00636	0.00555	0.00564	0.00581	2.07669	0.0116071	1.96867	0.0178766	2.05261	0.0284667	1.95377	0.0144534	1.07378	0.0236367	0.00792	0.001351	0.00566667	0.000132035
9.26667	2.08648	2.06978	2.06916	1.98435	1.97565	1.95083	2.08096	2.02302	2.04831	1.94866	1.94007	1.97211	1.08827	1.08827	1.04681	0.00852	0.00852	0.00634	0.00577	0.00608	0.00614	2.07514	0.00982562	1.97028	0.017394	2.05076	0.0290478	1.95361	0.0165844	1.07445	0.0239369	0.00779333	0.00125862	0.00599667	0.000198578
9.28333	2.09068	2.06828	2.07247	1.97963	1.97281	1.94831	2.0821	2.02442	2.0506	1.94882	1.93888	1.96938	1.0895	1.0895	1.04726	0.00832	0.00832	0.00624	0.00586	0.00578	0.00622	2.07714	0.0119088	1.96692	0.0164707	2.05237	0.0288809	1.95236	0.0155551	1.07542	0.0243873	0.00762667	0.00120089	0.00595333	0.000234379
9.3	2.08758	2.07069	2.07166	1.98058	1.97778	1.94674	2.08127	2.03056	2.05192	1.94913	1.93897	1.9678	1.0894	1.0894	1.04775	0.00838	0.00838	0.00624	0.00596	0.00617	0.00586	2.07664	0.00948384	1.96837	0.0187815	2.05458	0.0254597	1.95197	0.0146228	1.07552	0.0240466	0.00766667	0.00123553	0.00599667	0.000158219
9.31667	2.09009	2.06999	2.07212	1.98599	1.97586	1.94835	2.07755	2.02771	2.05204	1.9472	1.94044	1.96579	1.0897	1.0897	1.04794	0.0081	0.0081	0.00609	0.00549	0.00635	0.00624	2.0774	0.0110413	1.97007	0.0194773	2.05243	0.0249223	1.95114	0.013127	1.07578	0.0241101	0.00743	0.00116047	0.00602667	0.00046801
9.33333	2.0911	2.07288	2.06905	1.98274	1.97305	1.94455	2.08208	2.02859	2.05366	1.95051	1.94129	1.96472	1.08807	1.08807	1.04807	0.00823	0.00823	0.00613	0.00601	0.0062	0.00569	2.07768	0.0117816	1.96678	0.019852	2.05478	0.0267625	1.95217	0.0118032	1.07474	0.023094	0.00753	0.00121244	0.00596667	0.000257747
9.35	2.08836	2.07458	2.0642	1.98441	1.97436	1.95009	2.08121	2.02753	2.0519	1.95105	1.93984	1.96528	1.09071	1.09071	1.04774	0.00841	0.00841	0.00623	0.00541	0.0058	0.00628	2.07571	0.0121198	1.96962	0.0176442	2.05355	0.0268779	1.95206	0.0127498	1.07639	0.0248087	0.00768333	0.00125862	0.00583	0.000435775
9.36667	2.08527	2.06975	2.06907	1.98442	1.9737	1.94788	2.08182	2.02945	2.05246	1.94942	1.93891	1.96318	1.08868	1.08868	1.04827	0.00888	0.00888	0.00618	0.00575	0.00616	0.00583	2.0747	0.00916309	1.96867	0.0187828	2.05458	0.0262491	1.9505	0.0121712	1.07521	0.0233307	0.00798	0.00155885	0.00591333	0.000217332
9.38333	2.0874	2.06771	2.07345	1.97897	1.9732	1.94766	2.08119	2.02736	2.05033	1.95125	1.93729	1.96661	1.09093	1.09093	1.04881	0.0088	0.0088	0.00619	0.00603	0.00578	0.00595	2.07619	0.0101263	1.96661	0.0166628	2.05296	0.0270112	1.95172	0.0146656	1.07689	0.024318	0.00793	0.00150688	0.00592	0.000127671
9.4	2.09127	2.06865	2.07051	1.98006	1.97212	1.94855	2.07806	2.02604	2.05008	1.95122	1.93976	1.96825	1.09064	1.09064	1.04996	0.00836	0.00836	0.00651	0.00589	0.0061	0.00573	2.07681	0.0125572	1.96691	0.0163884	2.05139	0.0260349	1.95308	0.0143355	1.07708	0.0234866	0.00774333	0.0010681	0.00590667	0.000185562
9.41667	2.08676	2.06968	2.06441	1.98454	1.97163	1.94978	2.08037	2.0301	2.04819	1.9549	1.93794	1.96528	1.09122	1.09122	1.0502	0.00814	0.00814	0.0061	0.00552	0.0066	0.00583	2.07362	0.0116835	1.96865	0.0175706	2.05289	0.025462	1.95271	0.0138013	1.07755	0.0236829	0.00746	0.00117779	0.00598333	0.000556088
9.43333	2.08408	2.06683	2.06787	1.9834	1.97251	1.9473	2.07994	2.0257	2.04839	1.94864	1.9388	1.96648	1.09031	1.09031	1.05054	0.00828	0.00828	0.00586	0.00576	0.00582	0.00612	2.07293	0.00967306	1.96774	0.0185173	2.05134	0.0272403	1.95131	0.0140314	1.07705	0.0229612	0.00747333	0.00139719	0.0059	0.000192873
9.45	2.08739	2.06425	2.07123	1.98359	1.97047	1.94735	2.07997	2.02656	2.0467	1.95022	1.9362	1.96644	1.09036	1.09036	1.05182	0.00886	0.00886	0.00598	0.00594	0.00596	0.00599	2.07429	0.0118696	1.96714	0.0183485	2.05108	0.0269726	1.95095	0.0151333	1.07751	0.0222511	0.0079	0.00166277	0.00596333	2.51661e-05
9.46667	2.0841	2.06616	2.06544	1.98207	1.97206	1.94854	2.07694	2.02642	2.05139	1.94781	1.938	1.96356	1.0906	1.0906	1.0508	0.00859	0.00859	0.00568	0.00582	0.00594	0.00556	2.0719	0.0105716	1.96756	0.0172126	2.05158	0.0252606	1.94979	0.0128945	1.07733	0.0229785	0.00762	0.00168009	0.00577333	0.000194251
9.48333	2.08501	2.06841	2.06927	1.98053	1.97298	1.94698	2.07893	2.02464	2.04754	1.94907	1.93859	1.9661	1.09159	1.09159	1.05039	0.00849	0.00849	0.00623	0.00562	0.00622	0.00557	2.07423	0.00934565	1.96683	0.0176002	2.05037	0.0272554	1.95125	0.0138844	1.07786	0.0237868	0.00773667	0.00130481	0.00580333	0.000361709
9.5	2.08493	2.06907	2.06924	1.98006	1.97241	1.9464	2.08025	2.02687	2.04702	1.94822	1.93948	1.96564	1.09182	1.09182	1.05165	0.00855	0.00855	0.0061	0.00574	0.00605	0.0057	2.07441	0.0091081	1.96629	0.0176448	2.05138	0.0269558	1.95111	0.0133178	1.07843	0.0231922	0.00773333	0.00141451	0.00583	0.000191572
9.51667	2.08392	2.07112	2.06657	1.97738	1.97111	1.94644	2.08098	2.02555	2.04899	1.94776	1.93845	1.96553	1.09137	1.09137	1.05097	0.00857	0.00857	0.00636	0.00612	0.00644	0.00588	2.07387	0.00899597	1.96498	0.0163565	2.05184	0.0278247	1.95058	0.0137585	1.0779	0.023325	0.00783333	0.00127594	0.00614667	0.000280951
9.53333	2.08802	2.06704	2.06786	1.97928	1.97344	1.94359	2.07584	2.02512	2.04679	1.95065	1.93556	1.96494	1.09103	1.09103	1.05078	0.0082	0.0082	0.00601	0.00551	0.00613	0.00527	2.07431	0.0118832	1.96544	0.0191438	2.04925	0.0254493	1.95038	0.0146918	1.07761	0.0232383	0.00747	0.0012644	0.00563667	0.000443772
9.55	2.08815	2.06683	2.06853	1.97784	1.97283	1.94617	2.07797	2.02444	2.05081	1.94927	1.93671	1.96793	1.09119	1.09119	1.05203	0.00825	0.00825	0.00583	0.00603	0.00596	0.00591	2.0745	0.0118489	1.96561	0.0170237	2.05107	0.026766	1.9513	0.015709	1.07814	0.022609	0.00744333	0.00139719	0.00596667	6.02771e-05
9.56667	2.08593	2.0682	2.07186	1.97749	1.97068	1.94663	2.07846	2.02791	2.0497	1.94937	1.93839	1.96301	1.09288	1.09288	1.05263	0.0085	0.0085	0.00584	0.00584	0.00559	0.00623	2.07533	0.0093605	1.96493	0.0162127	2.05202	0.025355	1.95026	0.0123339	1.07946	0.0232383	0.00761333	0.00153575	0.00588667	0.000322542
9.58333	2.08175	2.0667	2.06425	1.97572	1.9689	1.94398	2.07943	2.02418	2.04941	1.94869	1.93698	1.96209	1.09272	1.09272	1.05186	0.0084	0.0084	0.00681	0.00598	0.0057	0.00613	2.0709	0.00947589	1.96287	0.016708	2.05101	0.0276596	1.94925	0.0125645	1.0791	0.0235905	0.00787	0.000917987	0.00593667	0.000218251
9.6	2.08655	2.06958	2.07022	1.97926	1.97023	1.94625	2.08235	2.0252	2.04717	1.94974	1.93393	1.96687	1.09322	1.09322	1.05276	0.00856	0.00856	0.00618	0.00573	0.00579	0.00552	2.07545	0.00961821	1.96525	0.0170599	2.05157	0.0288283	1.95018	0.0164744	1.07973	0.0233596	0.00776667	0.00137409	0.00568	0.000141774
9.61667	2.08241	2.06327	2.06927	1.97983	1.96873	1.9456	2.08003	2.02654	2.04529	1.94768	1.93582	1.96003	1.09348	1.09348	1.05434	0.0086	0.0086	0.00631	0.00582	0.0061	0.0057	2.07165	0.00978944	1.96472	0.0174638	2.05062	0.0271404	1.94784	0.0121058	1.08043	0.0225975	0.00783667	0.00132213	0.00587333	0.000205264
9.63333	2.08883	2.06414	2.06427	1.97725	1.97396	1.94514	2.07435	2.0294	2.04542	1.947	1.9356	1.9662	1.09287	1.09287	1.05278	0.00891	0.00891	0.00676	0.00591	0.0063	0.00569	2.07241	0.0142174	1.96545	0.0176657	2.04972	0.0227819	1.9496	0.0154648	1.07951	0.023146	0.00819333	0.0012413	0.00596667	0.000308923
9.65	2.08234	2.07029	2.06565	1.9786	1.97259	1.94671	2.08183	2.0214	2.04949	1.94807	1.93611	1.96445	1.09291	1.09291	1.05312	0.0082	0.0082	0.0062	0.00614	0.00543	0.00572	2.07276	0.0086148	1.96597	0.0169453	2.05091	0.0302399	1.94954	0.0142273	1.07965	0.0229728	0.00753333	0.0011547	0.00576333	0.000356978
9.66667	2.08268	2.06783	2.06535	1.97882	1.97064	1.94694	2.07609	2.02351	2.04314	1.94541	1.93681	1.96054	1.09428	1.09428	1.05457	0.00842	0.00842	0.00626	0.00596	0.00555	0.00605	2.07195	0.00937196	1.96547	0.0165577	2.04758	0.0265697	1.94759	0.0120138	1.08104	0.0229266	0.0077	0.00124708	0.00585333	0.000266521
9.68333	2.08564	2.06741	2.0684	1.97893	1.97119	1.94205	2.07791	2.02463	2.04726	1.94695	1.93374	1.96752	1.09493	1.09493	1.05429	0.0084	0.0084	0.00638	0.00562	0.0065	0.00575	2.07382	0.0102513	1.96406	0.0194473	2.04993	0.0267404	1.9494	0.0170231	1.08138	0.0234635	0.00772667	0.00116625	0.00595667	0.000475009
9.7	2.08393	2.06384	2.06653	1.97705	1.97399	1.94649	2.07752	2.02638	2.04523	1.94797	1.9356	1.96515	1.09433	1.09433	1.05503	0.00854	0.00854	0.00603	0.00595	0.00545	0.00594	2.07143	0.0109057	1.96584	0.0168302	2.04971	0.0258627	1.94957	0.0148401	1.08123	0.0226899	0.00770333	0.00144915	0.00578	0.000285832
9.71667	2.08434	2.06147	2.06619	1.97524	1.97135	1.94485	2.07744	2.02176	2.04764	1.94559	1.93495	1.96455	1.09381	1.09381	1.05439	0.00868	0.00868	0.00621	0.00619	0.00614	0.00614	2.07067	0.0120743	1.96381	0.0165375	2.04895	0.027863	1.94836	0.0149936	1.08067	0.0227591	0.00785667	0.00142606	0.00615667	2.88675e-05
9.73333	2.08305	2.06712	2.06251	1.97852	1.97089	1.94579	2.07192	2.02355	2.04611	1.94399	1.93619	1.96185	1.09521	1.09521	1.05477	0.00822	0.00822	0.00665	0.00592	0.00576	0.00607	2.07089	0.0107774	1.96507	0.0171244	2.04719	0.0242032	1.94734	0.0131546	1.08173	0.023348	0.00769667	0.00090644	0.00591667	0.000155027
9.75	2.08161	2.06689	2.05992	1.97816	1.97051	1.94782	2.07755	2.026	2.04402	1.94733	1.93566	1.96108	1.0955	1.0955	1.05612	0.00846	0.00846	0.00625	0.00598	0.006	0.00636	2.06947	0.0110734	1.9655	0.0157791	2.04919	0.026161	1.94802	0.0127242	1.08237	0.0227361	0.00772333	0.00127594	0.00611333	0.000213854
9.76667	2.08189	2.0624	2.06566	1.97717	1.96958	1.94196	2.07627	2.02031	2.04585	1.94555	1.9376	1.96096	1.09514	1.09514	1.05466	0.00826	0.00826	0.00632	0.00611	0.00577	0.00603	2.06998	0.0104395	1.9629	0.0185302	2.04748	0.0280154	1.94804	0.0118769	1.08165	0.0233711	0.00761333	0.00112006	0.00597	0.000177764
9.78333	2.08305	2.0692	2.0634	1.97628	1.9671	1.94235	2.07144	2.02244	2.04587	1.94915	1.93488	1.96207	1.09658	1.09658	1.05488	0.0081	0.0081	0.00594	0.00618	0.00625	0.00603	2.07188	0.0100961	1.96191	0.0175503	2.04658	0.0245078	1.9487	0.0136006	1.08268	0.0240755	0.00738	0.00124708	0.00615333	0.000112398
9.8	2.08569	2.06248	2.06359	1.97742	1.96611	1.9439	2.07346	2.0239	2.04415	1.94496	1.93342	1.95935	1.09545	1.09545	1.05778	0.00787	0.00787	0.00625	0.00585	0.00581	0.00574	2.07059	0.0130916	1.96248	0.0170528	2.04717	0.0249176	1.94591	0.0129911	1.08289	0.0217488	0.00733	0.000935307	0.0058	5.56776e-05
9.81667	2.07873	2.06045	2.06451	1.97577	1.97064	1.94283	2.07766	2.0203	2.04154	1.9498	1.93479	1.96011	1.0952	1.0952	1.05675	0.00857	0.00857	0.00629	0.00567	0.00601	0.00577	2.0679	0.00959905	1.96308	0.0177236	2.0465	0.0289999	1.94823	0.0127325	1.08238	0.0221991	0.00781	0.00131636	0.00581667	0.000174738
9.83333	2.08276	2.06561	2.06262	1.97653	1.96795	1.94349	2.07101	2.02202	2.04517	1.9455	1.93415	1.96061	1.09657	1.09657	1.05703	0.0084	0.0084	0.00649	0.00589	0.00603	0.00592	2.07033	0.010868	1.96266	0.0171442	2.04607	0.0245073	1.94675	0.0132745	1.08339	0.0228284	0.00776333	0.00110274	0.00594667	7.37111e-05
9.85	2.08161	2.06441	2.06658	1.97446	1.97069	1.94415	2.07241	2.02068	2.04309	1.94599	1.93392	1.96051	1.09571	1.09571	1.05702	0.0083	0.0083	0.00619	0.00609	0.00597	0.00598	2.07087	0.00936705	1.9631	0.0165191	2.04539	0.0259418	1.94681	0.0133138	1.08281	0.0223377	0.00759667	0.00121821	0.00601333	6.65833e-05
9.86667	2.08269	2.064	2.05983	1.97938	1.97031	1.9419	2.07196	2.02328	2.04471	1.94178	1.93149	1.96261	1.09569	1.09569	1.05768	0.00791	0.00791	0.00636	0.00603	0.00587	0.00618	2.06884	0.0121743	1.96386	0.019554	2.04665	0.0243979	1.94529	0.0158547	1.08302	0.0219451	0.00739333	0.000894893	0.00602667	0.000155027
9.88333	2.0792	2.06047	2.05955	1.9737	1.96747	1.93919	2.07133	2.01989	2.04347	1.9437	1.93394	1.96164	1.09661	1.09661	1.05705	0.00879	0.00879	0.00606	0.00622	0.00597	0.00602	2.06641	0.0110889	1.96012	0.0183916	2.0449	0.0257497	1.94643	0.0140499	1.08342	0.02284	0.00788	0.00157617	0.00607	0.000132288
9.9	2.0754	2.05724	2.06416	1.9762	1.96912	1.94426	2.07149	2.02136	2.0453	1.94499	1.93311	1.96148	1.09615	1.09615	1.05849	0.0086	0.0086	0.00619	0.00587	0.00621	0.00618	2.0656	0.00916524	1.96319	0.0167745	2.04605	0.0250734	1.94653	0.0142473	1.0836	0.021743	0.00779667	0.00139141	0.00608667	0.000188237
9.91667	2.08066	2.06019	2.06362	1.97267	1.97078	1.94299	2.07036	2.0202	2.04155	1.9411	1.93325	1.95823	1.09707	1.09707	1.05805	0.00843	0.00843	0.00671	0.00605	0.00638	0.00574	2.06816	0.0109632	1.96215	0.0166171	2.04404	0.0251723	1.94419	0.0127741	1.08406	0.0225282	0.00785667	0.000993042	0.00605667	0.000320052
9.93333	2.08132	2.06062	2.06153	1.97938	1.96579	1.94432	2.07113	2.01818	2.04373	1.94495	1.93416	1.95911	1.09727	1.09727	1.05866	0.00819	0.00819	0.00645	0.006	0.00609	0.0053	2.06782	0.0116973	1.96316	0.017677	2.04435	0.0264804	1.94607	0.0125129	1.0844	0.0222915	0.00761	0.00100459	0.00579667	0.000432474
9.95	2.08062	2.06335	2.06031	1.97353	1.96695	1.94208	2.07458	2.01939	2.04596	1.94472	1.93454	1.96087	1.0976	1.0976	1.05835	0.00843	0.00843	0.00611	0.00593	0.00535	0.00548	2.06809	0.0109544	1.96085	0.0165877	2.04664	0.0276013	1.94671	0.0132773	1.08452	0.022661	0.00765667	0.00133945	0.00558667	0.000304357
9.96667	2.07611	2.06266	2.05851	1.97613	1.96792	1.9406	2.07508	2.01778	2.04457	1.94177	1.93203	1.96011	1.09861	1.09861	1.05785	0.00836	0.00836	0.00632	0.00586	0.00604	0.00611	2.06576	0.00920041	1.96155	0.0186018	2.04581	0.0286701	1.94464	0.0142578	1.08502	0.0235328	0.00768	0.00117779	0.00600333	0.00012897
9.98333	2.08186	2.0614	2.06157	1.9753	1.96894	1.9425	2.07553	2.02502	2.04191	1.9425	1.93648	1.96045	1.09823	1.09823	1.05881	0.00831	0.00831	0.00628	0.00563	0.00565	0.00576	2.06828	0.0117638	1.96225	0.0173943	2.04749	0.0257126	1.94648	0.01247	1.08509	0.0227591	0.00763333	0.00117202	0.00568	7e-05
10	2.08073	2.06019	2.05855	1.976	1.96704	1.93921	2.07368	2.01867	2.04056	1.94337	1.93216	1.96321	1.09791	1.09791	1.06055	0.00808	0.00808	0.00678	0.00607	0.00585	0.00569	2.06649	0.0123594	1.96075	0.0191846	2.0443	0.0276954	1.94625	0.0157236	1.08546	0.0215698	0.00764667	0.000750555	0.00587	0.000190788

## Sheet: Fig. 5g
Time (min)	M35+rubisco_1	M35+rubisco_2	M35+rubisco_3	M35+rubisco_4	M35+rubisco_5	M35+rubisco_6	M35+rubisco_7	M35+rubisco_8	M35+rubisco_9	M35+rubisco_10	M35+rubisco_11	M35+rubisco_12	M35+rubisco_13	M35+rubisco_14	M35+rubisco_15	M35+rubisco_16	M35+rubisco_17	M35+rubisco_18	M35+rubisco_19	M35+rubisco_20	Normalized recovery	Error		Time (min)	M58+rubisco_1	M58+rubisco_2	M58+rubisco_3	M58+rubisco_4	M58+rubisco_5	M58+rubisco_6	M58+rubisco_7	M58+rubisco_8	M58+rubisco_9	M58+rubisco_10	M58+rubisco_11	M58+rubisco_12	M58+rubisco_13	M58+rubisco_14	M58+rubisco_15	M58+rubisco_16	M58+rubisco_17	M58+rubisco_18	M58+rubisco_19	Normalized recovery	Error
-0.416667	0.93302	0.93408	1.00984	0.89358	1.02869	0.96681	1.03119	0.98984	0.97966	0.99618	0.88191	0.98615	0.93302	0.92909	0.97786	1.00871	1.1081	0.99959	0.97572	1.02005	0.97915	0.05226		-0.416667	1.02958	1.00848	1.01965	0.99962	1.02105	1.01634	1.01524	1.03742	1.01898	0.99306	1.06516	1.00047	1.02958	1.02101	0.99802	1.05917	0.98631	0.98552	0.94315	1.01304	0.02744
-0.333333	0.89591	0.94191	0.9183	1.14792	0.91967	1.04951	1.00275	1.07639	1.03073	0.97918	0.8462	0.86126	0.89591	0.98619	0.98234	1	1.0153	0.88827	0.91721	0.86139	0.96082	0.07987		-0.333333	1.01535	0.97448	0.9902	1.02374	1.01022	0.96884	0.97254	1.00747	0.96533	0.99541	1.01938	0.98742	1.01535	0.9823	0.98925	1.01631	1.00578	1.007	1.03539	0.99904	0.02033
-0.25	1.16046	1.03455	1.32172	1.07311	1.09277	1.08875	1.06009	1.07548	1.05935	1.15184	1.10723	1.09241	1.16046	1.09799	1.08638	1.1792	0.94677	1.14827	1.15386	1.13276	1.11117	0.07329		-0.25	0.98487	0.9906	1.00283	0.97453	1.02029	0.99577	0.99985	0.97758	0.96809	1.03268	0.95472	1.00146	0.98487	0.99333	0.99926	0.97956	1.01153	1.01608	0.95269	0.99161	0.02112
-0.166667	1.02986	1.01623	0.91446	0.94575	0.95442	0.93792	0.89746	0.82334	0.97564	0.96358	0.98516	1.04744	1.02986	0.93908	0.94824	0.84534	0.96679	0.91044	0.94199	0.9884	0.95307	0.05769		-0.166667	1.00145	1.02686	0.99171	0.99056	0.98849	1.01864	0.98314	0.98272	1.03258	0.99279	0.96391	1.01869	1.00145	1.03077	1.03159	0.9923	1.01887	0.98733	1.03367	1.00461	0.02103
-0.0833333	0.98075	1.07323	0.83568	0.93964	1.00445	0.95702	1.00851	1.03495	0.95463	0.90922	1.17951	1.01275	0.98075	1.04765	1.00518	0.96674	0.96304	1.05343	1.01122	0.9974	0.99579	0.06882		-0.0833333	0.96874	0.99958	0.99562	1.01156	0.95996	1.00041	1.02922	0.99481	1.01501	0.98607	0.99684	0.99196	0.96874	0.97258	0.98188	0.95267	0.97751	1.00407	1.03509	0.9917	0.02217
0	0.20693	0.19811	0.25352	0.2703	0.32897	0.30759	0.34354	0.35499	0.40051	0.36366	0.47355	0.31235	0.20693	0.32593	0.25246	0.2753	0.25671	0.2616	0.32463	0.29166	0.30046	0.06827		0	0.32779	0.30857	0.26372	0.26819	0.27094	0.30851	0.24107	0.26084	0.32747	0.23102	0.24732	0.23726	0.32779	0.26242	0.28352	0.22163	0.26311	0.27091	0.25208	0.27233	0.03322
0.0833333	0.30066	0.25577	0.26656	0.2243	0.27195	0.31713	0.34866	0.32043	0.37964	0.35915	0.44208	0.30271	0.30066	0.31378	0.24132	0.30543	0.27479	0.28495	0.33604	0.24145	0.30437	0.0521		0.0833333	0.31835	0.28888	0.24459	0.29117	0.25737	0.33655	0.25734	0.25973	0.32846	0.23125	0.24328	0.27272	0.31835	0.25034	0.28703	0.21847	0.28189	0.27618	0.24765	0.27419	0.03358
0.166667	0.26946	0.25603	0.28622	0.30236	0.30494	0.29706	0.3135	0.39022	0.34832	0.28562	0.34059	0.33845	0.26946	0.31949	0.31513	0.34803	0.25932	0.32651	0.3929	0.32927	0.31465	0.03872		0.166667	0.30524	0.28122	0.24524	0.28377	0.26762	0.27444	0.24943	0.25579	0.32015	0.23972	0.25192	0.28744	0.30524	0.26382	0.24884	0.23403	0.27772	0.26867	0.25641	0.2693	0.02374
0.25	0.22183	0.21761	0.2842	0.33918	0.33844	0.35653	0.49228	0.36521	0.39088	0.36285	0.41443	0.27589	0.22183	0.32832	0.34732	0.38498	0.33603	0.31474	0.33168	0.28295	0.33036	0.06775		0.25	0.33985	0.28953	0.26692	0.29597	0.25919	0.30429	0.26198	0.2673	0.29817	0.23569	0.26413	0.25207	0.33985	0.28516	0.25691	0.23869	0.27875	0.27758	0.26244	0.2776	0.02886
0.333333	0.24405	0.25763	0.30006	0.33115	0.37002	0.26929	0.35462	0.39831	0.36487	0.39933	0.36957	0.34034	0.24405	0.34793	0.29858	0.30997	0.31299	0.25007	0.417	0.31365	0.32467	0.05372		0.333333	0.33159	0.29914	0.2598	0.27537	0.27782	0.2867	0.28035	0.27203	0.33722	0.24793	0.26639	0.26463	0.33159	0.27324	0.27337	0.23425	0.26594	0.33131	0.25865	0.28249	0.0301
0.416667	0.307	0.27229	0.41575	0.37716	0.34859	0.31644	0.43535	0.39455	0.38829	0.36478	0.44777	0.33709	0.307	0.48273	0.37221	0.40266	0.32717	0.31353	0.40071	0.41997	0.37155	0.05502		0.416667	0.34444	0.29539	0.26503	0.3269	0.30146	0.33172	0.26261	0.26654	0.34241	0.25386	0.25127	0.26239	0.34444	0.30055	0.27921	0.24282	0.27622	0.29666	0.26225	0.2898	0.03406
0.5	0.32211	0.22147	0.30343	0.23875	0.32548	0.32485	0.3067	0.45546	0.4391	0.33889	0.4503	0.31939	0.32211	0.42993	0.36835	0.3714	0.4032	0.44988	0.41402	0.46114	0.3633	0.07212		0.5	0.32369	0.31195	0.26019	0.2966	0.29368	0.3142	0.26868	0.27977	0.34619	0.25627	0.28353	0.28871	0.32369	0.28433	0.2936	0.2508	0.28574	0.31384	0.28272	0.29254	0.02503
0.583333	0.32181	0.23895	0.42005	0.31426	0.31962	0.24776	0.325	0.43568	0.42787	0.36976	0.3879	0.37591	0.32181	0.4081	0.32295	0.31391	0.35088	0.37184	0.3772	0.35281	0.3502	0.05363		0.583333	0.31362	0.29605	0.28075	0.30806	0.26465	0.32492	0.25755	0.27397	0.33164	0.25013	0.26506	0.26221	0.31362	0.27719	0.28204	0.22192	0.28266	0.34026	0.25987	0.28454	0.03095
0.666667	0.38412	0.3257	0.32332	0.39801	0.40816	0.3407	0.38599	0.41506	0.30989	0.46167	0.48721	0.33481	0.38412	0.44039	0.35595	0.35857	0.41682	0.33374	0.32844	0.36206	0.37774	0.04937		0.666667	0.31702	0.31361	0.28342	0.26864	0.28368	0.32523	0.28449	0.29786	0.31892	0.25227	0.27676	0.25685	0.31702	0.30748	0.31512	0.23018	0.26893	0.29958	0.28944	0.28982	0.02633
0.75	0.37082	0.22636	0.29962	0.4114	0.41942	0.46497	0.54747	0.4697	0.53729	0.39216	0.4574	0.4278	0.37082	0.5408	0.37808	0.52674	0.36724	0.48224	0.52366	0.37697	0.42955	0.08547		0.75	0.33637	0.30146	0.28062	0.2873	0.27953	0.30336	0.28083	0.27336	0.33606	0.25391	0.27239	0.26145	0.33637	0.31596	0.31679	0.2553	0.27446	0.29121	0.26596	0.29067	0.02701
0.833333	0.36953	0.40974	0.37781	0.27035	0.44437	0.37819	0.49134	0.39472	0.51508	0.38534	0.4339	0.3743	0.36953	0.35832	0.36176	0.37008	0.40851	0.33681	0.49187	0.37505	0.39583	0.05722		0.833333	0.30493	0.31441	0.27362	0.29273	0.27014	0.30128	0.26744	0.29218	0.34139	0.25075	0.27708	0.2657	0.30493	0.28757	0.29528	0.25539	0.26482	0.31599	0.27775	0.28702	0.02335
0.916667	0.5287	0.49057	0.47078	0.42528	0.50148	0.4743	0.52377	0.49945	0.46119	0.38206	0.44882	0.31883	0.5287	0.50611	0.44205	0.43898	0.43653	0.43272	0.41373	0.48535	0.46047	0.05249		0.916667	0.35126	0.33798	0.26947	0.31305	0.28867	0.30647	0.25602	0.28293	0.36422	0.26173	0.26159	0.26036	0.35126	0.32759	0.31309	0.24332	0.27538	0.30513	0.2834	0.29752	0.03634
1	0.42734	0.36507	0.30942	0.38623	0.36247	0.35682	0.516	0.37814	0.43422	0.42734	0.41467	0.38605	0.42734	0.55393	0.36164	0.37145	0.43112	0.48137	0.47786	0.38697	0.41277	0.05946		1	0.31293	0.30771	0.27146	0.28804	0.29154	0.34088	0.27245	0.2564	0.35196	0.23549	0.26108	0.25735	0.31293	0.30427	0.2966	0.2397	0.26636	0.31286	0.26904	0.28679	0.03211
1.08333	0.3882	0.4493	0.4508	0.377	0.42829	0.49745	0.50029	0.53394	0.47602	0.45373	0.44822	0.37883	0.3882	0.56243	0.53338	0.43083	0.4504	0.51277	0.4877	0.60305	0.46754	0.06225		1.08333	0.33113	0.33568	0.26446	0.31153	0.29559	0.31573	0.27696	0.2795	0.37006	0.25777	0.25327	0.27586	0.33113	0.30746	0.33084	0.26526	0.27106	0.32854	0.30239	0.30022	0.03262
1.16667	0.35294	0.3633	0.55992	0.40986	0.45475	0.45736	0.44732	0.41771	0.44511	0.41896	0.49534	0.40015	0.35294	0.50595	0.41738	0.51177	0.48353	0.4688	0.45485	0.39876	0.44084	0.05485		1.16667	0.31631	0.29624	0.27226	0.3123	0.27804	0.32327	0.27154	0.27242	0.33095	0.28603	0.26657	0.25578	0.31631	0.30325	0.29927	0.25468	0.29028	0.2828	0.29722	0.29082	0.02254
1.25	0.42239	0.40933	0.49213	0.31986	0.47122	0.40549	0.48275	0.50061	0.43081	0.44734	0.36949	0.45806	0.42239	0.63519	0.45105	0.42903	0.47625	0.60021	0.44121	0.48487	0.45748	0.06998		1.25	0.32486	0.32973	0.28003	0.30876	0.29594	0.3231	0.27379	0.2776	0.34997	0.29121	0.25965	0.28833	0.32486	0.28922	0.31345	0.22121	0.29054	0.29779	0.28848	0.29624	0.029
1.33333	0.35926	0.35	0.33458	0.27137	0.47398	0.33521	0.44729	0.49327	0.50501	0.48161	0.4584	0.38784	0.35926	0.55963	0.41456	0.50927	0.41351	0.4125	0.49935	0.41164	0.42388	0.07437		1.33333	0.313	0.31459	0.2707	0.30934	0.2823	0.30727	0.2774	0.27619	0.34124	0.24504	0.2727	0.28869	0.313	0.31103	0.30044	0.2372	0.26644	0.29957	0.30168	0.29094	0.026
1.41667	0.42295	0.56527	0.52201	0.51423	0.5107	0.55323	0.61823	0.53984	0.56404	0.70795	0.63229	0.4666	0.42295	0.68107	0.53607	0.40236	0.5043	0.52774	0.60106	0.53935	0.54161	0.0804		1.41667	0.32829	0.3061	0.27976	0.27969	0.29205	0.32855	0.2766	0.30285	0.36473	0.27174	0.26488	0.24715	0.32829	0.3138	0.33669	0.2553	0.27852	0.33889	0.28752	0.29902	0.03211
1.5	0.37591	0.33826	0.47346	0.41317	0.38168	0.31505	0.46336	0.46734	0.48225	0.48958	0.56831	0.39031	0.37591	0.41304	0.50426	0.45207	0.39695	0.51423	0.42804	0.49211	0.43676	0.06444		1.5	0.3201	0.31856	0.27157	0.2978	0.28462	0.30389	0.28252	0.29056	0.35697	0.23485	0.25751	0.2692	0.3201	0.3066	0.29233	0.2503	0.3022	0.29867	0.29373	0.29221	0.02821
1.58333	0.45396	0.44147	0.55845	0.37038	0.52364	0.38499	0.69199	0.57738	0.56315	0.47799	0.63861	0.47051	0.45396	0.6392	0.52407	0.54513	0.4662	0.42497	0.60158	0.60355	0.52056	0.08898		1.58333	0.31505	0.30995	0.29245	0.31159	0.29901	0.32515	0.27231	0.29752	0.36	0.26115	0.27111	0.27546	0.31505	0.3302	0.32935	0.26455	0.31299	0.3282	0.28363	0.30288	0.02667
1.66667	0.47973	0.47386	0.51817	0.55853	0.50441	0.41668	0.57706	0.52791	0.58279	0.43892	0.57283	0.48773	0.47973	0.46007	0.42055	0.52853	0.53746	0.50086	0.59186	0.54768	0.51027	0.05317		1.66667	0.32684	0.30344	0.26579	0.29679	0.30625	0.31427	0.28695	0.31712	0.32733	0.27083	0.27063	0.27544	0.32684	0.29774	0.30334	0.23245	0.25448	0.30345	0.29518	0.29343	0.02611
1.75	0.45468	0.52749	0.4962	0.45629	0.55283	0.3144	0.61037	0.59707	0.48054	0.42486	0.5286	0.41931	0.45468	0.50861	0.50684	0.49245	0.55935	0.38204	0.509	0.50228	0.48889	0.07042		1.75	0.32809	0.32856	0.27432	0.32976	0.31577	0.3534	0.29325	0.30107	0.36266	0.28504	0.3064	0.30295	0.32809	0.32848	0.28665	0.24846	0.30005	0.32344	0.28755	0.30968	0.02774
1.83333	0.42927	0.4727	0.43439	0.36594	0.44769	0.51242	0.516	0.52299	0.45141	0.50209	0.50138	0.38679	0.42927	0.54346	0.40726	0.52628	0.59803	0.42694	0.44813	0.54617	0.47343	0.06014		1.83333	0.3211	0.30409	0.24283	0.30895	0.29937	0.33326	0.30568	0.29523	0.33807	0.29646	0.26883	0.27023	0.3211	0.31794	0.29987	0.22665	0.26807	0.31514	0.27355	0.29508	0.02975
1.91667	0.46624	0.56573	0.59015	0.50867	0.56794	0.50469	0.58617	0.5494	0.56655	0.5617	0.55226	0.51388	0.46624	0.63112	0.492	0.58212	0.6638	0.54647	0.60301	0.52025	0.55192	0.05159		1.91667	0.32481	0.30302	0.26492	0.29111	0.29944	0.31991	0.27849	0.30406	0.32209	0.24778	0.30335	0.27894	0.32481	0.32514	0.29768	0.2357	0.27748	0.32515	0.29688	0.29583	0.02655
2	0.47258	0.57136	0.477	0.53891	0.49986	0.51741	0.5798	0.55716	0.56818	0.50157	0.52383	0.46587	0.47258	0.66589	0.48501	0.53731	0.58469	0.48064	0.61712	0.55797	0.53374	0.05427		2	0.33587	0.30548	0.28559	0.29906	0.29558	0.3143	0.26828	0.29382	0.36256	0.27742	0.31578	0.28613	0.33587	0.30146	0.29927	0.23142	0.26808	0.31868	0.28593	0.29898	0.02906
2.08333	0.48178	0.51158	0.40419	0.43787	0.47339	0.51882	0.49516	0.44422	0.476	0.44884	0.46782	0.48687	0.48178	0.66076	0.43811	0.50511	0.51736	0.47486	0.47704	0.48081	0.48412	0.05074		2.08333	0.33827	0.31654	0.25846	0.28017	0.26608	0.3056	0.29999	0.28367	0.35836	0.25638	0.27917	0.26272	0.33827	0.30533	0.31351	0.24873	0.27874	0.31131	0.27458	0.29347	0.03087
2.16667	0.43125	0.55865	0.55365	0.41162	0.4531	0.54654	0.66867	0.49157	0.51814	0.54702	0.53353	0.51882	0.43125	0.61167	0.51466	0.51257	0.57278	0.59767	0.54322	0.57141	0.52939	0.06401		2.16667	0.33903	0.33367	0.28547	0.27874	0.30009	0.29655	0.28942	0.2843	0.37893	0.24302	0.2837	0.25352	0.33903	0.31949	0.30549	0.26874	0.27896	0.30722	0.31468	0.3	0.03267
2.25	0.50325	0.59895	0.70814	0.46009	0.57805	0.65371	0.81546	0.63673	0.58471	0.52196	0.63549	0.57537	0.50325	0.87275	0.64026	0.57854	0.62582	0.52359	0.79721	0.55179	0.61826	0.10927		2.25	0.33436	0.30187	0.2911	0.29582	0.28854	0.33764	0.29774	0.3053	0.33204	0.27816	0.27838	0.27118	0.33436	0.3224	0.29035	0.23716	0.297	0.32963	0.3647	0.30462	0.02987
2.33333	0.46442	0.512	0.43631	0.45187	0.47916	0.48753	0.55091	0.49289	0.56117	0.47022	0.56001	0.57176	0.46442	0.5979	0.51946	0.39877	0.45739	0.61453	0.51187	0.46614	0.50344	0.05706		2.33333	0.34396	0.30837	0.30309	0.30387	0.26075	0.31896	0.28661	0.29007	0.38055	0.24403	0.28078	0.28243	0.34396	0.30169	0.32287	0.25154	0.30103	0.31071	0.28998	0.30133	0.03291
2.41667	0.45403	0.50322	0.62767	0.41049	0.53334	0.46954	0.66296	0.53548	0.52609	0.62165	0.53034	0.49548	0.45403	0.59152	0.56753	0.46246	0.50721	0.50512	0.53681	0.66442	0.53297	0.07104		2.41667	0.32283	0.3039	0.2799	0.28786	0.28236	0.31941	0.26716	0.27885	0.36375	0.25444	0.2509	0.27457	0.32283	0.32465	0.30987	0.26182	0.29056	0.32251	0.32256	0.29688	0.02991
2.5	0.32826	0.48976	0.38734	0.39686	0.52632	0.42803	0.64714	0.45152	0.48011	0.49568	0.50121	0.443	0.32826	0.65783	0.46934	0.54533	0.58792	0.57739	0.59146	0.5506	0.49417	0.09399		2.5	0.33128	0.31464	0.2989	0.29745	0.27542	0.32248	0.272	0.28808	0.35347	0.26114	0.27154	0.26543	0.33128	0.33059	0.30183	0.23831	0.28859	0.31373	0.31367	0.29841	0.02962
2.58333	0.57817	0.49516	0.44422	0.4407	0.50068	0.57584	0.51759	0.5574	0.55591	0.57281	0.53042	0.56102	0.57817	0.68201	0.64603	0.5837	0.59079	0.51538	0.64567	0.54739	0.55595	0.0616		2.58333	0.32484	0.30148	0.2996	0.28869	0.25642	0.32971	0.27213	0.28356	0.35566	0.26554	0.2764	0.27607	0.32484	0.32101	0.31249	0.24092	0.26672	0.31937	0.29876	0.29548	0.02962
2.66667	0.42649	0.3821	0.51938	0.51488	0.54155	0.58946	0.61238	0.63461	0.69723	0.59461	0.52146	0.61377	0.42649	0.59183	0.53443	0.62255	0.63222	0.66247	0.58614	0.52111	0.56126	0.0822		2.66667	0.3279	0.27493	0.26662	0.26228	0.2741	0.28787	0.26099	0.28927	0.32628	0.25659	0.25454	0.25566	0.3279	0.32684	0.28804	0.24881	0.26995	0.30625	0.28818	0.28384	0.02727
2.75	0.49497	0.50139	0.5825	0.4435	0.53232	0.49915	0.60756	0.55198	0.53284	0.54883	0.56542	0.48135	0.49497	0.60487	0.53938	0.43528	0.52698	0.5129	0.5362	0.55632	0.52744	0.04618		2.75	0.33831	0.30492	0.29234	0.2838	0.28027	0.33147	0.25663	0.28826	0.35184	0.26964	0.26605	0.27335	0.33831	0.30989	0.31252	0.24972	0.27674	0.30341	0.30164	0.29627	0.02908
2.83333	0.51855	0.57676	0.53105	0.50828	0.59614	0.56736	0.73914	0.68327	0.5896	0.43286	0.59237	0.55154	0.51855	0.68749	0.58009	0.58493	0.64719	0.48157	0.58204	0.65407	0.58114	0.0745		2.83333	0.32957	0.31253	0.30377	0.30803	0.30646	0.31481	0.29355	0.30444	0.35129	0.25899	0.27146	0.2762	0.32957	0.33146	0.32547	0.25314	0.28627	0.29687	0.31365	0.30355	0.0258
2.91667	0.56513	0.62367	0.60923	0.56533	0.63055	0.4856	0.68386	0.71295	0.7084	0.58185	0.57886	0.48913	0.56513	0.66533	0.65332	0.47368	0.55838	0.63387	0.70466	0.68952	0.60892	0.07477		2.91667	0.33384	0.31992	0.31589	0.28483	0.29459	0.33004	0.27187	0.30236	0.34673	0.27019	0.26168	0.26594	0.33384	0.32921	0.30872	0.23934	0.27957	0.31171	0.3166	0.30089	0.02984
3	0.54375	0.57537	0.58621	0.54722	0.59623	0.6055	0.6804	0.65272	0.59665	0.56674	0.60303	0.42353	0.54375	0.68266	0.60967	0.61217	0.56075	0.49098	0.58568	0.65065	0.58568	0.06098		3	0.33717	0.312	0.30081	0.28598	0.27421	0.31083	0.2648	0.27839	0.35505	0.27344	0.25866	0.28479	0.33717	0.33575	0.30015	0.24854	0.26962	0.32665	0.34689	0.30005	0.03251
3.08333	0.52702	0.51465	0.63466	0.49648	0.4687	0.61182	0.62871	0.7057	0.55435	0.51976	0.73445	0.45468	0.52702	0.6544	0.61702	0.61129	0.56642	0.64468	0.62611	0.61084	0.58544	0.07609		3.08333	0.3097	0.30358	0.30493	0.27755	0.28222	0.33929	0.27163	0.28406	0.36218	0.27419	0.25879	0.2891	0.3097	0.33363	0.29523	0.27542	0.2654	0.29538	0.33061	0.29803	0.02773
3.16667	0.59154	0.57852	0.61242	0.49277	0.68572	0.61562	0.66987	0.75594	0.63181	0.65717	0.67908	0.51195	0.59154	0.83238	0.56363	0.50883	0.62081	0.7079	0.69055	0.65317	0.63256	0.08362		3.16667	0.30975	0.29934	0.30127	0.26678	0.26757	0.29281	0.27145	0.26299	0.36407	0.24428	0.25945	0.28207	0.30975	0.3155	0.31895	0.25648	0.27267	0.30204	0.31484	0.29011	0.02922
3.25	0.5304	0.57253	0.56383	0.54583	0.56441	0.66016	0.71706	0.61701	0.59499	0.48963	0.66756	0.4646	0.5304	0.63618	0.59271	0.56671	0.61562	0.6139	0.64354	0.68452	0.59358	0.0648		3.25	0.33327	0.30702	0.3186	0.29713	0.3192	0.31747	0.2747	0.28736	0.36614	0.26263	0.28651	0.28947	0.33327	0.35352	0.31365	0.22999	0.27944	0.34668	0.32318	0.30733	0.03352
3.33333	0.44952	0.4395	0.6467	0.52169	0.58298	0.56244	0.61024	0.56298	0.54775	0.5851	0.54007	0.59421	0.44952	0.80563	0.57126	0.57232	0.56363	0.61654	0.48066	0.55156	0.56271	0.08058		3.33333	0.29779	0.31164	0.32468	0.3036	0.29297	0.32918	0.25417	0.30403	0.37785	0.27241	0.27045	0.28044	0.29779	0.32867	0.32959	0.25523	0.30614	0.31749	0.33842	0.30487	0.03067
3.41667	0.54709	0.55081	0.55787	0.54038	0.50113	0.5422	0.60702	0.60702	0.59721	0.64092	0.46801	0.53665	0.54709	0.75593	0.50725	0.6597	0.62831	0.5855	0.65614	0.71426	0.58752	0.07265		3.41667	0.32717	0.30544	0.30689	0.29269	0.29217	0.31399	0.28181	0.30723	0.36292	0.2446	0.26483	0.27377	0.32717	0.31209	0.30317	0.25227	0.26785	0.30319	0.34083	0.29895	0.03011
3.5	0.48335	0.54351	0.66151	0.54529	0.66758	0.62932	0.61544	0.64905	0.61363	0.64206	0.65253	0.55658	0.48335	0.64311	0.63967	0.48329	0.5509	0.67214	0.67928	0.70171	0.60566	0.06978		3.5	0.34179	0.32152	0.31265	0.27896	0.29207	0.3177	0.28224	0.34744	0.3782	0.27016	0.2569	0.30607	0.34179	0.34006	0.33241	0.24972	0.29386	0.31061	0.33675	0.3111	0.03395
3.58333	0.45233	0.52786	0.74353	0.51141	0.54818	0.50802	0.78831	0.75669	0.508	0.62231	0.64296	0.46586	0.45233	0.76538	0.5966	0.56658	0.68468	0.76856	0.69559	0.58096	0.60931	0.11449		3.58333	0.31364	0.29558	0.28319	0.29768	0.27605	0.31624	0.27983	0.28276	0.375	0.226	0.27176	0.29488	0.31364	0.30622	0.31606	0.26019	0.27278	0.30832	0.3238	0.29545	0.03074
3.66667	0.66905	0.81359	0.63066	0.6143	0.64251	0.5719	0.6422	0.71538	0.63202	0.58545	0.67243	0.77459	0.66905	0.90539	0.61951	0.63436	0.68442	0.64666	0.67104	0.62869	0.67116	0.07937		3.66667	0.31138	0.31817	0.3096	0.28343	0.27434	0.33071	0.28162	0.29362	0.36378	0.25816	0.27531	0.30066	0.31138	0.31129	0.30174	0.24883	0.28745	0.28369	0.34123	0.29928	0.02811
3.75	0.56712	0.712	0.61439	0.528	0.67687	0.74507	0.66633	0.64346	0.60555	0.67264	0.6815	0.72194	0.56712	0.72039	0.73436	0.50165	0.64588	0.85543	0.6785	0.66213	0.66002	0.08199		3.75	0.34184	0.32336	0.32335	0.30914	0.26395	0.34463	0.29203	0.28673	0.36426	0.27318	0.2819	0.28336	0.34184	0.33592	0.34306	0.2556	0.28229	0.31877	0.34921	0.31129	0.03287
3.83333	0.60505	0.54712	0.6484	0.52146	0.5399	0.60276	0.69291	0.7005	0.67495	0.60478	0.63136	0.59529	0.60505	0.63512	0.76564	0.67275	0.63195	0.6677	0.63938	0.58613	0.62841	0.05872		3.83333	0.31742	0.32687	0.31891	0.32692	0.30888	0.34114	0.25166	0.31597	0.36762	0.25887	0.29887	0.27509	0.31742	0.34591	0.31646	0.26137	0.29697	0.33651	0.30958	0.31013	0.03075
3.91667	0.55344	0.5603	0.55151	0.58964	0.58653	0.59748	0.67098	0.59442	0.62622	0.6392	0.59046	0.45887	0.55344	0.80764	0.54983	0.54227	0.56604	0.6538	0.68191	0.67805	0.6026	0.0731		3.91667	0.30768	0.31595	0.30737	0.2821	0.29418	0.32209	0.28343	0.31299	0.35895	0.26496	0.27393	0.28901	0.30768	0.30677	0.32169	0.23711	0.27377	0.31176	0.30162	0.29858	0.02633
4	0.558	0.52508	0.60291	0.4785	0.53936	0.63816	0.6646	0.69325	0.6469	0.65452	0.76785	0.53653	0.558	0.68778	0.61561	0.54351	0.70989	0.59743	0.67612	0.72599	0.621	0.07792		4	0.3389	0.31044	0.33159	0.31998	0.28903	0.35347	0.30159	0.32156	0.37223	0.26465	0.28352	0.29123	0.3389	0.33553	0.32058	0.24056	0.2876	0.34876	0.31829	0.31413	0.03256
4.08333	0.49401	0.68353	0.67811	0.49794	0.55109	0.64028	0.72007	0.65201	0.60155	0.62643	0.65886	0.56422	0.49401	0.7645	0.71254	0.50571	0.52019	0.61286	0.68574	0.63271	0.61482	0.08326		4.08333	0.31323	0.32507	0.33755	0.3048	0.32244	0.30637	0.26325	0.28673	0.35678	0.28221	0.28708	0.2637	0.31323	0.32803	0.3331	0.2716	0.28211	0.33014	0.30621	0.30598	0.02665
4.16667	0.41575	0.59753	0.58521	0.5094	0.71788	0.62354	0.79614	0.69244	0.77462	0.7195	0.78721	0.54789	0.41575	0.75406	0.70311	0.57658	0.49613	0.68394	0.70548	0.58374	0.63429	0.11719		4.16667	0.33804	0.312	0.32033	0.29488	0.28832	0.32674	0.2725	0.30496	0.38397	0.27767	0.24358	0.28036	0.33804	0.33197	0.31954	0.25061	0.28597	0.31319	0.30774	0.30476	0.03339
4.25	0.55098	0.61364	0.62222	0.49193	0.66237	0.67329	0.67684	0.62692	0.80859	0.617	0.63796	0.57133	0.55098	0.73816	0.68631	0.58347	0.76981	0.61351	0.69024	0.62288	0.64042	0.07641		4.25	0.33478	0.32706	0.32762	0.3087	0.29004	0.33024	0.30184	0.29372	0.35507	0.27267	0.28448	0.29609	0.33478	0.35069	0.33286	0.25264	0.27643	0.30691	0.32359	0.31054	0.02791
4.33333	0.55229	0.53925	0.59061	0.59476	0.62497	0.62165	0.80919	0.79268	0.59622	0.65458	0.58884	0.63433	0.55229	0.74317	0.64746	0.54428	0.61338	0.60611	0.58778	0.82943	0.63616	0.08806		4.33333	0.31724	0.32106	0.30685	0.31032	0.29242	0.32808	0.2905	0.29253	0.38764	0.27427	0.28586	0.29836	0.31724	0.35346	0.32875	0.26159	0.29163	0.32	0.3206	0.31044	0.02859
4.41667	0.57436	0.54555	0.66118	0.44928	0.62107	0.6361	0.67988	0.68708	0.74674	0.64253	0.80555	0.54513	0.57436	0.77346	0.66577	0.54382	0.67092	0.56667	0.69907	0.59893	0.63437	0.08734		4.41667	0.32682	0.32128	0.32914	0.28405	0.28612	0.3237	0.27525	0.26987	0.36027	0.25205	0.26176	0.27948	0.32682	0.3403	0.3337	0.24197	0.27328	0.29095	0.29649	0.29859	0.03332
4.5	0.5834	0.65499	0.7213	0.69091	0.73002	0.70967	0.72775	0.8208	0.72334	0.78095	0.73624	0.64364	0.5834	0.81607	0.73536	0.49406	0.57931	0.85847	0.74823	0.86172	0.70998	0.0976		4.5	0.34145	0.32548	0.32972	0.29405	0.28429	0.33631	0.27957	0.2845	0.36902	0.28741	0.25881	0.31564	0.34145	0.34379	0.34479	0.23402	0.28123	0.31855	0.33525	0.31081	0.03503
4.58333	0.6387	0.75455	0.64512	0.58212	0.63075	0.6809	0.73422	0.70688	0.70454	0.84881	0.63922	0.6203	0.6387	0.79464	0.70103	0.5965	0.67211	0.68856	0.65302	0.90978	0.69202	0.0832		4.58333	0.33331	0.3195	0.32094	0.3213	0.28441	0.33071	0.26679	0.30323	0.38458	0.30319	0.26503	0.31439	0.33331	0.32101	0.33606	0.23762	0.28725	0.31158	0.3102	0.30971	0.03217
4.66667	0.49485	0.6009	0.5278	0.51887	0.53969	0.58365	0.66563	0.69559	0.62548	0.60536	0.66086	0.59983	0.49485	0.75385	0.59776	0.62774	0.5724	0.73065	0.61605	0.70811	0.611	0.0752		4.66667	0.33459	0.31268	0.30305	0.26908	0.29722	0.31741	0.27127	0.2935	0.3725	0.26483	0.24842	0.31114	0.33459	0.29877	0.32627	0.26438	0.28655	0.30926	0.31772	0.30175	0.03024
4.75	0.55956	0.47669	0.6189	0.60497	0.61322	0.72013	0.8866	0.8456	0.62966	0.77441	0.86855	0.58297	0.55956	0.91316	0.62004	0.58649	0.60967	0.62049	0.76349	0.81497	0.68346	0.12823		4.75	0.31763	0.32482	0.30473	0.29519	0.28795	0.33984	0.27637	0.2809	0.37396	0.24507	0.25011	0.30126	0.31763	0.32484	0.32782	0.24063	0.28846	0.28887	0.32547	0.30061	0.03394
4.83333	0.60939	0.71509	0.6625	0.48213	0.53103	0.6203	0.73547	0.76002	0.66398	0.58367	0.72089	0.67551	0.60939	0.70214	0.59341	0.57121	0.66007	0.60851	0.72543	0.821	0.65256	0.08251		4.83333	0.34107	0.30994	0.31411	0.265	0.28607	0.31102	0.2602	0.29456	0.38662	0.25453	0.22698	0.29591	0.34107	0.33227	0.35169	0.25385	0.27307	0.3197	0.32884	0.30245	0.04043
4.91667	0.73191	0.60172	0.66142	0.58408	0.572	0.59172	0.80486	0.66748	0.71529	0.61201	0.68206	0.64243	0.73191	0.74189	0.83871	0.56954	0.60902	0.58807	0.67265	0.71856	0.66687	0.07826		4.91667	0.32354	0.31161	0.31678	0.27314	0.29604	0.32178	0.27211	0.29459	0.36698	0.24425	0.24735	0.30827	0.32354	0.34085	0.33645	0.26365	0.29642	0.27453	0.34004	0.30273	0.03368
5	0.69364	0.6743	0.72637	0.74787	0.62034	0.52059	0.88255	0.8427	0.77211	0.68406	0.67463	0.59024	0.69364	0.73129	0.67108	0.54208	0.77937	0.70655	0.7369	0.74886	0.70196	0.08911		5	0.33546	0.29452	0.30429	0.2841	0.27167	0.32285	0.27009	0.27798	0.33897	0.2858	0.24844	0.32779	0.33546	0.31353	0.30983	0.23886	0.28067	0.29208	0.31939	0.29746	0.02923
5.08333	0.40255	0.65384	0.6912	0.62729	0.60851	0.74114	0.71863	0.6571	0.7722	0.56519	0.72734	0.67437	0.40255	0.81632	0.63459	0.60115	0.62902	0.79133	0.70463	0.73894	0.6579	0.10967		5.08333	0.31771	0.31165	0.32293	0.28392	0.28141	0.31712	0.28589	0.30955	0.39065	0.27367	0.2386	0.32153	0.31771	0.33235	0.34918	0.26592	0.29061	0.30419	0.33069	0.30765	0.03349
5.16667	0.70181	0.67059	0.65636	0.57308	0.69788	0.66086	0.73075	0.6961	0.74318	0.75224	0.8835	0.74671	0.70181	0.81232	0.7436	0.67533	0.67629	0.6735	0.75495	0.84672	0.71988	0.07066		5.16667	0.30998	0.32751	0.30825	0.29696	0.28403	0.30875	0.30291	0.30177	0.36527	0.27059	0.24583	0.28124	0.30998	0.30973	0.33604	0.26828	0.28593	0.29953	0.31365	0.30138	0.02639
5.25	0.58567	0.8312	0.71341	0.79679	0.68501	0.67354	0.81917	0.90892	0.84576	0.87873	0.9505	0.62171	0.58567	1.09853	0.77422	0.75884	0.83243	0.73471	0.87994	0.81604	0.78954	0.12686		5.25	0.31061	0.33521	0.3169	0.28558	0.28282	0.31455	0.28593	0.2932	0.38059	0.26426	0.28785	0.31131	0.31061	0.31851	0.32551	0.25166	0.27375	0.29813	0.34534	0.30486	0.03017
5.33333	0.78656	0.73043	0.66484	0.66904	0.62491	0.63352	0.80123	0.69743	0.75701	0.73582	0.69188	0.68323	0.78656	0.79158	0.63978	0.75545	0.6081	0.70306	0.77029	0.8226	0.71767	0.06512		5.33333	0.32237	0.3191	0.33406	0.27986	0.2834	0.32289	0.28309	0.27833	0.37274	0.26662	0.27825	0.30783	0.32237	0.3363	0.31576	0.24154	0.28087	0.29158	0.32475	0.30325	0.03096
5.41667	0.6434	0.79937	0.62815	0.68424	0.67812	0.82647	0.86016	0.6626	0.63543	0.86091	0.76225	0.67675	0.6434	0.84091	0.66022	0.6722	0.84789	0.79644	0.92088	0.72935	0.74146	0.09413		5.41667	0.31253	0.31585	0.33117	0.27796	0.286	0.33272	0.29391	0.28091	0.38583	0.26297	0.24723	0.3005	0.31253	0.29428	0.33541	0.26458	0.28628	0.31705	0.37045	0.30569	0.03542
5.5	0.63767	0.71833	0.60945	0.60332	0.6254	0.6487	0.68222	0.71404	0.73765	0.77516	0.84028	0.597	0.63767	0.71112	0.75513	0.65635	0.64649	0.73051	0.77123	0.68173	0.68897	0.06631		5.5	0.33584	0.31596	0.31769	0.28511	0.28351	0.31056	0.27489	0.27409	0.37735	0.27178	0.24506	0.30062	0.33584	0.34943	0.3477	0.23095	0.26924	0.29958	0.32494	0.30264	0.03783
5.58333	0.58488	0.75943	0.72378	0.64475	0.72877	0.85044	0.95156	0.82913	0.74356	0.75285	0.79176	0.576	0.58488	0.88618	0.80862	0.70344	0.6743	0.7797	0.83126	0.85034	0.75278	0.1034		5.58333	0.33952	0.31131	0.32974	0.27795	0.28867	0.31093	0.26926	0.29452	0.38071	0.26728	0.23773	0.30927	0.33952	0.3709	0.33549	0.24963	0.28029	0.29099	0.35307	0.3072	0.0398
5.66667	0.55598	0.61214	0.67131	0.7272	0.6257	0.51915	0.79963	0.74719	0.69725	0.59955	0.79823	0.65517	0.55598	0.83904	0.78107	0.5778	0.71854	0.74465	0.74523	0.78833	0.68796	0.09543		5.66667	0.33576	0.32803	0.34449	0.26201	0.27161	0.35433	0.25417	0.27822	0.38476	0.27176	0.26714	0.31889	0.33576	0.35753	0.35855	0.24578	0.29023	0.2995	0.34299	0.31061	0.04217
5.75	0.75325	0.66547	0.56632	0.5644	0.68247	0.67418	0.71454	0.71441	0.73039	0.53102	0.85034	0.61744	0.75325	0.77286	0.68359	0.69415	0.67031	0.70515	0.74521	0.78065	0.69347	0.07868		5.75	0.32841	0.31665	0.33302	0.28158	0.2871	0.33702	0.26405	0.29046	0.36261	0.2673	0.25503	0.31323	0.32841	0.33493	0.37848	0.26464	0.2973	0.27291	0.33886	0.308	0.03582
5.83333	0.65128	0.75444	0.60661	0.65454	0.63743	0.5441	0.8329	0.88568	0.69364	0.88095	0.84148	0.62213	0.65128	0.72321	0.73439	0.69836	0.79988	0.75573	0.72887	0.79339	0.72451	0.09461		5.83333	0.33497	0.32857	0.32787	0.29371	0.30223	0.32136	0.28786	0.30212	0.3967	0.27424	0.26058	0.26301	0.33497	0.33799	0.35783	0.26433	0.30429	0.28259	0.31313	0.30991	0.03521
[truncated: 49 more rows]

## Sheet: Fig. 5h
Time (min)	M35+rubisco_1	M35+rubisco_2	M35+rubisco_3	M35+rubisco_4	M35+rubisco_5	M35+rubisco_6	M35+rubisco_7	M35+rubisco_8	M35+rubisco_9	M35+rubisco_10	M35+rubisco_11	M35+rubisco_12	M35+rubisco_13	M35+rubisco_14	M35+rubisco_15	M35+rubisco_16	M35+rubisco_17	M35+rubisco_18	M35+rubisco_19	M35+rubisco_20	Normalized recovery	Error		Time (min)	M58+rubisco_1	M58+rubisco_2	M58+rubisco_3	M58+rubisco_4	M58+rubisco_5	M58+rubisco_6	M58+rubisco_7	M58+rubisco_8	M58+rubisco_9	M58+rubisco_10	M58+rubisco_11	M58+rubisco_12	M58+rubisco_13	M58+rubisco_14	M58+rubisco_15	M58+rubisco_16	M58+rubisco_17	M58+rubisco_18	M58+rubisco_19	M58+rubisco_20	Normalized recovery	Error
[truncated: 125 more rows]
