# Supplementary material for: Scaffolding protein CcmM directs multiprotein phase separation in β-carboxysome biogenesis
Source: Nat Struct Mol Biol. 2021 Nov 10;28(11):909–22. doi: 10.1038/s41594-021-00676-5 (PMC8580825; doi:10.1038/s41594-021-00676-5)
Supplement: Source Data Fig. 6 — Raw values for graphs shown in Fig. 6f,g. [file 41594_2021_676_MOESM15_ESM.xls]

## Sheet: Fig. 6f
Time (min)	M35+M58+rubisco+CcaA_1	M35+M58+rubisco+CcaA_2	M35+M58+rubisco+CcaA_3	M35+M58+rubisco+CcaA_4	M35+M58+rubisco+CcaA_5	M35+M58+rubisco+CcaA_6	M35+M58+rubisco+CcaA_7	M35+M58+rubisco+CcaA_8	M35+M58+rubisco+CcaA_9	M35+M58+rubisco+CcaA_10	M35+M58+rubisco+CcaA_11	M35+M58+rubisco+CcaA_12	M35+M58+rubisco+CcaA_13	M35+M58+rubisco+CcaA_14	M35+M58+rubisco+CcaA_15	M35+M58+rubisco+CcaA_16	M35+M58+rubisco+CcaA_17	M35+M58+rubisco+CcaA_18	M35+M58+rubisco+CcaA_19	M35+M58+rubisco+CcaA_20	Normalized recovery	Error		Time (min)	M35+M58+rubisco+CcaA_1	M35+M58+rubisco+CcaA_2	M35+M58+rubisco+CcaA_3	M35+M58+rubisco+CcaA_4	M35+M58+rubisco+CcaA_5	M35+M58+rubisco+CcaA_6	M35+M58+rubisco+CcaA_7	M35+M58+rubisco+CcaA_8	M35+M58+rubisco+CcaA_9	M35+M58+rubisco+CcaA_10	M35+M58+rubisco+CcaA_11	M35+M58+rubisco+CcaA_12	M35+M58+rubisco+CcaA_13	M35+M58+rubisco+CcaA_14	M35+M58+rubisco+CcaA_15	M35+M58+rubisco+CcaA_16	M35+M58+rubisco+CcaA_17	M35+M58+rubisco+CcaA_18	M35+M58+rubisco+CcaA_19	M35+M58+rubisco+CcaA_20	Normalized recovery	Error
-0.416667	0.97669	0.96157	0.91435	0.99688	0.98543	0.9925	1.04513	1.06692	0.91589	0.99961	1.02052	0.9937	0.97669	1.0238	1.02058	1.05343	1.00417	0.97484	0.94856	0.97969	0.99255	0.04018		-0.416667	0.96225	0.94077	1.05358	1.00508	0.99617	0.97076	1.06756	1.054	0.97218	1.04866	1.04644	1.02114	0.96225	0.95885	0.98918	1.00881	1.01558	1.06986	0.92634	1.06079	1.00651	0.04509
-0.333333	0.98351	1.10863	1.07254	1.03259	0.98407	1.0072	0.99078	1.13793	0.97493	0.97963	1.00617	0.95218	0.98351	1.03422	0.97943	0.97555	1.01743	1.05887	0.99783	0.82749	1.00523	0.06351		-0.333333	1.12964	1.04084	0.98464	0.967	1.11935	1.00789	0.97245	1.02139	0.96945	0.96735	1.04559	0.90305	1.12964	1.00075	0.95401	1.09739	0.99329	1.01773	1.22886	0.93905	1.02447	0.08003
-0.25	1.00532	1.04219	0.99594	0.97446	1.06941	1.08404	1.10133	0.98777	1.106	1.02905	0.98175	1.02109	1.00532	1.04191	1.02994	1.13624	1.087	0.84921	1.00675	1.16709	1.03609	0.06924		-0.25	1.00324	1.07661	0.98817	1.09045	0.99076	1.00705	1.00041	1.00551	1.00738	0.98912	0.98589	1.04749	1.00324	1.03571	1.06539	1.02515	1.13098	0.9651	1.05491	0.92816	1.02004	0.04685
-0.166667	1.04739	0.91302	0.86178	0.93092	0.97226	0.95245	0.89993	0.90279	1.05125	0.90116	1.04488	1.03116	1.04739	0.86893	1.02108	0.88087	0.87492	1.05246	1.02064	1.06363	0.96695	0.07492		-0.166667	0.93237	0.92293	0.93949	1.01895	0.88569	0.99773	1.00248	0.95516	1.04992	1.0749	1.06135	1.01738	0.93237	1.05178	0.99466	0.99202	0.94875	1.01534	0.89328	0.98997	0.98382	0.05537
-0.0833333	0.98709	0.97459	1.15538	1.06516	0.98884	0.9638	0.96283	0.90458	0.95192	1.09055	0.94667	1.00187	0.98709	1.03114	0.94897	0.95391	1.01648	1.06462	1.02621	0.9621	0.99919	0.05934		-0.0833333	0.9725	1.01886	1.03412	0.91853	1.00804	1.01657	0.95709	0.96394	1.00108	0.91997	0.86073	1.01094	0.9725	0.95291	0.99675	0.87662	0.9114	0.93197	0.8966	1.08203	0.96516	0.05719
0	0.26301	0.27566	0.26761	0.27004	0.33517	0.45798	0.27056	0.36077	0.26129	0.35045	0.41728	0.42654	0.26301	0.36165	0.4048	0.33881	0.40189	0.31582	0.27115	0.29559	0.33046	0.06451		0	0.46001	0.41293	0.33731	0.41145	0.32111	0.29187	0.4444	0.56261	0.35736	0.4431	0.25396	0.33801	0.46001	0.37491	0.39403	0.46896	0.32271	0.44297	0.28081	0.34129	0.38599	0.07732
0.0833333	0.2313	0.2546	0.28375	0.25945	0.31894	0.3983	0.2614	0.33745	0.26177	0.37433	0.42722	0.36066	0.2313	0.3706	0.39174	0.3185	0.47228	0.37104	0.35692	0.29692	0.32892	0.06812		0.0833333	0.55806	0.30996	0.3511	0.42928	0.39181	0.35871	0.40343	0.56491	0.42771	0.44452	0.33117	0.33353	0.55806	0.49453	0.40192	0.39852	0.3699	0.40462	0.43369	0.38696	0.41762	0.0751
0.166667	0.32838	0.33466	0.27503	0.34422	0.33094	0.46376	0.42388	0.34983	0.28602	0.40657	0.44095	0.34859	0.32838	0.43894	0.38847	0.36225	0.51356	0.38129	0.34907	0.33333	0.3714	0.0605		0.166667	0.54172	0.44341	0.47838	0.34248	0.37522	0.41714	0.41695	0.56198	0.34334	0.47475	0.28806	0.38622	0.54172	0.41068	0.34763	0.49562	0.3075	0.47952	0.39353	0.33051	0.41882	0.08115
0.25	0.34009	0.35696	0.3639	0.27945	0.37123	0.43968	0.36928	0.38403	0.30168	0.44864	0.49263	0.43379	0.34009	0.4058	0.40614	0.39538	0.43283	0.41322	0.303	0.38272	0.38303	0.05405		0.25	0.38543	0.30524	0.36871	0.38182	0.44179	0.28408	0.32683	0.47542	0.36462	0.41619	0.34574	0.37169	0.38543	0.41033	0.52882	0.45067	0.34752	0.41632	0.29376	0.31013	0.38053	0.06336
0.333333	0.31427	0.34832	0.36897	0.34806	0.31302	0.53898	0.42158	0.37026	0.41988	0.41493	0.48295	0.41937	0.31427	0.50315	0.40748	0.34548	0.42143	0.45518	0.33164	0.37953	0.39594	0.06451		0.333333	0.47045	0.44875	0.48225	0.3111	0.36211	0.393	0.45963	0.53192	0.42004	0.51963	0.30607	0.42793	0.47045	0.4807	0.40723	0.51581	0.32483	0.36434	0.30301	0.38398	0.41916	0.07361
0.416667	0.36823	0.35017	0.31897	0.28266	0.41957	0.50529	0.35499	0.444	0.33154	0.44159	0.44684	0.44156	0.36823	0.45299	0.44707	0.37242	0.50808	0.40111	0.36067	0.38987	0.40029	0.06058		0.416667	0.50223	0.45859	0.34261	0.36037	0.42732	0.38148	0.45662	0.51164	0.41323	0.4308	0.30035	0.36367	0.50223	0.41086	0.50248	0.44014	0.38056	0.34448	0.34396	0.32908	0.41013	0.06494
0.5	0.36155	0.42001	0.31158	0.27566	0.33108	0.55588	0.41603	0.48447	0.33404	0.3979	0.45927	0.48885	0.36155	0.4345	0.43399	0.37625	0.5414	0.48845	0.33675	0.44134	0.41253	0.07682		0.5	0.45426	0.36353	0.32684	0.38214	0.37322	0.37413	0.42106	0.40861	0.31248	0.50915	0.3428	0.37725	0.45426	0.48466	0.35232	0.51272	0.33905	0.38857	0.40267	0.40496	0.39923	0.05811
0.583333	0.41305	0.40472	0.31036	0.416	0.33299	0.5317	0.44238	0.52945	0.40957	0.53667	0.50595	0.40816	0.41305	0.46669	0.42033	0.40676	0.47924	0.47225	0.39025	0.38408	0.43368	0.06206		0.583333	0.46355	0.40747	0.41766	0.29071	0.43802	0.35936	0.40633	0.44524	0.38321	0.48717	0.27566	0.34618	0.46355	0.42864	0.49335	0.45796	0.36241	0.37295	0.39612	0.34977	0.40227	0.06039
0.666667	0.4188	0.41462	0.39988	0.40961	0.41126	0.47508	0.4575	0.41769	0.45056	0.55238	0.51399	0.4675	0.4188	0.45713	0.43889	0.46517	0.5181	0.50227	0.39403	0.40542	0.44943	0.04492		0.666667	0.40732	0.36774	0.37554	0.29909	0.39704	0.33586	0.3986	0.44279	0.38559	0.41414	0.34553	0.34815	0.40732	0.41407	0.35217	0.40915	0.28948	0.34877	0.32212	0.35656	0.37085	0.04124
0.75	0.50137	0.46774	0.35592	0.31219	0.36037	0.64178	0.41476	0.46677	0.42535	0.48702	0.51128	0.51274	0.50137	0.50718	0.44988	0.40056	0.48138	0.47744	0.40929	0.49768	0.4591	0.07224		0.75	0.50673	0.39734	0.3665	0.26001	0.3863	0.29512	0.41049	0.36795	0.36715	0.47436	0.3262	0.33192	0.50673	0.48529	0.47423	0.48241	0.45451	0.50382	0.34827	0.41226	0.40788	0.07519
0.833333	0.36902	0.44078	0.44552	0.3731	0.48914	0.60971	0.46194	0.52755	0.42973	0.48698	0.53245	0.54957	0.36902	0.51913	0.48576	0.43824	0.52202	0.48598	0.36819	0.42147	0.46626	0.06717		0.833333	0.43681	0.40202	0.3989	0.36189	0.31439	0.40756	0.47489	0.54338	0.40374	0.54633	0.41204	0.37481	0.43681	0.48484	0.46348	0.55022	0.34666	0.42243	0.43624	0.37772	0.42976	0.06536
0.916667	0.41061	0.38946	0.42223	0.4187	0.39813	0.57795	0.41695	0.46453	0.39844	0.42477	0.47458	0.45263	0.41061	0.46397	0.4455	0.44373	0.5218	0.60269	0.37322	0.43356	0.4472	0.05961		0.916667	0.41218	0.41835	0.31716	0.38869	0.38811	0.30471	0.47442	0.49069	0.40469	0.46893	0.28882	0.38472	0.41218	0.51628	0.42456	0.49634	0.32812	0.43096	0.44277	0.40811	0.41004	0.06382
1	0.38951	0.46642	0.39908	0.43759	0.45124	0.59037	0.47932	0.48256	0.42535	0.46907	0.52487	0.49807	0.38951	0.52073	0.46353	0.41367	0.61253	0.43475	0.42706	0.42166	0.46484	0.0611		1	0.43656	0.40996	0.40583	0.37093	0.37441	0.28807	0.40299	0.48743	0.35846	0.41717	0.2823	0.35548	0.43656	0.37058	0.44579	0.4401	0.38378	0.39852	0.43606	0.37483	0.39379	0.05044
1.08333	0.54696	0.45531	0.424	0.47963	0.55808	0.47421	0.45726	0.52714	0.48775	0.53956	0.54826	0.52501	0.54696	0.52351	0.49501	0.47608	0.70914	0.40396	0.48679	0.49013	0.50774	0.06368		1.08333	0.52235	0.43121	0.37859	0.41466	0.36596	0.38422	0.39421	0.42928	0.30141	0.49833	0.24793	0.38755	0.52235	0.35094	0.4413	0.52475	0.40565	0.38079	0.36141	0.45535	0.40991	0.07226
1.16667	0.48037	0.44707	0.37455	0.38768	0.4603	0.49121	0.49489	0.45686	0.52307	0.48429	0.50901	0.50469	0.48037	0.48408	0.44835	0.4375	0.60333	0.55348	0.47713	0.46716	0.47827	0.05072		1.16667	0.51485	0.35237	0.37229	0.33885	0.33909	0.32488	0.27856	0.49934	0.37589	0.38893	0.32275	0.33309	0.51485	0.44421	0.44241	0.4454	0.31787	0.367	0.39379	0.36396	0.38652	0.06868
1.25	0.52785	0.45418	0.47003	0.40659	0.42627	0.53916	0.4927	0.55102	0.40116	0.63845	0.60828	0.51544	0.52785	0.52043	0.48045	0.46395	0.63624	0.45337	0.50712	0.5308	0.50757	0.06747		1.25	0.44361	0.37839	0.41578	0.40646	0.36741	0.32936	0.40321	0.43731	0.36097	0.52741	0.34847	0.40227	0.44361	0.35956	0.46472	0.39061	0.40078	0.44825	0.41319	0.41507	0.40782	0.0458
1.33333	0.56815	0.50319	0.42298	0.41063	0.44348	0.64718	0.45319	0.55538	0.48294	0.46881	0.58976	0.52313	0.56815	0.58699	0.54775	0.42444	0.63381	0.57978	0.47823	0.47199	0.518	0.07174		1.33333	0.54842	0.38322	0.46557	0.36078	0.35743	0.35137	0.3087	0.43496	0.35554	0.50658	0.389	0.32596	0.54842	0.4202	0.41715	0.61299	0.47977	0.44369	0.43336	0.27735	0.42102	0.08721
1.41667	0.49515	0.48327	0.43473	0.47382	0.42439	0.5255	0.48495	0.44588	0.473	0.56023	0.57318	0.46662	0.49515	0.49951	0.52273	0.53832	0.58357	0.52672	0.39325	0.45617	0.49281	0.05005		1.41667	0.4641	0.35822	0.38983	0.35775	0.38148	0.41926	0.40324	0.46885	0.36445	0.44266	0.32989	0.43977	0.4641	0.35987	0.53652	0.46537	0.39233	0.33401	0.36875	0.36085	0.40507	0.05517
1.5	0.53933	0.49893	0.44664	0.47013	0.52149	0.6535	0.48277	0.50368	0.4427	0.51732	0.49454	0.47035	0.53933	0.59838	0.50211	0.4093	0.64846	0.53001	0.49669	0.56615	0.51659	0.06299		1.5	0.43628	0.3985	0.4313	0.31136	0.38813	0.38044	0.31467	0.44385	0.35595	0.41675	0.32536	0.34168	0.43628	0.40372	0.46325	0.53245	0.33097	0.40973	0.30979	0.37761	0.3904	0.05876
1.58333	0.5534	0.44402	0.55791	0.37886	0.44714	0.56926	0.48044	0.51493	0.53587	0.51053	0.56793	0.56486	0.5534	0.45504	0.52403	0.44888	0.60261	0.58165	0.41448	0.37843	0.50418	0.06861		1.58333	0.46382	0.46053	0.36332	0.3449	0.48355	0.38051	0.37568	0.56818	0.40421	0.49786	0.422	0.3669	0.46382	0.45271	0.43728	0.49348	0.29925	0.32903	0.53433	0.41914	0.42803	0.07049
1.66667	0.48087	0.44782	0.46	0.51911	0.42285	0.56557	0.46166	0.49325	0.45354	0.50198	0.62433	0.56371	0.48087	0.54207	0.46381	0.58846	0.58047	0.55969	0.43459	0.46124	0.50529	0.0585		1.66667	0.42901	0.38863	0.35643	0.41847	0.29387	0.36026	0.40265	0.49479	0.37964	0.4385	0.31397	0.42196	0.42901	0.48458	0.52872	0.49916	0.3803	0.47447	0.5044	0.46354	0.42312	0.06465
1.75	0.55769	0.50574	0.54375	0.46728	0.53207	0.54777	0.498	0.54118	0.57315	0.56065	0.53719	0.55562	0.55769	0.57272	0.5253	0.44369	0.56783	0.52787	0.47805	0.58313	0.53382	0.03783		1.75	0.47848	0.3392	0.32291	0.30989	0.35826	0.41557	0.53252	0.51165	0.33778	0.45886	0.25719	0.39377	0.47848	0.39037	0.43545	0.47914	0.41243	0.36723	0.37984	0.40778	0.40334	0.07216
1.83333	0.50869	0.53137	0.47087	0.47293	0.53344	0.53711	0.49807	0.4627	0.48814	0.569	0.55639	0.59563	0.50869	0.52692	0.53441	0.41889	0.56278	0.52947	0.52746	0.55364	0.51933	0.04186		1.83333	0.4627	0.37677	0.49161	0.37797	0.37467	0.2983	0.4274	0.48887	0.33996	0.45879	0.30875	0.35373	0.4627	0.42629	0.45526	0.40281	0.32577	0.45455	0.40011	0.33312	0.40101	0.06119
1.91667	0.62043	0.44176	0.4402	0.45121	0.38851	0.53769	0.42535	0.47358	0.4638	0.51116	0.59733	0.4694	0.62043	0.56493	0.52001	0.52467	0.59303	0.55213	0.50904	0.46324	0.50839	0.06765		1.91667	0.56938	0.4242	0.36345	0.39793	0.54135	0.30578	0.45044	0.45772	0.3675	0.4589	0.37521	0.3702	0.56938	0.36761	0.54219	0.51914	0.36518	0.44048	0.42516	0.39645	0.43538	0.07745
2	0.4975	0.46795	0.55505	0.45311	0.46315	0.61446	0.60244	0.61364	0.54533	0.561	0.57124	0.54666	0.4975	0.52079	0.52523	0.55558	0.68299	0.54605	0.45441	0.53617	0.54051	0.0596		2	0.52891	0.45983	0.49245	0.34824	0.43964	0.37401	0.42484	0.54542	0.38401	0.44283	0.32897	0.34469	0.52891	0.50712	0.41013	0.4269	0.41089	0.4122	0.36517	0.39772	0.42864	0.06474
2.08333	0.49522	0.50252	0.4957	0.47533	0.52149	0.64802	0.6062	0.53644	0.47132	0.52864	0.56284	0.56598	0.49522	0.57449	0.59262	0.6032	0.66074	0.55587	0.47931	0.56062	0.54659	0.05621		2.08333	0.46707	0.41431	0.44386	0.34182	0.3192	0.31733	0.40513	0.44392	0.33081	0.50553	0.32922	0.35774	0.46707	0.39964	0.37096	0.56186	0.32262	0.34158	0.38826	0.39575	0.39618	0.06838
2.16667	0.65241	0.54624	0.51102	0.44468	0.49958	0.6217	0.59048	0.61974	0.54524	0.5696	0.67559	0.54601	0.65241	0.55625	0.56355	0.54393	0.65683	0.54754	0.47445	0.55422	0.56857	0.06261		2.16667	0.48726	0.4611	0.4468	0.32285	0.41883	0.32868	0.43975	0.52234	0.41527	0.48005	0.29926	0.2964	0.48726	0.36953	0.42925	0.47631	0.37581	0.43326	0.45132	0.43247	0.41869	0.06594
2.25	0.53143	0.51351	0.46763	0.48983	0.4528	0.50678	0.51949	0.48864	0.48455	0.57526	0.59617	0.61756	0.53143	0.58189	0.57554	0.48415	0.69692	0.56258	0.48057	0.55032	0.53535	0.05997		2.25	0.52816	0.40686	0.34749	0.36929	0.32053	0.34533	0.37071	0.53994	0.36008	0.42688	0.34182	0.32998	0.52816	0.37844	0.39551	0.46607	0.32021	0.35522	0.42972	0.42046	0.39904	0.06938
2.33333	0.648	0.56224	0.54359	0.66803	0.50286	0.62461	0.47434	0.51729	0.62105	0.5822	0.68763	0.61754	0.648	0.60612	0.57078	0.59565	0.68357	0.61761	0.51267	0.52306	0.59034	0.06289		2.33333	0.49076	0.33476	0.33334	0.32497	0.42144	0.37588	0.62326	0.52732	0.40772	0.4659	0.26945	0.29959	0.49076	0.47287	0.50204	0.56027	0.32863	0.39683	0.45154	0.42264	0.425	0.09364
2.41667	0.5502	0.55034	0.45206	0.49018	0.47289	0.55176	0.4861	0.54129	0.53006	0.63711	0.58365	0.54811	0.5502	0.56667	0.52081	0.56066	0.59988	0.521	0.53214	0.55996	0.54025	0.04322		2.41667	0.52074	0.32424	0.35578	0.42996	0.32304	0.47795	0.35223	0.52489	0.37566	0.51783	0.32146	0.35938	0.52074	0.4231	0.38579	0.52262	0.41473	0.45368	0.36708	0.43163	0.42013	0.07355
2.5	0.61296	0.52749	0.53983	0.51263	0.41509	0.61309	0.56047	0.58385	0.52376	0.63452	0.55418	0.49487	0.61296	0.55675	0.58284	0.5308	0.71177	0.61757	0.4217	0.51748	0.55623	0.07005		2.5	0.47549	0.40084	0.38424	0.43605	0.52373	0.37939	0.32871	0.53878	0.42777	0.47547	0.25767	0.42835	0.47549	0.3659	0.4109	0.46984	0.40882	0.36135	0.37268	0.40297	0.41622	0.0664
2.58333	0.57811	0.58184	0.51492	0.49514	0.44468	0.58537	0.50827	0.64712	0.63948	0.56778	0.61492	0.52432	0.57811	0.6182	0.52563	0.56426	0.66904	0.56892	0.5113	0.56524	0.56513	0.05651		2.58333	0.5335	0.45921	0.50115	0.32903	0.37053	0.43346	0.54353	0.56741	0.4437	0.43507	0.40471	0.51142	0.5335	0.48358	0.44747	0.51031	0.43299	0.38204	0.47895	0.42853	0.4615	0.06275
2.66667	0.56157	0.52492	0.45821	0.46447	0.51135	0.66493	0.52297	0.57568	0.53147	0.55864	0.5729	0.51851	0.56157	0.68934	0.48865	0.53643	0.69042	0.51196	0.44111	0.55602	0.54706	0.06917		2.66667	0.48394	0.41914	0.50583	0.42193	0.47188	0.46009	0.55474	0.46235	0.36054	0.45901	0.28586	0.36667	0.48394	0.41561	0.4408	0.52449	0.41389	0.44653	0.38864	0.34098	0.43534	0.06502
2.75	0.68276	0.70861	0.557	0.44926	0.55174	0.65921	0.50989	0.60617	0.61039	0.67734	0.60017	0.60408	0.68276	0.55898	0.49867	0.55564	0.63826	0.6381	0.52734	0.65716	0.59868	0.0709		2.75	0.57266	0.41284	0.52436	0.41025	0.42472	0.43083	0.46353	0.52074	0.4318	0.46819	0.36767	0.34673	0.57266	0.41054	0.41851	0.5871	0.3046	0.44974	0.39196	0.39791	0.44537	0.07644
2.83333	0.54973	0.53961	0.50737	0.5038	0.47903	0.5163	0.51468	0.55596	0.48929	0.54196	0.54787	0.52242	0.54973	0.53005	0.50117	0.56501	0.62534	0.58771	0.5255	0.48555	0.5319	0.03579		2.83333	0.61908	0.38396	0.55767	0.44151	0.37945	0.43363	0.38485	0.48037	0.46949	0.4698	0.30069	0.42698	0.61908	0.46175	0.47442	0.57559	0.51692	0.48832	0.38473	0.45519	0.46617	0.08231
2.91667	0.57013	0.56128	0.54916	0.53999	0.50791	0.59203	0.54978	0.59162	0.52511	0.603	0.65597	0.5529	0.57013	0.60933	0.54699	0.52192	0.66007	0.61885	0.51631	0.53791	0.56902	0.04365		2.91667	0.56987	0.4021	0.44474	0.48851	0.4332	0.41654	0.36845	0.39619	0.37796	0.50245	0.38465	0.32769	0.56987	0.35045	0.46963	0.54313	0.40011	0.41703	0.33272	0.45728	0.43263	0.0729
3	0.56742	0.64487	0.56505	0.53698	0.482	0.65262	0.51418	0.62779	0.54968	0.58768	0.5744	0.59961	0.56742	0.51694	0.55699	0.59139	0.78342	0.58393	0.57737	0.54844	0.58141	0.06345		3	0.52683	0.48842	0.46784	0.3387	0.30639	0.30318	0.43869	0.52045	0.39658	0.52864	0.40469	0.42984	0.52683	0.3915	0.51502	0.5722	0.35446	0.40495	0.42776	0.31598	0.43295	0.08308
3.08333	0.60513	0.65647	0.50178	0.58006	0.52534	0.65894	0.56574	0.5933	0.59296	0.66024	0.5911	0.57411	0.60513	0.68128	0.58899	0.50442	0.71207	0.63307	0.40436	0.56876	0.59016	0.07064		3.08333	0.61481	0.517	0.45885	0.48534	0.49357	0.471	0.36483	0.43037	0.4207	0.52342	0.39054	0.51477	0.61481	0.4662	0.42042	0.57263	0.38817	0.43835	0.35063	0.3907	0.46636	0.07687
3.16667	0.55152	0.56588	0.53372	0.49346	0.48315	0.6519	0.53583	0.47052	0.60272	0.52989	0.67498	0.52055	0.55152	0.57134	0.51445	0.60497	0.66924	0.60473	0.53116	0.53182	0.55967	0.05873		3.16667	0.53371	0.41153	0.39445	0.38178	0.42594	0.35072	0.53242	0.4287	0.42956	0.48387	0.35537	0.41802	0.53371	0.41741	0.61608	0.61729	0.45465	0.41261	0.45516	0.45912	0.45561	0.07609
3.25	0.69142	0.6346	0.57769	0.54579	0.51318	0.58982	0.57184	0.66177	0.66102	0.63551	0.76738	0.61897	0.69142	0.60938	0.60914	0.55694	0.60239	0.57061	0.50828	0.5961	0.61066	0.06325		3.25	0.44062	0.40739	0.48625	0.37205	0.46631	0.35354	0.4079	0.45376	0.42351	0.43198	0.29644	0.39227	0.44062	0.44412	0.52701	0.43615	0.34648	0.43728	0.47988	0.38446	0.4214	0.05358
3.33333	0.58142	0.46202	0.52811	0.59721	0.4653	0.65893	0.6263	0.54283	0.68125	0.63044	0.62777	0.63647	0.58142	0.65322	0.50708	0.61438	0.64122	0.61801	0.59227	0.60471	0.59252	0.06189		3.33333	0.48534	0.4801	0.40315	0.49318	0.39331	0.37585	0.43233	0.43403	0.41814	0.43735	0.39747	0.51606	0.48534	0.44728	0.42762	0.5528	0.32886	0.44946	0.35952	0.39586	0.43565	0.05515
3.41667	0.57466	0.56523	0.52738	0.68212	0.46622	0.47955	0.5844	0.74114	0.57459	0.64286	0.6211	0.64455	0.57466	0.61916	0.5688	0.53146	0.70661	0.67052	0.51554	0.59946	0.5945	0.07287		3.41667	0.64901	0.53571	0.41032	0.46196	0.47984	0.36686	0.41143	0.60943	0.43243	0.55204	0.33694	0.42542	0.64901	0.48161	0.52418	0.58662	0.43373	0.41762	0.38316	0.45827	0.48028	0.0917
3.5	0.63857	0.59811	0.51997	0.73343	0.58158	0.64994	0.65162	0.59645	0.59102	0.62229	0.6717	0.62676	0.63857	0.63695	0.56092	0.59008	0.6566	0.65853	0.60763	0.64482	0.62378	0.0456		3.5	0.47543	0.49851	0.57145	0.52418	0.39657	0.34554	0.43659	0.37973	0.38971	0.53306	0.29218	0.39663	0.47543	0.50409	0.43906	0.53561	0.48735	0.41302	0.38066	0.38792	0.44314	0.07324
3.58333	0.74072	0.58028	0.59823	0.68363	0.44555	0.65177	0.57712	0.65448	0.60873	0.81932	0.65062	0.62668	0.74072	0.64131	0.60341	0.57445	0.724	0.6597	0.57139	0.60212	0.63771	0.08018		3.58333	0.5195	0.45228	0.40798	0.49603	0.34471	0.33628	0.47223	0.48332	0.45982	0.47486	0.30568	0.35016	0.5195	0.52105	0.41493	0.60153	0.36941	0.4065	0.44017	0.42145	0.43987	0.0751
3.66667	0.7425	0.65075	0.58108	0.59597	0.5081	0.6051	0.55288	0.54957	0.63833	0.62279	0.7052	0.48564	0.7425	0.55659	0.53655	0.59145	0.67359	0.56034	0.53222	0.62555	0.60284	0.0729		3.66667	0.57206	0.39683	0.42947	0.33163	0.40059	0.34218	0.37286	0.46731	0.45617	0.51668	0.37498	0.31876	0.57206	0.43267	0.40443	0.49606	0.46382	0.38689	0.4143	0.44468	0.42972	0.07125
3.75	0.66543	0.62313	0.59271	0.59186	0.55902	0.59388	0.56489	0.62123	0.6882	0.67888	0.64824	0.58219	0.66543	0.5952	0.61582	0.57654	0.71103	0.70273	0.58786	0.54143	0.62029	0.05043		3.75	0.51667	0.48099	0.44625	0.38219	0.53853	0.4551	0.4137	0.47925	0.39324	0.47377	0.42202	0.35512	0.51667	0.38411	0.4292	0.4932	0.35881	0.45817	0.48173	0.46218	0.44704	0.05335
3.83333	0.74526	0.68033	0.59026	0.64001	0.51587	0.68853	0.6384	0.69691	0.70437	0.67474	0.76222	0.62618	0.74526	0.67786	0.63352	0.65118	0.74492	0.79571	0.58793	0.76006	0.67797	0.06992		3.83333	0.42802	0.34276	0.43492	0.37058	0.35172	0.33914	0.36886	0.64551	0.41869	0.43101	0.36735	0.40531	0.42802	0.45601	0.53014	0.54145	0.38219	0.40443	0.38569	0.39871	0.42153	0.07538
3.91667	0.65474	0.68737	0.70907	0.64677	0.60216	0.67424	0.64787	0.71084	0.66575	0.6709	0.74531	0.65497	0.65474	0.68196	0.6781	0.66338	0.7362	0.69365	0.60984	0.68687	0.67374	0.0358		3.91667	0.47571	0.34111	0.32994	0.39719	0.32999	0.3658	0.34689	0.41589	0.39472	0.3978	0.3506	0.36399	0.47571	0.41814	0.45287	0.43074	0.30344	0.35802	0.3551	0.39178	0.38477	0.04886
4	0.6511	0.61267	0.60465	0.59568	0.52521	0.73101	0.51786	0.66065	0.68207	0.71347	0.63803	0.65785	0.6511	0.59293	0.5832	0.63294	0.68742	0.7141	0.50965	0.63764	0.62996	0.06354		4	0.57203	0.35294	0.38361	0.42459	0.4172	0.27989	0.41699	0.53	0.46385	0.48273	0.36373	0.44747	0.57203	0.43822	0.49043	0.46682	0.36306	0.3413	0.40473	0.45734	0.43345	0.07558
4.08333	0.72051	0.55889	0.5839	0.71898	0.68619	0.65276	0.62961	0.69394	0.54178	0.65543	0.74602	0.74776	0.72051	0.74459	0.65145	0.62237	0.73793	0.6578	0.56587	0.64052	0.66384	0.06585		4.08333	0.60861	0.41593	0.49986	0.31481	0.45471	0.31911	0.43728	0.46148	0.47891	0.61498	0.27917	0.39289	0.60861	0.49043	0.53801	0.53623	0.33639	0.42243	0.40798	0.37458	0.44962	0.0995
4.16667	0.62761	0.55876	0.58398	0.69194	0.582	0.68402	0.5678	0.61788	0.64065	0.629	0.65999	0.58649	0.62761	0.6509	0.55254	0.69789	0.71069	0.52857	0.57896	0.47726	0.61273	0.06113		4.16667	0.63797	0.4726	0.38958	0.48788	0.42205	0.34579	0.48847	0.57536	0.42693	0.56598	0.33946	0.36599	0.63797	0.46731	0.4824	0.46218	0.41566	0.52521	0.35219	0.44281	0.46519	0.08935
4.25	0.70466	0.65758	0.65496	0.62858	0.61147	0.61348	0.61303	0.73549	0.61662	0.66644	0.72244	0.62767	0.70466	0.71607	0.61664	0.67736	0.84609	0.69725	0.56677	0.5599	0.66186	0.0666		4.25	0.42452	0.43117	0.521	0.4385	0.44205	0.33464	0.4168	0.40924	0.46065	0.47029	0.25408	0.405	0.42452	0.43321	0.54113	0.48363	0.34726	0.3774	0.31298	0.3784	0.41532	0.06855
4.33333	0.81223	0.57165	0.56902	0.69448	0.60637	0.59263	0.63616	0.65937	0.64686	0.70206	0.63212	0.63515	0.81223	0.70055	0.59543	0.62322	0.69006	0.76766	0.6108	0.56153	0.65598	0.07483		4.33333	0.4667	0.3685	0.41504	0.40382	0.46878	0.39505	0.40189	0.45354	0.40047	0.52773	0.25921	0.49383	0.4667	0.321	0.55166	0.52694	0.36198	0.41584	0.37808	0.38283	0.42298	0.07253
4.41667	0.75629	0.66732	0.63091	0.65885	0.50428	0.68102	0.63574	0.57716	0.62235	0.6236	0.75305	0.62688	0.75629	0.75016	0.57903	0.6904	0.73296	0.69728	0.69894	0.5924	0.66175	0.06975		4.41667	0.59707	0.43108	0.46605	0.323	0.38361	0.3308	0.32123	0.48816	0.4201	0.46736	0.31032	0.34791	0.59707	0.46585	0.47245	0.46997	0.32858	0.45758	0.45158	0.46877	0.42993	0.08462
4.5	0.68656	0.71359	0.53662	0.65177	0.50487	0.69625	0.56297	0.76155	0.65863	0.67206	0.69117	0.64845	0.68656	0.66345	0.64502	0.72583	0.74208	0.67259	0.6617	0.69772	0.66397	0.06428		4.5	0.57369	0.44549	0.39655	0.38741	0.3212	0.32838	0.40004	0.38137	0.34123	0.5174	0.29317	0.35107	0.57369	0.38277	0.39137	0.49296	0.39537	0.39037	0.42755	0.45594	0.41235	0.07789
4.58333	0.71634	0.64192	0.62017	0.6818	0.6006	0.6218	0.66983	0.60385	0.65536	0.64051	0.7296	0.57272	0.71634	0.69479	0.66692	0.64047	0.69321	0.6615	0.63823	0.67789	0.65719	0.04181		4.58333	0.47511	0.39667	0.42272	0.51185	0.30334	0.38504	0.37736	0.45748	0.33235	0.45018	0.33676	0.45621	0.47511	0.38437	0.38181	0.48036	0.45319	0.31538	0.37255	0.40766	0.40877	0.05993
4.66667	0.71355	0.64241	0.57797	0.65775	0.49783	0.65645	0.65218	0.76737	0.59485	0.68567	0.65013	0.67335	0.71355	0.67396	0.65167	0.71468	0.69088	0.74537	0.64392	0.62497	0.66143	0.06018		4.66667	0.42068	0.45054	0.31953	0.50091	0.39091	0.36792	0.38078	0.39424	0.40989	0.53781	0.30948	0.38254	0.42068	0.40868	0.44788	0.50606	0.25681	0.355	0.36624	0.45334	0.404	0.06843
4.75	0.65918	0.62977	0.59252	0.69998	0.57937	0.66076	0.58244	0.71946	0.6946	0.736	0.6572	0.67889	0.65918	0.79039	0.60806	0.6863	0.76183	0.67831	0.61328	0.65857	0.6673	0.05743		4.75	0.50298	0.45438	0.43628	0.41678	0.36059	0.3937	0.39435	0.52954	0.4085	0.48787	0.38162	0.3203	0.50298	0.47553	0.43772	0.57343	0.3856	0.41836	0.39541	0.49072	0.43833	0.06294
4.83333	0.69063	0.62741	0.73683	0.61052	0.60407	0.62751	0.71342	0.65138	0.75289	0.65235	0.73312	0.60472	0.69063	0.66482	0.61531	0.73343	0.68639	0.70041	0.61855	0.55187	0.66331	0.05545		4.83333	0.53275	0.451	0.48522	0.41357	0.40596	0.40994	0.32219	0.45244	0.47211	0.5162	0.31632	0.36727	0.53275	0.42613	0.44842	0.43277	0.3653	0.42525	0.41121	0.42757	0.43072	0.06025
4.91667	0.68747	0.67078	0.62025	0.70316	0.59802	0.62806	0.59578	0.7099	0.78998	0.79022	0.7139	0.68006	0.68747	0.59016	0.59735	0.61309	0.7845	0.74345	0.56707	0.65252	0.67116	0.0701		4.91667	0.582	0.37042	0.46304	0.44897	0.42566	0.40861	0.31611	0.49305	0.41435	0.47038	0.29925	0.38402	0.582	0.43095	0.45197	0.47199	0.38545	0.48424	0.33846	0.49026	0.43556	0.07549
5	0.65735	0.72778	0.5872	0.72496	0.64414	0.61403	0.57862	0.82556	0.71253	0.66598	0.72804	0.60273	0.65735	0.77117	0.53495	0.71315	0.80096	0.73922	0.60426	0.62662	0.67583	0.07861		5	0.46116	0.37804	0.40633	0.36406	0.2952	0.33778	0.40331	0.47619	0.40842	0.43405	0.29137	0.41745	0.46116	0.45641	0.5411	0.49139	0.35489	0.31192	0.39851	0.35099	0.40199	0.06761
5.08333	0.79984	0.66909	0.68806	0.7666	0.49453	0.69945	0.53865	0.69553	0.65825	0.74987	0.63275	0.66495	0.79984	0.67137	0.62118	0.68758	0.6836	0.75334	0.69289	0.59447	0.67809	0.078		5.08333	0.53448	0.48984	0.48816	0.44039	0.38642	0.34185	0.42463	0.50885	0.38334	0.54778	0.32745	0.33545	0.53448	0.42473	0.56099	0.58808	0.42855	0.41046	0.49865	0.40124	0.45279	0.07882
5.16667	0.61316	0.57827	0.65546	0.73827	0.55852	0.69725	0.5409	0.65782	0.64756	0.72693	0.74522	0.7259	0.61316	0.68034	0.69463	0.67751	0.75124	0.66134	0.63087	0.7402	0.66673	0.06322		5.16667	0.58808	0.44488	0.38906	0.52005	0.42409	0.34289	0.53532	0.46458	0.41324	0.47991	0.29782	0.34616	0.58808	0.33374	0.37326	0.57875	0.32151	0.40241	0.49532	0.35307	0.43461	0.09293
5.25	0.68174	0.74501	0.57951	0.65614	0.49404	0.63856	0.56828	0.61772	0.66636	0.68666	0.63838	0.64466	0.68174	0.64002	0.61921	0.60606	0.65318	0.66793	0.57674	0.54833	0.63051	0.05686		5.25	0.55653	0.4113	0.45926	0.39806	0.41374	0.34833	0.48656	0.40435	0.3938	0.50933	0.34009	0.42827	0.55653	0.37421	0.51455	0.52838	0.39685	0.43412	0.42657	0.49925	0.444	0.06596
5.33333	0.55394	0.65017	0.72513	0.8308	0.5722	0.64503	0.68305	0.60663	0.73617	0.66274	0.7049	0.60677	0.55394	0.64872	0.59801	0.6971	0.84524	0.65253	0.63316	0.64983	0.6628	0.07893		5.33333	0.50678	0.42137	0.44356	0.4757	0.37122	0.31148	0.48615	0.33596	0.36064	0.44567	0.25922	0.33408	0.50678	0.35267	0.50926	0.49057	0.3368	0.40696	0.46961	0.43394	0.41292	0.07538
5.41667	0.77007	0.74122	0.6155	0.71387	0.58162	0.6403	0.55592	0.62026	0.77717	0.73884	0.67498	0.6394	0.77007	0.65311	0.62208	0.65935	0.78071	0.69502	0.61091	0.66576	0.67631	0.06869		5.41667	0.49982	0.40978	0.46146	0.32761	0.53937	0.35248	0.51356	0.41918	0.39521	0.38811	0.32716	0.37297	0.49982	0.42049	0.59754	0.55785	0.43068	0.34591	0.43284	0.4742	0.4383	0.07802
5.5	0.60423	0.59539	0.61484	0.7111	0.53363	0.62304	0.54645	0.60714	0.71486	0.78579	0.68488	0.6896	0.60423	0.65798	0.65822	0.65075	0.69292	0.62531	0.59268	0.55429	0.63737	0.06334		5.5	0.54411	0.41295	0.47672	0.50048	0.37287	0.41544	0.51617	0.47217	0.38876	0.42761	0.32808	0.44073	0.54411	0.37543	0.34276	0.55522	0.37236	0.35619	0.40495	0.44731	0.43472	0.0703
5.58333	0.70349	0.72441	0.56981	0.60754	0.59847	0.67043	0.58286	0.70876	0.73825	0.81895	0.7993	0.76048	0.70349	0.67208	0.62776	0.66304	0.70685	0.73754	0.67401	0.5464	0.6807	0.07465		5.58333	0.4587	0.36747	0.49301	0.34586	0.42775	0.43241	0.44104	0.49527	0.44484	0.46763	0.41284	0.3915	0.4587	0.39067	0.49329	0.55219	0.33198	0.47093	0.46585	0.44771	0.43948	0.05428
5.66667	0.69407	0.57621	0.61766	0.81882	0.64812	0.68871	0.63757	0.66816	0.79825	0.62729	0.77593	0.73547	0.69407	0.7335	0.60851	0.66376	0.82343	0.77022	0.59145	0.634	0.69026	0.0765		5.66667	0.51164	0.45121	0.40103	0.36566	0.36986	0.37165	0.4248	0.48673	0.40786	0.45261	0.35258	0.44428	0.51164	0.36359	0.35797	0.43421	0.39706	0.42524	0.44187	0.40285	0.41872	0.04882
5.75	0.56549	0.67211	0.57919	0.74596	0.5418	0.63349	0.59237	0.6697	0.69078	0.75271	0.69698	0.66035	0.56549	0.68211	0.65916	0.69037	0.78039	0.76267	0.57604	0.67054	0.65939	0.071		5.75	0.46026	0.47412	0.36891	0.36832	0.32372	0.36129	0.30381	0.37176	0.40866	0.42783	0.31974	0.36474	0.46026	0.51027	0.61515	0.47729	0.44021	0.42804	0.42375	0.34844	0.41283	0.07518
5.83333	0.72403	0.62952	0.65004	0.75483	0.5534	0.71227	0.63045	0.74951	0.71277	0.73265	0.80755	0.76595	0.72403	0.73143	0.64943	0.75733	0.90957	0.78694	0.73595	0.72655	0.72221	0.07544		5.83333	0.60641	0.47465	0.45806	0.36899	0.41729	0.45144	0.50377	0.49934	0.42113	0.54965	0.42501	0.39582	0.60641	0.53062	0.57904	0.5264	0.34462	0.42001	0.65238	0.43544	0.48332	0.08486
5.91667	0.66179	0.73412	0.68349	0.84869	0.66587	0.61204	0.60469	0.66031	0.7979	0.73435	0.71065	0.78959	0.66179	0.72974	0.54299	0.66435	0.74484	0.81215	0.57819	0.66869	0.69531	0.08003		5.91667	0.48633	0.46794	0.44505	0.44098	0.50008	0.35671	0.37399	0.59877	0.40215	0.46669	0.33539	0.35922	0.48633	0.45819	0.5128	0.49206	0.44742	0.45597	0.52012	0.4504	0.45283	0.06354
6	0.70367	0.70993	0.67658	0.82657	0.51333	0.68297	0.688	0.80571	0.71651	0.72588	0.85202	0.67782	0.70367	0.69673	0.70752	0.75951	0.79931	0.8687	0.62622	0.69414	0.72174	0.08132		6	0.54703	0.36312	0.40396	0.42982	0.47733	0.36278	0.39806	0.55339	0.46062	0.42408	0.28317	0.31873	0.54703	0.49128	0.43055	0.57551	0.44077	0.46541	0.33555	0.46547	0.43868	0.08125
6.08333	0.65799	0.6883	0.6416	0.73751	0.60216	0.7549	0.74437	0.62894	0.70241	0.68775	0.70328	0.76879	0.65799	0.7005	0.59733	0.75459	0.81386	0.87457	0.64563	0.70764	0.70351	0.06986		6.08333	0.586	0.36681	0.4609	0.36552	0.41465	0.32164	0.4619	0.51867	0.46531	0.47225	0.29452	0.36785	0.586	0.38942	0.50532	0.52049	0.3135	0.41683	0.41982	0.35939	0.43034	0.08529
6.16667	0.75802	0.68174	0.56617	0.68583	0.54438	0.62749	0.57255	0.70664	0.74356	0.76361	0.71055	0.71928	0.75802	0.73952	0.68922	0.66036	0.9149	0.73067	0.63713	0.73739	0.69735	0.08365		6.16667	0.46395	0.44421	0.35485	0.4163	0.3544	0.35972	0.33747	0.42738	0.37098	0.42039	0.3094	0.41111	0.46395	0.31545	0.48249	0.47158	0.38941	0.39999	0.36058	0.38519	0.39694	0.05189
6.25	0.75879	0.73887	0.6326	0.66912	0.61747	0.74044	0.61591	0.795	0.72534	0.67086	0.74146	0.7165	0.75879	0.69354	0.69212	0.71327	0.80268	0.70256	0.61938	0.72885	0.70668	0.05583		6.25	0.46613	0.34057	0.4333	0.44543	0.46676	0.30642	0.46783	0.42807	0.45379	0.48483	0.37122	0.36977	0.46613	0.40065	0.48583	0.57329	0.36167	0.4411	0.36754	0.53424	0.43323	0.06627
6.33333	0.72406	0.7598	0.65382	0.84645	0.57744	0.66747	0.58122	0.68246	0.75495	0.6734	0.6843	0.66506	0.72406	0.6523	0.69637	0.75997	0.84168	0.72803	0.67967	0.66847	0.70105	0.06964		6.33333	0.52635	0.42983	0.37752	0.42604	0.47604	0.37125	0.43386	0.42251	0.39673	0.52005	0.35368	0.42709	0.52635	0.457	0.44423	0.58519	0.32446	0.49558	0.48308	0.36791	0.44224	0.06734
6.41667	0.79214	0.69212	0.69791	0.75361	0.59456	0.71864	0.76211	0.67922	0.72426	0.76556	0.76617	0.68217	0.79214	0.83068	0.6414	0.79714	0.84986	0.79433	0.69372	0.70745	0.73676	0.06474		6.41667	0.54714	0.47878	0.51607	0.51363	0.40207	0.35624	0.44801	0.49854	0.45022	0.42571	0.4044	0.3474	0.54714	0.39674	0.58616	0.55019	0.39377	0.45169	0.45151	0.42392	0.45947	0.06814
6.5	0.66519	0.6742	0.64503	0.76011	0.55967	0.69228	0.61917	0.74581	0.65061	0.64564	0.73661	0.70833	0.66519	0.64979	0.56139	0.80871	0.82557	0.84743	0.57342	0.65542	0.68448	0.08245		6.5	0.4469	0.45702	0.58912	0.38129	0.39684	0.34171	0.45006	0.60046	0.38028	0.44319	0.40321	0.52557	0.4469	0.37041	0.53305	0.55502	0.29392	0.44614	0.38726	0.41628	0.44323	0.08174
6.58333	0.75958	0.7582	0.73162	0.75064	0.64137	0.63068	0.65519	0.61085	0.70845	0.83574	0.80659	0.75958	0.75958	0.76917	0.66071	0.6729	0.78062	0.87282	0.66479	0.78381	0.73065	0.07203		6.58333	0.52624	0.38037	0.54007	0.38301	0.42813	0.4261	0.36109	0.41112	0.47374	0.45786	0.37526	0.46769	0.52624	0.47074	0.46917	0.65385	0.40379	0.48936	0.4786	0.46673	0.45946	0.06936
6.66667	0.72187	0.65184	0.68776	0.76033	0.62091	0.63665	0.60345	0.62937	0.68057	0.64862	0.74439	0.66632	0.72187	0.73244	0.67664	0.55983	0.63864	0.76329	0.65702	0.72023	0.6761	0.05507		6.66667	0.51053	0.41024	0.44729	0.41118	0.39526	0.38528	0.38231	0.52444	0.37746	0.49562	0.37114	0.38541	0.51053	0.40267	0.46345	0.56676	0.44229	0.47589	0.38677	0.47108	0.44078	0.05848
6.75	0.65771	0.711	0.63325	0.71907	0.64476	0.61557	0.6594	0.67821	0.71218	0.71887	0.76903	0.70569	0.65771	0.70014	0.65642	0.68752	0.77285	0.74617	0.5996	0.77243	0.69088	0.05093		6.75	0.44898	0.4388	0.36506	0.43274	0.41881	0.32879	0.41062	0.45117	0.41541	0.45197	0.30788	0.40755	0.44898	0.38309	0.49181	0.5001	0.48146	0.37369	0.45073	0.48031	0.4244	0.05202
6.83333	0.81971	0.77686	0.79506	0.77116	0.64706	0.74503	0.84148	0.76354	0.85233	0.84887	0.78247	0.72848	0.81971	0.84672	0.66007	0.80133	0.9772	0.92411	0.69613	0.75669	0.7927	0.08025		6.83333	0.49552	0.40723	0.38045	0.31126	0.44415	0.35205	0.47519	0.46108	0.26931	0.49521	0.30351	0.3504	0.49552	0.4018	0.41615	0.53347	0.35483	0.33084	0.32369	0.37009	0.39859	0.07598
6.91667	0.89535	0.69699	0.63058	0.71107	0.55102	0.69708	0.6593	0.78482	0.71618	0.81942	0.72568	0.79481	0.89535	0.739	0.6292	0.75382	0.71634	0.75393	0.6413	0.62512	0.72182	0.08845		6.91667	0.47963	0.49122	0.45379	0.33412	0.46933	0.43087	0.35897	0.34663	0.46887	0.47271	0.3936	0.30889	0.47963	0.38765	0.4948	0.57303	0.47786	0.53122	0.40442	0.38151	0.43694	0.06971
7	0.79952	0.74164	0.65069	0.75891	0.59656	0.75008	0.77465	0.86265	0.74347	0.85918	0.79355	0.80659	0.79952	0.68956	0.62274	0.75794	0.94049	0.80677	0.65603	0.62386	0.75172	0.08971		7	0.47369	0.46954	0.44087	0.41649	0.37102	0.36078	0.40473	0.33071	0.44481	0.44711	0.39468	0.35009	0.47369	0.33279	0.60087	0.57507	0.39262	0.37316	0.49613	0.37787	0.42634	0.07389
7.08333	0.6837	0.67535	0.67022	0.74773	0.62059	0.66951	0.63589	0.62175	0.51587	0.65249	0.7223	0.62485	0.6837	0.69382	0.57789	0.73333	0.80684	0.71303	0.59827	0.63748	0.66423	0.06505		7.08333	0.55404	0.45284	0.46257	0.41158	0.35668	0.35361	0.37669	0.35821	0.39617	0.42113	0.34892	0.31377	0.55404	0.48983	0.62858	0.54732	0.42801	0.46199	0.40254	0.35145	0.4335	0.08513
7.16667	0.69674	0.64207	0.67499	0.70958	0.56736	0.63238	0.56858	0.74889	0.70299	0.74406	0.82847	0.80418	0.69674	0.74576	0.68781	0.76786	0.81141	0.85033	0.5822	0.62191	0.70422	0.08482		7.16667	0.54378	0.37415	0.46156	0.32323	0.37141	0.43395	0.41009	0.53533	0.53616	0.49598	0.34773	0.39426	0.54378	0.44329	0.45021	0.51669	0.47702	0.44168	0.512	0.46356	0.45379	0.06767
7.25	0.75149	0.70117	0.6624	0.74733	0.5973	0.62347	0.59151	0.62182	0.56203	0.75789	0.71138	0.62592	0.75149	0.64549	0.54775	0.69522	0.70071	0.75499	0.64658	0.60937	0.66527	0.06782		7.25	0.55708	0.42495	0.48688	0.40584	0.33413	0.35179	0.55816	0.52099	0.42314	0.44176	0.40165	0.36629	0.55708	0.48479	0.4334	0.47655	0.377	0.48575	0.38502	0.40964	0.44409	0.06912
7.33333	0.72385	0.64038	0.6552	0.61067	0.50751	0.63813	0.50314	0.77805	0.6404	0.72428	0.74647	0.65545	0.72385	0.68882	0.64641	0.71725	0.78846	0.71925	0.60304	0.64715	0.66789	0.07669		7.33333	0.49369	0.39089	0.48233	0.4477	0.38999	0.39012	0.41505	0.48867	0.37384	0.47555	0.40303	0.30125	0.49369	0.43987	0.48378	0.51927	0.46397	0.42265	0.47736	0.30643	0.43296	0.06138
7.41667	0.90814	0.66261	0.75699	0.87176	0.70041	0.69546	0.6927	0.65915	0.76196	0.75023	0.77922	0.73584	0.90814	0.88044	0.66894	0.68629	0.83099	0.67322	0.61372	0.697	0.74666	0.08943		7.41667	0.62795	0.45481	0.43529	0.37889	0.34985	0.28221	0.46443	0.43589	0.38165	0.55763	0.48163	0.3842	0.62795	0.37564	0.46224	0.59402	0.3724	0.49866	0.39067	0.49868	0.45273	0.09441
7.5	0.62987	0.74272	0.67854	0.71298	0.63013	0.63392	0.59874	0.64277	0.77937	0.72091	0.81002	0.70467	0.62987	0.71264	0.64461	0.70688	0.89482	0.76162	0.63655	0.69211	0.69819	0.07362		7.5	0.53568	0.49497	0.46362	0.41342	0.31847	0.33027	0.4202	0.50161	0.41866	0.53344	0.31713	0.44806	0.53568	0.50222	0.40429	0.53955	0.35363	0.47464	0.45504	0.38914	0.44249	0.07411
7.58333	0.79899	0.79182	0.75556	0.87398	0.54707	0.6986	0.73242	0.84855	0.91525	0.74461	0.81141	0.83648	0.79899	0.86571	0.72102	0.7766	0.8466	0.91136	0.62241	0.69874	0.77981	0.09342		7.58333	0.60766	0.49785	0.46564	0.47281	0.39998	0.36814	0.49612	0.5956	0.39229	0.37897	0.42208	0.35705	0.60766	0.42897	0.53199	0.6167	0.42453	0.35893	0.40929	0.46493	0.46486	0.08719
7.66667	0.65621	0.768	0.76572	0.66919	0.66434	0.71571	0.69596	0.72685	0.78892	0.74105	0.80268	0.87695	0.65621	0.7527	0.72331	0.71557	0.83753	0.7532	0.61879	0.73371	0.73313	0.06428		7.66667	0.50937	0.42787	0.37687	0.4646	0.39639	0.32546	0.37871	0.44275	0.44365	0.49604	0.35754	0.39585	0.50937	0.45883	0.4927	0.46248	0.36569	0.37356	0.30995	0.36584	0.41768	0.06116
7.75	0.85378	0.74224	0.68377	0.77811	0.59618	0.75507	0.76123	0.78318	0.87555	0.76864	0.69968	0.76115	0.85378	0.72326	0.68573	0.71027	0.77777	0.89441	0.57155	0.68448	0.74799	0.08416		7.75	0.62254	0.39683	0.46278	0.49887	0.44675	0.33163	0.49927	0.42936	0.31546	0.50786	0.34462	0.30097	0.62254	0.52719	0.50516	0.66493	0.37374	0.4828	0.43679	0.42357	0.45968	0.10199
7.83333	0.81043	0.74453	0.7386	0.84311	0.73516	0.72813	0.791	0.86025	0.83934	0.84796	0.84797	0.71155	0.81043	0.97041	0.77977	0.8823	0.79095	0.76757	0.58067	0.76498	0.79226	0.07995		7.83333	0.45528	0.33243	0.40856	0.42586	0.43368	0.38937	0.37489	0.49922	0.43675	0.52688	0.31038	0.36036	0.45528	0.52751	0.56476	0.51896	0.40758	0.32543	0.43718	0.41492	0.43026	0.07132
7.91667	0.89764	0.73286	0.63535	0.79894	0.58093	0.66263	0.59582	0.73531	0.82858	0.74741	0.9148	0.74733	0.89764	0.69201	0.63829	0.73331	0.86522	0.7423	0.58745	0.84382	0.74388	0.10685		7.91667	0.44374	0.39057	0.44382	0.4326	0.41371	0.39163	0.3827	0.48108	0.42516	0.49427	0.3841	0.43233	0.44374	0.421	0.48162	0.57148	0.36212	0.46271	0.46382	0.40863	0.43654	0.04821
8	0.69153	0.63773	0.67641	0.82628	0.54871	0.61591	0.62027	0.61282	0.69442	0.68486	0.70435	0.69506	0.69153	0.67635	0.6265	0.65991	0.71711	0.69302	0.61161	0.66413	0.66743	0.05644		8	0.45699	0.39749	0.45474	0.33716	0.36611	0.35254	0.3894	0.44602	0.3658	0.35601	0.30914	0.33317	0.45699	0.38286	0.49842	0.47497	0.38124	0.42297	0.35888	0.39947	0.39702	0.05276
8.08333	0.82084	0.69238	0.71678	0.80336	0.57989	0.6323	0.69064	0.80382	0.77072	0.70062	0.68347	0.64013	0.82084	0.70079	0.79108	0.80176	0.88183	0.76116	0.66927	0.8137	0.73877	0.07888		8.08333	0.48989	0.3914	0.44095	0.34847	0.54615	0.42639	0.42101	0.5388	0.4451	0.56232	0.40378	0.38589	0.48989	0.45083	0.47099	0.59579	0.31626	0.54741	0.40383	0.51116	0.45932	0.07526
8.16667	0.81089	0.90358	0.70175	0.79987	0.67676	0.74951	0.81898	0.80101	0.80881	0.78207	0.80995	0.68547	0.81089	0.71125	0.7229	0.7611	0.82452	0.88954	0.70673	0.87367	0.78246	0.06659		8.16667	0.50973	0.39454	0.40769	0.49122	0.37298	0.33333	0.46736	0.43046	0.45038	0.48073	0.35293	0.34118	0.50973	0.39501	0.48106	0.55837	0.41251	0.46672	0.47256	0.36205	0.43453	0.06367
8.25	0.71824	0.70198	0.64221	0.90452	0.63191	0.64406	0.66335	0.74192	0.83654	0.74829	0.8195	0.71732	0.71824	0.67986	0.6618	0.83541	0.78567	0.83928	0.70708	0.57856	0.72879	0.08505		8.25	0.54587	0.50107	0.46373	0.46771	0.41996	0.34092	0.42847	0.36597	0.38326	0.43087	0.26111	0.35837	0.54587	0.41115	0.52659	0.5307	0.38623	0.49671	0.36058	0.40206	0.43136	0.07753
8.33333	0.91918	0.66212	0.64976	0.84598	0.64696	0.64927	0.68673	0.72534	0.74865	0.70253	0.75204	0.71474	0.91918	0.695	0.7346	0.74208	0.84159	0.82178	0.70467	0.77745	0.74698	0.08354		8.33333	0.49769	0.39778	0.37801	0.42685	0.39726	0.40755	0.41351	0.40331	0.38436	0.46501	0.40575	0.41302	0.49769	0.41539	0.4345	0.53404	0.3612	0.45273	0.46804	0.42005	0.42869	0.04441
8.41667	0.68346	0.7789	0.55362	0.74887	0.53887	0.6458	0.70023	0.61212	0.70708	0.70797	0.8608	0.73856	0.68346	0.65412	0.65957	0.70102	0.84824	0.7271	0.60045	0.78298	0.69666	0.08513		8.41667	0.5483	0.42296	0.45158	0.37809	0.34035	0.32932	0.42301	0.3579	0.37434	0.41414	0.33746	0.36455	0.5483	0.45724	0.43049	0.58345	0.42176	0.418	0.43848	0.3998	0.42198	0.07072
8.5	0.71901	0.73801	0.66594	0.79542	0.63415	0.69301	0.62406	0.77001	0.74039	0.76918	0.92384	0.83588	0.71901	0.70827	0.67933	0.71308	0.84259	0.86529	0.65777	0.69625	0.73952	0.07992		8.5	0.54487	0.39939	0.33105	0.50283	0.38415	0.36452	0.42549	0.40483	0.5407	0.50388	0.38939	0.38554	0.54487	0.496	0.45739	0.47287	0.42567	0.42422	0.47084	0.46673	0.44676	0.06291
8.58333	0.81497	0.80064	0.56821	0.80785	0.63674	0.75413	0.67482	0.74111	0.7944	0.69754	0.8273	0.77873	0.81497	0.72817	0.66555	0.74966	0.83893	0.8107	0.70385	0.7596	0.74839	0.07214		8.58333	0.45041	0.34344	0.41349	0.44059	0.45276	0.3258	0.5163	0.41071	0.3537	0.45329	0.41865	0.38065	0.45041	0.41011	0.45321	0.49288	0.51	0.39851	0.47998	0.41888	0.42869	0.05216
8.66667	0.74459	0.78071	0.70456	0.82981	0.57018	0.68308	0.65178	0.7695	0.83682	0.84146	0.78793	0.69824	0.74459	0.66423	0.59561	0.78048	0.82273	0.82633	0.68264	0.70813	0.73617	0.08013		8.66667	0.54041	0.40752	0.3757	0.3751	0.38882	0.31493	0.48154	0.43197	0.43076	0.4522	0.30309	0.31688	0.54041	0.36221	0.49645	0.51502	0.37459	0.4911	0.43815	0.29698	0.41669	0.07783
8.75	0.64387	0.76974	0.67523	0.74379	0.55012	0.61337	0.6421	0.70807	0.67694	0.7449	0.72859	0.66814	0.64387	0.56859	0.682	0.78688	0.80879	0.83124	0.63478	0.67938	0.69002	0.07551		8.75	0.57915	0.40359	0.46121	0.36791	0.36398	0.36205	0.45404	0.3482	0.43508	0.45827	0.30781	0.32231	0.57915	0.41382	0.44532	0.61324	0.34009	0.35436	0.37581	0.423	0.42042	0.08665
8.83333	0.83988	0.77587	0.67431	0.8446	0.6352	0.68971	0.60206	0.72835	0.6864	0.7637	0.8266	0.66073	0.83988	0.85582	0.7358	0.77811	0.79924	0.77786	0.72557	0.71583	0.74778	0.07462		8.83333	0.50242	0.43728	0.41708	0.34306	0.45811	0.36328	0.46267	0.57112	0.43844	0.44409	0.36022	0.37558	0.50242	0.45165	0.47176	0.56512	0.31725	0.36962	0.38154	0.38314	0.43079	0.07032
8.91667	0.74273	0.89247	0.82041	0.81627	0.61259	0.73643	0.64773	0.71999	0.75395	0.74382	0.78084	0.70933	0.74273	0.82088	0.73819	0.8418	0.79645	0.71887	0.73115	0.69047	0.75285	0.06621		8.91667	0.53181	0.43831	0.45809	0.43156	0.38725	0.43365	0.44857	0.52681	0.40828	0.57585	0.31264	0.45812	0.53181	0.50092	0.45449	0.54103	0.43683	0.43372	0.48074	0.43146	0.4611	0.06101
9	0.89079	0.69111	0.66918	0.88614	0.59004	0.69979	0.74066	0.79229	0.74673	0.81395	0.89989	0.75697	0.89079	0.86013	0.68891	0.79796	0.77964	0.7744	0.67159	0.70775	0.76744	0.08774		9	0.57975	0.3723	0.44751	0.52008	0.42126	0.34508	0.53739	0.48389	0.4684	0.43267	0.39704	0.45815	0.57975	0.42254	0.6229	0.65973	0.50669	0.50198	0.55186	0.45678	0.48829	0.08285
9.08333	0.73554	0.78885	0.70988	0.81512	0.56548	0.76721	0.79744	0.73543	0.79268	0.90006	0.90357	0.76394	0.73554	0.77973	0.70274	0.82813	0.86401	0.89494	0.61658	0.60468	0.76508	0.09467		9.08333	0.56235	0.47583	0.3326	0.40823	0.37504	0.42376	0.5067	0.5297	0.41478	0.47988	0.34517	0.37508	0.56235	0.43762	0.45613	0.57735	0.39144	0.44573	0.43569	0.51253	0.4524	0.07251
9.16667	0.79634	0.71693	0.64235	0.87226	0.51556	0.70809	0.62701	0.65789	0.75572	0.70302	0.71622	0.59784	0.79634	0.69221	0.62795	0.71107	0.7717	0.79143	0.61999	0.65815	0.6989	0.08393		9.16667	0.53402	0.35324	0.49165	0.46113	0.46902	0.33366	0.4138	0.32204	0.38386	0.44183	0.42253	0.45762	0.53402	0.38099	0.49372	0.51781	0.45238	0.45424	0.47771	0.40299	0.43991	0.06258
9.25	0.89987	0.72195	0.67773	0.83879	0.51018	0.66688	0.69883	0.74887	0.78196	0.81468	0.71731	0.81601	0.89987	0.7414	0.76313	0.75726	0.86945	0.84012	0.68647	0.75033	0.76005	0.09211		9.25	0.52353	0.42158	0.43582	0.54778	0.47654	0.38146	0.44076	0.49439	0.3503	0.46487	0.36724	0.3326	0.52353	0.41233	0.49827	0.56537	0.37226	0.43138	0.59321	0.48494	0.45591	0.07403
9.33333	0.84758	0.70024	0.63955	0.77806	0.6104	0.68366	0.71251	0.79631	0.80859	0.783	0.79031	0.73326	0.84758	0.74692	0.73627	0.77363	0.79019	0.69547	0.62322	0.63856	0.73676	0.07208		9.33333	0.51709	0.41202	0.47058	0.44648	0.38337	0.31303	0.59589	0.48071	0.51051	0.52498	0.38383	0.38047	0.51709	0.41911	0.68312	0.61387	0.38404	0.50637	0.50986	0.51817	0.47853	0.09074
9.41667	0.8038	0.78098	0.6937	0.74982	0.65055	0.58217	0.61719	0.86507	0.74408	0.81668	0.84498	0.74523	0.8038	0.76126	0.67602	0.74764	0.803	0.81477	0.60456	0.73135	0.74183	0.08116		9.41667	0.54146	0.43175	0.43513	0.38398	0.39779	0.43192	0.40472	0.40994	0.46157	0.51433	0.40309	0.35739	0.54146	0.5149	0.48394	0.48959	0.40008	0.42815	0.53866	0.45152	0.45107	0.05673
9.5	0.88613	0.7514	0.72369	0.82742	0.54848	0.74531	0.71328	0.66136	0.77032	0.88859	0.86739	0.72621	0.88613	0.84437	0.69898	0.73556	0.92665	0.80218	0.71463	0.73879	0.77284	0.09295		9.5	0.46594	0.44633	0.5072	0.49282	0.39573	0.40425	0.522	0.48327	0.41203	0.43221	0.40985	0.40727	0.46594	0.44388	0.5522	0.69136	0.40142	0.44878	0.42232	0.3702	0.45875	0.07213
9.58333	0.77926	0.80541	0.66823	0.76173	0.66821	0.57564	0.70404	0.85009	0.86969	0.69843	0.74785	0.7812	0.77926	0.75349	0.71332	0.73545	0.84541	0.85117	0.62465	0.73705	0.74748	0.07795		9.58333	0.51814	0.43964	0.57788	0.44894	0.33658	0.48151	0.42405	0.58032	0.42693	0.46654	0.36675	0.40217	0.51814	0.37528	0.3393	0.61333	0.35513	0.50561	0.44303	0.38179	0.45005	0.08227
9.66667	0.82689	0.77993	0.7228	0.80138	0.61248	0.65954	0.66593	0.72375	0.71803	0.83001	0.85976	0.64651	0.82689	0.744	0.68112	0.7625	0.97862	0.96824	0.65524	0.75952	0.76116	0.10067		9.66667	0.62384	0.48015	0.42001	0.47293	0.38583	0.33199	0.39615	0.53944	0.46919	0.49717	0.3997	0.43051	0.62384	0.41581	0.56562	0.65021	0.37865	0.31513	0.51887	0.47193	0.46935	0.09538
9.75	0.65173	0.6839	0.71779	0.75004	0.58477	0.61943	0.55678	0.67251	0.67899	0.7144	0.83213	0.77508	0.65173	0.75918	0.65697	0.8017	0.82323	0.8175	0.71749	0.67264	0.7069	0.07858		9.75	0.54554	0.47447	0.42574	0.42563	0.40722	0.37909	0.34981	0.45253	0.50206	0.41796	0.44792	0.37962	0.54554	0.46595	0.47811	0.68218	0.4205	0.41315	0.35259	0.38862	0.44771	0.07812
9.83333	0.89834	0.84816	0.74213	0.81844	0.57187	0.74748	0.75758	0.71787	0.77478	0.86697	0.86611	0.83131	0.89834	0.83519	0.7486	0.80231	0.87713	0.73672	0.82908	0.83036	0.79994	0.07772		9.83333	0.56687	0.48357	0.47818	0.47045	0.38248	0.4167	0.42729	0.50395	0.37552	0.50584	0.29584	0.4144	0.56687	0.45809	0.52389	0.54855	0.38053	0.41206	0.43019	0.34609	0.44937	0.07439
9.91667	0.82518	0.754	0.68488	0.7814	0.58412	0.61345	0.66323	0.79225	0.82656	0.73468	0.76753	0.76677	0.82518	0.64236	0.68359	0.74687	0.83545	0.80256	0.69217	0.69495	0.73586	0.0751		9.91667	0.5961	0.40024	0.50857	0.46036	0.39008	0.3575	0.42421	0.48092	0.45536	0.51396	0.31188	0.37541	0.5961	0.47313	0.48601	0.58113	0.32115	0.50111	0.48514	0.41674	0.45675	0.083

## Sheet: Fig. 6g
Samples	Expt. 1 (cpm)	Expt. 2 (cpm)	Expt. 3 (cpm)	Mean (cpm)	BARS: % of L8L8	BARS: StDev (%)		DATA POINTS (%) :	Samples	Expt. 1	Expt. 2	Expt. 3
L8 (DTT)	352	491	385	409.33	0.12	0.02			L8 (DTT)	0.100107	0.139638	0.109492
LS (DTT)	338421	337737	337794	337984	100	0.09			LS (DTT)	96.2456	96.0511	96.0673
LS/M35red (DTT)	334640	330828	335570	333679	98.73	0.61			LS/M35red (DTT)	95.1703	94.0862	95.4348
LS/M58red (DTT_	313694	303267	309551	308837	91.38	1.27			LS/M58red (DTT_	89.2133	86.2479	88.0351
LS/M35red/M58red/CcaA (DTT)	314420	316571	311119	314037	92.91	0.66			LS/M35red/M58red/CcaA (DTT)	89.4198	90.0315	88.481
L8	343	383	362	362.67	0.1	0.005			L8	0.0975478	0.108924	0.102951
LS	347713	356039	351115	351622	100	0.97			LS	98.8882	101.256	99.8557
LS/M35ox	341901	345547	343127	343525	97.7	0.43			LS/M35ox	97.2353	98.2722	97.584
LS/M58ox	337752	348933	343407	343364	97.65	1.3			LS/M58ox	96.0553	99.2352	97.6636
LS/M35red/M58red/CcaA	335152	335970	335914	335679	95.47	0.11			LS/M35red/M58red/CcaA	95.3159	95.5485	95.5326
