# Supplementary material for: Scaffolding protein CcmM directs multiprotein phase separation in β-carboxysome biogenesis
Source: Nat Struct Mol Biol. 2021 Nov 10;28(11):909–22. doi: 10.1038/s41594-021-00676-5 (PMC8580825; doi:10.1038/s41594-021-00676-5)
Supplement: Source Data Extended Data Fig. 1 — Raw values for graphs shown in Extended Data Fig. 1b,c. [file 41594_2021_676_MOESM16_ESM.xls]

## Sheet: ED_Fig. 1b
Time (min)	UV signal	Time (min)	MM
4.008	0.001475	11.2	160900
4.042	0.001475	11.22	160400
4.075	0.001475	11.23	159900
4.108	0.001475	11.25	160200
4.142	0.001475	11.27	160000
4.175	0.001475	11.28	159300
4.208	0.001475	11.3	159600
4.242	0.001472	11.32	159900
4.275	0.001462	11.33	158800
4.308	0.001452	11.35	158700
4.342	0.001313	11.37	158700
4.375	0.001252	11.38	158200
4.408	0.001062	11.4	158200
4.442	0.001001	11.42	157900
4.475	0.0009903	11.43	158300
4.508	0.00098	11.45	158300
4.542	0.0009696	11.47	157700
4.575	0.0009592	11.48	157600
4.608	0.0009489	11.5	157500
4.642	0.0009385	11.52	156900
4.675	0.0009282	11.53	156800
4.708	0.0009178	11.55	156400
4.742	0.0009075	11.57	156500
4.775	0.0008971	11.58	156400
4.808	0.0008867	11.6	155800
4.842	0.0008252	11.62	155500
4.875	0.0007893	11.63	155100
4.908	0.0005742	11.65	155000
4.942	0.0004871	11.67	154500
4.975	0.0004256	11.68	154000
5.008	0.0004152	11.7	154400
5.042	0.0004048	11.72	153400
5.075	0.0003945	11.73	153100
5.108	0.0003841	11.75	152900
5.142	0.0003738	11.77	153200
5.175	0.0003634	11.78	152400
5.208	0.000353	11.8	151500
5.242	0.0003427
5.275	0.0003323
5.308	0.000322
5.342	0.0003116
5.375	0.0003013
5.408	0.0002909
5.442	0.0002805
5.475	0.0002702
5.508	0.0002598
5.542	0.0002495
5.575	0.0002391
5.608	0.0002287
5.642	0.0002184
5.675	0.000208
5.708	0.0001977
5.742	0.0001873
5.775	0.000177
5.808	0.0001922
5.842	0.0001562
5.875	0.0001459
5.908	0.0001355
5.942	0.0001763
5.975	0.0001404
6.008	0.0001556
6.042	0.0001964
6.075	0.0002628
6.108	0.0001757
6.142	0.0001398
6.175	0.0001806
6.208	0.0001958
6.242	0.0002366
6.275	9.833e-05
6.308	0.0002415
6.342	0.0003335
6.375	0.0002464
6.408	0.0003895
6.442	0.0003536
6.475	0.0003688
6.508	0.0003329
6.542	0.0003481
6.575	0.0003377
6.608	0.0003274
6.642	0.000317
6.675	0.0003067
6.708	0.0002963
6.742	0.0002859
6.775	0.0002756
6.808	0.0002652
6.842	0.0002549
6.875	0.0002445
6.908	0.0002341
6.942	0.0002238
6.975	0.0002134
7.008	0.0002031
7.042	0.0001927
7.075	0.0001823
7.108	0.000172
7.142	0.0001616
7.175	0.0001513
7.208	0.0001409
7.242	0.0001306
7.275	0.0001202
7.308	0.0001098
7.342	9.948e-05
7.375	8.912e-05
7.408	7.876e-05
7.442	6.84e-05
7.475	5.804e-05
7.508	4.768e-05
7.542	3.733e-05
7.575	2.697e-05
7.608	1.661e-05
7.642	6.249e-06
7.675	-4.109e-06
7.708	-1.447e-05
7.742	5.193e-05
7.775	-9.599e-06
7.808	3.122e-05
7.842	2.086e-05
7.875	3.608e-05
7.908	0.0001281
7.942	0.0002201
7.975	0.0001841
8.008	0.0001738
8.042	0.000189
8.075	0.0002298
8.108	0.0002194
8.142	0.0001579
8.175	0.0002243
8.208	0.000214
8.242	0.0002292
8.275	0.0002188
8.308	0.0001573
8.342	0.0001981
8.375	0.0001622
8.408	0.0001774
8.442	0.000167
8.475	0.0001567
8.508	0.0001463
8.542	0.0001359
8.575	0.0001256
8.608	0.0001152
8.642	0.0001049
8.675	9.452e-05
8.708	8.416e-05
8.742	7.38e-05
8.775	6.344e-05
8.808	5.308e-05
8.842	4.272e-05
8.875	3.236e-05
8.908	4.759e-05
8.942	0.0002419
8.975	0.0004107
9.008	0.0006306
9.042	0.0007993
9.075	0.0009425
9.108	0.001188
9.142	0.001254
9.175	0.001577
9.208	0.001566
9.242	0.001761
9.275	0.001955
9.308	0.001945
9.342	0.001934
9.375	0.001924
9.408	0.001914
9.442	0.001903
9.475	0.001893
9.508	0.001959
9.542	0.001923
9.575	0.001913
9.608	0.001851
9.642	0.001841
9.675	0.001856
9.708	0.00182
9.742	0.00181
9.775	0.0018
9.808	0.001789
9.842	0.001779
9.875	0.001769
9.908	0.001758
9.942	0.001748
9.975	0.001737
10.01	0.001727
10.04	0.001717
10.07	0.001706
10.11	0.001696
10.14	0.001686
10.18	0.001675
10.21	0.001691
10.24	0.001987
10.27	0.002054
10.31	0.00212
10.34	0.002442
10.38	0.002713
10.41	0.003061
10.44	0.003486
10.48	0.004141
10.51	0.004872
10.54	0.005783
10.57	0.006924
10.61	0.008321
10.64	0.0101
10.68	0.01229
10.71	0.01512
10.74	0.01897
10.77	0.02431
10.81	0.03211
10.84	0.04333
10.88	0.05898
10.91	0.0802
10.94	0.1075
10.98	0.1404
11.01	0.1776
11.04	0.2176
11.07	0.258
11.11	0.2968
11.14	0.3321
11.18	0.3627
11.21	0.3882
11.24	0.4084
11.27	0.4237
11.31	0.4346
11.34	0.4417
11.38	0.4457
11.41	0.4473
11.44	0.4469
11.48	0.4449
11.51	0.4417
11.54	0.4373
11.57	0.432
11.61	0.4256
11.64	0.4182
11.68	0.4095
11.71	0.3995
11.74	0.3882
11.77	0.3753
11.81	0.3612
11.84	0.3457
11.88	0.3292
11.91	0.3118
11.94	0.294
11.98	0.2759
12.01	0.2579
12.04	0.2402
12.07	0.2231
12.11	0.2065
12.14	0.1908
12.18	0.176
12.21	0.162
12.24	0.149
12.27	0.1369
12.31	0.1256
12.34	0.1151
12.38	0.1055
12.41	0.09652
12.44	0.08825
12.48	0.08071
12.51	0.07364
12.54	0.06739
12.57	0.06162
12.61	0.05634
12.64	0.05157
12.68	0.04724
12.71	0.04336
12.74	0.03982
12.77	0.03666
12.81	0.03384
12.84	0.03129
12.88	0.02901
12.91	0.02698
12.94	0.02507
12.98	0.0234
13.01	0.02185
13.04	0.02049
13.07	0.0192
13.11	0.01803
13.14	0.01705
13.18	0.01607
13.21	0.01521
13.24	0.01441
13.27	0.01366
13.31	0.01291
13.34	0.01233
13.38	0.01173
13.41	0.01119
13.44	0.01069
13.48	0.01024
13.51	0.009825
13.54	0.009405
13.57	0.009088
13.61	0.008796
13.64	0.008479
13.68	0.008212
13.71	0.007946
13.74	0.007885
13.77	0.007516
13.81	0.007506
13.84	0.007495
13.88	0.007485
13.91	0.007475
13.94	0.007464
13.98	0.007454
14.01	0.007444
14.04	0.007433
14.07	0.007423
14.11	0.007413
14.14	0.007402
14.18	0.007392
14.21	0.007381
14.24	0.007371
14.27	0.007361
14.31	0.00735
14.34	0.00734
14.38	0.006971
14.41	0.00691
14.44	0.006746
14.48	0.00648
14.51	0.006367
14.54	0.00605
14.57	0.006039
14.61	0.005645
14.64	0.005609
14.68	0.005215
14.71	0.005179
14.74	0.005041
14.77	0.004749
14.81	0.004739
14.84	0.004498
14.88	0.004309
14.91	0.004298
14.94	0.004288
14.98	0.003894
15.01	0.003858
15.04	0.003822
15.07	0.003479
15.11	0.003417
15.14	0.003356
15.18	0.002987
15.21	0.002977
15.24	0.002839
15.27	0.002547
15.31	0.002536
15.34	0.002526
15.38	0.002157
15.41	0.002096
15.44	0.002086
15.48	0.002075
15.51	0.001681
15.54	0.001645
15.57	0.001635
15.61	0.001624
15.64	0.001435
15.68	0.001194
15.71	0.001184
15.74	0.001174
15.77	0.001163
15.81	0.001153
15.84	0.001015
15.88	0.0007227
15.91	0.0007124
15.94	0.000702
15.98	0.0006917
16.01	0.0006813
16.04	0.0006709
16.08	0.0006606
16.11	0.0006502
16.14	0.0006399
16.17	0.0006295
16.21	0.0006191
16.24	0.0006088
16.27	0.0005984
16.31	0.0005881
16.34	0.0005777
16.38	0.0005674
16.41	0.0004546
16.44	0.000214
16.48	0.0001781
16.51	0.0001165
16.54	0.0001062
16.58	9.582e-05
16.61	8.546e-05
16.64	7.51e-05
16.67	6.474e-05
16.71	5.438e-05
16.74	4.402e-05
16.77	3.366e-05
16.81	2.331e-05
16.84	1.295e-05
16.88	2.588e-06
16.91	-7.771e-06
16.94	-1.813e-05
16.98	-0.0001052
17.01	-0.0001668
17.04	-0.0004586
17.08	-0.0004689
17.11	-0.0004793
17.14	-0.0004897
17.17	-0.0005
17.21	-0.0005104
17.24	-0.0006487
17.27	-0.0009405
17.31	-0.0009508
17.34	-0.0009612
17.38	-0.001202
17.41	-0.001391
17.44	-0.00153
17.48	-0.001821
17.51	-0.001934
17.54	-0.002252
17.58	-0.002313
17.61	-0.002682
17.64	-0.002692
17.67	-0.002702
17.71	-0.002636
17.74	-0.002339
17.77	-0.002298
17.81	-0.001925
17.84	-0.001628
17.88	-0.001306
17.91	-0.001061
17.94	-0.0007383
17.98	-0.000416
18.01	-0.0003496
18.04	-0.0001553
18.08	3.906e-05
18.11	2.87e-05
18.14	1.834e-05
18.17	7.984e-06
18.21	-0.0001047
18.24	-0.0003965
18.27	-0.0004325
18.31	-0.0004428
18.34	-0.0004532
18.38	-0.0004636
18.41	-0.0004739
18.44	-0.0004843
18.48	-0.0006481
18.51	-0.0008888
18.54	-0.0009247
18.58	-0.0009351
18.61	-0.0009454
18.64	-0.0009558
18.67	-0.0009662
18.71	-0.0009765
18.74	-0.0009869
18.77	-0.001023
18.81	-0.001161
18.84	-0.001376
18.88	-0.001438
18.91	-0.001448
18.94	-0.001458
18.98	-0.001469
19.01	-0.001479
19.04	-0.001489
19.08	-0.0015
19.11	-0.001561
19.14	-0.001879
19.17	-0.00194
19.21	-0.001951
19.24	-0.001961
19.27	-0.002023
19.31	-0.002212
19.34	-0.002401
19.38	-0.002412
19.41	-0.002422
19.44	-0.002433
19.48	-0.002443
19.51	-0.002453
19.54	-0.002464
19.58	-0.002474
19.61	-0.002203
19.64	-0.002085
19.67	-0.002096
19.71	-0.002106
19.74	-0.001758
19.77	-0.001717
19.81	-0.001702
19.84	-0.00138
19.88	-0.001339
19.91	-0.001349
19.94	-0.001053
19.98	-0.0009608
20.01	-0.0009711
20.04	-0.0009815
20.08	-0.0009918
20.11	-0.0009766
20.14	-0.001013
20.17	-0.001023
20.21	-0.001033
20.24	-0.001044
20.27	-0.001054
20.31	-0.001064
20.34	-0.001151
20.38	-0.001469
20.41	-0.001505
20.44	-0.001515
20.48	-0.001577
20.51	-0.001894
20.54	-0.001956
20.58	-0.001966
20.61	-0.002283
20.64	-0.002396
20.67	-0.002406
20.71	-0.002749
20.74	-0.002837
20.77	-0.002975
20.81	-0.003267
20.84	-0.003405
20.88	-0.003697
20.91	-0.004014
20.94	-0.004306
20.98	-0.004623
21.01	-0.005069
21.04	-0.005437
21.08	-0.005806
21.11	-0.006149
21.14	-0.006236
21.17	-0.006425
21.21	-0.006385
21.24	-0.006267
21.27	-0.006252
21.31	-0.005904
21.34	-0.005658
21.38	-0.005387
21.41	-0.005091
21.44	-0.004717
21.48	-0.004369
21.51	-0.004201
21.54	-0.003904
21.58	-0.003582
21.61	-0.003464
21.64	-0.003116
21.67	-0.003127
21.71	-0.002728
21.74	-0.002738
21.77	-0.002544
21.81	-0.002349
21.84	-0.00236
21.88	-0.00237
21.91	-0.002201
21.94	-0.001981
21.98	-0.001992
22.01	-0.002002
22.04	-0.002012
22.08	-0.002023
22.11	-0.002033
22.14	-0.002043
22.17	-0.002054
22.21	-0.002064
22.24	-0.002075
22.27	-0.002085
22.31	-0.002095
22.34	-0.002106
22.38	-0.002116
22.41	-0.002126
22.44	-0.002137
22.48	-0.002147
22.51	-0.002157
22.54	-0.002142
22.58	-0.001999
22.61	-0.002009
22.64	-0.001866
22.67	-0.001877
22.71	-0.001836
22.74	-0.001846
22.77	-0.001831
22.81	-0.001841
22.84	-0.001852
22.88	-0.001862
22.91	-0.001872
22.94	-0.001883
22.98	-0.001893
23.01	-0.001903
23.04	-0.001914
23.08	-0.001924
23.11	-0.001934
23.14	-0.001945
23.17	-0.001955
23.21	-0.001966
23.24	-0.001976
23.27	-0.001986
23.31	-0.001997
23.34	-0.002007
23.38	-0.002017
23.41	-0.001951
23.44	-0.001833
23.48	-0.001767
23.51	-0.001701
23.54	-0.00166
23.58	-0.00167
23.61	-0.00168
23.64	-0.001691
23.67	-0.001701
23.71	-0.001712
23.74	-0.001722
23.77	-0.001732
23.81	-0.001743
23.84	-0.001753
23.88	-0.001763
23.91	-0.001774
23.94	-0.00181
23.98	-0.001846
24.01	-0.001907
24.04	-0.001994
24.08	-0.002158
24.11	-0.00222
24.14	-0.002256
24.17	-0.002266
24.21	-0.002276
24.24	-0.002287
24.27	-0.002297
24.31	-0.002307
24.34	-0.002318
24.38	-0.002251
24.41	-0.002287
24.44	-0.002349
24.48	-0.002206
24.51	-0.002114
24.54	-0.002098
24.58	-0.002211
24.61	-0.002017
24.64	-0.002027
24.67	-0.002038
24.71	-0.002022
24.74	-0.002033
24.77	-0.002043
24.81	-0.002053
24.84	-0.002064
24.88	-0.002074
24.91	-0.002084
24.94	-0.002095
24.98	-0.002105
25.01	-0.002116
25.04	-0.002126
25.08	-0.002136
25.11	-0.002147
25.14	-0.002157
25.17	-0.002167
25.21	-0.002178
25.24	-0.002188
25.27	-0.002198
25.31	-0.002209
25.34	-0.002219
25.38	-0.002229
25.41	-0.00224
25.44	-0.00225
25.48	-0.002261
25.51	-0.002271
25.54	-0.002281
25.58	-0.002292
25.61	-0.002302
25.64	-0.002312
25.67	-0.002323
25.71	-0.002333
25.74	-0.002343
25.77	-0.002354
25.81	-0.002364
25.84	-0.002375
25.88	-0.002385
25.91	-0.002395
25.94	-0.002406
25.98	-0.002416
26.01	-0.002426
26.04	-0.002437
26.08	-0.002447
26.11	-0.002457
26.14	-0.002468
26.17	-0.002478
26.21	-0.002488
26.24	-0.002499
26.27	-0.002509
26.31	-0.002494
26.34	-0.00253
26.38	-0.002515
26.41	-0.002525
26.44	-0.002535
26.48	-0.00252
26.51	-0.002479
26.54	-0.002464
26.58	-0.002398
26.61	-0.00251
26.64	-0.002342
26.67	-0.00248
26.71	-0.002337
26.74	-0.002296
26.77	-0.002255
26.81	-0.002291
26.84	-0.002327
26.88	-0.002286
26.91	-0.002297
26.94	-0.002307
26.98	-0.002317
27.01	-0.002328
27.04	-0.002338
27.08	-0.002348
27.11	-0.002359
27.14	-0.002369
27.17	-0.002379
27.21	-0.00239
27.24	-0.0024
27.27	-0.002411
27.31	-0.002421
27.34	-0.002431
27.38	-0.002442
27.41	-0.002452
27.44	-0.002462
27.48	-0.002473
27.51	-0.002483
27.54	-0.002493
27.58	-0.002504
27.61	-0.002514
27.64	-0.002524
27.67	-0.002535
27.71	-0.002545
27.74	-0.002556
27.77	-0.002566
27.81	-0.002576
27.84	-0.002587
27.88	-0.002597
27.91	-0.002607
27.94	-0.002618
27.98	-0.002628
28.01	-0.002638
28.04	-0.002649
28.08	-0.002659
28.11	-0.00267
28.14	-0.00268
28.17	-0.00269
28.21	-0.002701
28.24	-0.002711
28.27	-0.002721
28.31	-0.002732
28.34	-0.002742
28.38	-0.002752
28.41	-0.002763
28.44	-0.002773
28.48	-0.002783
28.51	-0.002794
28.54	-0.002804
28.58	-0.002815
28.61	-0.002825
28.64	-0.002835
28.67	-0.002846
28.71	-0.002856
28.74	-0.002866
28.77	-0.002877
28.81	-0.002887
28.84	-0.002897
28.88	-0.002831
28.91	-0.002765
28.94	-0.002852
28.98	-0.002836

## Sheet: ED_Fig. 1c
Time (min)	UV signal	Time (min)	MM
4.008	0.0004267	13.92	112700
4.042	0.0004358	13.93	114900
4.075	0.0004224	13.95	117000
4.108	0.0004352	13.97	118700
4.142	0.0004163	13.98	121200
4.175	0.0004123	14	122800
4.208	0.0004064	14.02	124900
4.242	0.0004005	14.03	126600
4.275	0.0003946	14.05	128700
4.308	0.0003813	14.07	128700
4.342	0.0003568	14.08	129400
4.375	0.0003416	14.1	131000
4.408	0.0003152	14.12	131600
4.442	0.0002982	14.13	132100
4.475	0.0002979	14.15	133100
4.508	0.0002753	14.17	133100
4.542	0.000247	14.18	133600
4.575	0.0002523	14.2	135000
4.608	0.0002353	14.22	133500
4.642	0.0002163	14.23	134100
4.675	0.0002217	14.25	134300
4.708	0.000199	14.27	134600
4.742	0.0001987	14.28	134400
4.775	0.0001929	14.3	134100
4.808	0.0001926	14.32	133700
4.842	0.0001904	14.33	134100
4.875	0.0001808	14.35	133500
4.908	0.0001638	14.37	133400
4.942	0.0001374	14.38	132800
4.975	0.0001147	14.4	132200
5.008	0.0001163	14.42	131600
5.042	0.0001142	14.43	131700
5.075	0.0001102	14.45	131200
5.108	0.0001118	14.47	130800
5.142	7.979e-05	14.48	130600
5.175	0.0001	14.5	130800
5.208	8.108e-05	14.52	129500
5.242	7.148e-05	14.53	129100
5.275	4.697e-05	14.55	129200
5.308	3.178e-05	14.57	129500
5.342	3.523e-05	14.58	128300
5.375	1.817e-05	14.6	127500
5.408	1.416e-05	14.62	127300
5.442	6.423e-06	14.63	126700
5.475	-1.809e-05	14.65	126400
5.508	-3.328e-05	14.67	125700
5.542	-3.915e-05	14.68	125900
5.575	-4.689e-05	14.7	125600
5.608	-6.208e-05	14.72	125000
5.642	-6.795e-05	14.73	123800
5.675	-5.892e-05	14.75	123100
5.708	-4.802e-05	14.77	122500
5.742	-6.135e-05	14.78	122700
5.775	-7.468e-05	14.8	122200
5.808	-9.919e-05	14.82	121400
5.842	-0.0001051	14.83	121100
5.875	-9.603e-05	14.85	120600
5.908	-9.259e-05	14.87	122500
5.942	-0.0001115	14.88	119700
5.975	-0.0001137	14.9	118400
6.008	-0.0001121	14.92	119400
6.042	-0.0001366	14.93	117600
6.075	-0.000148	14.95	116800
6.108	-0.0001502	14.97	116700
6.142	-0.0001188	14.98	116200
6.175	-0.0001247	15	116100
6.208	-0.0001361	15.02	114100
6.242	-0.0001141	15.03	113900
6.275	-0.0001274
6.308	-0.0001258
6.342	-0.0001391
6.375	-0.0001543
6.408	-0.0001472
6.442	-0.0001493
6.475	-0.0001589
6.508	-0.0001648
6.542	-0.0001557
6.575	-0.0001821
6.608	-0.0001861
6.642	-0.0002106
6.675	-0.000196
6.708	-0.0001944
6.742	-0.0002376
6.775	-0.0002397
6.808	-0.0002493
6.842	-0.0002552
6.875	-0.0002741
6.908	-0.0002856
6.942	-0.0003101
6.975	-0.000316
7.008	-0.0003312
7.042	-0.0003519
7.075	-0.0003448
7.108	-0.0003655
7.142	-0.0003882
7.175	-0.0004034
7.208	-0.0003962
7.242	-0.0004133
7.275	-0.0004173
7.308	-0.0003989
7.342	-0.0004123
7.375	-0.0003976
7.408	-0.0004035
7.442	-0.0004094
7.475	-0.0004115
7.508	-0.0004267
7.542	-0.0004289
7.575	-0.0004273
7.608	-0.0004164
7.642	-0.0003999
7.675	-0.0004132
7.708	-0.0004303
7.742	-0.0004175
7.775	-0.0004215
7.808	-0.0004423
7.842	-0.0004314
7.875	-0.0004485
7.908	-0.0004469
7.942	-0.000464
7.975	-0.0004773
8.008	-0.000485
8.042	-0.0004816
8.075	-0.0004632
8.108	-0.000471
8.142	-0.0004731
8.175	-0.0004902
8.208	-0.0004904
8.242	-0.0005094
8.275	-0.0005264
8.308	-0.0005379
8.342	-0.0005344
8.375	-0.0005347
8.408	-0.0005201
8.442	-0.0005036
8.475	-0.0005039
8.508	-0.0005135
8.542	-0.0005324
8.575	-0.0005569
8.608	-0.0005479
8.642	-0.0005575
8.675	-0.0005559
8.708	-0.0005469
8.742	-0.0005397
8.775	-0.000553
8.808	-0.0005775
8.842	-0.0005778
8.875	-0.000593
8.908	-0.000597
8.942	-0.0005917
8.975	-0.0006069
9.008	-0.0006333
9.042	-0.0006429
9.075	-0.0006525
9.108	-0.0006714
9.142	-0.000681
9.175	-0.0006962
9.208	-0.0006983
9.242	-0.0006949
9.275	-0.0007175
9.308	-0.0007234
9.342	-0.0007368
9.375	-0.0007538
9.408	-0.0007504
9.442	-0.0007637
9.475	-0.000764
9.508	-0.0007717
9.542	-0.0007944
9.575	-0.0008058
9.608	-0.000808
9.642	-0.0008045
9.675	-0.000816
9.708	-0.0008051
9.742	-0.0008017
9.775	-0.0007982
9.808	-0.0008059
9.842	-0.0007857
9.875	-0.0007991
9.908	-0.0007807
9.942	-0.0007866
9.975	-0.000798
10.01	-0.000789
10.04	-0.0007912
10.07	-0.0007504
10.11	-0.0003743
10.14	-0.0004007
10.18	-0.0004811
10.21	-0.0005578
10.24	-0.0006177
10.27	-0.000618
10.31	-0.0007823
10.34	-0.001506
10.38	-0.00279
10.41	-0.003705
10.44	-0.00362
10.48	-0.002893
10.51	-0.002148
10.54	-0.001636
10.57	-0.001312
10.61	-0.001133
10.64	-0.00104
10.68	-0.0009661
10.71	-0.0009385
10.74	-0.0009276
10.77	-0.0009073
10.81	-0.000902
10.84	-0.0008856
10.88	-0.0008616
10.91	-0.0008694
10.94	-0.0008585
10.98	-0.0008681
11.01	-0.0008739
11.04	-0.0008519
11.07	-0.0008465
11.11	-0.0008338
11.14	-0.0007726
11.18	-0.0005977
11.21	-0.0001862
11.24	0.000695
11.27	0.002264
11.31	0.004874
11.34	0.008558
11.38	0.013
11.41	0.0174
11.44	0.02095
11.48	0.02313
11.51	0.02372
11.54	0.023
11.57	0.02136
11.61	0.01926
11.64	0.0171
11.68	0.01504
11.71	0.01319
11.74	0.0116
11.77	0.01028
11.81	0.009143
11.84	0.008181
11.88	0.007344
11.91	0.0066
11.94	0.005937
11.98	0.005366
12.01	0.004857
12.04	0.004404
12.07	0.004014
12.11	0.003677
12.14	0.003402
12.18	0.003208
12.21	0.003085
12.24	0.003016
12.27	0.003034
12.31	0.003108
12.34	0.003227
12.38	0.003423
12.41	0.003633
12.44	0.00394
12.48	0.004301
12.51	0.004717
12.54	0.005173
12.57	0.005681
12.61	0.006236
12.64	0.00684
12.68	0.007494
12.71	0.008229
12.74	0.008997
12.77	0.009897
12.81	0.01088
12.84	0.01197
12.88	0.01316
12.91	0.01448
12.94	0.01598
12.98	0.01772
13.01	0.01969
13.04	0.0221
13.07	0.02499
13.11	0.02847
13.14	0.03272
13.18	0.03792
13.21	0.04434
13.24	0.05232
13.27	0.06206
13.31	0.07411
13.34	0.0884
13.38	0.1051
13.41	0.125
13.44	0.1477
13.48	0.1729
13.51	0.2005
13.54	0.2307
13.57	0.2634
13.61	0.2981
13.64	0.3347
13.68	0.3727
13.71	0.4111
13.74	0.4499
13.77	0.4894
13.81	0.5297
13.84	0.5704
13.88	0.6107
13.91	0.6499
13.94	0.6884
13.98	0.725
14.01	0.7587
14.04	0.7895
14.07	0.8186
14.11	0.8457
14.14	0.8695
14.18	0.8903
14.21	0.9078
14.24	0.9223
14.27	0.9336
14.31	0.9417
14.34	0.9471
14.38	0.9497
14.41	0.9495
14.44	0.9467
14.48	0.9415
14.51	0.9339
14.54	0.9242
14.57	0.9125
14.61	0.8989
14.64	0.8837
14.68	0.867
14.71	0.849
14.74	0.8299
14.77	0.8099
14.81	0.7894
14.84	0.7685
14.88	0.7467
14.91	0.7247
14.94	0.7018
14.98	0.6784
15.01	0.6554
15.04	0.6327
15.07	0.61
15.11	0.5879
15.14	0.5661
15.18	0.5443
15.21	0.5227
15.24	0.5018
15.27	0.4815
15.31	0.4619
15.34	0.4433
15.38	0.4251
15.41	0.4071
15.44	0.3898
15.48	0.3727
15.51	0.3561
15.54	0.3403
15.57	0.3252
15.61	0.3106
15.64	0.2968
15.68	0.2834
15.71	0.2705
15.74	0.2583
15.77	0.2465
15.81	0.2354
15.84	0.2248
15.88	0.2146
15.91	0.2049
15.94	0.1955
15.98	0.1867
16.01	0.1783
16.04	0.1703
16.08	0.1627
16.11	0.1554
16.14	0.1485
16.17	0.142
16.21	0.1357
16.24	0.1298
16.27	0.1242
16.31	0.1189
16.34	0.1139
16.38	0.1096
16.41	0.1051
16.44	0.1007
16.48	0.09642
16.51	0.09239
16.54	0.08862
16.58	0.085
16.61	0.08152
16.64	0.07824
16.67	0.0751
16.71	0.07231
16.74	0.06957
16.77	0.06685
16.81	0.06428
16.84	0.06181
16.88	0.05948
16.91	0.05725
16.94	0.05514
16.98	0.05311
17.01	0.0512
17.04	0.0494
17.08	0.04766
17.11	0.046
17.14	0.04443
17.17	0.0429
17.21	0.04146
17.24	0.0401
17.27	0.03881
17.31	0.03755
17.34	0.03641
17.38	0.03527
17.41	0.03417
17.44	0.03314
17.48	0.03215
17.51	0.03119
17.54	0.0303
17.58	0.02942
17.61	0.02856
17.64	0.02754
17.67	0.02654
17.71	0.02584
17.74	0.02516
17.77	0.02448
17.81	0.0238
17.84	0.02315
17.88	0.02253
17.91	0.02195
17.94	0.0214
17.98	0.02084
18.01	0.02031
18.04	0.0198
18.08	0.01932
18.11	0.01884
18.14	0.01839
18.17	0.01795
18.21	0.01752
18.24	0.01712
18.27	0.0167
18.31	0.0163
18.34	0.01591
18.38	0.01554
18.41	0.01517
18.44	0.01482
18.48	0.01448
18.51	0.01415
18.54	0.01384
18.58	0.01352
18.61	0.01321
18.64	0.01291
18.67	0.01261
18.71	0.01233
18.74	0.01207
18.77	0.01179
18.81	0.01149
18.84	0.01124
18.88	0.01099
18.91	0.01073
18.94	0.01049
18.98	0.01025
19.01	0.01002
19.04	0.009793
19.08	0.009592
19.11	0.009381
19.14	0.009151
19.17	0.008968
19.21	0.008776
19.24	0.008588
19.27	0.00841
19.31	0.008242
19.34	0.008074
19.38	0.007929
19.41	0.007787
19.44	0.00768
19.48	0.007577
19.51	0.007518
19.54	0.00751
19.58	0.007534
19.61	0.007649
19.64	0.007841
19.67	0.008183
19.71	0.008701
19.74	0.009437
19.77	0.01044
19.81	0.01179
19.84	0.01362
19.88	0.01602
19.91	0.01916
19.94	0.02317
19.98	0.0283
20.01	0.03479
20.04	0.04317
20.08	0.05322
20.11	0.06548
20.14	0.08045
20.17	0.09834
20.21	0.12
20.24	0.1453
20.27	0.1759
20.31	0.2121
20.34	0.2545
20.38	0.3039
20.41	0.3613
20.44	0.428
20.48	0.504
20.51	0.5922
20.54	0.6942
20.58	0.8111
20.61	0.9455
20.64	1.073
20.67	1.088
20.71	1.088
20.74	1.089
20.77	1.089
20.81	1.089
20.84	1.089
20.88	1.089
20.91	1.09
20.94	1.09
20.98	1.09
21.01	1.09
21.04	1.09
21.08	1.09
21.11	1.091
21.14	1.091
21.17	1.091
21.21	1.091
21.24	1.091
21.27	1.091
21.31	1.092
21.34	1.092
21.38	1.092
21.41	1.092
21.44	1.092
21.48	1.092
21.51	1.093
21.54	1.093
21.58	1.093
21.61	1.093
21.64	1.093
21.67	1.094
21.71	1.094
21.74	1.094
21.77	1.094
21.81	1.094
21.84	1.094
21.88	1.095
21.91	1.095
21.94	1.095
21.98	1.095
22.01	1.095
22.04	1.095
22.08	1.096
22.11	1.096
22.14	1.053
22.17	0.9602
22.21	0.8757
22.24	0.7998
22.27	0.7304
22.31	0.6672
22.34	0.61
22.38	0.5582
22.41	0.5112
22.44	0.4692
22.48	0.431
22.51	0.3958
22.54	0.3638
22.58	0.3349
22.61	0.3087
22.64	0.285
22.67	0.2635
22.71	0.244
22.74	0.2261
22.77	0.2099
22.81	0.1952
22.84	0.1816
22.88	0.1693
22.91	0.1581
22.94	0.148
22.98	0.1391
23.01	0.1304
23.04	0.1224
23.08	0.115
23.11	0.1083
23.14	0.1022
23.17	0.09635
23.21	0.09093
23.24	0.08593
23.27	0.08129
23.31	0.07698
23.34	0.07296
23.38	0.06921
23.41	0.06573
23.44	0.06249
23.48	0.05931
23.51	0.05616
23.54	0.05353
23.58	0.05105
23.61	0.04873
23.64	0.04656
23.67	0.04451
23.71	0.04261
23.74	0.04083
23.77	0.03915
23.81	0.03759
23.84	0.0361
23.88	0.0347
23.91	0.03339
23.94	0.03215
23.98	0.03098
24.01	0.02988
24.04	0.02882
24.08	0.02782
24.11	0.02688
24.14	0.02597
24.17	0.02512
24.21	0.0243
24.24	0.02352
24.27	0.02277
24.31	0.02207
24.34	0.02138
24.38	0.02074
24.41	0.02011
24.44	0.01951
24.48	0.01893
24.51	0.01839
24.54	0.01783
24.58	0.0173
24.61	0.01681
24.64	0.01631
24.67	0.01582
24.71	0.01536
24.74	0.01492
24.77	0.01446
24.81	0.01403
24.84	0.01361
24.88	0.01319
24.91	0.0128
24.94	0.01244
24.98	0.01205
25.01	0.01167
25.04	0.01132
25.08	0.01098
25.11	0.01063
25.14	0.01029
25.17	0.009966
25.21	0.009621
25.24	0.009325
25.27	0.009023
25.31	0.008733
25.34	0.008444
25.38	0.008157
25.41	0.007872
25.44	0.007612
25.48	0.007366
25.51	0.007109
25.54	0.006868
25.58	0.006639
25.61	0.006413
25.64	0.006176
25.67	0.005959
25.71	0.005739
25.74	0.00556
25.77	0.005347
25.81	0.005159
25.84	0.004981
25.88	0.004806
25.91	0.004636
25.94	0.004474
25.98	0.004298
26.01	0.004143
26.04	0.004003
26.08	0.003858
26.11	0.00371
26.14	0.003563
26.17	0.003395
26.21	0.003264
26.24	0.003133
26.27	0.002986
26.31	0.002859
26.34	0.002743
26.38	0.002622
26.41	0.0025
26.44	0.002392
26.48	0.00227
26.51	0.002153
26.54	0.002046
26.58	0.001936
26.61	0.001841
26.64	0.00173
26.67	0.001629
26.71	0.001543
26.74	0.001437
26.77	0.001338
26.81	0.001254
26.84	0.001151
26.88	0.001069
26.91	0.001013
26.94	0.0009303
26.98	0.0008555
27.01	0.0007993
27.04	0.0007319
27.08	0.0006757
27.11	0.0006214
27.14	0.0005708
27.17	0.0005016
27.21	0.0004361
27.24	0.0003687
27.27	0.0003181
27.31	0.0002582
27.34	0.0002057
27.38	0.0001719
27.41	0.0001269
27.44	9.307e-05
27.48	3.315e-05
27.51	4.914e-06
27.54	-3.264e-05
27.58	-9.255e-05
27.61	-0.000132
27.64	-0.0001621
27.67	-0.0002108
27.71	-0.0002409
27.74	-0.0002785
27.77	-0.0003067
27.81	-0.0003517
27.84	-0.0003706
27.88	-0.0004138
27.91	-0.0004383
27.94	-0.0004516
27.98	-0.0004836
28.01	-0.0005043
28.04	-0.0005177
28.08	-0.0005235
28.11	-0.0005536
28.14	-0.0005744
28.17	-0.0005859
28.21	-0.0006141
28.24	-0.0006244
28.27	-0.0006244
28.31	-0.0006244
28.34	-0.0006244
28.38	-0.0006244
28.41	-0.0006244
28.44	-0.0006244
28.48	-0.0006244
28.51	-0.0006244
28.54	-0.0006244
28.58	-0.0006244
28.61	-0.0006244
28.64	-0.0006244
28.67	-0.0006244
28.71	-0.0006244
28.74	-0.0006244
28.77	-0.0006244
28.81	-0.0006244
28.84	-0.0006244
28.88	-0.0006244
28.91	-0.0006244
28.94	-0.0006244
28.98	-0.0006244
