# Supplementary material for: Scaffolding protein CcmM directs multiprotein phase separation in β-carboxysome biogenesis
Source: Nat Struct Mol Biol. 2021 Nov 10;28(11):909–22. doi: 10.1038/s41594-021-00676-5 (PMC8580825; doi:10.1038/s41594-021-00676-5)
Supplement: Source Data Extended Data Fig. 2 — Raw values for graphs shown in Extended Data Fig. 2a,b,e. [file 41594_2021_676_MOESM17_ESM.xls]

## Sheet: ED_Fig. 2a
reducing	oxidizing
0.846	1.147
2.024	2.045
1.982	0.74
1.334	1.11
0.145	0.968
1.683	0.229
2.505	0.29
1.892	0.513
1.603	0.974
3.046	0.325
1.396	0.782
0.229	0.513
0.553	0.74
1.603	0.883
0.145	0.918
1.17	0.325
1.057	0.598
1.971	0.29
1.971	1.253
1.253	2.078
0.974	1.24
0.598	0.918
0.877	1.057
0.782	0.459
2.024	0.435
0.581	0.145
1.459	0.883
1.515	0.827
0.968	0.74
0.37	0.553
1.48	0.553
2.113	1.071
1.48	0.649
1.286	0.688
1.974	1.429
1.426	1.17
1.11	1.936
0.598	1.338
1.539	0.782
0.74	1.24
1.026	0.581
0.74	1.253
0.827	0.883
1.11	0.435
1.819	0.657
0.435	1.286
2.203	0.598
1.377	1.197
1.909	0.435
1.567	0.883
1.248	0.513
0.968	0.553
2.065	0.74
2.116	1.026
0.883	1.708
0.877	2.024
1.17	0.459
2.939	1.197
0.325	1.396
1.11	1.827
1.526	1.396
0.883	0.968
0.581	0.827
1.11	2.116
0.846	0.37
0.883	0.229
1.396	1.105
2.065	0.598
1.792	1.338
0.968	0.877
1.298	0.459
0.598	1.17
1.683	0.946
2.448	0.883
0.974	0.29
1.24	0.657
0.553	0.459
0.37	0.968
1.567	1.026
0.827	1.11
1.459	2.694
1.17	0.435
1.314	1.469
1.011	0.581
0.918	0.74
1.026	1.426
1.24	0.513
0.827	0.513
1.236	1.057
2.024	1.105
0.974	1.147
1.338	1.974
0.29	0.918
0.657	1.026
1.792	0.802
1.426	0.782
1.17	1.298
2.369	0.598
1.334	1.396
0.802	0.37
0.968	1.201
1.606	1.338
1.429	0.29
0.883	1.057
1.539	0.37
1.369	0.657
1.057	2.116
2.34	0.435
1.754	1.24
1.071	0.37
0.688	0.29
1.334	1.197
1.201	1.334
0.435	1.147
1.197	0.688
2.158	0.145
1.515	1.429
1.593	1.091
0.513	0.598
1.147	1.699
0.553	0.29
2.26	0.918
1.269	1.494
0.918	0.968
1.197	0.513
0.827	2.215
1.683	0.37
0.513	1.593
0.688	1.338
1.286	1.623
1.961	1.48
0.968	0.145
0.918	1.338
0.229	1.567
0.968	1.253
0.325	1.026
1.48	2.89
0.513	0.688
0.657	1.459
1.754	0.598
0.513	1.892
1.17	1.708
0.29	0.883
1.708	0.145
0.598	0.657
1.816	0.37
2.045	0.37
1.603	0.74
0.688	0.688
1.071	1.236
0.968	3.305
1.429	0.325
1.057	0.29
0.688	2.629
1.338	0.513
0.688	0.553
0.968	0.459
0.435	1.105
0.229	0.649
0.435	1.011
1.381	0.883
0.459	0.827
0.827	0.929
0.553	0.968
0.229	0.37
0.883	1.286
1.147	1.623
1.17	2.792
1.105	0.649
0.782	0.782
0.29	0.37
1.515	0.37
1.338	0.459
0.435	0.513
1.201	0.29
0.37	1.85
0.598	0.688
1.286	1.947
0.726	0.657
1.819	0.37
1.971	0.827
1.314	0.782
0.513	1.892
1.11	0.877
0.883	1.026
1.699	1.459
0.459	1.623
1.026	1.057
0.229	0.229
1.971	0.968
1.197	1.197
0.968	0.37
1.693	0.598
0.459	1.48
1.047	1.269
1.971	0.513
1.396	0.657
2.136	1.57
0.883	1.377
1.091	0.968
0.29	0.747
1.819	0.827
1.17	0.688
1.396	1.071
0.74	0.782
1.526	0.145
1.286	0.37
1.539	0.37
1.683	1.11
1.17	2.983
0.435	0.74
1.567	0.974
0.553	0.782
0.974	0.513
1.515	0.918
0.598	1.011
2.251	1.269
0.74	0.918
2.733	1.795
1.011	1.381
1.567	0.423
2.182	0.827
0.553	0.918
0.145	1.011
0.37	1.819
0.513	1.026
1.819	3.087
1.377	1.11
0.688	1.057
3.018	0.229
0.37	1.201
0.37	0.581
0.827	2.279
0.37	0.29
1.201	0.883
1.623	0.598
0.325	0.877
	1.567
	1.026
	0.883
	0.802
	0.513
	1.298
	0.74
	0.229
	0.598
	2.863
	0.229
	1.17
	0.782
	0.918
	1.11
	0.598
	1.105
	1.201
	1.655
	0.459
	1.147
	1.17
	0.802
	1.993
	0.846
	2.024
	1.936
	0.598
	0.74
	1.24
	1.539
	0.37
	0.435
	0.802
	0.74
	0.513
	0.29
	0.459
	0.827
	0.37
	0.325
	1.836
	0.581
	0.74
	1.338
	1.057
	0.968
	0.37
	0.871
	0.435
	0.74
	0.918
	1.451
	1.884
	1.091
	0.782
	1.253
	2.875
	0.877
	1.016
	0.459
	0.624
	0.688
	0.968
	1.623
	1.091
	1.563
	0.968
	0.229
	0.918
	0.581
	0.598
	0.37
	0.29
	0.968
	0.145
	1.11
	0.968
	0.918
	1.201
	1.105
	0.459
	1.593
	0.688
	0.513
	0.435
	0.883
	0.37
	0.657
	0.229
	0.37
	1.314
	0.657
	1.526
	0.553
	1.197
	2.136
	1.201
	0.513
	1.24
	0.688
	1.766
	0.435
	0.229
	0.459
	0.29
	1.057
	1.11
	1.338
	0.553
	0.29
	1.917
	0.827
	0.782
	0.145
	0.802
	0.918
	0.782
	1.603
	1.334
	0.827
	0.325
	0.435
	0.553
	0.918
	0.435

## Sheet: ED_Fig. 2b
Time (min)	M58+CcaA_1	M58+CcaA_2	M58+CcaA_3	M58+CcaA_4	M58+CcaA_5	M58+CcaA_6	M58+CcaA_7	M58+CcaA_8	M58+CcaA_9	M58+CcaA_10	M58+CcaA_11	M58+CcaA_12	M58+CcaA_13	M58+CcaA_14	M58+CcaA_15	M58+CcaA_16	M58+CcaA_17	M58+CcaA_18	M58+CcaA_19	M58+CcaA_20	Normalized recovery	Error		Time (min)	M58+CcaA_1	M58+CcaA_2	M58+CcaA_3	M58+CcaA_4	M58+CcaA_5	M58+CcaA_6	M58+CcaA_7	M58+CcaA_8	M58+CcaA_9	M58+CcaA_10	M58+CcaA_11	M58+CcaA_12	M58+CcaA_13	M58+CcaA_14	M58+CcaA_15	M58+CcaA_16	M58+CcaA_17	M58+CcaA_18	M58+CcaA_19	M58+CcaA_20	Normalized recovery	Error
-0.416667	1.02819	1.03092	1.03987	1.01468	1.04651	1.06334	1.02756	1.01945	1.01907	1.03645	1.05667	1.04481	1.02819	1.02652	1.03647	1.02796	1.00185	1.02557	1.06179	1.0365	1.03362	0.01555		-0.416667	1.01218	1.00973	0.96831	0.99123	1.01857	0.99808	1.02431	1.01022	1.01757	1.00128	1.00368	1.0222	1.01218	1.00132	1.03737	1.02018	1.06081	1.01928	1.06637	1.03977	1.01673	0.02247
-0.333333	1.01792	1.01658	1.00293	0.97623	0.99369	0.95974	1.03594	0.99111	1.00755	1.004	0.96472	1.0187	1.01792	0.98434	0.98806	0.98587	0.99301	1.00453	0.99914	1.06418	1.00131	0.02399		-0.333333	0.99331	1.01168	1.02868	1.0019	1.0027	1.00945	0.9888	1.00559	0.9927	1.02367	0.97364	0.98748	0.99331	1.01447	0.98084	0.99286	0.99812	1.00338	0.99892	0.99317	0.99973	0.01349
-0.25	1.0107	1.01193	1.01791	0.99008	0.96201	1.01265	1.02342	1.01876	1.02739	1.01006	0.99892	0.99091	1.0107	1.02626	1.02342	0.99302	0.99339	1.0045	0.95933	0.96594	1.00257	0.02085		-0.25	1.04254	1.00025	0.99001	0.95418	1.00491	0.99265	1.01141	0.99546	0.97285	0.97426	0.98434	1.03173	1.04254	1.01805	1.01039	1.02962	0.98115	1.01185	0.96852	1.00332	1.001	0.02459
-0.166667	0.94322	0.97648	0.94777	1.0214	0.9608	0.99747	0.94186	0.93708	0.97477	0.99188	0.99202	1.00986	0.94322	0.98675	0.9568	0.99268	0.99282	1.00609	1.01333	0.97155	0.97789	0.02649		-0.166667	0.99626	0.98567	1.01918	1.02732	0.99528	1.00405	1.00029	0.98364	1.01694	1.00152	0.98983	1.00591	0.99626	0.97573	1.02292	0.98798	0.93521	1.00813	0.96	0.96548	0.99388	0.02253
-0.0833333	0.99996	0.9641	0.99151	0.99761	1.03699	0.96679	0.97122	1.0336	0.97122	0.95761	0.98767	0.93572	0.99996	0.97614	0.99526	1.00047	1.01892	0.95931	0.96642	0.96184	0.98462	0.02632		-0.0833333	0.95571	0.99267	0.99381	1.02537	0.97853	0.99577	0.97518	1.0051	0.99994	0.99927	1.04851	0.95268	0.95571	0.99044	0.94848	0.96936	1.02471	0.95737	1.00619	0.99826	0.98865	0.0271
0	0.35552	0.30852	0.37957	0.29454	0.35291	0.36373	0.32642	0.32285	0.31018	0.31306	0.34295	0.31969	0.35552	0.28144	0.38274	0.40424	0.36541	0.32977	0.32133	0.31162	0.3371	0.03201		0	0.24059	0.28604	0.27286	0.33316	0.28435	0.31301	0.30868	0.27987	0.30963	0.28905	0.26303	0.28095	0.24059	0.27687	0.28001	0.27669	0.22667	0.25001	0.28514	0.21513	0.27562	0.02975
0.0833333	0.3246	0.34709	0.37218	0.29226	0.30753	0.39893	0.3178	0.3115	0.30843	0.30874	0.35054	0.32892	0.3246	0.31579	0.38067	0.39371	0.41784	0.31111	0.30369	0.28068	0.33483	0.03853		0.0833333	0.23711	0.28299	0.2836	0.31052	0.26541	0.31069	0.31568	0.26584	0.30989	0.28978	0.25702	0.30728	0.23711	0.28614	0.24955	0.25782	0.2225	0.23304	0.20224	0.21702	0.26706	0.03491
0.166667	0.35626	0.35539	0.37203	0.32578	0.34827	0.43425	0.35684	0.35173	0.31892	0.31619	0.38418	0.33649	0.35626	0.31305	0.42132	0.4043	0.37697	0.32184	0.30051	0.30616	0.35284	0.03764		0.166667	0.25063	0.2708	0.26636	0.32524	0.26826	0.31495	0.30896	0.26107	0.29351	0.2735	0.2605	0.28562	0.25063	0.26992	0.26693	0.26889	0.2076	0.2596	0.21707	0.20823	0.26641	0.03138
0.25	0.33306	0.3423	0.39385	0.31187	0.33712	0.40319	0.32776	0.331	0.32928	0.31057	0.35793	0.3478	0.33306	0.30174	0.39421	0.40429	0.40804	0.30738	0.30756	0.3205	0.34513	0.03593		0.25	0.26501	0.27724	0.2837	0.32121	0.28519	0.2977	0.2963	0.28063	0.29353	0.28325	0.25774	0.29471	0.26501	0.26779	0.2466	0.26491	0.18806	0.25128	0.23948	0.2175	0.26884	0.03036
0.333333	0.36231	0.36268	0.37854	0.33751	0.36121	0.40209	0.3346	0.31402	0.30811	0.32966	0.36367	0.35998	0.36231	0.2851	0.38209	0.38231	0.41433	0.33939	0.32759	0.31287	0.35102	0.03297		0.333333	0.24613	0.28207	0.25898	0.32241	0.25135	0.29519	0.31186	0.27259	0.28146	0.28303	0.25074	0.30191	0.24613	0.2699	0.24079	0.2686	0.19013	0.24923	0.21162	0.22135	0.26277	0.03323
0.416667	0.35115	0.36476	0.39464	0.32995	0.36768	0.41566	0.36054	0.35254	0.31448	0.31967	0.35354	0.3543	0.35115	0.30927	0.41711	0.4356	0.41849	0.31668	0.31837	0.33532	0.35904	0.03869		0.416667	0.22141	0.27036	0.27135	0.3088	0.2787	0.31554	0.30736	0.28987	0.33478	0.2708	0.26484	0.31091	0.22141	0.28867	0.25933	0.27959	0.21513	0.24096	0.23182	0.21365	0.26976	0.03635
0.5	0.33214	0.34801	0.40989	0.35249	0.39004	0.43331	0.35541	0.35884	0.30597	0.30769	0.35239	0.36172	0.33214	0.31145	0.42509	0.39045	0.39027	0.34077	0.38249	0.33694	0.36087	0.03705		0.5	0.24403	0.28108	0.24407	0.30137	0.25091	0.30322	0.29178	0.25662	0.29915	0.2796	0.27655	0.32016	0.24403	0.2539	0.25305	0.27685	0.20821	0.24822	0.22351	0.22359	0.26399	0.03011
0.583333	0.33524	0.36295	0.40124	0.34979	0.37732	0.41867	0.37705	0.37512	0.32132	0.32851	0.38161	0.37394	0.33524	0.31408	0.40811	0.39718	0.40146	0.29112	0.32358	0.31424	0.35939	0.03709		0.583333	0.26333	0.27215	0.29252	0.34961	0.26795	0.31851	0.33671	0.28514	0.29871	0.28069	0.29358	0.29931	0.26333	0.29863	0.26276	0.28318	0.2049	0.24694	0.25079	0.24411	0.28064	0.03318
0.666667	0.33867	0.37066	0.37784	0.32937	0.36743	0.42363	0.36081	0.33175	0.30483	0.32426	0.34226	0.34932	0.33867	0.32179	0.40846	0.38417	0.4026	0.32044	0.34054	0.32248	0.353	0.03286		0.666667	0.24816	0.28275	0.28136	0.32884	0.28112	0.33556	0.33008	0.29093	0.30668	0.27268	0.29354	0.30338	0.24816	0.30794	0.24932	0.27403	0.21995	0.29195	0.23355	0.24526	0.28126	0.03283
0.75	0.3411	0.36204	0.40745	0.33866	0.38067	0.41274	0.38473	0.30475	0.34009	0.31413	0.34848	0.33589	0.3411	0.33532	0.41047	0.38905	0.43421	0.33782	0.34272	0.33382	0.35976	0.03591		0.75	0.29118	0.34227	0.30662	0.37613	0.29959	0.34273	0.33087	0.29911	0.29698	0.2911	0.30857	0.32195	0.29118	0.29104	0.23704	0.29869	0.25793	0.30155	0.25604	0.26181	0.30012	0.03278
0.833333	0.37597	0.38057	0.39918	0.34782	0.37358	0.42689	0.37354	0.35271	0.35587	0.31395	0.36943	0.35647	0.37597	0.31098	0.41392	0.40606	0.38718	0.33223	0.32658	0.34736	0.36631	0.03177		0.833333	0.25947	0.28193	0.28938	0.33295	0.28022	0.34118	0.32238	0.27638	0.29733	0.26961	0.25587	0.28872	0.25947	0.29377	0.2461	0.30014	0.21969	0.26899	0.25518	0.22143	0.27801	0.0323
0.916667	0.36338	0.35763	0.3732	0.33701	0.33874	0.38861	0.37364	0.3174	0.35821	0.32477	0.35401	0.36672	0.36338	0.30023	0.41189	0.39097	0.39775	0.33528	0.33776	0.29509	0.35428	0.03132		0.916667	0.23364	0.26457	0.28443	0.33369	0.26814	0.33742	0.34475	0.31002	0.3193	0.2853	0.27311	0.30618	0.23364	0.29377	0.25465	0.27076	0.21389	0.27265	0.24651	0.22772	0.27871	0.038
1	0.37697	0.39141	0.41142	0.3207	0.34506	0.40648	0.38193	0.31396	0.3661	0.35071	0.3602	0.37569	0.37697	0.3291	0.40047	0.39499	0.41436	0.35346	0.32773	0.3276	0.36627	0.03181		1	0.24659	0.2738	0.29084	0.32019	0.27654	0.3237	0.31375	0.28078	0.31641	0.28	0.28344	0.29115	0.24659	0.29048	0.25507	0.29551	0.23059	0.27047	0.28718	0.21975	0.27964	0.02875
1.08333	0.35574	0.35252	0.39502	0.31497	0.36578	0.40756	0.33801	0.34519	0.3661	0.33491	0.35368	0.3312	0.35574	0.34628	0.41417	0.38963	0.38763	0.35363	0.3246	0.32652	0.35794	0.02807		1.08333	0.24054	0.29112	0.30197	0.33543	0.28131	0.32535	0.32983	0.28461	0.32365	0.29619	0.26182	0.30066	0.24054	0.30374	0.26865	0.30004	0.22497	0.29331	0.25972	0.25082	0.28571	0.03178
1.16667	0.35205	0.35834	0.36545	0.36595	0.37435	0.37936	0.34864	0.33728	0.33681	0.33604	0.35717	0.34954	0.35205	0.31938	0.43244	0.38138	0.39943	0.33653	0.34687	0.32923	0.35791	0.0263		1.16667	0.25123	0.29479	0.30122	0.3473	0.28746	0.34254	0.31668	0.29788	0.31243	0.29746	0.27561	0.28249	0.25123	0.29346	0.26848	0.28634	0.22759	0.27249	0.20183	0.23317	0.28208	0.03645
1.25	0.35351	0.37214	0.41232	0.33107	0.36354	0.4024	0.36506	0.345	0.3308	0.33858	0.3676	0.38376	0.35351	0.34188	0.39539	0.39414	0.43041	0.33703	0.36532	0.33644	0.36599	0.02892		1.25	0.24079	0.29258	0.2904	0.33507	0.30483	0.3408	0.35076	0.27082	0.32919	0.29658	0.24839	0.30424	0.24079	0.29215	0.26623	0.31163	0.2183	0.25582	0.2521	0.22131	0.28314	0.03961
1.33333	0.34885	0.3844	0.39137	0.32408	0.36313	0.41859	0.33728	0.35096	0.3194	0.33769	0.344	0.35219	0.34885	0.34833	0.38639	0.38601	0.37504	0.32991	0.30459	0.30953	0.35303	0.02983		1.33333	0.26971	0.27716	0.29513	0.3631	0.25325	0.33582	0.31273	0.27866	0.30753	0.2742	0.31318	0.29449	0.26971	0.2887	0.24493	0.28915	0.23432	0.27525	0.24844	0.23127	0.28284	0.0333
1.41667	0.35806	0.34209	0.38505	0.31012	0.37151	0.38476	0.36431	0.33079	0.31027	0.32344	0.33534	0.3811	0.35806	0.30502	0.36569	0.38997	0.39017	0.29531	0.3729	0.32492	0.34995	0.03107		1.41667	0.24969	0.31481	0.2904	0.35179	0.27268	0.33552	0.31855	0.30024	0.31004	0.29822	0.2995	0.30461	0.24969	0.29316	0.29151	0.29451	0.2242	0.29222	0.2877	0.26103	0.292	0.02981
1.5	0.34412	0.36505	0.39363	0.34543	0.37098	0.40617	0.35783	0.34689	0.30331	0.36035	0.35974	0.35549	0.34412	0.3058	0.4105	0.37888	0.38243	0.3185	0.34096	0.3352	0.35627	0.02929		1.5	0.26045	0.30395	0.3058	0.33113	0.25966	0.31676	0.33098	0.27348	0.29156	0.26839	0.28894	0.30148	0.26045	0.28866	0.28436	0.30293	0.25604	0.26329	0.24291	0.21467	0.28229	0.02978
1.58333	0.35825	0.36746	0.38254	0.34855	0.33829	0.38835	0.3691	0.35353	0.32796	0.34035	0.32495	0.35026	0.35825	0.33403	0.42475	0.39937	0.40098	0.33255	0.35985	0.33817	0.35988	0.0273		1.58333	0.26314	0.28654	0.31361	0.329	0.28791	0.32209	0.36957	0.27783	0.31677	0.28421	0.30291	0.33042	0.26314	0.30507	0.25987	0.28913	0.23591	0.3246	0.27173	0.22353	0.29285	0.03513
1.66667	0.32984	0.36634	0.40989	0.31475	0.33834	0.40837	0.36378	0.33998	0.33803	0.31987	0.3576	0.36618	0.32984	0.34521	0.39856	0.39428	0.39883	0.33052	0.32436	0.31692	0.35457	0.03208		1.66667	0.25432	0.28591	0.28236	0.34443	0.26099	0.34677	0.31611	0.28462	0.2967	0.28227	0.27248	0.31448	0.25432	0.29048	0.23802	0.29406	0.23688	0.27559	0.25845	0.23848	0.28139	0.03186
1.75	0.32167	0.33786	0.38663	0.32109	0.36855	0.40847	0.38392	0.34249	0.32673	0.35673	0.34303	0.3418	0.32167	0.31893	0.39063	0.4021	0.3769	0.3145	0.31674	0.35925	0.35198	0.03081		1.75	0.2704	0.25735	0.29587	0.32284	0.28026	0.3142	0.30981	0.27916	0.31543	0.27447	0.26984	0.29114	0.2704	0.30243	0.25231	0.27275	0.2434	0.2681	0.24624	0.22308	0.27797	0.02661
1.83333	0.33648	0.35437	0.37114	0.32903	0.37537	0.41133	0.32762	0.33182	0.33281	0.33498	0.34554	0.32038	0.33648	0.32183	0.40461	0.38931	0.39239	0.32695	0.3198	0.3701	0.35162	0.02977		1.83333	0.23816	0.27912	0.30791	0.32063	0.2685	0.31791	0.29642	0.28597	0.32835	0.2985	0.26012	0.30627	0.23816	0.28461	0.24747	0.29633	0.221	0.25911	0.25635	0.21753	0.27642	0.03328
1.91667	0.35922	0.35458	0.40497	0.3069	0.36598	0.39418	0.34185	0.34636	0.32515	0.35955	0.35743	0.36333	0.35922	0.35053	0.40497	0.39742	0.40377	0.33843	0.32879	0.33601	0.35993	0.02835		1.91667	0.24383	0.28852	0.28865	0.32843	0.27205	0.34652	0.31654	0.27822	0.30689	0.28785	0.27273	0.31615	0.24383	0.27046	0.24562	0.30254	0.20776	0.24514	0.22242	0.21017	0.27472	0.03902
2	0.3481	0.35866	0.40431	0.34725	0.34625	0.40859	0.33233	0.34988	0.33159	0.31181	0.35236	0.36086	0.3481	0.29391	0.41392	0.37969	0.39194	0.31838	0.31403	0.34507	0.35285	0.03304		2	0.21534	0.29396	0.26874	0.32261	0.25071	0.32271	0.30577	0.25333	0.30264	0.30107	0.2537	0.32207	0.21534	0.28382	0.25293	0.27431	0.20342	0.25024	0.22837	0.23098	0.2676	0.03804
2.08333	0.3865	0.36838	0.39041	0.34191	0.34787	0.40153	0.34186	0.32765	0.33538	0.33499	0.33619	0.37247	0.3865	0.31775	0.40028	0.40303	0.4082	0.31614	0.33654	0.34822	0.36009	0.03088		2.08333	0.23443	0.30176	0.29322	0.33029	0.25198	0.32651	0.31343	0.28714	0.29663	0.3047	0.27703	0.29291	0.23443	0.3104	0.26104	0.2918	0.20134	0.25426	0.23595	0.2485	0.27739	0.03523
2.16667	0.38124	0.35851	0.37982	0.35137	0.3537	0.38858	0.34211	0.35774	0.33292	0.3109	0.33895	0.36443	0.38124	0.33417	0.40543	0.37582	0.37622	0.35912	0.32673	0.32207	0.35705	0.0249		2.16667	0.25797	0.2914	0.26991	0.33723	0.28124	0.33669	0.33006	0.25454	0.3016	0.29924	0.25968	0.30815	0.25797	0.28309	0.24901	0.29137	0.21715	0.24999	0.26048	0.23455	0.27856	0.03344
2.25	0.35301	0.36918	0.38722	0.35205	0.35646	0.4096	0.33253	0.30453	0.33941	0.31315	0.32778	0.33376	0.35301	0.30207	0.42093	0.36462	0.39115	0.33102	0.30644	0.31934	0.34836	0.0343		2.25	0.24501	0.27514	0.28754	0.32272	0.27976	0.32999	0.30687	0.27082	0.27465	0.29914	0.25495	0.29096	0.24501	0.30272	0.24776	0.29932	0.1926	0.27817	0.20998	0.21541	0.27143	0.03698
2.33333	0.37203	0.37219	0.38692	0.34757	0.37748	0.40911	0.30715	0.33875	0.34294	0.33423	0.34708	0.36256	0.37203	0.3386	0.41469	0.38826	0.38191	0.34701	0.35719	0.32804	0.36129	0.02743		2.33333	0.2649	0.30599	0.28913	0.32204	0.26108	0.3241	0.31404	0.26949	0.31863	0.2945	0.26827	0.30819	0.2649	0.31052	0.24906	0.29833	0.23577	0.2463	0.23849	0.22081	0.28023	0.03223
2.41667	0.36316	0.35533	0.38475	0.33567	0.34662	0.40892	0.329	0.33922	0.29983	0.32585	0.34174	0.35756	0.36316	0.351	0.40832	0.38574	0.37667	0.31031	0.29176	0.32377	0.34992	0.03253		2.41667	0.24849	0.28696	0.28286	0.3402	0.28067	0.31826	0.29602	0.27393	0.31145	0.27002	0.25268	0.28688	0.24849	0.3157	0.24037	0.27089	0.20408	0.24721	0.22713	0.2097	0.2706	0.03631
2.5	0.38289	0.33681	0.37111	0.31874	0.38908	0.38176	0.34641	0.33769	0.34887	0.31913	0.34324	0.35593	0.38289	0.31496	0.39634	0.40354	0.42396	0.31922	0.31711	0.33878	0.35642	0.03288		2.5	0.25974	0.29884	0.28785	0.33869	0.25464	0.34252	0.33845	0.28	0.3136	0.28678	0.28473	0.30436	0.25974	0.28265	0.26606	0.28986	0.23835	0.27118	0.23502	0.23973	0.28364	0.03239
2.58333	0.32816	0.37075	0.37283	0.3374	0.34474	0.38408	0.35695	0.35166	0.30584	0.31882	0.3503	0.36794	0.32816	0.32241	0.37801	0.39346	0.39258	0.33397	0.30312	0.35411	0.34976	0.0274		2.58333	0.22115	0.28404	0.28859	0.32891	0.2517	0.33792	0.30456	0.26316	0.29254	0.272	0.26349	0.29234	0.22115	0.2944	0.25885	0.2613	0.20473	0.23666	0.20151	0.23078	0.26549	0.0384
2.66667	0.35544	0.34847	0.39877	0.34531	0.36931	0.42756	0.35422	0.33259	0.36179	0.31949	0.36208	0.35889	0.35544	0.33656	0.40096	0.3935	0.42467	0.32858	0.31859	0.33234	0.36123	0.0324		2.66667	0.22161	0.27534	0.26862	0.32421	0.25394	0.3453	0.32488	0.27234	0.31038	0.28842	0.25172	0.30791	0.22161	0.26739	0.24978	0.2965	0.19183	0.26863	0.23098	0.21108	0.26912	0.04139
2.75	0.35351	0.36423	0.40355	0.29333	0.36813	0.40396	0.31793	0.35077	0.30439	0.30847	0.35492	0.34969	0.35351	0.29465	0.37963	0.36742	0.39234	0.30932	0.33403	0.29967	0.34517	0.03585		2.75	0.26244	0.25871	0.26563	0.33223	0.25011	0.30435	0.30679	0.26445	0.28864	0.28512	0.23545	0.27034	0.26244	0.28706	0.26606	0.30078	0.2061	0.2479	0.20753	0.21717	0.26597	0.03329
2.83333	0.3695	0.37229	0.39522	0.36245	0.3694	0.39438	0.33451	0.34439	0.33055	0.33891	0.35065	0.37051	0.3695	0.31434	0.39928	0.40806	0.41894	0.32309	0.32212	0.3286	0.36084	0.03115		2.83333	0.24903	0.27391	0.26028	0.3206	0.23392	0.31002	0.30934	0.26969	0.3062	0.28743	0.27117	0.30277	0.24903	0.28896	0.26031	0.31831	0.2055	0.22031	0.22497	0.16075	0.26613	0.04216
2.91667	0.35973	0.37292	0.39351	0.31895	0.37002	0.41113	0.35008	0.3321	0.32177	0.31313	0.35478	0.34385	0.35973	0.3153	0.40733	0.42327	0.37975	0.32136	0.3531	0.32902	0.35654	0.03356		2.91667	0.27692	0.2814	0.27936	0.33229	0.25075	0.34239	0.28297	0.25143	0.30125	0.29508	0.26892	0.28662	0.27692	0.27016	0.25402	0.28856	0.21716	0.2631	0.23401	0.22801	0.27407	0.03109
3	0.34978	0.37666	0.38087	0.33039	0.35524	0.4191	0.33268	0.31593	0.29595	0.3232	0.33012	0.34895	0.34978	0.33554	0.37251	0.412	0.42666	0.32309	0.3394	0.32506	0.35215	0.03565		3	0.25203	0.28595	0.25361	0.30242	0.26382	0.33329	0.28859	0.25849	0.28301	0.29463	0.26005	0.29341	0.25203	0.29683	0.25436	0.27065	0.19283	0.22672	0.24044	0.21634	0.26597	0.03276
3.08333	0.3636	0.37316	0.39286	0.3123	0.37805	0.41611	0.36688	0.31826	0.33606	0.32833	0.35327	0.34152	0.3636	0.30472	0.40383	0.41368	0.40215	0.33902	0.32652	0.31462	0.35743	0.03547		3.08333	0.27433	0.29946	0.29512	0.34495	0.28046	0.33766	0.29545	0.2742	0.32491	0.29022	0.26661	0.3175	0.27433	0.27369	0.26848	0.29092	0.22727	0.24216	0.23992	0.24123	0.28294	0.03215
3.16667	0.38801	0.35917	0.3953	0.32691	0.38895	0.41463	0.34666	0.36213	0.35845	0.32311	0.34179	0.32802	0.38801	0.31096	0.39558	0.41223	0.40456	0.33819	0.32102	0.31784	0.36108	0.03462		3.16667	0.22868	0.31219	0.30897	0.31492	0.29955	0.35639	0.31247	0.27371	0.30247	0.29119	0.28239	0.3372	0.22868	0.29722	0.27737	0.28634	0.18525	0.24077	0.27635	0.19091	0.28015	0.04495
3.25	0.37916	0.37437	0.38604	0.33471	0.36503	0.41483	0.33582	0.32201	0.34152	0.3234	0.33223	0.35205	0.37916	0.33281	0.41918	0.3842	0.39841	0.31268	0.33966	0.32728	0.35773	0.03225		3.25	0.25036	0.29961	0.27797	0.33659	0.26962	0.30658	0.29729	0.26242	0.29301	0.28145	0.22142	0.29735	0.25036	0.2835	0.26568	0.3107	0.1919	0.26879	0.26642	0.19204	0.27115	0.03705
3.33333	0.35284	0.37666	0.38685	0.33884	0.34857	0.38358	0.36076	0.36054	0.32547	0.32032	0.33009	0.33014	0.35284	0.31869	0.39049	0.40443	0.39311	0.33812	0.31841	0.32851	0.35296	0.02782		3.33333	0.25702	0.29882	0.29025	0.31312	0.24198	0.32424	0.31485	0.24885	0.30572	0.28827	0.2662	0.30089	0.25702	0.29321	0.28483	0.2755	0.21487	0.23784	0.247	0.2193	0.27399	0.03232
3.41667	0.36865	0.38938	0.36956	0.34383	0.35947	0.4064	0.38817	0.33532	0.36324	0.33626	0.34704	0.37946	0.36865	0.35181	0.40016	0.40027	0.40383	0.32843	0.34147	0.30795	0.36447	0.02802		3.41667	0.24663	0.29307	0.2892	0.34775	0.26986	0.34662	0.2984	0.29907	0.28721	0.27198	0.27419	0.28783	0.24663	0.30247	0.25187	0.29569	0.19512	0.2679	0.21577	0.22113	0.27542	0.03879
3.5	0.36232	0.37762	0.40543	0.36967	0.35551	0.39099	0.33688	0.31746	0.32678	0.32663	0.35974	0.3515	0.36232	0.328	0.38837	0.38255	0.38999	0.30225	0.32225	0.29342	0.35248	0.03195		3.5	0.25587	0.29562	0.28602	0.33875	0.26546	0.33973	0.31753	0.26958	0.33019	0.27722	0.25047	0.30944	0.25587	0.28398	0.27433	0.31085	0.21381	0.2551	0.23828	0.23103	0.27996	0.03598
3.58333	0.36075	0.35818	0.3692	0.33468	0.32801	0.40236	0.36548	0.31483	0.313	0.31899	0.34455	0.35884	0.36075	0.30656	0.4135	0.3746	0.3957	0.30669	0.36509	0.30485	0.34983	0.03308		3.58333	0.23991	0.27961	0.27239	0.32345	0.25003	0.33144	0.29852	0.27343	0.29326	0.30213	0.2494	0.31515	0.23991	0.29769	0.24171	0.31321	0.18526	0.25306	0.26971	0.21021	0.27197	0.03853
3.66667	0.38724	0.36444	0.36159	0.31885	0.36502	0.42366	0.33346	0.3364	0.31927	0.34244	0.38698	0.34151	0.38724	0.31988	0.40191	0.41994	0.39915	0.32409	0.34051	0.33695	0.36053	0.03423		3.66667	0.23895	0.3025	0.29204	0.31586	0.2764	0.32343	0.30397	0.27322	0.30071	0.29118	0.24235	0.2969	0.23895	0.28333	0.27183	0.31029	0.20869	0.24736	0.2195	0.20751	0.27225	0.03623
3.75	0.35911	0.33829	0.38349	0.33024	0.36157	0.39413	0.33293	0.34269	0.34457	0.31214	0.37684	0.34283	0.35911	0.35914	0.41241	0.39573	0.39665	0.32417	0.34483	0.33132	0.35711	0.02787		3.75	0.26191	0.30144	0.28108	0.33465	0.26083	0.36867	0.29077	0.29148	0.29687	0.26372	0.24813	0.33689	0.26191	0.30893	0.26753	0.31546	0.22666	0.2577	0.24316	0.21471	0.28162	0.03876
3.83333	0.35668	0.34224	0.39857	0.3394	0.33747	0.42285	0.36307	0.32997	0.29466	0.31095	0.35836	0.35283	0.35668	0.30551	0.40556	0.40741	0.41829	0.3271	0.32035	0.33034	0.35391	0.03827		3.83333	0.27529	0.29753	0.30107	0.32789	0.27373	0.32823	0.31356	0.24977	0.30599	0.27545	0.30338	0.31516	0.27529	0.28401	0.26014	0.30029	0.20933	0.23815	0.2531	0.20708	0.27972	0.03523
3.91667	0.35949	0.37921	0.38931	0.3357	0.36355	0.40222	0.35794	0.3353	0.32275	0.28915	0.31512	0.35922	0.35949	0.31092	0.39432	0.39612	0.42631	0.32647	0.33462	0.31493	0.35361	0.03622		3.91667	0.25449	0.26813	0.26797	0.31785	0.27481	0.34383	0.29279	0.26027	0.31363	0.28211	0.23702	0.30134	0.25449	0.29362	0.24867	0.32904	0.22824	0.21392	0.25995	0.22166	0.27319	0.03599
4	0.35918	0.37015	0.40563	0.33447	0.36322	0.40493	0.35619	0.34297	0.31816	0.31421	0.3641	0.34928	0.35918	0.29379	0.39819	0.38053	0.38468	0.31105	0.32124	0.3043	0.35177	0.03377		4	0.27729	0.3016	0.29949	0.32576	0.26341	0.33278	0.32573	0.23703	0.28221	0.30055	0.27318	0.31352	0.27729	0.27952	0.28086	0.28536	0.19813	0.23355	0.20135	0.1999	0.27443	0.04131
4.08333	0.3597	0.34131	0.37918	0.33988	0.37306	0.43757	0.32573	0.33109	0.3407	0.32478	0.35408	0.35205	0.3597	0.33149	0.41343	0.41198	0.39046	0.33623	0.32461	0.30568	0.35663	0.03469		4.08333	0.24833	0.27224	0.27473	0.31064	0.27161	0.30416	0.29409	0.24607	0.30027	0.29955	0.25973	0.31112	0.24833	0.26707	0.25521	0.3064	0.17639	0.2284	0.21219	0.19925	0.26429	0.03857
4.16667	0.36635	0.34974	0.39138	0.32205	0.3673	0.41199	0.32665	0.31206	0.2947	0.32325	0.3293	0.33468	0.36635	0.28913	0.41679	0.3971	0.38017	0.31415	0.3054	0.318	0.34583	0.03896		4.16667	0.27933	0.27654	0.26293	0.31579	0.25354	0.31546	0.29316	0.2386	0.29324	0.30976	0.22889	0.2961	0.27933	0.27125	0.24607	0.30471	0.20319	0.2226	0.21835	0.19044	0.26496	0.03818
4.25	0.34968	0.35777	0.39103	0.32818	0.3487	0.38928	0.31976	0.32236	0.32211	0.33137	0.33742	0.3328	0.34968	0.30432	0.39371	0.37384	0.38541	0.29743	0.31418	0.3176	0.34333	0.02996		4.25	0.2465	0.28027	0.29386	0.32614	0.26832	0.33504	0.29861	0.24182	0.28007	0.30081	0.23684	0.28616	0.2465	0.28623	0.26898	0.29445	0.19302	0.23269	0.19819	0.19454	0.26545	0.04091
4.33333	0.35556	0.35496	0.37174	0.34534	0.37598	0.41434	0.31628	0.35335	0.31939	0.3194	0.34652	0.34496	0.35556	0.27122	0.39718	0.39939	0.37241	0.31786	0.30891	0.30028	0.34703	0.03616		4.33333	0.27045	0.31217	0.28302	0.34155	0.25865	0.33223	0.3176	0.24796	0.29488	0.31056	0.2629	0.30335	0.27045	0.29925	0.27978	0.29562	0.20793	0.24526	0.27293	0.20973	0.28081	0.036
4.41667	0.34797	0.34911	0.39514	0.33017	0.37611	0.38186	0.34951	0.33487	0.34064	0.31155	0.34305	0.33797	0.34797	0.32611	0.41088	0.39402	0.38954	0.32482	0.33685	0.32399	0.3526	0.02833		4.41667	0.26991	0.27214	0.26407	0.30858	0.27995	0.32687	0.29541	0.25267	0.29464	0.30303	0.2672	0.31552	0.26991	0.28453	0.26776	0.31323	0.21772	0.26003	0.23164	0.17873	0.27368	0.03557
4.5	0.39426	0.37091	0.36498	0.30948	0.34649	0.4102	0.34413	0.33589	0.3377	0.30184	0.33211	0.37279	0.39426	0.29823	0.41916	0.39428	0.43008	0.31023	0.3045	0.29256	0.3532	0.04352		4.5	0.24744	0.27921	0.27995	0.30183	0.23009	0.32797	0.28231	0.2377	0.28084	0.26492	0.24234	0.28375	0.24744	0.27173	0.27459	0.29321	0.20425	0.2243	0.22151	0.19642	0.25959	0.03405
4.58333	0.40315	0.36517	0.3907	0.33533	0.35313	0.41048	0.34242	0.3112	0.32719	0.29795	0.32914	0.36371	0.40315	0.32581	0.40683	0.40924	0.40736	0.33736	0.34708	0.31634	0.35914	0.03775		4.58333	0.26156	0.28644	0.29333	0.32701	0.29755	0.35713	0.31037	0.2567	0.3016	0.28991	0.2681	0.33588	0.26156	0.3085	0.29912	0.29598	0.15528	0.22199	0.228	0.20326	0.27796	0.04786
4.66667	0.35502	0.33932	0.3794	0.33403	0.36644	0.39465	0.36079	0.33674	0.30752	0.31263	0.35288	0.36803	0.35502	0.32618	0.41973	0.40499	0.41329	0.32645	0.29092	0.32567	0.35348	0.03571		4.66667	0.25927	0.28725	0.28478	0.31923	0.23436	0.31332	0.30196	0.2485	0.31	0.30844	0.25423	0.29506	0.25927	0.28519	0.26927	0.29212	0.1911	0.2324	0.22871	0.20933	0.26919	0.03663
4.75	0.36688	0.3525	0.41554	0.3374	0.35818	0.43218	0.33384	0.34138	0.34295	0.31909	0.35161	0.36688	0.36688	0.30755	0.42588	0.39434	0.42182	0.33128	0.30314	0.31383	0.35916	0.03996		4.75	0.27496	0.26403	0.28946	0.31912	0.26983	0.32374	0.26804	0.24257	0.30165	0.28378	0.2385	0.29653	0.27496	0.27822	0.26342	0.2969	0.18785	0.21758	0.21979	0.19863	0.26548	0.03766
4.83333	0.36541	0.38365	0.36938	0.34506	0.38204	0.42408	0.34429	0.33117	0.3078	0.3122	0.34018	0.36552	0.36541	0.29208	0.41908	0.38796	0.41895	0.28817	0.31273	0.30605	0.35306	0.04214		4.83333	0.27835	0.29806	0.25321	0.32498	0.27606	0.34544	0.28488	0.2725	0.29138	0.29714	0.25021	0.30086	0.27835	0.29156	0.26623	0.28725	0.18489	0.21153	0.19016	0.23766	0.27104	0.04076
4.91667	0.34379	0.35575	0.39917	0.29839	0.37988	0.36664	0.32654	0.33578	0.32397	0.33299	0.32752	0.32405	0.34379	0.30648	0.39669	0.38345	0.39275	0.32185	0.34958	0.30047	0.34548	0.03172		4.91667	0.26559	0.26725	0.29348	0.32948	0.26045	0.31554	0.26711	0.2463	0.3002	0.28805	0.24252	0.31472	0.26559	0.2714	0.27824	0.26963	0.17281	0.20218	0.20446	0.20803	0.26315	0.04115
5	0.36387	0.35226	0.36774	0.34072	0.38276	0.42673	0.33463	0.34049	0.33562	0.32523	0.35605	0.36489	0.36387	0.29188	0.4076	0.40952	0.40422	0.31052	0.32071	0.30036	0.35498	0.0375		5	0.25013	0.2605	0.27973	0.32559	0.24306	0.36449	0.30344	0.24928	0.31755	0.3165	0.23814	0.29348	0.25013	0.29185	0.2609	0.32246	0.18123	0.21405	0.21814	0.20677	0.26937	0.04716
5.08333	0.37231	0.34873	0.38232	0.31483	0.35935	0.41672	0.32283	0.34342	0.32372	0.32852	0.35758	0.33731	0.37231	0.2955	0.3866	0.3955	0.38039	0.30426	0.31098	0.3152	0.34842	0.03407		5.08333	0.27648	0.27203	0.27898	0.32133	0.23164	0.33757	0.30572	0.25712	0.30746	0.31119	0.24754	0.33175	0.27648	0.28308	0.26765	0.29971	0.16666	0.23252	0.19598	0.20842	0.27047	0.04595
5.16667	0.39309	0.37944	0.37279	0.30723	0.38451	0.40589	0.34813	0.33162	0.3174	0.33811	0.32678	0.34992	0.39309	0.33585	0.39069	0.37807	0.38158	0.31216	0.30472	0.29273	0.35219	0.03527		5.16667	0.25111	0.2871	0.27501	0.32186	0.23228	0.31547	0.31442	0.2489	0.3242	0.30459	0.24302	0.30666	0.25111	0.2937	0.29155	0.29404	0.1744	0.19189	0.24341	0.2114	0.26881	0.04401
5.25	0.37243	0.37492	0.37152	0.30703	0.32561	0.40829	0.29837	0.31231	0.33051	0.31134	0.34201	0.35645	0.37243	0.30734	0.42334	0.40802	0.40797	0.28213	0.33632	0.29307	0.34707	0.0434		5.25	0.23977	0.29196	0.27691	0.33623	0.24293	0.30166	0.28186	0.24423	0.32378	0.30102	0.25617	0.32421	0.23977	0.29287	0.25244	0.29998	0.17798	0.24157	0.22895	0.2037	0.2679	0.04184
5.33333	0.36657	0.35639	0.35098	0.32457	0.37468	0.4016	0.33254	0.33324	0.31156	0.33824	0.35941	0.35609	0.36657	0.29997	0.42548	0.37819	0.39799	0.33602	0.3179	0.31867	0.35233	0.03263		5.33333	0.262	0.30509	0.27805	0.3127	0.2481	0.32043	0.30474	0.23711	0.28741	0.29509	0.25962	0.30481	0.262	0.27492	0.2534	0.30813	0.20063	0.2184	0.19923	0.20707	0.26695	0.03895
5.41667	0.35578	0.34637	0.37093	0.34944	0.39392	0.42608	0.34347	0.31842	0.30328	0.31602	0.36072	0.32638	0.35578	0.31968	0.41318	0.3701	0.37972	0.30894	0.32593	0.29398	0.34891	0.03617		5.41667	0.26973	0.27858	0.29484	0.36035	0.24022	0.3469	0.31542	0.24874	0.32188	0.31798	0.25384	0.32134	0.26973	0.28457	0.29376	0.32923	0.20228	0.25836	0.23682	0.22509	0.28348	0.04264
5.5	0.37167	0.34576	0.38679	0.3279	0.36969	0.41384	0.31056	0.31897	0.31739	0.30552	0.35087	0.34105	0.37167	0.30298	0.40101	0.36426	0.39558	0.30349	0.32903	0.31361	0.34708	0.03536		5.5	0.29751	0.27442	0.28686	0.33289	0.26264	0.33371	0.30971	0.27566	0.33349	0.30628	0.26401	0.31584	0.29751	0.28868	0.27907	0.29136	0.18908	0.2321	0.24586	0.21372	0.28152	0.03903
5.58333	0.35742	0.35485	0.383	0.33345	0.35238	0.38517	0.3482	0.36142	0.32374	0.32374	0.35617	0.327	0.35742	0.29554	0.43082	0.39214	0.41015	0.30022	0.29768	0.32743	0.3509	0.03658		5.58333	0.2608	0.27538	0.29909	0.32603	0.24372	0.33643	0.29187	0.26346	0.3017	0.30892	0.24184	0.33877	0.2608	0.29775	0.26706	0.33493	0.2214	0.23605	0.20221	0.2015	0.27549	0.04295
5.66667	0.3734	0.37981	0.37587	0.34392	0.36303	0.40397	0.3244	0.33192	0.32437	0.32722	0.33696	0.35826	0.3734	0.31535	0.41625	0.399	0.39747	0.31262	0.33758	0.31526	0.3555	0.0329		5.66667	0.26313	0.27213	0.26973	0.32519	0.25368	0.33708	0.32329	0.28399	0.30093	0.28606	0.28146	0.3453	0.26313	0.29311	0.2521	0.28995	0.16324	0.22575	0.20896	0.23218	0.27352	0.04441
5.75	0.3725	0.35186	0.39544	0.33384	0.35047	0.40598	0.31057	0.30918	0.31346	0.31631	0.34237	0.34365	0.3725	0.33377	0.39626	0.3911	0.40914	0.31486	0.31162	0.32279	0.34988	0.03502		5.75	0.27209	0.29084	0.28233	0.32861	0.25019	0.3156	0.29825	0.25469	0.31593	0.31849	0.23685	0.30641	0.27209	0.30696	0.26491	0.31453	0.17028	0.23684	0.20674	0.21558	0.27291	0.0433
5.83333	0.35054	0.35546	0.35986	0.2832	0.37531	0.38529	0.34131	0.34995	0.29913	0.3256	0.34463	0.34066	0.35054	0.30196	0.40752	0.40197	0.39504	0.31806	0.32663	0.3174	0.3465	0.03447		5.83333	0.26752	0.28348	0.28826	0.32426	0.25825	0.3439	0.31938	0.25493	0.34432	0.29957	0.24966	0.29296	0.26752	0.2859	0.28253	0.30493	0.18267	0.19343	0.21136	0.17856	0.27167	0.04917
5.91667	0.3735	0.33739	0.39191	0.32653	0.37399	0.38483	0.35487	0.3393	0.30255	0.31546	0.31787	0.34614	0.3735	0.28153	0.41406	0.41927	0.39962	0.33717	0.28691	0.31326	0.34948	0.04074		5.91667	0.27307	0.28259	0.29321	0.31036	0.27121	0.32105	0.29787	0.23768	0.30798	0.30293	0.25529	0.34728	0.27307	0.31434	0.25807	0.30017	0.16439	0.19848	0.22377	0.21284	0.27228	0.04593
6	0.37158	0.35025	0.36838	0.32484	0.33067	0.39053	0.32768	0.32692	0.29666	0.30843	0.35433	0.32733	0.37158	0.32627	0.38978	0.40151	0.37327	0.32944	0.31748	0.27292	0.34299	0.0339		6	0.28062	0.30191	0.27591	0.32519	0.2587	0.33477	0.30821	0.25284	0.28661	0.2925	0.23183	0.31307	0.28062	0.28955	0.29222	0.3137	0.18391	0.21981	0.1905	0.19856	0.27155	0.04507
6.08333	0.36532	0.37423	0.38383	0.33742	0.35139	0.414	0.32779	0.30995	0.33283	0.27714	0.32753	0.35871	0.36532	0.29483	0.41138	0.39389	0.40134	0.31808	0.33888	0.3507	0.35173	0.03783		6.08333	0.26794	0.30944	0.25754	0.35377	0.27491	0.35151	0.28369	0.25432	0.32779	0.2995	0.25877	0.34102	0.26794	0.3043	0.27223	0.32381	0.17126	0.23909	0.21682	0.20254	0.27891	0.04909
6.16667	0.37826	0.36299	0.37915	0.35144	0.35481	0.37081	0.33915	0.31989	0.32724	0.32036	0.34168	0.3614	0.37826	0.30871	0.39464	0.39831	0.39847	0.35678	0.30213	0.3167	0.35306	0.0302		6.16667	0.29801	0.2847	0.27514	0.35294	0.27052	0.34391	0.32495	0.26214	0.29523	0.32611	0.2702	0.32291	0.29801	0.29754	0.27219	0.29741	0.19786	0.2394	0.2285	0.23227	0.2845	0.04001
6.25	0.35173	0.40631	0.38608	0.34044	0.35951	0.39172	0.33754	0.33182	0.33939	0.33692	0.34205	0.35525	0.35173	0.31475	0.41085	0.39976	0.40565	0.28026	0.30601	0.31399	0.35309	0.03677		6.25	0.29335	0.28643	0.28241	0.33095	0.28507	0.35376	0.30832	0.27994	0.31506	0.3164	0.2865	0.34133	0.29335	0.29286	0.27224	0.32329	0.21507	0.2147	0.23562	0.21705	0.28719	0.04046
6.33333	0.3974	0.35941	0.37213	0.31358	0.36986	0.41556	0.32656	0.34468	0.34974	0.31778	0.3726	0.35956	0.3974	0.30508	0.38541	0.40963	0.37969	0.32963	0.33445	0.3097	0.35749	0.03416		6.33333	0.24836	0.30739	0.28371	0.30473	0.24715	0.3404	0.28062	0.25837	0.27116	0.29485	0.25878	0.31449	0.24836	0.2794	0.25276	0.31425	0.16373	0.2276	0.19874	0.21626	0.26556	0.04303
6.41667	0.40989	0.38379	0.38391	0.3195	0.36327	0.40072	0.31487	0.3317	0.32816	0.31518	0.36359	0.34507	0.40989	0.31749	0.43633	0.42038	0.41518	0.35027	0.35862	0.32452	0.36462	0.04025		6.41667	0.30241	0.31598	0.31864	0.3438	0.27584	0.33411	0.30879	0.2404	0.29557	0.31439	0.27711	0.3376	0.30241	0.33776	0.26884	0.31144	0.21656	0.27073	0.2458	0.21241	0.29153	0.03947
6.5	0.3546	0.38589	0.39198	0.30728	0.38941	0.40092	0.32859	0.32402	0.27656	0.32502	0.31752	0.37383	0.3546	0.30311	0.39673	0.39472	0.41057	0.31122	0.32897	0.30553	0.34905	0.04091		6.5	0.27796	0.28764	0.30175	0.32978	0.24764	0.34274	0.31042	0.25523	0.3247	0.30437	0.25273	0.32896	0.27796	0.2799	0.28996	0.32176	0.22066	0.2232	0.23	0.21571	0.28115	0.04005
6.58333	0.38372	0.3687	0.36837	0.31834	0.36909	0.41638	0.34912	0.32674	0.34035	0.3423	0.3413	0.32395	0.38372	0.32705	0.40646	0.40183	0.37769	0.317	0.33352	0.32136	0.35585	0.0315		6.58333	0.27412	0.27123	0.25776	0.31398	0.2649	0.33487	0.31137	0.27358	0.30085	0.31654	0.24732	0.32032	0.27412	0.30705	0.2755	0.29482	0.17004	0.24494	0.22373	0.21831	0.27477	0.04055
6.66667	0.38269	0.39318	0.39362	0.33412	0.37397	0.4359	0.33333	0.33072	0.32937	0.33877	0.34585	0.37372	0.38269	0.3142	0.40162	0.38399	0.39871	0.32281	0.34811	0.32655	0.3622	0.03378		6.66667	0.27605	0.28444	0.28194	0.30687	0.26016	0.31532	0.30461	0.25332	0.30116	0.3031	0.24382	0.33033	0.27605	0.29022	0.27363	0.34464	0.19867	0.23057	0.22371	0.19373	0.27462	0.04102
6.75	0.38059	0.38383	0.38165	0.32433	0.3615	0.42844	0.34544	0.32573	0.29857	0.3107	0.33685	0.33453	0.38059	0.29328	0.41222	0.4061	0.40144	0.32252	0.33092	0.30451	0.35319	0.04107		6.75	0.30644	0.29433	0.2824	0.30481	0.23342	0.32487	0.28198	0.24641	0.29989	0.28381	0.24187	0.31206	0.30644	0.27917	0.28031	0.31515	0.16808	0.18346	0.22098	0.24723	0.27066	0.04372
6.83333	0.36512	0.33888	0.35407	0.32315	0.37227	0.40752	0.34751	0.33957	0.29884	0.31553	0.35154	0.38082	0.36512	0.31451	0.39228	0.41516	0.42317	0.29407	0.30019	0.3132	0.35063	0.03947		6.83333	0.29483	0.29572	0.2731	0.32523	0.25758	0.32036	0.30667	0.24325	0.32247	0.29454	0.22639	0.31913	0.29483	0.31347	0.27568	0.33917	0.20879	0.23761	0.21285	0.17588	0.27688	0.04592
6.91667	0.3685	0.35645	0.36312	0.29511	0.34442	0.41008	0.31052	0.30703	0.30331	0.30683	0.34511	0.33594	0.3685	0.30632	0.4071	0.39775	0.37458	0.32589	0.32864	0.29506	0.34251	0.03714		6.91667	0.28075	0.31769	0.30881	0.33127	0.2656	0.36521	0.31111	0.26958	0.30699	0.28749	0.28603	0.34049	0.28075	0.29175	0.29772	0.30805	0.18053	0.20304	0.21946	0.21222	0.28323	0.04758
7	0.39485	0.38114	0.38782	0.32455	0.36636	0.44718	0.3293	0.35844	0.31415	0.32275	0.3403	0.36696	0.39485	0.31641	0.40079	0.39934	0.39135	0.335	0.35013	0.32838	0.3625	0.03635		7	0.27708	0.26946	0.27087	0.30464	0.24862	0.31845	0.31986	0.26363	0.29054	0.32447	0.23344	0.34705	0.27708	0.28283	0.27077	0.33601	0.1776	0.20671	0.21918	0.18255	0.27104	0.04843
7.08333	0.32461	0.36871	0.38592	0.32494	0.3437	0.38631	0.32926	0.32181	0.30013	0.33236	0.32473	0.33399	0.32461	0.33594	0.37765	0.38097	0.40537	0.29805	0.31266	0.29941	0.34056	0.03219		7.08333	0.30886	0.32446	0.2774	0.34955	0.25915	0.35945	0.31304	0.25246	0.31651	0.31862	0.26429	0.3628	0.30886	0.31699	0.27888	0.33961	0.19736	0.24587	0.23692	0.18186	0.29065	0.05086
7.16667	0.38529	0.39514	0.38674	0.3164	0.35318	0.43101	0.36479	0.33961	0.31555	0.33427	0.32527	0.34234	0.38529	0.32985	0.41078	0.40798	0.41508	0.31253	0.33529	0.29631	0.35914	0.04009		7.16667	0.31408	0.3033	0.26016	0.30739	0.25576	0.31628	0.26451	0.24364	0.32397	0.31008	0.27628	0.31213	0.31408	0.2932	0.28174	0.38713	0.17892	0.19697	0.20091	0.20002	0.27703	0.05262
7.25	0.40665	0.36537	0.37561	0.32591	0.34363	0.39674	0.33857	0.33816	0.28804	0.34143	0.32541	0.34624	0.40665	0.30112	0.4251	0.40853	0.41024	0.31217	0.31263	0.29637	0.35323	0.04322		7.25	0.31377	0.30199	0.27698	0.35182	0.25595	0.36711	0.32097	0.26643	0.32258	0.33316	0.25174	0.3523	0.31377	0.31147	0.28134	0.31616	0.1707	0.17803	0.21859	0.21654	0.28607	0.05635
7.33333	0.38621	0.39507	0.40871	0.31844	0.36037	0.40883	0.31404	0.32509	0.29384	0.32416	0.35605	0.37815	0.38621	0.31759	0.42452	0.3994	0.37277	0.30783	0.33432	0.28285	0.35472	0.04285		7.33333	0.3039	0.29807	0.2763	0.32451	0.27737	0.35472	0.29886	0.25277	0.31523	0.30687	0.28208	0.34498	0.3039	0.27899	0.26778	0.33101	0.20478	0.19724	0.21308	0.1925	0.28125	0.04796
7.41667	0.36161	0.39348	0.38577	0.30267	0.33732	0.4222	0.33036	0.30474	0.28646	0.3139	0.33455	0.35417	0.36161	0.28194	0.40746	0.38995	0.37864	0.32332	0.30579	0.29503	0.34355	0.04248		7.41667	0.26241	0.29856	0.29042	0.3265	0.29009	0.33486	0.2873	0.25475	0.32076	0.30153	0.25451	0.37599	0.26241	0.2864	0.2742	0.33051	0.17915	0.18834	0.19752	0.2151	0.27657	0.05181
7.5	0.38059	0.36456	0.36814	0.33002	0.33341	0.41727	0.33815	0.33333	0.29509	0.30395	0.33564	0.34501	0.38059	0.27156	0.38856	0.40967	0.40103	0.32897	0.31426	0.29968	0.34697	0.04057		7.5	0.31354	0.27826	0.27526	0.31897	0.2658	0.3234	0.305	0.2737	0.3148	0.31512	0.22063	0.33696	0.31354	0.31031	0.31517	0.34115	0.19081	0.19511	0.18653	0.19469	0.27944	0.05273
7.58333	0.37146	0.3855	0.39146	0.30413	0.3793	0.38772	0.31532	0.33431	0.29991	0.30814	0.32205	0.3356	0.37146	0.30817	0.42811	0.37971	0.42229	0.31916	0.30715	0.28098	0.3476	0.04376		7.58333	0.31597	0.29044	0.26604	0.32192	0.24804	0.31294	0.29979	0.27061	0.31233	0.33177	0.22561	0.34784	0.31597	0.26241	0.29038	0.31348	0.18253	0.19726	0.17218	0.17366	0.27256	0.05536
7.66667	0.36544	0.40523	0.3807	0.29128	0.34351	0.4118	0.31576	0.32139	0.29468	0.31229	0.33122	0.36158	0.36544	0.28568	0.43513	0.38966	0.40054	0.31028	0.32903	0.31929	0.3485	0.04423		7.66667	0.29286	0.31513	0.28973	0.34293	0.25407	0.32427	0.31213	0.22948	0.31734	0.32689	0.25069	0.36331	0.29286	0.29446	0.31373	0.33471	0.18527	0.17613	0.17856	0.2156	0.28051	0.05701
7.75	0.37205	0.38218	0.37867	0.29312	0.34878	0.42823	0.31724	0.3263	0.30069	0.3291	0.32177	0.35541	0.37205	0.30779	0.4122	0.4207	0.3938	0.30182	0.33187	0.31363	0.35037	0.04234		7.75	0.28979	0.31431	0.25618	0.30625	0.24158	0.34832	0.29878	0.24668	0.30955	0.34182	0.21874	0.33086	0.28979	0.2838	0.28655	0.34661	0.14458	0.17841	0.17328	0.16633	0.26861	0.0633
7.83333	0.36579	0.34747	0.35856	0.29987	0.35599	0.39579	0.32713	0.33473	0.30093	0.31916	0.30632	0.35831	0.36579	0.28834	0.38998	0.39763	0.41583	0.29795	0.28986	0.25474	0.33851	0.04358		7.83333	0.29245	0.28463	0.26951	0.3096	0.25939	0.32009	0.28471	0.25535	0.30173	0.31997	0.20187	0.33677	0.29245	0.29814	0.28633	0.33478	0.14456	0.15797	0.18396	0.16486	0.26496	0.06067
7.91667	0.38471	0.38025	0.39019	0.30358	0.35175	0.40636	0.29848	0.30233	0.29405	0.33201	0.32217	0.34243	0.38471	0.25873	0.43674	0.39409	0.43161	0.29073	0.30077	0.27921	0.34424	0.05343		7.91667	0.30166	0.30386	0.28687	0.34343	0.25927	0.36535	0.28993	0.22418	0.32639	0.31391	0.24304	0.34768	0.30166	0.29879	0.32083	0.32974	0.16783	0.16394	0.17499	0.16585	0.27646	0.06493
8	0.36235	0.39051	0.35461	0.3023	0.33739	0.42785	0.28747	0.29476	0.28707	0.3241	0.34974	0.36798	0.36235	0.29312	0.40143	0.4322	0.39896	0.29831	0.31221	0.31216	0.34484	0.04725		8	0.29394	0.32015	0.28545	0.32718	0.27072	0.35374	0.29913	0.25732	0.32066	0.32408	0.2752	0.38695	0.29394	0.28328	0.28427	0.32419	0.17488	0.16512	0.20137	0.18717	0.28144	0.05925
8.08333	0.39757	0.37562	0.36762	0.33375	0.37587	0.4106	0.32193	0.3162	0.30022	0.30794	0.32968	0.35997	0.39757	0.29302	0.40392	0.38453	0.40333	0.30948	0.28808	0.30766	0.34923	0.04245		8.08333	0.30717	0.31117	0.27414	0.32114	0.25905	0.36797	0.30485	0.2452	0.31586	0.32661	0.22654	0.35456	0.30717	0.26556	0.29413	0.32893	0.17958	0.17527	0.13934	0.20334	0.27538	0.06289
8.16667	0.37487	0.36248	0.38221	0.31076	0.36356	0.42305	0.30746	0.32263	0.30911	0.29627	0.31207	0.33733	0.37487	0.25782	0.39253	0.39171	0.41198	0.30395	0.31349	0.26541	0.34068	0.04755		8.16667	0.27514	0.32898	0.26242	0.35777	0.24202	0.35641	0.28808	0.25188	0.30429	0.31089	0.21352	0.36168	0.27514	0.27637	0.29569	0.3294	0.17854	0.14805	0.17292	0.17513	0.27022	0.0651
8.25	0.38218	0.39383	0.39388	0.32763	0.38808	0.42855	0.33928	0.34629	0.32328	0.31071	0.31629	0.33863	0.38218	0.30953	0.41044	0.40243	0.41058	0.29671	0.30543	0.28077	0.35434	0.0451		8.25	0.30451	0.2889	0.2761	0.35209	0.25762	0.35802	0.29309	0.25981	0.32056	0.33534	0.23295	0.3744	0.30451	0.29503	0.27894	0.32586	0.17049	0.20606	0.15697	0.20587	0.27986	0.06066
8.33333	0.40591	0.37115	0.37872	0.30361	0.37195	0.4149	0.31004	0.30854	0.29147	0.30342	0.31104	0.34317	0.40591	0.28912	0.41621	0.38268	0.39236	0.29336	0.32792	0.29306	0.34573	0.04722		8.33333	0.29297	0.30854	0.28055	0.32527	0.25522	0.35969	0.30159	0.23252	0.32026	0.33302	0.23511	0.33662	0.29297	0.29511	0.29155	0.33172	0.15158	0.17419	0.20867	0.20042	0.27638	0.05823
8.41667	0.37135	0.36518	0.38268	0.33944	0.36115	0.42024	0.31751	0.3153	0.27591	0.32698	0.30323	0.33473	0.37135	0.30368	0.40328	0.39754	0.40876	0.28884	0.32203	0.26097	0.34351	0.0461		8.41667	0.28013	0.30407	0.28015	0.35432	0.27464	0.36035	0.29255	0.25067	0.31827	0.31617	0.22732	0.35512	0.28013	0.30704	0.29416	0.3465	0.1709	0.19318	0.16565	0.18081	0.27761	0.06173
8.5	0.38547	0.39516	0.39066	0.33677	0.3409	0.40676	0.30715	0.31632	0.26998	0.32452	0.32554	0.34657	0.38547	0.27854	0.44077	0.36712	0.41722	0.29325	0.31311	0.29288	0.34671	0.04926		8.5	0.29613	0.30622	0.29509	0.34679	0.26114	0.36459	0.32	0.26375	0.30616	0.3171	0.24615	0.37604	0.29613	0.28941	0.29788	0.32265	0.17006	0.16195	0.19066	0.19237	0.28101	0.06138
8.58333	0.3931	0.36918	0.38808	0.29738	0.37076	0.4129	0.33869	0.34263	0.28896	0.34891	0.31883	0.35538	0.3931	0.29522	0.44031	0.38366	0.42139	0.31693	0.34873	0.29589	0.356	0.04489		8.58333	0.28274	0.27449	0.27443	0.31093	0.2738	0.34251	0.2919	0.24484	0.33497	0.31499	0.26245	0.35138	0.28274	0.27004	0.29525	0.32261	0.16359	0.21303	0.21903	0.18891	0.27573	0.05018
8.66667	0.36881	0.37056	0.40073	0.33989	0.35726	0.42778	0.29409	0.32442	0.30077	0.29726	0.34519	0.34924	0.36881	0.29522	0.40704	0.3836	0.38513	0.29627	0.31739	0.27302	0.34512	0.04409		8.66667	0.25793	0.29024	0.25706	0.32497	0.25256	0.34861	0.30383	0.24613	0.32619	0.3142	0.21175	0.32432	0.25793	0.31744	0.28399	0.35136	0.16979	0.1928	0.21433	0.21626	0.27308	0.05351
8.75	0.37892	0.38703	0.36055	0.32661	0.34684	0.39159	0.33828	0.30357	0.30337	0.29671	0.33715	0.33637	0.37892	0.31556	0.40496	0.37777	0.39693	0.2776	0.31562	0.29125	0.34328	0.03924		8.75	0.29214	0.29385	0.27667	0.35237	0.25823	0.34693	0.28068	0.27447	0.32682	0.31392	0.28084	0.3329	0.29214	0.29415	0.30297	0.32197	0.15622	0.21503	0.23163	0.1984	0.28212	0.05016
8.83333	0.36376	0.39526	0.4327	0.30638	0.35458	0.40454	0.31725	0.35404	0.29087	0.29697	0.31869	0.35564	0.36376	0.2948	0.43651	0.39943	0.4096	0.33134	0.31249	0.27788	0.35082	0.04923		8.83333	0.28509	0.32153	0.28158	0.3341	0.28533	0.3523	0.32847	0.23657	0.33081	0.33577	0.24335	0.3726	0.28509	0.30718	0.28396	0.30287	0.16397	0.22061	0.21002	0.19811	0.28397	0.0559
8.91667	0.39817	0.37053	0.3809	0.31765	0.37501	0.41229	0.31555	0.30302	0.29399	0.3153	0.32754	0.34956	0.39817	0.29636	0.43858	0.38926	0.40207	0.32482	0.32902	0.31644	0.35271	0.04403		8.91667	0.32047	0.30818	0.32425	0.32023	0.24801	0.36658	0.30453	0.27099	0.32667	0.34058	0.22879	0.34354	0.32047	0.27974	0.30979	0.36452	0.16603	0.18991	0.19763	0.17048	0.28507	0.06356
9	0.39142	0.41483	0.38231	0.32816	0.38626	0.42381	0.32673	0.33794	0.30554	0.29678	0.35488	0.33996	0.39142	0.30411	0.40683	0.38855	0.43824	0.30376	0.31883	0.29694	0.35686	0.04653		9	0.29748	0.3067	0.2948	0.35674	0.28767	0.37415	0.32992	0.25497	0.36364	0.39297	0.258	0.35465	0.29748	0.30823	0.3159	0.36226	0.1589	0.2021	0.23378	0.20726	0.29788	0.06321
9.08333	0.40712	0.4024	0.36457	0.32926	0.36416	0.40841	0.31093	0.32556	0.30102	0.32623	0.32833	0.38467	0.40712	0.29712	0.41946	0.40881	0.42872	0.30882	0.31695	0.28819	0.35639	0.04777		9.08333	0.2771	0.30049	0.26976	0.32528	0.25292	0.33858	0.29298	0.24041	0.31731	0.32649	0.22496	0.35673	0.2771	0.26629	0.27148	0.2716	0.18236	0.17242	0.17508	0.14287	0.26411	0.05946
9.16667	0.37677	0.36371	0.37995	0.31665	0.3487	0.41378	0.31587	0.31297	0.33172	0.31338	0.32598	0.3601	0.37677	0.27245	0.40199	0.37819	0.39807	0.31491	0.3157	0.30369	0.34607	0.03884		9.16667	0.29747	0.31632	0.28746	0.33904	0.25647	0.36817	0.29069	0.25894	0.3417	0.34091	0.24184	0.32981	0.29747	0.27104	0.27132	0.36845	0.17278	0.17091	0.18333	0.18983	0.2797	0.06269
9.25	0.38911	0.40143	0.3584	0.32079	0.36054	0.40613	0.30412	0.32232	0.31442	0.29117	0.34746	0.35077	0.38911	0.31084	0.40414	0.36168	0.38597	0.31809	0.29762	0.32987	0.3482	0.03804		9.25	0.28793	0.29795	0.28983	0.35612	0.27478	0.37017	0.32699	0.27265	0.34382	0.33272	0.25454	0.36919	0.28793	0.31104	0.31743	0.39753	0.1536	0.19611	0.1988	0.22075	0.29299	0.06413
9.33333	0.40717	0.41984	0.38946	0.3117	0.38723	0.40993	0.30596	0.33104	0.28151	0.33902	0.31866	0.3481	0.40717	0.30513	0.44286	0.42186	0.41777	0.28654	0.30701	0.29026	0.35641	0.05454		9.33333	0.2888	0.30502	0.28863	0.32605	0.25051	0.3124	0.27751	0.24135	0.31714	0.31974	0.22397	0.34716	0.2888	0.27551	0.28406	0.36235	0.13767	0.17344	0.17308	0.21086	0.2702	0.06058
9.41667	0.3904	0.36755	0.35849	0.30954	0.37777	0.41806	0.30795	0.34132	0.30597	0.31005	0.31857	0.36433	0.3904	0.297	0.42381	0.42581	0.42017	0.31268	0.31596	0.28214	0.3519	0.04772		9.41667	0.31854	0.29774	0.28759	0.33651	0.24709	0.35642	0.2958	0.23269	0.32239	0.34011	0.22459	0.37837	0.31854	0.3087	0.29954	0.36964	0.1659	0.18744	0.19139	0.17974	0.28294	0.06596
9.5	0.40379	0.38896	0.38964	0.33103	0.37515	0.44796	0.31499	0.31411	0.29343	0.31209	0.30473	0.35454	0.40379	0.27593	0.42485	0.36833	0.42288	0.29196	0.33663	0.31208	0.35334	0.05139		9.5	0.3018	0.29866	0.28349	0.33622	0.25191	0.35107	0.29067	0.23814	0.32527	0.32858	0.22915	0.38413	0.3018	0.29856	0.33316	0.31429	0.18078	0.14781	0.18683	0.17935	0.27808	0.06506
9.58333	0.43274	0.38486	0.41305	0.33218	0.36199	0.42458	0.33446	0.32164	0.3154	0.31573	0.33465	0.3482	0.43274	0.28352	0.40145	0.40746	0.4161	0.28318	0.31674	0.28402	0.35723	0.0524		9.58333	0.31139	0.34591	0.2964	0.33981	0.2648	0.35499	0.30444	0.23021	0.31352	0.32536	0.23962	0.35206	0.31139	0.29926	0.28217	0.35422	0.16252	0.17429	0.17946	0.16781	0.28048	0.06595
9.66667	0.41143	0.378	0.39739	0.31554	0.36518	0.39415	0.33523	0.3032	0.3034	0.31171	0.33296	0.34698	0.41143	0.27693	0.40668	0.41573	0.41416	0.32749	0.32449	0.30082	0.35365	0.04622		9.66667	0.32808	0.29277	0.2505	0.34444	0.2605	0.35897	0.28787	0.25099	0.31241	0.29923	0.23299	0.34728	0.32808	0.28823	0.31348	0.32763	0.15247	0.16511	0.16882	0.22895	0.27694	0.06206
9.75	0.39837	0.37279	0.39012	0.30114	0.34765	0.43972	0.30565	0.32124	0.30256	0.3049	0.32878	0.35356	0.39837	0.29626	0.42003	0.39009	0.40148	0.31522	0.30827	0.30027	0.34982	0.04716		9.75	0.33758	0.3275	0.30203	0.3342	0.2599	0.37725	0.30201	0.27318	0.35201	0.35245	0.21636	0.35018	0.33758	0.28576	0.31744	0.39045	0.18715	0.15228	0.19074	0.21171	0.29289	0.06882
9.83333	0.40606	0.3877	0.37099	0.31624	0.37223	0.43422	0.29194	0.31471	0.29977	0.33158	0.3589	0.35741	0.40606	0.29673	0.43076	0.41595	0.41269	0.32268	0.33448	0.32274	0.35919	0.04711		9.83333	0.30068	0.30405	0.29554	0.34116	0.2614	0.31776	0.29434	0.25422	0.31435	0.30201	0.22532	0.34723	0.30068	0.30223	0.29301	0.35265	0.15888	0.16817	0.1842	0.17613	0.2747	0.06059
9.91667	0.35702	0.37712	0.36074	0.35023	0.37577	0.39391	0.31225	0.29663	0.27596	0.29881	0.34818	0.34406	0.35702	0.29506	0.38158	0.38355	0.41131	0.31005	0.32534	0.30402	0.34293	0.03851		9.91667	0.3036	0.30861	0.29537	0.32225	0.24533	0.33612	0.32006	0.27675	0.32477	0.29689	0.22815	0.3553	0.3036	0.28703	0.26823	0.35386	0.18384	0.1882	0.18329	0.17804	0.27796	0.05783

## Sheet: ED_Fig. 2e
Time	Absorbance 340nm												Mean	Standard Deviation	Mean	Standard Deviation	Mean	Standard Deviation	Mean	Standard Deviation	Time				Mean	Standard Deviation
min	AU																				min
	22.5 M35ox_1	22.5 M35ox_2	22.5 M35ox_3	22.5 M35ox+5CcaA_1	22.5 M35ox+5CcaA_2	22.5 M35ox+5CcaA_3	22.5 M35re_1	22.5 M35re_2	22.5 M35re_3	22.5 M35re+5CcaA_1	22.5 M35re+5CcaA_2	22.5 M35re+5CcaA_3	Statistics On Rows of B"Absorbance 340nm":D	Statistics On Rows of B"Absorbance 340nm":D	Statistics On Rows of E:G	Statistics On Rows of E:G	Statistics On Rows of H:J	Statistics On Rows of H:J	Statistics On Rows of K:M	Statistics On Rows of K:M		5 CcaA + 7.5 CAL_1	5 CcaA + 7.5 CAL_2	5 CcaA + 7.5 CAL_3	Statistics On Rows of W:Y	Statistics On Rows of W:Y
0	0.01218	0.011	0.01046	0.0291	0.0214	0.00218	0.02441	0.0219	0.02347	0.00507	0.03005	0.02934	0.0112133	0.000879621	0.01756	0.0138647	0.02326	0.00126811	0.0214867	0.0142217	0	0.0287	0.01521	0.0382	0.02737	0.0115526
0.0166667	0.01223	0.01138	0.01026	0.02894	0.02141	0.00239	0.02433	0.0218	0.0237	0.00539	0.03077	0.02927	0.01129	0.000988079	0.01758	0.0136831	0.0232767	0.00131705	0.02181	0.0142399	0.0333333	0.02988	0.01742	0.03867	0.0286567	0.0106777
0.0333333	0.01208	0.01165	0.01057	0.0283	0.02096	0.00181	0.0243	0.02239	0.02321	0.00527	0.03045	0.02914	0.0114333	0.000777967	0.0170233	0.0136767	0.0233	0.000958175	0.02162	0.0141747	0.0666667	0.03064	0.01917	0.03992	0.02991	0.0103942
0.05	0.01243	0.01115	0.01012	0.0285	0.02053	0.00181	0.02433	0.022	0.02358	0.00467	0.03093	0.02919	0.0112333	0.00115725	0.0169467	0.0137011	0.0233033	0.00118938	0.0215967	0.0146847	0.1	0.032	0.02022	0.0407	0.0309733	0.0102785
0.0666667	0.01225	0.01102	0.01011	0.02877	0.02081	0.00184	0.02444	0.0221	0.02267	0.00531	0.03027	0.02915	0.0111267	0.00107398	0.01714	0.013835	0.02307	0.0012202	0.0215767	0.0140985	0.133333	0.03276	0.02125	0.04146	0.0318233	0.0101375
0.0833333	0.01217	0.01117	0.01058	0.02867	0.02037	0.00258	0.02441	0.0216	0.02365	0.00447	0.0304	0.02881	0.0113067	0.000803762	0.0172067	0.0133296	0.02322	0.00145351	0.0212267	0.0145335	0.166667	0.03496	0.02276	0.04342	0.0337133	0.0103863
0.1	0.01248	0.01144	0.01016	0.02865	0.02054	0.00237	0.02408	0.022	0.02348	0.00489	0.03061	0.02918	0.01136	0.00116207	0.0171867	0.0134571	0.0231867	0.00107058	0.02156	0.0144543	0.2	0.03625	0.02416	0.04473	0.0350467	0.0103377
0.116667	0.01203	0.01131	0.01022	0.02831	0.02071	0.00216	0.0242	0.02194	0.02322	0.00446	0.03071	0.02862	0.0111867	0.000911281	0.01706	0.0134517	0.02312	0.00113331	0.0212633	0.0145896	0.233333	0.03746	0.02484	0.04623	0.0361767	0.0107526
0.133333	0.01257	0.01095	0.01013	0.02798	0.02033	0.00251	0.02383	0.0215	0.02336	0.00467	0.03019	0.02884	0.0112167	0.00124167	0.01694	0.013069	0.0228967	0.00123217	0.0212333	0.0143601	0.266667	0.03882	0.027	0.04766	0.0378267	0.0103658
0.15	0.01195	0.01105	0.01007	0.02819	0.01988	0.00209	0.02425	0.02193	0.02318	0.00428	0.03032	0.02901	0.0110233	0.000940284	0.01672	0.0133339	0.02312	0.00116116	0.0212033	0.0146707	0.3	0.04052	0.02826	0.04928	0.0393533	0.0105585
0.166667	0.01211	0.01141	0.01045	0.02751	0.02043	0.00221	0.02417	0.0219	0.02318	0.00482	0.03057	0.02882	0.0113233	0.000833387	0.0167167	0.0130524	0.0230833	0.00113808	0.0214033	0.0143882	0.333333	0.0423	0.02951	0.05106	0.0409567	0.0108376
0.183333	0.01233	0.01117	0.01038	0.02837	0.02067	0.00236	0.02405	0.02196	0.02345	0.00442	0.03026	0.02887	0.0112933	0.000980833	0.0171333	0.0133608	0.0231533	0.00107612	0.0211833	0.0145341	0.366667	0.04386	0.03121	0.05243	0.0425	0.0106752
0.2	0.01236	0.01116	0.0102	0.02799	0.01997	0.00196	0.02398	0.02175	0.0235	0.00441	0.03013	0.02888	0.01124	0.00108222	0.01664	0.0133307	0.0230767	0.00117373	0.02114	0.0145021	0.4	0.04551	0.03333	0.05458	0.0444733	0.0106629
0.216667	0.0128	0.01091	0.0104	0.02809	0.01994	0.00207	0.02387	0.02217	0.02318	0.0044	0.03056	0.0288	0.01137	0.0012644	0.0167	0.0133091	0.0230733	0.000855005	0.0212533	0.0146219	0.433333	0.04703	0.03483	0.05685	0.0462367	0.0110314
0.233333	0.01197	0.01123	0.01053	0.02768	0.02001	0.00182	0.02368	0.02171	0.02327	0.00415	0.03068	0.0289	0.0112433	0.000720093	0.0165033	0.0132818	0.0228867	0.00103944	0.0212433	0.01483	0.466667	0.04872	0.03669	0.05899	0.0481333	0.0111616
0.25	0.0122	0.01106	0.01011	0.02774	0.01987	0.00195	0.0243	0.0217	0.02371	0.00444	0.03062	0.02867	0.0111233	0.00104644	0.01652	0.0132173	0.0232367	0.0013631	0.0212433	0.0145847	0.5	0.0498	0.03903	0.06142	0.0500833	0.0111977
0.266667	0.0121	0.0111	0.01064	0.02768	0.01996	0.00224	0.02415	0.02184	0.02309	0.00351	0.0309	0.02905	0.01128	0.000746458	0.0166267	0.0130435	0.0230267	0.0011563	0.0211533	0.0153075	0.533333	0.05258	0.0408	0.06354	0.0523067	0.0113725
0.283333	0.01242	0.01098	0.01003	0.02814	0.01995	0.00191	0.02382	0.02161	0.02355	0.00411	0.03058	0.0291	0.0111433	0.00120334	0.0166667	0.0134197	0.0229933	0.00120558	0.0212633	0.0148736	0.566667	0.05428	0.04273	0.06589	0.0543	0.01158
0.3	0.01226	0.01113	0.01095	0.02724	0.0198	0.00179	0.0237	0.02212	0.02304	0.00384	0.03056	0.02867	0.0114467	0.000710094	0.0162767	0.0130857	0.0229533	0.000793557	0.0210233	0.0149112	0.6	0.05662	0.04554	0.06886	0.0570067	0.0116648
0.316667	0.01164	0.01119	0.00999	0.02789	0.01939	0.00236	0.02403	0.02196	0.02372	0.00389	0.0306	0.02881	0.01094	0.000852936	0.0165467	0.0130003	0.0232367	0.00111644	0.0211	0.0149311	0.633333	0.05846	0.0481	0.071	0.0591867	0.0114673
0.333333	0.01234	0.01109	0.01048	0.02741	0.0204	0.00236	0.02399	0.0221	0.02334	0.0036	0.03098	0.02894	0.0113033	0.000948174	0.0167233	0.0129234	0.0231433	0.000960226	0.0211733	0.0152531	0.666667	0.06115	0.04963	0.07408	0.06162	0.0122318
0.35	0.01193	0.01149	0.01028	0.02719	0.01975	0.00195	0.02389	0.02139	0.02381	0.00385	0.03108	0.02909	0.0112333	0.00085442	0.0162967	0.0129695	0.02303	0.00142084	0.02134	0.0151794	0.7	0.06361	0.05303	0.07646	0.0643667	0.0117333
0.366667	0.01213	0.01112	0.01052	0.02772	0.01974	0.00161	0.02375	0.02204	0.02391	0.00365	0.0305	0.02896	0.0112567	0.000813654	0.0163567	0.0133798	0.0232333	0.00103655	0.0210367	0.015077	0.733333	0.06613	0.05496	0.08027	0.06712	0.012684
0.383333	0.01238	0.01153	0.01041	0.02771	0.01963	0.00182	0.02346	0.02148	0.02324	0.00353	0.03103	0.02891	0.01144	0.000988079	0.0163867	0.0132462	0.0227267	0.00108523	0.0211567	0.0153019	0.766667	0.06851	0.05787	0.083	0.0697933	0.0126141
0.4	0.01218	0.0113	0.01005	0.02823	0.01986	0.00221	0.02275	0.02177	0.0237	0.00397	0.03055	0.02886	0.0111767	0.00107034	0.0167667	0.0132829	0.02274	0.000965039	0.0211267	0.0148821	0.8	0.07162	0.06105	0.08623	0.0729667	0.0126439
0.416667	0.01234	0.01145	0.00999	0.02712	0.02	0.00204	0.02376	0.02164	0.02377	0.00361	0.03043	0.02904	0.01126	0.00118647	0.0163867	0.0129245	0.0230567	0.00122688	0.0210267	0.0150993	0.833333	0.07471	0.06413	0.0902	0.0763467	0.0131118
0.433333	0.01194	0.01113	0.01009	0.02803	0.0196	0.00206	0.02378	0.02175	0.02368	0.00402	0.03068	0.02914	0.0110533	0.00092738	0.0165633	0.0132486	0.02307	0.00114425	0.02128	0.0149674	0.866667	0.07791	0.06737	0.09315	0.0794767	0.0129612
0.45	0.01197	0.01149	0.0107	0.02776	0.01977	0.00205	0.02349	0.02156	0.02389	0.00367	0.03114	0.02881	0.0113867	0.000641275	0.0165267	0.0131583	0.02298	0.00124591	0.0212067	0.0152318	0.9	0.08099	0.07064	0.09689	0.08284	0.0132224
0.466667	0.01189	0.01135	0.01015	0.02778	0.0198	0.00216	0.02349	0.02196	0.0238	0.00398	0.03061	0.02906	0.01113	0.000890618	0.01658	0.01311	0.0230833	0.000985106	0.0212167	0.0149475	0.933333	0.08433	0.07427	0.10056	0.0863867	0.0132651
0.483333	0.01212	0.01109	0.01024	0.02732	0.01966	0.00214	0.02356	0.02183	0.02344	0.00347	0.03051	0.029	0.01115	0.000941435	0.0163733	0.0129077	0.0229433	0.00096604	0.0209933	0.0151944	0.966667	0.08744	0.07706	0.10473	0.0897433	0.0139781
0.5	0.01231	0.01155	0.01009	0.02775	0.02	0.00174	0.02346	0.02197	0.02349	0.00369	0.031	0.02947	0.0113167	0.00112824	0.0164967	0.0133542	0.0229733	0.000869042	0.0213867	0.0153448	1	0.09142	0.08145	0.10892	0.09393	0.0139059
0.516667	0.01229	0.01114	0.01036	0.02751	0.0197	0.00178	0.02327	0.0221	0.02349	0.00359	0.03067	0.02959	0.0112633	0.000970893	0.01633	0.0131919	0.0229533	0.00074715	0.0212833	0.0153324	1.03333	0.09548	0.08536	0.11332	0.0980533	0.0141565
0.533333	0.01223	0.01131	0.00972	0.02725	0.02013	0.00238	0.02376	0.02182	0.02323	0.00322	0.03067	0.02962	0.0110867	0.00126982	0.0165867	0.012808	0.0229367	0.00100271	0.02117	0.015554	1.06667	0.09928	0.08916	0.1172	0.10188	0.0141997
0.55	0.01181	0.01146	0.01015	0.02713	0.01967	0.00127	0.02338	0.02183	0.02359	0.00346	0.0305	0.02897	0.01114	0.000875043	0.0160233	0.0133101	0.0229333	0.000961267	0.0209767	0.0151892	1.1	0.10306	0.09314	0.12223	0.106143	0.0147881
0.566667	0.01207	0.01067	0.0105	0.02742	0.01958	0.00204	0.02337	0.02162	0.02313	0.00325	0.03038	0.02913	0.01108	0.000861568	0.0163467	0.0129953	0.0227067	0.000948701	0.02092	0.0153154	1.13333	0.10712	0.09737	0.12726	0.110583	0.015243
0.583333	0.01202	0.01172	0.01046	0.0274	0.01931	0.00206	0.0232	0.02191	0.02392	0.00332	0.03067	0.02912	0.0114	0.000827768	0.0162567	0.012943	0.02301	0.00101838	0.0210367	0.0153626	1.16667	0.11079	0.10227	0.13216	0.115073	0.0153985
0.6	0.01196	0.01155	0.0101	0.02734	0.01956	0.002	0.02344	0.02127	0.02347	0.00298	0.03081	0.02938	0.0112033	0.000977258	0.0163	0.0129807	0.0227267	0.0012616	0.0210567	0.0156712	1.2	0.11586	0.10636	0.13702	0.119747	0.0156952
0.616667	0.01183	0.01142	0.01081	0.02775	0.01944	0.00231	0.02309	0.02141	0.02346	0.00296	0.03049	0.0289	0.0113533	0.000513258	0.0165	0.0129723	0.0226533	0.00109254	0.0207833	0.0154559	1.23333	0.1204	0.11132	0.1426	0.124773	0.0160921
0.633333	0.012	0.01125	0.01008	0.02721	0.01922	0.00155	0.02341	0.02188	0.02343	0.00325	0.03049	0.02962	0.01111	0.000967626	0.0159933	0.0131308	0.0229067	0.000889176	0.02112	0.015482	1.26667	0.12558	0.11622	0.14733	0.12971	0.0159609
0.65	0.01147	0.01136	0.01029	0.02742	0.01951	0.00221	0.02314	0.02147	0.02326	0.00302	0.03062	0.02921	0.01104	0.000651844	0.01638	0.0128932	0.0226233	0.00100062	0.02095	0.0155438	1.3	0.12994	0.12112	0.15316	0.13474	0.0165505
0.666667	0.01199	0.01139	0.01032	0.02749	0.01992	0.00207	0.0234	0.02171	0.02355	0.00298	0.03089	0.02934	0.0112333	0.000845951	0.0164933	0.0130518	0.0228867	0.00102178	0.02107	0.0156856	1.33333	0.13527	0.12665	0.15878	0.140233	0.0166301
0.683333	0.01196	0.01164	0.01057	0.02752	0.01969	0.00176	0.02357	0.0222	0.02336	0.00318	0.03069	0.02906	0.01139	0.000727942	0.0163233	0.0132059	0.0230433	0.000737857	0.0209767	0.0154339	1.36667	0.14024	0.13178	0.16539	0.145803	0.017482
0.7	0.01213	0.01112	0.01013	0.02731	0.01942	0.00179	0.02376	0.02152	0.02377	0.00337	0.03011	0.02928	0.0111267	0.00100002	0.0161733	0.0130661	0.0230167	0.00129616	0.02092	0.0152044	1.4	0.14576	0.1373	0.17074	0.151267	0.0173868
0.716667	0.01232	0.0117	0.0105	0.02725	0.01926	0.00176	0.02339	0.02189	0.02348	0.00308	0.03086	0.02913	0.0115067	0.000925275	0.01609	0.0130373	0.02292	0.000893141	0.0210233	0.0155634	1.43333	0.15152	0.14259	0.17755	0.15722	0.0181636
0.733333	0.0124	0.0112	0.00989	0.02746	0.01939	0.00116	0.02362	0.0219	0.02273	0.00311	0.03049	0.02925	0.0111633	0.0012554	0.0160033	0.0134731	0.02275	0.000860174	0.02095	0.0154623	1.46667	0.15731	0.14882	0.1835	0.16321	0.0180771
0.75	0.01168	0.01149	0.01017	0.02719	0.01922	0.00147	0.02368	0.02153	0.02329	0.00297	0.03056	0.02914	0.0111133	0.000822456	0.01596	0.0131663	0.0228333	0.00114544	0.02089	0.0155354	1.5	0.16274	0.15486	0.19012	0.16924	0.0185069
0.766667	0.01191	0.01128	0.01089	0.02685	0.01947	0.00167	0.02334	0.02174	0.02316	0.00309	0.03061	0.02926	0.01136	0.000514684	0.0159967	0.0129443	0.0227467	0.000876432	0.0209867	0.0155137	1.53333	0.16864	0.16068	0.19701	0.175443	0.0190966
0.783333	0.01209	0.01145	0.0103	0.02734	0.0195	0.00214	0.02339	0.02175	0.02306	0.00325	0.03074	0.02932	0.01128	0.000907028	0.0163267	0.0128962	0.0227333	0.000867429	0.0211033	0.0154777	1.56667	0.17516	0.16687	0.20435	0.182127	0.0196873
0.8	0.01225	0.01131	0.00992	0.02722	0.01994	0.00186	0.02366	0.02179	0.02338	0.00287	0.03053	0.02973	0.01116	0.00117222	0.01634	0.0130577	0.0229433	0.00100858	0.0210433	0.0157437	1.6	0.18142	0.17351	0.21124	0.188723	0.019897
0.816667	0.0119	0.01102	0.0102	0.02738	0.01945	0.00184	0.0234	0.02141	0.02357	0.00315	0.03024	0.02917	0.01104	0.000850176	0.0162233	0.0130722	0.0227933	0.00120101	0.0208533	0.0153409	1.63333	0.18787	0.17993	0.21911	0.195637	0.0207125
0.833333	0.01192	0.01146	0.01057	0.02685	0.0193	0.00159	0.02375	0.02215	0.02326	0.00307	0.03031	0.02913	0.0113167	0.000686319	0.0159133	0.0129661	0.0230533	0.000819776	0.0208367	0.0153977	1.66667	0.19426	0.18718	0.22505	0.202163	0.0201341
0.85	0.01243	0.01194	0.00999	0.02712	0.01975	0.00166	0.02365	0.02158	0.02337	0.00282	0.03019	0.02911	0.0114533	0.00129075	0.0161767	0.0131007	0.0228667	0.00112305	0.0207067	0.0154997	1.7	0.20123	0.19389	0.23368	0.2096	0.0211744
0.866667	0.01195	0.01116	0.01057	0.02691	0.01957	0.00145	0.02319	0.02204	0.02326	0.00291	0.03037	0.02897	0.0112267	0.000692411	0.0159767	0.0131048	0.02283	0.000685055	0.02075	0.0154657	1.73333	0.20822	0.20067	0.24129	0.216727	0.0216048
0.883333	0.01209	0.01131	0.00978	0.02673	0.01918	0.00193	0.02314	0.02155	0.02384	0.00276	0.03053	0.02907	0.01106	0.00117512	0.0159467	0.0127122	0.0228433	0.00117347	0.0207867	0.0156286	1.76667	0.21489	0.20804	0.24953	0.224153	0.0222421
0.9	0.01247	0.01129	0.01	0.02748	0.01905	0.00167	0.02391	0.02122	0.02303	0.00306	0.0309	0.02919	0.0112533	0.00123541	0.0160667	0.0131611	0.02272	0.00137153	0.02105	0.0156032	1.8	0.22232	0.21485	0.2575	0.231557	0.0227759
0.916667	0.01186	0.01117	0.01022	0.02687	0.01938	0.00173	0.02375	0.02186	0.02395	0.00305	0.03087	0.02925	0.0110833	0.000823428	0.0159933	0.0129076	0.0231867	0.00115327	0.0210567	0.0156153	1.83333	0.23004	0.22295	0.26593	0.23964	0.0230421
0.933333	0.01199	0.01118	0.01005	0.02672	0.01964	0.0017	0.02401	0.02155	0.02339	0.00282	0.03063	0.02914	0.0110733	0.000974389	0.01602	0.0128968	0.0229833	0.00127943	0.0208633	0.0156437	1.86667	0.23701	0.23097	0.27356	0.24718	0.0230445
0.95	0.01179	0.01171	0.01021	0.02688	0.01933	0.00209	0.02403	0.02173	0.02337	0.00335	0.03091	0.02902	0.0112367	0.000890019	0.0161	0.0127067	0.0230433	0.00118429	0.0210933	0.0153952	1.9	0.24487	0.23879	0.28323	0.25563	0.0240948
0.966667	0.01217	0.01187	0.01028	0.02696	0.01933	0.0015	0.02381	0.02158	0.02365	0.00284	0.03059	0.02894	0.01144	0.00101573	0.01593	0.0130661	0.0230133	0.00124388	0.02079	0.015567	1.93333	0.25311	0.24607	0.29158	0.263587	0.0244972
0.983333	0.01203	0.01153	0.0101	0.02656	0.01881	0.00143	0.02371	0.02196	0.02347	0.00253	0.03043	0.02895	0.01122	0.00100165	0.0156	0.0128688	0.0230467	0.000948701	0.0206367	0.0156983	1.96667	0.26059	0.25408	0.30008	0.271583	0.0248926
1	0.01188	0.01106	0.00997	0.02698	0.01927	0.00178	0.02307	0.02179	0.02294	0.0026	0.03061	0.02911	0.01097	0.000958175	0.01601	0.0129124	0.0226	0.000704486	0.0207733	0.0157564	2	0.26861	0.26233	0.30969	0.28021	0.0257228
1.01667	0.01206	0.01158	0.0101	0.02689	0.01882	0.00188	0.02343	0.02163	0.02357	0.00285	0.0311	0.02915	0.0112467	0.00102163	0.0158633	0.0127645	0.0228767	0.00108191	0.0210333	0.0157774	2.03333	0.27673	0.27067	0.31827	0.288557	0.0259103
1.03333	0.01226	0.01135	0.00996	0.02683	0.01904	0.00158	0.0235	0.02144	0.02313	0.00277	0.03108	0.02932	0.01119	0.00115832	0.0158167	0.0129299	0.02269	0.00109823	0.0210567	0.0158611	2.06667	0.28524	0.27905	0.32803	0.29744	0.0266719
1.05	0.01199	0.0114	0.01015	0.02678	0.01927	0.00131	0.02344	0.02167	0.0232	0.00253	0.03027	0.02952	0.01118	0.000939521	0.0157867	0.0130874	0.02277	0.000960156	0.0207733	0.0158036	2.1	0.29379	0.28762	0.33696	0.306123	0.0268829
1.06667	0.01176	0.01122	0.01003	0.0272	0.01847	0.00178	0.02351	0.02144	0.02374	0.00304	0.03077	0.02907	0.0110033	0.000885118	0.0158167	0.012916	0.0228967	0.00126674	0.02096	0.0155424	2.13333	0.30197	0.29659	0.34664	0.315067	0.0274753
1.08333	0.01167	0.01135	0.00989	0.02689	0.01877	0.00081	0.0237	0.02142	0.02314	0.00258	0.03046	0.0287	0.01097	0.000948894	0.01549	0.0133458	0.0227533	0.00118816	0.02058	0.0156133	2.16667	0.31093	0.306	0.35574	0.324223	0.0274053
1.1	0.01184	0.01118	0.00967	0.02671	0.01953	0.00135	0.02358	0.0215	0.02357	0.003	0.03036	0.02902	0.0108967	0.0011124	0.0158633	0.0130716	0.0228833	0.00119801	0.0207933	0.015424	2.2	0.31991	0.31417	0.36571	0.333263	0.0282458
1.11667	0.01214	0.01096	0.00998	0.02674	0.01969	0.00159	0.02376	0.02149	0.02334	0.00323	0.03088	0.0289	0.0110267	0.00108154	0.0160067	0.0129733	0.0228633	0.00120774	0.0210033	0.015424	2.23333	0.32933	0.32373	0.37548	0.342847	0.0283997
1.13333	0.01265	0.01094	0.01003	0.02684	0.01878	0.00139	0.02333	0.02104	0.02354	0.00258	0.03053	0.02876	0.0112067	0.0013302	0.01567	0.0130069	0.0226367	0.00138673	0.0206233	0.015651	2.26667	0.33752	0.33304	0.38598	0.35218	0.0293572
1.15	0.01222	0.0112	0.01018	0.02666	0.01878	0.0013	0.02342	0.02129	0.02343	0.003	0.03053	0.02886	0.0112	0.00102	0.01558	0.0129793	0.0227133	0.00123265	0.0207967	0.015435	2.3	0.34718	0.34171	0.39616	0.361683	0.0299827
1.16667	0.01174	0.01185	0.01045	0.02679	0.01933	0.00122	0.02369	0.02168	0.02351	0.00272	0.03052	0.02868	0.0113467	0.000778481	0.01578	0.0131495	0.02296	0.00111216	0.02064	0.0155464	2.33333	0.35681	0.35167	0.40647	0.37165	0.0302643
1.18333	0.0121	0.01106	0.00993	0.02654	0.01929	0.0015	0.02357	0.02141	0.02311	0.00319	0.03032	0.02936	0.01103	0.00108531	0.0157767	0.0128844	0.0226967	0.00113778	0.0209567	0.0153939	2.36667	0.36611	0.36162	0.41706	0.381597	0.0307941
1.2	0.01223	0.01146	0.01013	0.02675	0.01926	0.00127	0.02387	0.02147	0.02336	0.00299	0.03069	0.02938	0.0112733	0.00106237	0.01576	0.0130956	0.0229	0.0012644	0.02102	0.0156282	2.4	0.37622	0.37118	0.42861	0.392003	0.0318023
1.21667	0.0124	0.01091	0.0102	0.02672	0.0192	0.00121	0.02368	0.02117	0.02369	0.00326	0.03031	0.02972	0.01117	0.00112281	0.01571	0.0131082	0.0228467	0.00145204	0.0210967	0.0154498	2.43333	0.38597	0.38112	0.43933	0.40214	0.0322986
1.23333	0.01215	0.01103	0.01025	0.02672	0.01929	0.00142	0.02305	0.0217	0.02375	0.0029	0.0303	0.02914	0.0111433	0.000955057	0.01581	0.013004	0.0228333	0.00104203	0.02078	0.0154954	2.46667	0.39635	0.39136	0.44987	0.412527	0.0324364
1.25	0.01217	0.01158	0.01	0.02729	0.0187	0.00122	0.02388	0.02174	0.02357	0.00242	0.03052	0.0293	0.01125	0.00112201	0.0157367	0.0132852	0.0230633	0.00115647	0.0207467	0.0158831	2.5	0.40607	0.40074	0.46157	0.422793	0.0336872
1.26667	0.01224	0.01156	0.01006	0.02627	0.01916	0.00091	0.02319	0.02205	0.02297	0.00316	0.03084	0.02872	0.0112867	0.00111541	0.0154467	0.0130814	0.0227367	0.000604759	0.0209067	0.0154056	2.53333	0.41625	0.41156	0.47293	0.43358	0.0341587
1.28333	0.01208	0.01096	0.01	0.02631	0.01921	0.00139	0.02376	0.02152	0.02316	0.0028	0.03063	0.02935	0.0110133	0.00104103	0.0156367	0.0128385	0.0228133	0.00115954	0.0209267	0.0157112	2.56667	0.42595	0.4218	0.48363	0.443793	0.0345619
1.3	0.01197	0.01089	0.01032	0.02656	0.01871	0.00155	0.02362	0.02147	0.02329	0.00263	0.03072	0.02903	0.01106	0.000838033	0.0156067	0.0127905	0.0227933	0.00115786	0.0207933	0.0157526	2.6	0.43663	0.43169	0.49544	0.454587	0.0354661
1.31667	0.01206	0.01156	0.01024	0.02659	0.01917	0.0016	0.02354	0.02148	0.02306	0.00296	0.03069	0.02859	0.0112867	0.000940284	0.0157867	0.0128339	0.0226933	0.00107784	0.0207467	0.0154395	2.63333	0.44697	0.44298	0.50787	0.46594	0.0363672
1.33333	0.01247	0.01151	0.00983	0.02616	0.01924	0.0015	0.02404	0.0216	0.02327	0.00286	0.03054	0.02915	0.01127	0.00133626	0.0156333	0.0127195	0.02297	0.00124736	0.02085	0.0155953	2.66667	0.45809	0.45334	0.51991	0.477113	0.037139
1.35	0.01193	0.01102	0.00995	0.02652	0.01905	0.00153	0.02369	0.02163	0.02327	0.00269	0.03039	0.02949	0.0109667	0.000991077	0.0157	0.0128274	0.0228633	0.00108855	0.0208567	0.0157392	2.7	0.46863	0.46463	0.53076	0.488007	0.0370795
1.36667	0.01214	0.01113	0.01058	0.02656	0.01972	0.00126	0.02351	0.02127	0.02344	0.00245	0.03043	0.02896	0.0112833	0.000791223	0.0158467	0.0130872	0.02274	0.00127354	0.0206133	0.0157471	2.73333	0.47961	0.4751	0.54274	0.49915	0.0378173
1.38333	0.01201	0.01099	0.01063	0.02641	0.01892	0.00141	0.02396	0.02166	0.02373	0.00257	0.03046	0.0291	0.01121	0.000715821	0.01558	0.0128303	0.0231167	0.00126674	0.02071	0.0157244	2.76667	0.49039	0.48595	0.55496	0.510433	0.0386251
1.4	0.01253	0.01095	0.01023	0.02674	0.01887	0.00155	0.02351	0.0213	0.02329	0.00257	0.02998	0.02914	0.0112367	0.00117649	0.01572	0.012887	0.0227	0.00121742	0.0205633	0.0155883	2.8	0.50064	0.49803	0.56711	0.521927	0.0391517
1.41667	0.01223	0.0114	0.00984	0.02701	0.01893	0.00129	0.02387	0.02146	0.02319	0.00229	0.03027	0.02917	0.0111567	0.00121344	0.0157433	0.0131528	0.02284	0.00124254	0.0205767	0.0158463	2.83333	0.51226	0.50912	0.58071	0.53403	0.0404565
1.43333	0.01195	0.01131	0.00942	0.02623	0.01862	0.00147	0.02407	0.02125	0.0233	0.00249	0.03062	0.02956	0.0108933	0.00131546	0.01544	0.0126826	0.0228733	0.00145761	0.02089	0.0159437	2.86667	0.52337	0.52004	0.59251	0.545307	0.0409132
1.45	0.01221	0.01094	0.00982	0.02668	0.01928	0.00126	0.02368	0.02185	0.02326	0.00241	0.03056	0.02951	0.01099	0.00119578	0.01574	0.0130745	0.02293	0.000958593	0.0208267	0.0159579	2.9	0.5353	0.53113	0.60472	0.55705	0.041336
1.46667	0.01213	0.01099	0.0106	0.0259	0.01894	0.00136	0.02391	0.02189	0.0231	0.00319	0.03037	0.02889	0.01124	0.000795047	0.0154	0.0126472	0.0229667	0.00101658	0.0208167	0.0152831	2.93333	0.54586	0.54269	0.61754	0.568697	0.0423293
1.48333	0.0125	0.01094	0.0103	0.02617	0.01881	0.00145	0.0239	0.02174	0.02296	0.00258	0.02986	0.02888	0.0112467	0.00113161	0.0154767	0.0126926	0.0228667	0.00108302	0.02044	0.015475	2.96667	0.55837	0.55454	0.63041	0.581107	0.0427409
1.5	0.0122	0.01092	0.00998	0.02639	0.01938	0.00162	0.02379	0.02213	0.02307	0.00287	0.03047	0.0292	0.0110333	0.00111433	0.0157967	0.0127679	0.0229967	0.000832426	0.0208467	0.0155812	3	0.56994	0.56671	0.64297	0.593207	0.0431266
1.51667	0.01225	0.01125	0.01012	0.02644	0.01898	0.00084	0.02359	0.0211	0.02346	0.00302	0.0307	0.02911	0.0112067	0.00106566	0.01542	0.0131661	0.0227167	0.00140158	0.0209433	0.0155424	3.03333	0.5814	0.57832	0.65644	0.605387	0.0442403
1.53333	0.01216	0.01118	0.01003	0.02655	0.01894	0.00117	0.02392	0.02157	0.02314	0.00261	0.03044	0.02913	0.0111233	0.00106613	0.0155533	0.0130245	0.0228767	0.00119693	0.0207267	0.0157032	3.06667	0.59253	0.58978	0.6696	0.617303	0.0453111
1.55	0.01248	0.01151	0.00995	0.02643	0.01918	0.00175	0.02389	0.02161	0.02327	0.00276	0.03104	0.02888	0.0113133	0.00127641	0.0157867	0.0126851	0.0229233	0.00117887	0.0208933	0.015741	3.1	0.60524	0.60213	0.68268	0.630017	0.0456343
1.56667	0.0116	0.01113	0.01024	0.02651	0.01907	0.00102	0.02385	0.02173	0.02323	0.00289	0.03072	0.02932	0.01099	0.000690724	0.0155333	0.0131079	0.0229367	0.00109002	0.0209767	0.0156791	3.13333	0.61778	0.61417	0.6964	0.642783	0.0464685
1.58333	0.01204	0.01143	0.0101	0.02658	0.01897	0.00154	0.02392	0.0219	0.02335	0.00283	0.03035	0.02915	0.01119	0.000992018	0.0156967	0.0128369	0.0230567	0.00104146	0.0207767	0.0155538	3.16667	0.62956	0.62671	0.70919	0.655153	0.0468188
1.6	0.01226	0.01119	0.00949	0.02656	0.01901	0.00126	0.02391	0.02161	0.02336	0.00284	0.03047	0.02891	0.01098	0.00139689	0.01561	0.0129882	0.02296	0.00120104	0.02074	0.0155215	3.2	0.64154	0.63902	0.72282	0.667793	0.0476711
1.61667	0.01198	0.01131	0.01022	0.02631	0.01889	0.00089	0.02445	0.02123	0.02398	0.00245	0.03029	0.02889	0.01117	0.000888313	0.0153633	0.0130718	0.02322	0.00173934	0.0205433	0.0156849	3.23333	0.65387	0.65094	0.73581	0.680207	0.0481762
1.63333	0.01219	0.01122	0.01029	0.02602	0.01908	0.00131	0.02377	0.02151	0.02331	0.00277	0.03072	0.02933	0.0112333	0.00095007	0.01547	0.0127444	0.0228633	0.00119438	0.02094	0.015751	3.26667	0.66659	0.66391	0.7503	0.6936	0.0491219
1.65	0.01257	0.01077	0.01042	0.02644	0.01891	0.00135	0.02411	0.0215	0.02309	0.00274	0.03102	0.02899	0.0112533	0.00115362	0.0155667	0.0128748	0.0229	0.00131533	0.0209167	0.0157741	3.3	0.67865	0.67615	0.76329	0.70603	0.0496044
1.66667	0.012	0.01105	0.01033	0.02625	0.01874	0.00116	0.02389	0.0216	0.02273	0.00298	0.03028	0.02933	0.0111267	0.000837636	0.0153833	0.0128774	0.02274	0.00114503	0.0208633	0.0154947	3.33333	0.69173	0.68922	0.77798	0.719643	0.0505366
1.68333	0.012	0.01125	0.01041	0.02633	0.01906	0.00146	0.02402	0.02155	0.02314	0.00268	0.03085	0.02929	0.01122	0.000795424	0.0156167	0.0127876	0.0229033	0.00125189	0.02094	0.0158328	3.36667	0.70471	0.70182	0.7907	0.73241	0.0505013
1.7	0.0125	0.01135	0.01026	0.02614	0.01883	0.00125	0.02376	0.02168	0.02281	0.00289	0.03019	0.02917	0.01137	0.00112013	0.0154067	0.0127933	0.02275	0.0010413	0.02075	0.0154756	3.4	0.71766	0.71572	0.80592	0.746433	0.0515261
1.71667	0.01194	0.01124	0.01011	0.02573	0.01913	0.00159	0.02375	0.02148	0.02285	0.00284	0.02998	0.02898	0.0110967	0.000923381	0.0154833	0.0124763	0.0226933	0.00114308	0.0206	0.0153887	3.43333	0.73046	0.72821	0.81902	0.75923	0.0517919
1.73333	0.01197	0.01131	0.01003	0.02631	0.01894	0.00125	0.02362	0.02192	0.0235	0.00283	0.03083	0.0293	0.0111033	0.000986374	0.0155	0.0128793	0.0230133	0.000948754	0.0209867	0.0157427	3.46667	0.74229	0.74108	0.83303	0.772133	0.0527415
1.75	0.01228	0.01135	0.01065	0.02638	0.01879	0.00122	0.02377	0.02168	0.02328	0.0026	0.03013	0.02893	0.0114267	0.0008177	0.0154633	0.0129057	0.02291	0.00109302	0.0205533	0.0155596	3.5	0.75571	0.75354	0.84829	0.785847	0.0540884
1.76667	0.01254	0.01109	0.01009	0.0262	0.01893	0.00117	0.02417	0.02193	0.02337	0.00257	0.03021	0.02937	0.01124	0.00123187	0.0154333	0.0128761	0.0231567	0.00113514	0.0207167	0.0157211	3.53333	0.76949	0.76659	0.86273	0.799603	0.0546885
1.78333	0.01227	0.01111	0.01007	0.02622	0.01911	0.00112	0.02399	0.02146	0.02364	0.00275	0.03073	0.02945	0.01115	0.00110055	0.0154833	0.012937	0.02303	0.00137088	0.0209767	0.0157977	3.56667	0.7818	0.78056	0.8761	0.81282	0.0548056
1.8	0.01216	0.01143	0.01026	0.02614	0.01883	0.00149	0.02382	0.02096	0.02304	0.00267	0.0302	0.02898	0.0112833	0.000958454	0.0154867	0.0126605	0.0226067	0.00147842	0.0206167	0.0155542	3.6	0.79554	0.79324	0.89157	0.826783	0.0561187
1.81667	0.01219	0.01123	0.00964	0.02607	0.01871	0.00108	0.02387	0.02142	0.02347	0.00239	0.03038	0.02922	0.01102	0.00128791	0.0152867	0.0128419	0.02292	0.00131434	0.0206633	0.0158358	3.63333	0.80884	0.80742	0.9065	0.84092	0.0567984
1.83333	0.01216	0.01132	0.01008	0.02644	0.01908	0.00169	0.02418	0.02103	0.02302	0.00228	0.03026	0.029	0.0111867	0.00104639	0.0157367	0.0127092	0.0227433	0.00159312	0.0205133	0.0158031	3.66667	0.82127	0.82125	0.92061	0.854377	0.0573598
1.85	0.01242	0.01126	0.01005	0.02593	0.01923	0.00129	0.02395	0.02156	0.02338	0.00289	0.03077	0.02931	0.0112433	0.00118509	0.0154833	0.0127401	0.0229633	0.00124829	0.02099	0.015692	3.7	0.83646	0.83394	0.93532	0.868573	0.057818
1.86667	0.01235	0.01063	0.01026	0.02615	0.01915	0.00117	0.02394	0.02176	0.02341	0.00259	0.03058	0.0296	0.01108	0.0011153	0.01549	0.0128859	0.0230367	0.00113694	0.0209233	0.0158847	3.73333	0.84946	0.84802	0.95051	0.882663	0.0587613
1.88333	0.01226	0.01125	0.01028	0.02586	0.0186	0.00113	0.02377	0.02155	0.02288	0.00283	0.03037	0.02891	0.0112633	0.000990067	0.0151967	0.0127114	0.0227333	0.00111724	0.0207033	0.015496	3.76667	0.86324	0.86201	0.96557	0.89694	0.0594385
1.9	0.01169	0.01128	0.01018	0.02609	0.01892	0.00088	0.024	0.02151	0.02297	0.00294	0.03007	0.02911	0.01105	0.000780833	0.0152967	0.0129897	0.0228267	0.00125117	0.0207067	0.0153939	3.8	0.87752	0.87533	0.98052	0.911123	0.0601093
1.91667	0.0119	0.01098	0.01025	0.02598	0.01875	0.00112	0.02439	0.02133	0.02328	0.00227	0.03043	0.02923	0.0110433	0.000826821	0.0152833	0.0127874	0.023	0.0015491	0.0206433	0.0159231	3.83333	0.89093	0.88858	0.99536	0.924957	0.0609824
1.93333	0.01196	0.0112	0.01009	0.02614	0.01877	0.00111	0.02366	0.02165	0.02304	0.00243	0.03044	0.02906	0.0110833	0.000940443	0.01534	0.0128627	0.0227833	0.00102929	0.0206433	0.0157883	3.86667	0.90425	0.90256	1.01037	0.93906	0.0617621
1.95	0.01208	0.01139	0.01031	0.02677	0.01898	0.00107	0.02418	0.02141	0.02339	0.00226	0.03043	0.02909	0.01126	0.000892132	0.0156067	0.0131779	0.0229933	0.00142697	0.0205933	0.0158913	3.9	0.91837	0.91569	1.02698	0.95368	0.0634938
1.96667	0.01223	0.01135	0.01021	0.0259	0.0191	0.00175	0.02398	0.02144	0.02344	0.00252	0.03052	0.02909	0.0112633	0.00101278	0.0155833	0.0124531	0.0229533	0.00133811	0.02071	0.0157692	3.93333	0.93232	0.93098	1.04186	0.968387	0.0636333
1.98333	0.01234	0.0108	0.01043	0.02625	0.01902	0.00138	0.02444	0.02173	0.02304	0.00297	0.03058	0.02948	0.01119	0.00101297	0.01555	0.012793	0.02307	0.00135525	0.02101	0.0156328	3.96667	0.94684	0.94477	1.05739	0.983	0.0644319
2	0.01219	0.01106	0.01007	0.02629	0.01872	0.00112	0.02406	0.02187	0.02327	0.0027	0.0305	0.029	0.0111067	0.00106077	0.0153767	0.0129138	0.0230667	0.00110907	0.0207333	0.0156353	4	0.9591	0.95881	1.07208	0.996663	0.0653129
2.01667	0.01174	0.01084	0.01055	0.02581	0.01822	0.00155	0.02394	0.02143	0.02318	0.00255	0.03067	0.02868	0.0110433	0.000620511	0.0151933	0.01241	0.02285	0.00128713	0.0206333	0.0156922	4.03333	0.97525	0.97402	1.08737	1.01221	0.0650905
2.03333	0.012	0.01118	0.00975	0.02563	0.01918	0.00148	0.02403	0.02184	0.02334	0.00281	0.03025	0.02934	0.0109767	0.0011387	0.01543	0.0125041	0.02307	0.00111969	0.0208	0.0155864	4.06667	0.9886	0.9863	1.10356	1.02615	0.067046
2.05	0.01215	0.01061	0.01029	0.02542	0.01833	0.00147	0.02379	0.0215	0.02309	0.0027	0.03013	0.02891	0.0110167	0.000994451	0.0150733	0.0123026	0.0227933	0.00117347	0.02058	0.0154965	4.1	1.00438	1.00043	1.11837	1.04106	0.0669815
2.06667	0.01197	0.01131	0.01025	0.0261	0.01841	0.00131	0.02378	0.02143	0.02313	0.00254	0.03025	0.02936	0.0111767	0.000867717	0.0152733	0.0126892	0.02278	0.00121347	0.0207167	0.0157477	4.13333	1.01827	1.01566	1.1343	1.05608	0.067756
2.08333	0.01225	0.01087	0.01012	0.026	0.01871	0.00119	0.02376	0.02167	0.02291	0.00239	0.03022	0.02932	0.01108	0.00108042	0.0153	0.0127517	0.02278	0.00105105	0.0206433	0.0158143	4.16667	1.03135	1.0305	1.14936	1.0704	0.0683798
2.1	0.01246	0.01156	0.00982	0.02607	0.01857	0.00109	0.02339	0.02174	0.02339	0.00256	0.03051	0.02903	0.01128	0.00134209	0.0152433	0.012818	0.02284	0.000952628	0.0207	0.0157271	4.2	1.04613	1.04603	1.16682	1.08633	0.0697093
2.11667	0.0121	0.01059	0.01036	0.02606	0.01872	0.00068	0.0244	0.02159	0.02357	0.00253	0.03043	0.02923	0.0110167	0.000945216	0.0151533	0.0130605	0.0231867	0.00144369	0.02073	0.0157731	4.23333	1.06078	1.05802	1.18131	1.10004	0.0703983
2.13333	0.0125	0.01094	0.0096	0.02594	0.01888	0.00099	0.02393	0.02172	0.02307	0.00222	0.03039	0.02924	0.0110133	0.00145139	0.01527	0.0128608	0.0229067	0.00111402	0.0206167	0.0159424	4.26667	1.07595	1.07356	1.19817	1.11589	0.0712637
2.15	0.01183	0.01133	0.01	0.02612	0.01871	0.00163	0.0239	0.02185	0.02311	0.00286	0.03071	0.02912	0.0110533	0.000945851	0.0154867	0.0125592	0.0229533	0.00103394	0.0208967	0.0156404	4.3	1.08831	1.08708	1.2134	1.1296	0.0725784
2.16667	0.01217	0.01143	0.00982	0.02612	0.01839	0.00153	0.02394	0.02156	0.02324	0.00262	0.03009	0.02931	0.01114	0.00120154	0.0153467	0.0125743	0.0229133	0.00122317	0.0206733	0.0156395	4.33333	1.10289	1.10373	1.22773	1.14478	0.0718351
2.18333	0.01188	0.01119	0.00983	0.02599	0.01912	0.00106	0.02422	0.02179	0.02304	0.00271	0.03023	0.0293	0.0109667	0.00104309	0.01539	0.0128768	0.0230167	0.00121517	0.0207467	0.0156271	4.36667	1.11844	1.11672	1.24539	1.16018	0.0737961
2.2	0.012	0.01101	0.01022	0.02629	0.01854	0.00105	0.02406	0.02136	0.02338	0.00247	0.03066	0.0294	0.0110767	0.000891871	0.0152933	0.0129294	0.0229333	0.00140433	0.0208433	0.0159242	4.4	1.13304	1.13193	1.26092	1.1753	0.0741541
2.21667	0.01188	0.01116	0.01024	0.0257	0.0185	0.0014	0.02351	0.02153	0.02313	0.00264	0.0307	0.02915	0.0110933	0.00082203	0.0152	0.0124816	0.0227233	0.00105078	0.02083	0.0157721	4.43333	1.14764	1.1467	1.27842	1.19092	0.0757787
2.23333	0.01208	0.01118	0.01037	0.02554	0.01874	0.00114	0.02369	0.02159	0.02343	0.00248	0.03058	0.02913	0.01121	0.000855395	0.01514	0.0125921	0.0229033	0.00114479	0.02073	0.0158216	4.46667	1.16425	1.16137	1.29485	1.20682	0.0762469
2.25	0.01243	0.01112	0.00983	0.02588	0.01891	0.00153	0.02375	0.02184	0.02315	0.00247	0.0302	0.02915	0.0111267	0.00130001	0.01544	0.0125404	0.0229133	0.000976746	0.0206067	0.0157156	4.5	1.17741	1.17597	1.31045	1.22128	0.0772297
2.26667	0.01257	0.01082	0.00975	0.02556	0.01826	0.00136	0.02362	0.02158	0.02345	0.00186	0.03039	0.02932	0.0110467	0.0014236	0.01506	0.0124133	0.0228833	0.00113192	0.0205233	0.0161718	4.53333	1.19384	1.19136	1.32728	1.23749	0.0777674
2.28333	0.01192	0.01067	0.01001	0.02597	0.01889	0.00155	0.02445	0.02098	0.02314	0.00255	0.03018	0.02935	0.0108667	0.000970069	0.01547	0.0125641	0.0228567	0.00175227	0.0206933	0.0157181	4.56667	1.20777	1.20793	1.34388	1.25319	0.078537
2.3	0.0118	0.01123	0.00987	0.02514	0.01887	0.00157	0.02411	0.02156	0.02326	0.00252	0.03089	0.0294	0.0109667	0.000991581	0.0151933	0.0122076	0.0229767	0.0012984	0.0209367	0.0159667	4.6	1.22405	1.22134	1.35909	1.26816	0.0787593
2.31667	0.01216	0.01117	0.00984	0.02583	0.01875	0.00095	0.02432	0.02118	0.02324	0.00265	0.03051	0.02884	0.0110567	0.00116414	0.0151767	0.0128191	0.0229133	0.00159528	0.0206667	0.0156252	4.63333	1.23775	1.23501	1.37484	1.28253	0.0799517
2.33333	0.01242	0.01184	0.00931	0.02576	0.01872	0.00159	0.02361	0.0213	0.02304	0.00261	0.03051	0.0292	0.01119	0.00165375	0.0153567	0.0124311	0.02265	0.00120337	0.0207733	0.0157435	4.66667	1.2542	1.25085	1.39107	1.29871	0.0800065
2.35	0.01204	0.0107	0.00989	0.02555	0.01905	0.00083	0.0238	0.02189	0.02342	0.00296	0.0307	0.02944	0.0108767	0.00108583	0.0151433	0.0128147	0.0230367	0.00101106	0.0210333	0.0156646	4.7	1.26705	1.26541	1.40675	1.31307	0.0811334
2.36667	0.01191	0.01139	0.01029	0.02593	0.01859	0.00116	0.02421	0.02178	0.02344	0.00274	0.03083	0.0295	0.0111967	0.000827124	0.0152267	0.0127229	0.0231433	0.00124187	0.0210233	0.0158478	4.73333	1.28332	1.28179	1.42296	1.32936	0.0810665
2.38333	0.01194	0.01108	0.00998	0.02595	0.01917	0.001	0.02393	0.02135	0.02342	0.00259	0.02993	0.02918	0.011	0.000982446	0.0153733	0.012901	0.0229	0.00136635	0.0205667	0.0155728	4.76667	1.29837	1.2944	1.43852	1.34376	0.0820857
2.4	0.01222	0.01099	0.00995	0.02612	0.01944	0.00092	0.02386	0.02196	0.02336	0.00243	0.03066	0.02915	0.0110533	0.00113632	0.0154933	0.0130553	0.02306	0.000984886	0.0207467	0.0158807	4.8	1.31223	1.31135	1.45521	1.3596	0.0828047
2.41667	0.01192	0.01129	0.00998	0.02544	0.01878	0.00119	0.02411	0.02229	0.02362	0.00272	0.03067	0.02927	0.0110633	0.000989663	0.0151367	0.0125288	0.02334	0.000941754	0.0208867	0.0157484	4.83333	1.32876	1.3261	1.47402	1.37629	0.0846442
2.43333	0.01258	0.01104	0.00963	0.02564	0.01884	0.00108	0.02417	0.02157	0.02327	0.00254	0.03059	0.029	0.0110833	0.00147548	0.0151867	0.012681	0.0230033	0.00132035	0.02071	0.0157558	4.86667	1.34352	1.34165	1.49061	1.39193	0.0854674
2.45	0.01197	0.01125	0.00965	0.02527	0.01891	0.00099	0.02397	0.02148	0.02311	0.00223	0.03072	0.02881	0.0109567	0.00118749	0.0150567	0.0125903	0.0228533	0.00126469	0.0205867	0.015926	4.9	1.35652	1.35789	1.50523	1.40655	0.085465
2.46667	0.01194	0.0111	0.00967	0.02575	0.01863	0.0014	0.02369	0.0214	0.0238	0.00271	0.03022	0.02903	0.0109033	0.00114771	0.01526	0.0125199	0.0229633	0.001355	0.0206533	0.0155508	4.93333	1.37283	1.37204	1.52194	1.42227	0.0863177
2.48333	0.01221	0.01099	0.0098	0.02562	0.01891	0.001	0.02434	0.02195	0.02337	0.0026	0.03082	0.02943	0.011	0.00120503	0.0151767	0.0127275	0.02322	0.00120204	0.02095	0.0159068	4.96667	1.38882	1.38691	1.5372	1.43764	0.0862239
2.5	0.01219	0.01052	0.0101	0.02558	0.01854	0.00149	0.02399	0.02137	0.02328	0.00245	0.03023	0.02902	0.0109367	0.00110555	0.0152033	0.0123868	0.02288	0.00135503	0.0205667	0.0157012	5	1.40404	1.40238	1.55369	1.45337	0.0868836
2.51667	0.01189	0.01088	0.00987	0.02554	0.01885	0.00088	0.02391	0.02168	0.02322	0.00264	0.03044	0.02886	0.01088	0.00101	0.01509	0.0127527	0.0229367	0.00114168	0.0206467	0.0156142	5.03333	1.41982	1.41504	1.57017	1.46834	0.0882169
2.53333	0.01221	0.0108	0.0099	0.02556	0.01883	0.00098	0.02409	0.02201	0.02279	0.00252	0.03061	0.02914	0.01097	0.00116435	0.0151233	0.0127023	0.0229633	0.00105078	0.0207567	0.0158105	5.06667	1.43413	1.43229	1.59006	1.48549	0.0905621
2.55	0.01208	0.01085	0.01	0.02564	0.01924	0.0014	0.02385	0.02174	0.02334	0.00271	0.03025	0.02923	0.0109767	0.00104577	0.0154267	0.0125619	0.0229767	0.00110092	0.02073	0.0156141	5.1	1.44978	1.44682	1.60743	1.50134	0.0918857
2.56667	0.01259	0.0112	0.01016	0.0253	0.01852	0.00106	0.02393	0.02173	0.02386	0.00212	0.03074	0.02911	0.0113167	0.00121919	0.01496	0.012506	0.0231733	0.00125045	0.0206567	0.0160739	5.13333	1.46484	1.46245	1.62242	1.51657	0.0916766
2.58333	0.01215	0.01067	0.00993	0.02588	0.01854	0.00109	0.02414	0.02146	0.0234	0.00207	0.0306	0.02955	0.0109167	0.00113037	0.01517	0.012734	0.023	0.00138405	0.02074	0.0161772	5.16667	1.48067	1.47627	1.6346	1.53051	0.0901685
2.6	0.01189	0.01132	0.00982	0.0252	0.01861	0.00146	0.02431	0.02174	0.02289	0.00218	0.0306	0.0291	0.01101	0.00106925	0.01509	0.0122552	0.02298	0.00128736	0.0206267	0.0159929	5.2	1.49794	1.4942	1.65297	1.54837	0.0906056
2.61667	0.01212	0.01071	0.00985	0.02583	0.01883	0.0015	0.024	0.02166	0.0232	0.00242	0.03033	0.02898	0.0108933	0.00114605	0.0153867	0.0125252	0.0229533	0.00118934	0.0205767	0.0157386	5.23333	1.51185	1.50795	1.67103	1.56361	0.0930489
2.63333	0.01186	0.01083	0.01043	0.02533	0.0192	0.00139	0.02436	0.02174	0.02328	0.00243	0.03001	0.02913	0.01104	0.000737767	0.0153067	0.0124358	0.0231267	0.00131671	0.0205233	0.0156755	5.26667	1.52613	1.52291	1.68727	1.57877	0.0939775
2.65	0.01226	0.01068	0.01002	0.02527	0.01874	0.00133	0.02387	0.02154	0.0235	0.00225	0.0306	0.02938	0.0109867	0.00115106	0.0151133	0.0123752	0.02297	0.00125216	0.0207433	0.0160273	5.3	1.5418	1.53737	1.70253	1.5939	0.0941024
2.66667	0.01225	0.01127	0.01014	0.02543	0.01864	0.00142	0.024	0.02134	0.0234	0.00225	0.03036	0.02941	0.01122	0.00105589	0.0151633	0.0123768	0.0229133	0.00139518	0.0206733	0.0159621	5.33333	1.55753	1.55535	1.72081	1.61123	0.0949053
2.68333	0.01187	0.01097	0.0101	0.02545	0.01879	0.00139	0.02381	0.02179	0.02299	0.00265	0.03078	0.02918	0.01098	0.000885042	0.01521	0.0124231	0.0228633	0.00101594	0.02087	0.0157992	5.36667	1.57236	1.56955	1.73707	1.62633	0.0959168
2.7	0.01211	0.01109	0.00993	0.02534	0.01843	0.001	0.02393	0.02144	0.02329	0.00283	0.03056	0.0292	0.0110433	0.00109075	0.0149233	0.0125432	0.0228867	0.00129307	0.0208633	0.0156321	5.4	1.58739	1.58388	1.75028	1.64052	0.095074
2.71667	0.0119	0.01074	0.00975	0.02543	0.01872	0.00092	0.02409	0.02171	0.02295	0.00259	0.03029	0.02933	0.0107967	0.00107612	0.0150233	0.0126663	0.0229167	0.00119035	0.0207367	0.0157228	5.43333	1.6019	1.59812	1.76623	1.65542	0.0959858
2.73333	0.01218	0.01101	0.01032	0.02564	0.01854	0.00152	0.0243	0.02133	0.02322	0.0023	0.03021	0.02912	0.01117	0.000940266	0.0152333	0.0123953	0.02295	0.0015033	0.0205433	0.0158086	5.46667	1.61944	1.61486	1.7871	1.6738	0.0981474
2.75	0.01228	0.01083	0.00999	0.02568	0.01852	0.00129	0.02416	0.02152	0.02343	0.00216	0.03019	0.02934	0.0110333	0.00115846	0.0151633	0.0125367	0.0230367	0.00136324	0.0205633	0.0159434	5.5	1.63542	1.62975	1.80347	1.68955	0.0987012
2.76667	0.01185	0.01127	0.00989	0.0254	0.01897	0.00134	0.02448	0.0216	0.02317	0.00278	0.03045	0.02882	0.0110033	0.00100684	0.0152367	0.0124569	0.0230833	0.00144195	0.0206833	0.0155261	5.53333	1.64843	1.64434	1.81844	1.70374	0.099357
2.78333	0.01192	0.01098	0.01048	0.02525	0.01855	0.00136	0.02433	0.02165	0.02304	0.00229	0.03035	0.02894	0.0111267	0.000731118	0.0150533	0.0123229	0.0230067	0.00134031	0.0205267	0.0158091	5.56667	1.66386	1.66195	1.83451	1.72011	0.0990808
2.8	0.01231	0.01092	0.00939	0.02509	0.01849	0.00084	0.02383	0.02128	0.02325	0.00205	0.03041	0.02921	0.0108733	0.00146056	0.0148067	0.0125376	0.0227867	0.00133665	0.0205567	0.0160385	5.6	1.68044	1.67419	1.85242	1.73568	0.101145
2.81667	0.01195	0.01109	0.00978	0.02522	0.01839	0.00125	0.0244	0.02146	0.02359	0.00271	0.03017	0.029	0.01094	0.00109275	0.0149533	0.012349	0.02315	0.00151858	0.0206267	0.0155273	5.63333	1.69567	1.69078	1.86836	1.7516	0.101144
2.83333	0.01196	0.01103	0.01005	0.02507	0.01868	0.00119	0.02448	0.02134	0.02303	0.00224	0.03042	0.02882	0.0110133	0.000955109	0.01498	0.0123625	0.02295	0.00157153	0.0204933	0.0158281	5.66667	1.71171	1.70664	1.88297	1.76711	0.100373
2.85	0.01227	0.01068	0.01002	0.02574	0.01835	0.00159	0.02444	0.02172	0.02296	0.00256	0.03035	0.02913	0.01099	0.00115659	0.0152267	0.0123742	0.02304	0.00136176	0.02068	0.0157042	5.7	1.72441	1.721	1.9004	1.78194	0.102606
2.86667	0.01207	0.01106	0.00974	0.02529	0.01857	0.0014	0.02422	0.02195	0.02346	0.00274	0.03072	0.02927	0.0109567	0.00116843	0.0150867	0.01232	0.02321	0.00115547	0.02091	0.0157524	5.73333	1.74258	1.73966	1.91615	1.79946	0.101064
2.88333	0.01172	0.01084	0.01032	0.02537	0.0182	0.00151	0.02447	0.02158	0.02369	0.00231	0.03031	0.02886	0.01096	0.000707672	0.0150267	0.0122424	0.0232467	0.00149514	0.0204933	0.0157639	5.76667	1.75899	1.75165	1.93009	1.81358	0.10097
2.9	0.01217	0.01058	0.00983	0.02509	0.0183	0.00134	0.02418	0.02151	0.02369	0.00265	0.03053	0.0294	0.01086	0.00119486	0.01491	0.0122325	0.0231267	0.00142135	0.02086	0.0157804	5.8	1.77076	1.76272	1.94741	1.82696	0.104387
2.91667	0.01201	0.0111	0.01021	0.0251	0.01812	0.00088	0.02431	0.02129	0.02318	0.00282	0.0301	0.02916	0.0111067	0.000900019	0.0147	0.0124669	0.0229267	0.00152585	0.0206933	0.0154859	5.83333	1.78592	1.77895	1.96158	1.84215	0.103488
2.93333	0.01195	0.01134	0.00994	0.02539	0.01877	0.00104	0.02409	0.02161	0.02326	0.00215	0.03061	0.02975	0.0110767	0.00103055	0.0150667	0.0125903	0.0229867	0.00126239	0.0208367	0.0161888	5.86667	1.80058	1.79486	1.97675	1.8574	0.103403
2.95	0.01219	0.01122	0.01004	0.02497	0.01851	0.00151	0.02402	0.02147	0.02345	0.00247	0.0305	0.02953	0.01115	0.00107671	0.0149967	0.0121182	0.02298	0.00133839	0.0208333	0.0159105	5.9	1.81853	1.81185	1.99095	1.87378	0.10153
2.96667	0.01217	0.011	0.01003	0.02535	0.01847	0.00089	0.02436	0.02161	0.02396	0.00225	0.03001	0.02935	0.0110667	0.00107156	0.0149033	0.012614	0.02331	0.00148577	0.0205367	0.0158402	5.93333	1.83246	1.82187	2.00974	1.88802	0.105543
2.98333	0.01199	0.01076	0.00988	0.0253	0.0186	0.0011	0.02455	0.02149	0.02332	0.00225	0.03019	0.02881	0.0108767	0.00105983	0.015	0.0124952	0.02312	0.00153977	0.0204167	0.0157479	5.96667	1.84816	1.83837	2.02317	1.90323	0.103983
3	0.01207	0.01131	0.00977	0.02488	0.0189	0.00142	0.02377	0.02144	0.02357	0.00273	0.03024	0.02908	0.01105	0.00117184	0.0150667	0.0121907	0.0229267	0.00129137	0.0206833	0.0155589	6	1.86093	1.8534	2.03581	1.91671	0.103209
3.01667	0.01251	0.0108	0.00993	0.02555	0.01856	0.00085	0.02418	0.02109	0.02327	0.00224	0.03028	0.02946	0.01108	0.00131259	0.0149867	0.0127318	0.0228467	0.0015879	0.02066	0.0159575	6.03333	1.87497	1.86933	2.04798	1.93076	0.101555
3.03333	0.01208	0.01065	0.01012	0.02518	0.01823	0.0013	0.0243	0.0214	0.02321	0.00241	0.02992	0.02945	0.01095	0.00101385	0.0149033	0.0122827	0.02297	0.00146482	0.0205933	0.015749	6.06667	1.8913	1.882	2.06699	1.94676	0.104223
3.05	0.01201	0.01092	0.00998	0.02559	0.01886	0.00107	0.02423	0.02165	0.02349	0.00255	0.03018	0.02897	0.01097	0.00101592	0.0151733	0.0126689	0.0231233	0.00132851	0.0205667	0.0156146	6.1	1.90636	1.8985	2.08069	1.96185	0.102993
3.06667	0.01203	0.01063	0.00987	0.02527	0.01837	0.00118	0.02427	0.02144	0.0235	0.00269	0.03012	0.0293	0.0108433	0.00109569	0.01494	0.0124059	0.02307	0.00146318	0.0207033	0.0156054	6.13333	1.91735	1.91212	2.09138	1.97362	0.10202
3.08333	0.01232	0.01108	0.00974	0.02519	0.01815	0.00105	0.02408	0.02113	0.02406	0.00242	0.03059	0.02911	0.0110467	0.00129032	0.0147967	0.0124144	0.02309	0.00169744	0.0207067	0.015854	6.16667	1.93592	1.9259	2.10876	1.99019	0.102804
3.1	0.01197	0.01098	0.00981	0.02479	0.01885	0.00128	0.02395	0.0218	0.0233	0.00251	0.02999	0.02905	0.01092	0.00108125	0.0149733	0.012225	0.0230167	0.00110265	0.0205167	0.0156013	6.2	1.94815	1.9422	2.12208	2.00414	0.102179
3.11667	0.01195	0.01108	0.01006	0.02488	0.01886	0.00097	0.0243	0.02137	0.02374	0.00243	0.03026	0.02925	0.01103	0.000945992	0.0149033	0.0124364	0.0231367	0.00155539	0.0206467	0.0157842	6.23333	1.96438	1.95503	2.13918	2.01953	0.103725
3.13333	0.01186	0.0106	0.01	0.02486	0.01832	0.00138	0.02468	0.02185	0.02366	0.00224	0.03079	0.02911	0.01082	0.000949316	0.0148533	0.0121178	0.0233967	0.00143326	0.0207133	0.0160204	6.26667	1.97713	1.97	2.15557	2.03423	0.105141
3.15	0.01202	0.01113	0.01019	0.02512	0.01853	0.00107	0.02402	0.02151	0.02325	0.00234	0.03086	0.02922	0.0111133	0.000915114	0.0149067	0.0124277	0.0229267	0.00128586	0.0208067	0.0160136	6.3	1.993	1.97774	2.16421	2.04498	0.103535
3.16667	0.01205	0.01142	0.01018	0.02525	0.01843	0.00118	0.02438	0.02176	0.02336	0.00262	0.03058	0.02922	0.0112167	0.000951438	0.0149533	0.0124059	0.0231667	0.00132066	0.0208067	0.0157648	6.33333	2.00838	1.99616	2.18099	2.06184	0.103365
3.18333	0.01198	0.01083	0.00963	0.02519	0.01798	0.00111	0.02402	0.02199	0.02347	0.00243	0.03029	0.0291	0.0108133	0.00117509	0.01476	0.0123587	0.02316	0.0010499	0.0206067	0.0157527	6.36667	2.02156	2.01113	2.19275	2.07515	0.101981
3.2	0.01241	0.01133	0.00973	0.02529	0.0181	0.00157	0.02435	0.02145	0.02337	0.00217	0.03034	0.02896	0.0111567	0.00134838	0.0149867	0.0121626	0.0230567	0.00147517	0.02049	0.0158806	6.4	2.03575	2.02314	2.20684	2.08858	0.102613
3.21667	0.01203	0.01147	0.01018	0.02521	0.01861	0.00086	0.02385	0.02185	0.02326	0.00215	0.03021	0.02933	0.0112267	0.000948701	0.0148933	0.0125933	0.0229867	0.00102763	0.0205633	0.0159525	6.43333	2.05315	2.03598	2.22667	2.10527	0.105488
3.23333	0.01178	0.01102	0.00995	0.02536	0.01819	0.00121	0.02411	0.02143	0.02337	0.00212	0.03028	0.02894	0.0109167	0.000919366	0.01492	0.0124026	0.02297	0.00138405	0.0204467	0.0158855	6.46667	2.06708	2.04837	2.23551	2.11699	0.10307
3.25	0.01138	0.01127	0.00959	0.02514	0.01794	0.00116	0.02406	0.0218	0.02335	0.00242	0.03036	0.02938	0.0107467	0.00100321	0.0147467	0.0123048	0.02307	0.00115572	0.02072	0.0158558	6.5	2.07853	2.06857	2.24671	2.13127	0.100098
3.26667	0.01219	0.01086	0.01012	0.02514	0.01837	0.00142	0.02403	0.02182	0.02346	0.00249	0.03012	0.02932	0.0110567	0.00104892	0.0149767	0.0122187	0.0231033	0.00114736	0.0206433	0.0157263	6.53333	2.09403	2.07921	2.26011	2.14445	0.100438
3.28333	0.01209	0.01127	0.0104	0.02504	0.01836	0.00117	0.02426	0.02191	0.02316	0.00247	0.03007	0.02922	0.0112533	0.000845123	0.0148567	0.0123146	0.02311	0.0011758	0.0205867	0.0156952	6.56667	2.10612	2.09507	2.27495	2.15871	0.100815
3.3	0.01194	0.01059	0.01024	0.02442	0.018	0.00124	0.02406	0.02161	0.02358	0.00259	0.03028	0.02898	0.0109233	0.000897682	0.0145533	0.0119682	0.0230833	0.00129832	0.0206167	0.0156251	6.6	2.12009	2.10543	2.28752	2.17101	0.101164
3.31667	0.01225	0.01076	0.00969	0.02491	0.01876	0.00135	0.02438	0.02201	0.0234	0.00181	0.03063	0.02916	0.0109	0.00128573	0.0150067	0.0122202	0.0232633	0.0011909	0.0205333	0.0162315	6.63333	2.13337	2.12118	2.30354	2.18603	0.101949
3.33333	0.01227	0.01074	0.00983	0.02528	0.01828	0.0012	0.02462	0.02148	0.02342	0.00246	0.03026	0.02926	0.0109467	0.00123306	0.01492	0.0123866	0.0231733	0.00158447	0.02066	0.0157696	6.66667	2.14695	2.13255	2.31322	2.19757	0.100411
3.35	0.01241	0.0113	0.00981	0.02498	0.01823	0.00126	0.0238	0.02165	0.02342	0.00248	0.0303	0.02889	0.0111733	0.00130462	0.0148233	0.0122214	0.0229567	0.00114745	0.0205567	0.0156707	6.7	2.15912	2.1415	2.32377	2.20813	0.100534
3.36667	0.01177	0.01134	0.0097	0.02546	0.01823	0.00112	0.02418	0.0218	0.02347	0.00188	0.03023	0.02937	0.0109367	0.00109235	0.0149367	0.0124997	0.02315	0.00122184	0.0204933	0.0161254	6.73333	2.16696	2.16105	2.34154	2.22318	0.102542
3.38333	0.01196	0.01102	0.01	0.02507	0.01835	0.00156	0.0241	0.02141	0.02343	0.002	0.03031	0.02918	0.0109933	0.000980272	0.0149933	0.0121091	0.02298	0.00140032	0.0204967	0.0160285	6.76667	2.18675	2.17353	2.35075	2.23701	0.0987233
3.4	0.01177	0.01099	0.00954	0.02574	0.01816	0.00107	0.02422	0.02171	0.02349	0.00275	0.03038	0.02908	0.0107667	0.00113165	0.01499	0.0126368	0.02314	0.00129108	0.0207367	0.0155905	6.8	2.2054	2.18103	2.36511	2.25051	0.0999889
3.41667	0.0117	0.0109	0.01023	0.025	0.01837	0.001	0.02374	0.02201	0.02284	0.00226	0.03013	0.02946	0.0109433	0.000735957	0.01479	0.012394	0.0228633	0.000865236	0.0206167	0.0159009	6.83333	2.20775	2.19916	2.37366	2.26019	0.0983617
3.43333	0.01196	0.01115	0.0096	0.02461	0.01858	0.00098	0.0244	0.02176	0.02307	0.00246	0.03036	0.02945	0.0109033	0.00119918	0.0147233	0.012278	0.0230767	0.00132001	0.0207567	0.0158519	6.86667	2.22422	2.21007	2.38293	2.27241	0.0959771
3.45	0.01246	0.01096	0.00974	0.02521	0.01831	0.00135	0.02451	0.0218	0.02362	0.00255	0.03055	0.02935	0.0110533	0.0013624	0.0149567	0.0122784	0.02331	0.00138134	0.0208167	0.0158308	6.9	2.23619	2.22242	2.39632	2.28498	0.0966716
3.46667	0.01143	0.01092	0.0098	0.02553	0.0183	0.00159	0.02452	0.0219	0.02306	0.00239	0.03027	0.02939	0.0107167	0.000833807	0.01514	0.0122788	0.02316	0.00131286	0.0206833	0.0158486	6.93333	2.24547	2.23783	2.408	2.2971	0.0961182
3.48333	0.01212	0.01072	0.01011	0.02527	0.01831	0.00125	0.02436	0.02142	0.02329	0.00289	0.03055	0.02909	0.0109833	0.00103055	0.0149433	0.0123588	0.0230233	0.00148803	0.0208433	0.0155652	6.96667	2.26485	2.24418	2.41618	2.3084	0.0939078
3.5	0.01172	0.01137	0.0097	0.0246	0.01835	0.00164	0.02431	0.02163	0.02323	0.0027	0.03034	0.02901	0.01093	0.00107949	0.0148633	0.0118705	0.0230567	0.00134838	0.0206833	0.0155882	7	2.27251	2.25734	2.43092	2.32026	0.0961369
3.51667	0.01194	0.01086	0.00959	0.02478	0.01834	0.00066	0.02443	0.02194	0.02316	0.00247	0.02997	0.02881	0.0107967	0.00117628	0.0145933	0.0124889	0.0231767	0.00124508	0.0204167	0.0155531	7.03333	2.28986	2.26882	2.43788	2.33219	0.0921357
3.53333	0.01197	0.01096	0.00991	0.02468	0.01837	0.00061	0.02391	0.02181	0.0235	0.0028	0.03095	0.02923	0.0109467	0.00103006	0.0145533	0.0124806	0.0230733	0.00111312	0.0209933	0.0157793	7.06667	2.30032	2.28054	2.44666	2.34251	0.09074
3.55	0.01224	0.01067	0.0099	0.02529	0.01787	0.00151	0.02418	0.0218	0.02349	0.00252	0.03009	0.02933	0.0109367	0.00119257	0.01489	0.0121669	0.0231567	0.00122451	0.0206467	0.0157028	7.1	2.31187	2.30005	2.46866	2.36019	0.0941206
3.56667	0.012	0.01155	0.00971	0.02546	0.0182	0.00101	0.02409	0.02169	0.02344	0.00254	0.03007	0.02911	0.0110867	0.00121327	0.01489	0.0125566	0.0230733	0.0012413	0.0205733	0.0156247	7.13333	2.32374	2.30447	2.46855	2.36559	0.0896879
3.58333	0.01195	0.01099	0.00995	0.02541	0.01867	0.00081	0.02465	0.02201	0.02306	0.00252	0.03026	0.02916	0.0109633	0.00100027	0.0149633	0.012712	0.02324	0.00132917	0.0206467	0.0157078	7.16667	2.33122	2.31579	2.4831	2.3767	0.0924646
3.6	0.01229	0.01106	0.00992	0.0253	0.01844	0.00114	0.0241	0.02163	0.02322	0.00196	0.03051	0.02908	0.01109	0.00118528	0.01496	0.0124503	0.0229833	0.00125189	0.0205167	0.0160864	7.2	2.34808	2.33272	2.49351	2.39144	0.0887311
3.61667	0.01168	0.01066	0.00983	0.02544	0.01833	0.0005	0.02448	0.02183	0.02314	0.00274	0.03004	0.02916	0.0107233	0.000926625	0.0147567	0.0128482	0.02315	0.00132503	0.0206467	0.0155139	7.23333	2.3596	2.34297	2.50148	2.40135	0.0871129
3.63333	0.01185	0.01083	0.01003	0.02503	0.01873	0.00121	0.02441	0.02152	0.02313	0.00249	0.03027	0.02922	0.0109033	0.000912213	0.01499	0.0123426	0.02302	0.00144814	0.02066	0.0157444	7.26667	2.37083	2.35738	2.51288	2.4137	0.0861581
3.65	0.01203	0.01109	0.00978	0.0252	0.01832	0.00111	0.02428	0.02146	0.02329	0.00277	0.03015	0.02895	0.0109667	0.00113006	0.0148767	0.0124086	0.02301	0.0014307	0.0206233	0.0154731	7.3	2.37707	2.36144	2.52127	2.41993	0.0881132
3.66667	0.01207	0.01093	0.01009	0.02526	0.01823	0.00114	0.02423	0.02149	0.02324	0.00233	0.03087	0.02846	0.01103	0.000993781	0.0148767	0.0124047	0.0229867	0.00138746	0.0205533	0.0158278	7.33333	2.39408	2.38202	2.52775	2.43462	0.0808809
3.68333	0.01144	0.01074	0.00965	0.02504	0.01873	0.00129	0.02444	0.0217	0.02302	0.00221	0.03051	0.02908	0.01061	0.000902053	0.01502	0.012302	0.0230533	0.0013703	0.0206	0.0159422	7.36667	2.39957	2.38026	2.53567	2.4385	0.0847038
3.7	0.01221	0.0111	0.00969	0.02513	0.01815	0.00064	0.02436	0.02169	0.02327	0.0026	0.03023	0.02913	0.011	0.00126297	0.01464	0.0126167	0.0231067	0.00134247	0.0206533	0.0156443	7.4	2.41629	2.39565	2.53944	2.45046	0.0777469
3.71667	0.01215	0.01049	0.01017	0.02475	0.01834	0.00083	0.02463	0.02126	0.02305	0.00246	0.03044	0.02903	0.0109367	0.00106289	0.01464	0.0123818	0.02298	0.00168609	0.0206433	0.015763	7.43333	2.42098	2.40622	2.54912	2.45877	0.0785898
3.73333	0.01175	0.01117	0.00949	0.02497	0.01817	0.00129	0.02441	0.02233	0.02327	0.00251	0.03026	0.02916	0.0108033	0.00117377	0.01481	0.0121923	0.0233367	0.0010416	0.0206433	0.0157136	7.46667	2.43296	2.41341	2.56622	2.47086	0.0831578
3.75	0.01143	0.01092	0.00995	0.0251	0.01824	0.00074	0.02411	0.02156	0.02382	0.0023	0.03086	0.02909	0.0107667	0.00075182	0.0146933	0.0125613	0.0231633	0.00139608	0.02075	0.0160027	7.5	2.4446	2.4245	2.56905	2.47938	0.0783013
3.76667	0.01156	0.01081	0.00984	0.02479	0.01836	0.00079	0.02444	0.02143	0.02315	0.0022	0.03024	0.0291	0.0107367	0.000862342	0.0146467	0.0124234	0.0230067	0.00151011	0.0205133	0.0158701	7.53333	2.4534	2.43517	2.57302	2.4872	0.074882
3.78333	0.01205	0.01089	0.00969	0.02517	0.01825	0.00099	0.02435	0.02177	0.02319	0.00264	0.03072	0.02892	0.0108767	0.00118006	0.0148033	0.012453	0.0231033	0.00129218	0.02076	0.0157182	7.56667	2.4611	2.44901	2.58132	2.49714	0.0731493
3.8	0.01234	0.01113	0.01	0.02435	0.01841	0.00117	0.02456	0.02204	0.02345	0.00229	0.03038	0.02898	0.0111567	0.00117023	0.0146433	0.0120403	0.02335	0.00126297	0.02055	0.0158291	7.6	2.47062	2.45483	2.59163	2.50569	0.0748409
3.81667	0.01177	0.01126	0.00969	0.02495	0.01796	0.00095	0.02444	0.02131	0.02322	0.00265	0.03062	0.0288	0.0109067	0.00108408	0.01462	0.0123437	0.02299	0.00157762	0.02069	0.0156496	7.63333	2.47676	2.46421	2.60268	2.51455	0.0765803
3.83333	0.01234	0.01067	0.00976	0.02512	0.01811	0.00098	0.02439	0.02181	0.02323	0.0026	0.0306	0.02953	0.0109233	0.00130852	0.0147367	0.0124185	0.0231433	0.00129218	0.02091	0.0158659	7.66667	2.50057	2.47812	2.61197	2.53022	0.0716819
3.85	0.01189	0.0108	0.00979	0.02498	0.01774	0.00123	0.02431	0.02163	0.02324	0.00239	0.02986	0.02888	0.0108267	0.00105025	0.01465	0.0121728	0.02306	0.00134904	0.0203767	0.0155846	7.7	2.50135	2.48735	2.61401	2.53424	0.0694395
3.86667	0.01204	0.0112	0.00984	0.02452	0.01859	0.00079	0.02481	0.02165	0.02349	0.00273	0.03036	0.02883	0.0110267	0.0011102	0.0146333	0.0123499	0.0233167	0.00158711	0.02064	0.0155294	7.73333	2.51023	2.4907	2.62353	2.54149	0.0717195
3.88333	0.01221	0.01122	0.0095	0.02549	0.01837	0.00066	0.02467	0.02103	0.02361	0.00252	0.03052	0.02959	0.0109767	0.00137129	0.01484	0.0127858	0.0231033	0.00187215	0.0208767	0.0159041	7.76667	2.52057	2.50053	2.63754	2.55288	0.0739992
3.9	0.01198	0.01083	0.00966	0.02479	0.01865	0.00118	0.02415	0.02187	0.02307	0.00252	0.03049	0.02882	0.0108233	0.00116001	0.0148733	0.0122497	0.02303	0.00114053	0.02061	0.0156886	7.8	2.53398	2.50673	2.64278	2.56116	0.0719833
3.91667	0.01169	0.01106	0.00982	0.02481	0.01832	0.00121	0.02383	0.02168	0.02311	0.00257	0.03033	0.02939	0.0108567	0.000951438	0.01478	0.0121917	0.0228733	0.00109436	0.0207633	0.0157629	7.83333	2.53608	2.51497	2.65201	2.56769	0.073785
3.93333	0.01171	0.0107	0.01001	0.02519	0.01836	0.00117	0.02452	0.02175	0.0231	0.00261	0.03043	0.02952	0.0108067	0.000855005	0.0149067	0.0123768	0.0231233	0.00138515	0.0208533	0.0158057	7.86667	2.54614	2.52576	2.64871	2.57354	0.0658947
3.95	0.01215	0.01135	0.00954	0.02515	0.0183	0.00119	0.02427	0.02162	0.02322	0.00232	0.03031	0.02934	0.0110133	0.00133717	0.01488	0.0123407	0.0230367	0.00133448	0.0206567	0.0158874	7.9	2.55307	2.53722	2.65917	2.58315	0.0663077
3.96667	0.01135	0.01113	0.00981	0.02465	0.01823	0.00078	0.02444	0.02169	0.02406	0.0026	0.03043	0.02954	0.0107633	0.000832907	0.0145533	0.0123524	0.0233967	0.00149018	0.0208567	0.015817	7.93333	2.56175	2.5453	2.66238	2.58981	0.0633834
3.98333	0.01172	0.01074	0.01018	0.02495	0.0184	0.00107	0.02444	0.02204	0.02382	0.00268	0.03043	0.02943	0.01088	0.000779487	0.0148067	0.0123389	0.0234333	0.00124585	0.0208467	0.0157407	7.96667	2.5788	2.55383	2.67781	2.60348	0.0655712
4	0.01206	0.01113	0.00949	0.02485	0.01812	0.00124	0.02391	0.02167	0.02361	0.00243	0.03058	0.02938	0.0108933	0.00130124	0.0147367	0.0121632	0.0230633	0.00121595	0.0207967	0.0159173	8	2.57838	2.56799	2.68302	2.6098	0.0636257
4.01667	0.01166	0.01083	0.00975	0.02519	0.01827	0.0012	0.02468	0.02189	0.0232	0.00288	0.0304	0.02981	0.0107467	0.000957723	0.0148867	0.0123477	0.0232567	0.00139586	0.02103	0.0157211	8.03333	2.58898	2.57514	2.68419	2.6161	0.0593695
4.03333	0.01186	0.01085	0.00931	0.02523	0.01832	0.00099	0.0245	0.02198	0.02316	0.00259	0.03055	0.02918	0.0106733	0.00128415	0.0148467	0.0124877	0.0232133	0.00126085	0.0207733	0.0157621	8.06667	2.59797	2.5811	2.68595	2.62167	0.0563007
4.05	0.01201	0.01142	0.01011	0.02458	0.0181	0.00105	0.02427	0.02182	0.02365	0.00251	0.03068	0.02964	0.01118	0.000972471	0.0145767	0.0121542	0.0232467	0.00127383	0.0209433	0.0159722	8.1	2.59952	2.58158	2.69605	2.62572	0.0615674
4.06667	0.01184	0.01109	0.00982	0.0248	0.01858	0.00152	0.02418	0.0218	0.02328	0.00244	0.0306	0.02917	0.0109167	0.00102109	0.0149667	0.0120533	0.0230867	0.00120172	0.0207367	0.0158615	8.13333	2.6136	2.59133	2.6937	2.63288	0.0538386
4.08333	0.01212	0.01147	0.0099	0.02509	0.01837	0.00085	0.02459	0.02198	0.02341	0.0022	0.03056	0.02889	0.0111633	0.00114133	0.01477	0.0125146	0.0233267	0.00130699	0.02055	0.0159135	8.16667	2.6207	2.59951	2.70151	2.64057	0.0538258
4.1	0.01175	0.01084	0.00964	0.02497	0.01826	0.0011	0.02444	0.02178	0.02334	0.00277	0.03052	0.02959	0.0107433	0.00105832	0.0147767	0.0123103	0.0231867	0.00133661	0.02096	0.0157599	8.2	2.62679	2.60525	2.71517	2.64907	0.0582486
4.11667	0.01187	0.01054	0.00931	0.02509	0.01798	0.00081	0.0245	0.02157	0.02318	0.00252	0.03054	0.02922	0.0105733	0.00128033	0.0146267	0.0124825	0.0230833	0.00146739	0.02076	0.0158101	8.23333	2.63188	2.6176	2.7145	2.65466	0.0523125
4.13333	0.01222	0.01084	0.00958	0.02494	0.01868	0.00103	0.02455	0.02188	0.02391	0.00258	0.03077	0.02924	0.01088	0.00132045	0.0148833	0.0123989	0.0234467	0.001394	0.0208633	0.0158523	8.26667	2.63813	2.62316	2.72019	2.66049	0.0522379
4.15	0.01196	0.01074	0.00973	0.02481	0.01814	0.00087	0.02439	0.02171	0.0233	0.00238	0.03063	0.02931	0.01081	0.00111665	0.0146067	0.0123549	0.0231333	0.00134775	0.0207733	0.0159428	8.3	2.64829	2.62672	2.71704	2.66402	0.0471691
4.16667	0.01216	0.01122	0.00942	0.02499	0.01807	0.00135	0.02389	0.02178	0.02327	0.00279	0.03042	0.029	0.0109333	0.00139231	0.0148033	0.0121538	0.02298	0.00108448	0.0207367	0.0155585	8.33333	2.65746	2.64078	2.71961	2.67262	0.0415432
4.18333	0.01191	0.01056	0.01028	0.02425	0.01834	0.00092	0.02425	0.02155	0.02317	0.00274	0.03059	0.02952	0.0109167	0.000871569	0.0145033	0.012129	0.02299	0.00135897	0.02095	0.0157794	8.36667	2.66471	2.64612	2.73778	2.68287	0.0484534
4.2	0.01169	0.01045	0.0102	0.02409	0.01813	0.00072	0.02429	0.02162	0.02326	0.00224	0.0305	0.02889	0.01078	0.000797935	0.0143133	0.0121435	0.0230567	0.00134656	0.0205433	0.0158716	8.4	2.66917	2.64986	2.74113	2.68672	0.0480994
4.21667	0.01199	0.01082	0.00985	0.02463	0.01819	0.00064	0.02426	0.02141	0.02328	0.00205	0.03074	0.02918	0.0108867	0.00107156	0.0144867	0.0124164	0.0229833	0.00144798	0.0206567	0.0161327	8.43333	2.68063	2.65425	2.73852	2.69113	0.0431057
4.23333	0.01234	0.01067	0.00996	0.02499	0.01782	0.00089	0.0242	0.02164	0.0238	0.00215	0.03068	0.02932	0.01099	0.00122184	0.0145667	0.012375	0.0232133	0.00137715	0.0207167	0.0160936	8.46667	2.6812	2.65429	2.74378	2.69309	0.0459145
4.25	0.0121	0.01091	0.00968	0.02508	0.01822	0.0014	0.02454	0.02165	0.02297	0.00224	0.03029	0.02955	0.0108967	0.00121006	0.0149	0.0121841	0.0230533	0.0014468	0.0206933	0.0159853	8.5	2.68349	2.66973	2.74922	2.70081	0.0424822
4.26667	0.0118	0.01042	0.00952	0.02518	0.01843	0.00094	0.02442	0.02159	0.02331	0.0024	0.03036	0.02953	0.01058	0.00114839	0.01485	0.0125103	0.0231067	0.00142591	0.0207633	0.0159085	8.53333	2.69297	2.67431	2.74381	2.7037	0.0359702
4.28333	0.01172	0.01075	0.0097	0.02465	0.01832	0.00095	0.02426	0.02166	0.02334	0.00286	0.03071	0.02957	0.0107233	0.00101026	0.01464	0.0122711	0.0230867	0.00131838	0.0210467	0.0157604	8.56667	2.69301	2.68409	2.75262	2.70991	0.0372587
4.3	0.01198	0.01107	0.00961	0.02446	0.01814	0.00071	0.02448	0.02187	0.02349	0.00243	0.0301	0.02943	0.0108867	0.00119559	0.0144367	0.0123005	0.02328	0.00131761	0.0206533	0.0157854	8.6	2.68584	2.68646	2.75335	2.70855	0.0387992
4.31667	0.01216	0.01039	0.00945	0.02439	0.01807	0.00101	0.02489	0.02201	0.02361	0.00284	0.03053	0.02888	0.0106667	0.00137602	0.01449	0.0120941	0.0235033	0.00144296	0.02075	0.0155324	8.63333	2.70506	2.69118	2.77375	2.72333	0.0442131
4.33333	0.01219	0.0111	0.00967	0.02482	0.01789	0.00099	0.02452	0.02188	0.02374	0.00261	0.03029	0.02918	0.0109867	0.00126382	0.0145667	0.0122577	0.02338	0.00135632	0.0206933	0.0156705	8.66667	2.71561	2.70506	2.7723	2.73099	0.0361623
4.35	0.01222	0.01087	0.00974	0.02431	0.01825	0.00109	0.02459	0.02189	0.02365	0.00229	0.0305	0.02886	0.0109433	0.00124163	0.01455	0.0120441	0.0233767	0.0013706	0.02055	0.0158349	8.7	2.71558	2.699	2.77877	2.73112	0.0420934
4.36667	0.01159	0.01094	0.00986	0.02535	0.0182	0.00081	0.02448	0.02179	0.02348	0.00319	0.03033	0.0289	0.0107967	0.000873861	0.0147867	0.0126211	0.02325	0.00135967	0.0208067	0.0152732	8.73333	2.72127	2.71938	2.78915	2.74327	0.0397474
4.38333	0.01151	0.01112	0.00953	0.0244	0.01797	0.00056	0.02437	0.02166	0.02327	0.0028	0.03035	0.02954	0.01072	0.00104886	0.01431	0.0123342	0.0231	0.00136297	0.0208967	0.0156774	8.76667	2.72128	2.71501	2.78248	2.73959	0.0372759
4.4	0.01173	0.01087	0.00975	0.02447	0.01823	0.00073	0.02445	0.02123	0.02327	0.00241	0.03062	0.02935	0.0107833	0.000992841	0.0144767	0.012307	0.0229833	0.00162903	0.0207933	0.0159331	8.8	2.73621	2.72132	2.78542	2.74765	0.0335464
4.41667	0.01218	0.0108	0.00945	0.02432	0.01835	0.00104	0.02429	0.02153	0.02327	0.00258	0.03029	0.0296	0.01081	0.00136503	0.01457	0.0120916	0.02303	0.00139556	0.0208233	0.015803	8.83333	2.73487	2.7232	2.7891	2.74906	0.035166
4.43333	0.01195	0.01099	0.00984	0.02408	0.01797	0.00032	0.02416	0.0221	0.02336	0.00246	0.0305	0.02949	0.0109267	0.00105642	0.0141233	0.0123382	0.0232067	0.00103852	0.0208167	0.0159054	8.86667	2.74415	2.7264	2.79058	2.75371	0.0331408
4.45	0.01225	0.01148	0.00935	0.02428	0.01795	0.00094	0.0249	0.02203	0.02339	0.00219	0.03024	0.02905	0.0110267	0.00150221	0.01439	0.0120704	0.02344	0.00143565	0.0204933	0.0158623	8.9	2.7475	2.73291	2.79132	2.75724	0.0303995
4.46667	0.01205	0.01127	0.00993	0.0245	0.01794	0.00075	0.02441	0.02167	0.02357	0.00283	0.03038	0.02952	0.0110833	0.00107226	0.0143967	0.0122651	0.0232167	0.00140376	0.02091	0.0156636	8.93333	2.75636	2.72901	2.78767	2.75768	0.0293523
4.48333	0.01171	0.011	0.00989	0.02492	0.01814	0.00048	0.02439	0.02188	0.02325	0.00235	0.03053	0.02921	0.0108667	0.000917297	0.0145133	0.0126172	0.0231733	0.00125676	0.0206967	0.0159024	8.96667	2.76126	2.74882	2.79743	2.76917	0.0252519
4.5	0.01177	0.01095	0.0097	0.02456	0.01831	0.00089	0.02443	0.02182	0.02338	0.00263	0.03018	0.02955	0.0108067	0.00104242	0.0145867	0.0122664	0.02321	0.00131328	0.0207867	0.0157273	9	2.7584	2.75091	2.80825	2.77252	0.0311689
4.51667	0.01225	0.01083	0.00994	0.02441	0.01831	0.00108	0.02407	0.02179	0.02317	0.00288	0.03053	0.02941	0.0110067	0.00116509	0.0146	0.0120994	0.02301	0.00114839	0.02094	0.0156504	9.03333	2.77253	2.74892	2.80895	2.7768	0.0302419
4.53333	0.01182	0.01106	0.00986	0.02423	0.01832	0.00081	0.02422	0.02182	0.02378	0.00237	0.03016	0.02928	0.0109133	0.000988197	0.0144533	0.0121794	0.0232733	0.00127771	0.0206033	0.0157967	9.06667	2.77119	2.75916	2.80432	2.77822	0.0233871
4.55	0.01168	0.01095	0.00967	0.02446	0.01807	0.00042	0.02409	0.022	0.02344	0.00228	0.03042	0.02954	0.0107667	0.00101746	0.0143167	0.0124517	0.0231767	0.00106959	0.0207467	0.0159987	9.1	2.77608	2.76971	2.80504	2.78361	0.0188302
4.56667	0.01164	0.01062	0.00968	0.02481	0.0179	0.00082	0.02432	0.02139	0.02359	0.00262	0.0302	0.02904	0.0106467	0.000980272	0.01451	0.0123491	0.0231	0.00152522	0.02062	0.0155992	9.13333	2.78271	2.76475	2.81447	2.78731	0.0251772
4.58333	0.0117	0.01046	0.00957	0.02478	0.01776	0.00096	0.02439	0.02164	0.02345	0.00226	0.03015	0.02946	0.0105767	0.00106978	0.0145	0.01224	0.02316	0.00139775	0.0206233	0.0159069	9.16667	2.78857	2.77614	2.81601	2.79357	0.0204005
4.6	0.01164	0.01084	0.00961	0.02414	0.01848	0.00048	0.02425	0.02139	0.02376	0.00221	0.03034	0.02948	0.0106967	0.00102256	0.0143667	0.0123547	0.0231333	0.00152952	0.0206767	0.0159984	9.2	2.77547	2.76687	2.8129	2.78508	0.0244735
4.61667	0.01172	0.01087	0.00972	0.02453	0.01791	0.00086	0.02432	0.02132	0.02357	0.00251	0.03053	0.0292	0.01077	0.00100374	0.0144333	0.012212	0.02307	0.00156125	0.0207467	0.0158074	9.23333	2.7849	2.77828	2.81922	2.79413	0.0219764
4.63333	0.0119	0.01094	0.00927	0.02456	0.01828	0.00131	0.02434	0.02158	0.02354	0.00264	0.03029	0.02892	0.0107033	0.00133088	0.0147167	0.0120276	0.0231533	0.00142005	0.0206167	0.0155833	9.26667	2.80523	2.78711	2.81685	2.80306	0.0149879
4.65	0.01152	0.01114	0.00918	0.0245	0.01812	0.00071	0.02419	0.0215	0.02338	0.0019	0.03013	0.02927	0.0106133	0.00125576	0.0144433	0.0123138	0.0230233	0.00138001	0.0204333	0.0160561	9.3	2.79906	2.78343	2.82652	2.803	0.021814
4.66667	0.01168	0.01082	0.00964	0.02478	0.01832	0.00108	0.02466	0.02178	0.02341	0.00278	0.0303	0.02952	0.0107133	0.00102417	0.0147267	0.0122518	0.0232833	0.00144417	0.0208667	0.0156684	9.33333	2.80594	2.78859	2.82572	2.80675	0.0185782
4.68333	0.01214	0.01074	0.00981	0.02424	0.01761	0.00096	0.02454	0.0218	0.02382	0.00269	0.0307	0.0293	0.0108967	0.00117287	0.01427	0.011994	0.0233867	0.00142047	0.0208967	0.015783	9.36667	2.80751	2.79225	2.82819	2.80932	0.018038
4.7	0.01219	0.01123	0.00976	0.02476	0.01788	0.00046	0.0247	0.02163	0.02315	0.0028	0.03054	0.02916	0.01106	0.00122389	0.0143667	0.0125252	0.02316	0.00153502	0.0208333	0.0156326	9.4	2.80682	2.79603	2.83472	2.81252	0.0199656
4.71667	0.01165	0.01089	0.00978	0.0245	0.01839	0.00049	0.02448	0.0217	0.02336	0.00264	0.03039	0.02912	0.0107733	0.000940443	0.01446	0.0124781	0.02318	0.00139871	0.0207167	0.0156677	9.43333	2.80599	2.79077	2.83396	2.81024	0.0219064
4.73333	0.01216	0.01063	0.00959	0.02429	0.01799	0.00062	0.02418	0.02148	0.02351	0.00288	0.03074	0.02924	0.0107933	0.00129276	0.0143	0.0122588	0.0230567	0.00140593	0.0209533	0.0156699	9.46667	2.81774	2.79912	2.83062	2.81583	0.0158369
4.75	0.01236	0.01102	0.00967	0.02432	0.018	0.00109	0.02438	0.02185	0.0233	0.00283	0.03074	0.0295	0.0110167	0.001345	0.01447	0.0120106	0.0231767	0.0012695	0.0210233	0.0157681	9.5	2.81303	2.80366	2.84143	2.81937	0.0196678
4.76667	0.012	0.01131	0.00988	0.02464	0.01794	0.00093	0.02495	0.02177	0.0236	0.00274	0.03043	0.02918	0.0110633	0.00108131	0.0145033	0.0122229	0.02344	0.00159603	0.0207833	0.0156385	9.53333	2.82013	2.81692	2.83148	2.82284	0.00764984
4.78333	0.01191	0.01032	0.00922	0.02489	0.01855	0.0009	0.02448	0.02167	0.02367	0.00344	0.03052	0.02966	0.0104833	0.00135242	0.01478	0.0124314	0.0232733	0.00144639	0.0212067	0.0153924	9.56667	2.81692	2.81692	2.8298	2.82121	0.00743627
4.8	0.01169	0.01103	0.0098	0.02453	0.01773	0.00065	0.02413	0.02187	0.02339	0.00292	0.03027	0.02947	0.01084	0.000959218	0.0143033	0.0123033	0.02313	0.00115222	0.0208867	0.0155647	9.6	2.83477	2.82411	2.84569	2.83486	0.0107903
4.81667	0.01247	0.01071	0.00985	0.0245	0.01796	0.00094	0.02439	0.02194	0.02335	0.00279	0.03028	0.02925	0.01101	0.00133551	0.0144667	0.0121623	0.0232267	0.00122965	0.0207733	0.0155825	9.63333	2.82657	2.81453	2.84404	2.82838	0.014838
4.83333	0.01181	0.01074	0.01	0.02482	0.01811	0.00063	0.0242	0.02189	0.02351	0.00255	0.03071	0.02925	0.01085	0.00091	0.01452	0.0124882	0.0232	0.00118579	0.0208367	0.0158535	9.66667	2.82091	2.82655	2.83978	2.82908	0.00968607
4.85	0.01189	0.01088	0.00954	0.02481	0.01829	0.00077	0.02444	0.02207	0.0236	0.00235	0.03051	0.02947	0.01077	0.00117886	0.0146233	0.0124324	0.02337	0.00120162	0.0207767	0.0159664	9.7	2.83227	2.83065	2.84563	2.83618	0.00822105
4.86667	0.01209	0.01097	0.00983	0.02452	0.01807	0.00095	0.02432	0.02165	0.02336	0.00312	0.03058	0.02954	0.0109633	0.00113001	0.0145133	0.0121809	0.02311	0.00135244	0.02108	0.0155625	9.73333	2.83067	2.82985	2.85337	2.83796	0.0133489
4.88333	0.01159	0.01084	0.00974	0.0245	0.01807	0.00053	0.02448	0.02191	0.02376	0.00268	0.03042	0.02933	0.0107233	0.000930502	0.0143667	0.0124067	0.0233833	0.00132576	0.02081	0.0157105	9.76667	2.8315	2.84143	2.84314	2.83869	0.00628515
4.9	0.01198	0.01053	0.0098	0.02424	0.0181	0.00043	0.02426	0.02215	0.02335	0.00217	0.03025	0.02927	0.01077	0.00110964	0.0142567	0.0123615	0.0232533	0.00105832	0.0205633	0.0159366	9.8	2.849	2.82339	2.85247	2.84162	0.0158827
4.91667	0.01163	0.01089	0.00965	0.02511	0.0182	0.0003	0.02407	0.02219	0.02343	0.00283	0.03069	0.0297	0.0107233	0.00100047	0.0145367	0.0128043	0.02323	0.000955824	0.0210733	0.0158069	9.83333	2.84395	2.83229	2.84988	2.84204	0.0089492
4.93333	0.01207	0.01083	0.00926	0.02432	0.01809	0.00068	0.02459	0.02171	0.02309	0.00233	0.03034	0.02928	0.01072	0.00140823	0.0143633	0.0122527	0.02313	0.00144042	0.02065	0.0158744	9.86667	2.84395	2.83892	2.85506	2.84598	0.00825866
4.95	0.01184	0.0107	0.00989	0.02436	0.01824	0.00062	0.02457	0.0217	0.02338	0.0028	0.03079	0.02926	0.01081	0.000979643	0.0144067	0.0123255	0.0232167	0.00144195	0.02095	0.015737	9.9	2.85245	2.8331	2.84738	2.84431	0.0100337
4.96667	0.01205	0.0108	0.00968	0.02442	0.01772	0.00069	0.02404	0.02148	0.02406	0.00244	0.03069	0.02913	0.0108433	0.00118559	0.0142767	0.012234	0.0231933	0.00148382	0.0207533	0.015879	9.93333	2.83895	2.84471	2.85424	2.84597	0.00772207
4.98333	0.01226	0.01097	0.0096	0.02459	0.01787	0.00081	0.02483	0.02163	0.02348	0.00296	0.03057	0.02941	0.0109433	0.0013302	0.0144233	0.0122589	0.0233133	0.0016065	0.02098	0.0156166	9.96667	2.84476	2.85415	2.85681	2.85191	0.00633048
5	0.01147	0.01086	0.00991	0.02474	0.01756	0.00034	0.02421	0.02203	0.02359	0.00301	0.03042	0.02894	0.0107467	0.000786151	0.0142133	0.0125395	0.0232767	0.00112327	0.02079	0.0154157	10	2.85251	2.85332	2.85597	2.85393	0.00180971
5.01667	0.01234	0.01123	0.01009	0.02401	0.01838	0.00034	0.02433	0.02172	0.02353	0.00241	0.03059	0.02921	0.01122	0.00112503	0.0142433	0.0123653	0.0231933	0.00133717	0.0207367	0.0158864
5.03333	0.01223	0.01075	0.00982	0.02441	0.0176	0.00049	0.02468	0.02193	0.02365	0.00296	0.03056	0.02932	0.0109333	0.00121541	0.0141667	0.0123241	0.02342	0.00138935	0.0209467	0.0155892
5.05	0.01207	0.01103	0.00978	0.02479	0.01796	0.0006	0.02427	0.02179	0.02351	0.00257	0.03054	0.02912	0.01096	0.0011466	0.01445	0.0124711	0.02319	0.00127059	0.0207433	0.0157546
5.06667	0.01127	0.01042	0.00964	0.02445	0.01834	0.0006	0.0246	0.02179	0.02343	0.00256	0.03037	0.02924	0.0104433	0.00081525	0.0144633	0.0123886	0.0232733	0.00141154	0.0207233	0.0157401
5.08333	0.01196	0.011	0.01006	0.02464	0.01803	0.00039	0.02466	0.02194	0.02323	0.00248	0.03026	0.02944	0.0110067	0.000950018	0.0143533	0.0125361	0.0232767	0.0013606	0.0207267	0.0158074
5.1	0.012	0.01119	0.00936	0.02421	0.01791	0.00052	0.02425	0.02183	0.02358	0.00263	0.03024	0.02933	0.01085	0.00135244	0.0142133	0.01227	0.02322	0.00124952	0.0207333	0.0156845
5.11667	0.01211	0.01102	0.01006	0.02449	0.01757	0.00058	0.02456	0.02199	0.02348	0.00272	0.03097	0.02959	0.0110633	0.00102569	0.0142133	0.0123034	0.0233433	0.00129044	0.0210933	0.0159267
5.13333	0.01167	0.01063	0.00979	0.02446	0.01788	0.00063	0.02463	0.0219	0.02341	0.00254	0.03038	0.02943	0.0106967	0.000941771	0.0143233	0.0123067	0.0233133	0.00136756	0.0207833	0.0158063
5.15	0.01185	0.01081	0.00971	0.02447	0.01797	0.00045	0.02439	0.02217	0.02345	0.00261	0.03073	0.02982	0.01079	0.00107014	0.0142967	0.0124242	0.0233367	0.00111433	0.0210533	0.0159789
5.16667	0.01184	0.01067	0.00926	0.02483	0.01766	0.00032	0.02483	0.02164	0.02328	0.00297	0.03042	0.02902	0.01059	0.00129186	0.01427	0.0126017	0.02325	0.00159521	0.0208033	0.01546
5.18333	0.01177	0.01067	0.00969	0.02446	0.0181	0.00096	0.02434	0.0221	0.02385	0.003	0.03043	0.02926	0.01071	0.00104058	0.0145067	0.0121551	0.02343	0.00117758	0.0208967	0.01551
5.2	0.0118	0.01097	0.00958	0.02421	0.01764	0.00045	0.02452	0.02188	0.02318	0.00271	0.03025	0.02916	0.0107833	0.00112171	0.0141	0.0122692	0.0231933	0.00132005	0.0207067	0.0155951
5.21667	0.012	0.01101	0.00947	0.02429	0.01823	0.00096	0.02462	0.02164	0.02373	0.00293	0.03028	0.02975	0.0108267	0.00127492	0.0144933	0.0121055	0.02333	0.00152974	0.0209867	0.0156398
5.23333	0.0116	0.01113	0.00961	0.02434	0.01802	0.00056	0.0246	0.02202	0.02338	0.00302	0.03024	0.02917	0.01078	0.00104014	0.0143067	0.0123172	0.0233333	0.00129063	0.02081	0.0154159
5.25	0.01153	0.01123	0.00967	0.02417	0.0179	0.00063	0.02469	0.02128	0.0235	0.00233	0.02998	0.02915	0.01081	0.000998599	0.0142333	0.0121908	0.0231567	0.00173073	0.0204867	0.0157296
5.26667	0.0118	0.01091	0.00965	0.0239	0.01768	0.0006	0.02438	0.0216	0.02352	0.00268	0.03053	0.0299	0.0107867	0.00108029	0.01406	0.0120644	0.0231667	0.00142328	0.0210367	0.0159005
5.28333	0.01159	0.01059	0.00979	0.02398	0.0178	0.00079	0.02452	0.02176	0.02328	0.00253	0.0308	0.02939	0.0106567	0.00090185	0.01419	0.0120091	0.0231867	0.00138237	0.0209067	0.0159303
5.3	0.01151	0.01068	0.00928	0.0242	0.01822	0.00095	0.02438	0.02138	0.02361	0.00274	0.0308	0.02929	0.01049	0.00112708	0.0144567	0.0120732	0.0231233	0.00155809	0.0209433	0.0157826
5.31667	0.0123	0.01101	0.0098	0.02406	0.01829	0.0006	0.02432	0.0218	0.02374	0.00252	0.03064	0.02935	0.0110367	0.00125021	0.0143167	0.0122243	0.0232867	0.00131975	0.0208367	0.0158758
5.33333	0.01147	0.01088	0.00974	0.02391	0.01797	0.00043	0.02427	0.02182	0.02384	0.00317	0.03019	0.02923	0.0106967	0.000879451	0.0141033	0.0122082	0.02331	0.00130817	0.0208633	0.0153304
5.35	0.01175	0.01122	0.00942	0.02448	0.01758	0.00053	0.02447	0.02164	0.02383	0.00284	0.03055	0.02933	0.0107967	0.00122132	0.0141967	0.0123283	0.0233133	0.00148406	0.0209067	0.0156581
5.36667	0.01115	0.011	0.00953	0.02428	0.01753	0.00106	0.02475	0.02207	0.02347	0.00295	0.03065	0.02914	0.01056	0.000895154	0.01429	0.0119443	0.02343	0.00134045	0.0209133	0.015575
5.38333	0.01132	0.01046	0.00944	0.02419	0.01756	0.00075	0.02435	0.02152	0.02328	0.00248	0.03017	0.02937	0.0104067	0.000941134	0.0141667	0.0120828	0.02305	0.00142895	0.0206733	0.015761
5.4	0.01186	0.01116	0.00963	0.02402	0.01773	0.00094	0.02448	0.02199	0.02345	0.00328	0.03046	0.02959	0.0108833	0.00114045	0.01423	0.0119314	0.0233067	0.00125117	0.02111	0.0154474
5.41667	0.01159	0.01096	0.00985	0.0243	0.0178	0.00087	0.02443	0.02172	0.02347	0.00294	0.03043	0.02921	0.0108	0.000880965	0.0143233	0.0120957	0.0232067	0.00137406	0.02086	0.0155312
5.43333	0.01156	0.01059	0.00976	0.02427	0.0177	0.00049	0.02432	0.02214	0.02354	0.00326	0.03023	0.02929	0.0106367	0.000900907	0.0141533	0.0122803	0.0233333	0.0011046	0.0209267	0.015307
5.45	0.01213	0.01055	0.00899	0.02405	0.01761	0.00064	0.02426	0.02194	0.02333	0.00276	0.03075	0.02936	0.0105567	0.00157001	0.0141	0.0120933	0.0231767	0.00116758	0.0209567	0.0157741
5.46667	0.01187	0.01036	0.0098	0.02444	0.01818	0.0007	0.02445	0.02201	0.02358	0.00296	0.0306	0.02902	0.0106767	0.00107072	0.01444	0.012304	0.0233467	0.00123662	0.02086	0.015522
5.48333	0.01168	0.01077	0.00994	0.02448	0.01761	0.00079	0.02423	0.02191	0.02344	0.00259	0.0305	0.0294	0.0107967	0.000870306	0.0142933	0.0121883	0.0231933	0.00117951	0.02083	0.0158059
5.5	0.01179	0.01085	0.00931	0.02476	0.01757	0.00074	0.02445	0.02213	0.02367	0.00252	0.03028	0.02955	0.01065	0.00125204	0.0143567	0.0123282	0.0234167	0.00118056	0.0207833	0.0158207
5.51667	0.01197	0.0106	0.00952	0.02393	0.01796	0.00083	0.02491	0.0217	0.02419	0.00293	0.03046	0.02922	0.0106967	0.00122786	0.01424	0.0119909	0.0236	0.00168437	0.02087	0.0155489
5.53333	0.01171	0.01053	0.00951	0.02441	0.01754	0.00075	0.02452	0.0218	0.0241	0.00259	0.03051	0.02912	0.0105833	0.00110097	0.0142333	0.0121717	0.0234733	0.00146429	0.02074	0.0157337
5.55	0.01215	0.01029	0.00988	0.02387	0.01821	0.00053	0.02429	0.022	0.0237	0.00299	0.03069	0.02922	0.0107733	0.00120972	0.0142033	0.0121749	0.02333	0.00118899	0.0209667	0.0155856
5.56667	0.0118	0.01088	0.00966	0.02377	0.01804	0.00049	0.02445	0.02228	0.02401	0.0027	0.03069	0.02899	0.01078	0.0010735	0.0141	0.0121298	0.02358	0.00114713	0.0207933	0.0156923
5.58333	0.01227	0.01087	0.00951	0.0244	0.01776	0.00068	0.02464	0.02197	0.02336	0.00263	0.03058	0.02932	0.0108833	0.00138005	0.01428	0.0122369	0.0233233	0.00133538	0.0208433	0.0157858
5.6	0.01155	0.01039	0.00941	0.02388	0.01786	0.00048	0.02438	0.02182	0.02368	0.00276	0.03095	0.0295	0.01045	0.00107126	0.0140733	0.0121509	0.0232933	0.00132308	0.02107	0.0158735
5.61667	0.0116	0.01118	0.00986	0.024	0.01798	0.00074	0.02434	0.02191	0.02368	0.00295	0.03044	0.02959	0.01088	0.000907965	0.01424	0.0120726	0.02331	0.00125654	0.0209933	0.0156318
5.63333	0.01168	0.01037	0.00974	0.02434	0.01816	0.00071	0.02445	0.02225	0.02396	0.00267	0.03049	0.02955	0.0105967	0.000989663	0.0144033	0.0122547	0.0235533	0.001155	0.0209033	0.0157975
5.65	0.01176	0.01089	0.00986	0.02389	0.01819	0.00049	0.02451	0.02176	0.02366	0.00264	0.03031	0.02936	0.0108367	0.000951122	0.01419	0.012202	0.02331	0.00140801	0.02077	0.0157082
5.66667	0.01174	0.01045	0.00976	0.02425	0.01742	0.00066	0.0241	0.02187	0.0237	0.00259	0.03079	0.02954	0.01065	0.00100504	0.01411	0.0121383	0.0232233	0.00118896	0.0209733	0.0159327
5.68333	0.0115	0.0105	0.00971	0.02448	0.01749	0.00101	0.02438	0.02171	0.02362	0.0032	0.03016	0.02946	0.01057	0.000897051	0.0143267	0.0120505	0.0232367	0.00137566	0.02094	0.0153673
5.7	0.0118	0.01092	0.00964	0.02455	0.01777	0.0007	0.02425	0.02188	0.02336	0.0029	0.03055	0.02966	0.0107867	0.00108616	0.01434	0.0122894	0.0231633	0.00119718	0.0210367	0.0157131
5.71667	0.01154	0.01053	0.00969	0.02399	0.01744	0.00037	0.02437	0.02158	0.02376	0.00287	0.03096	0.02926	0.0105867	0.000926301	0.0139333	0.0121942	0.0232367	0.00146678	0.02103	0.01575
5.73333	0.01138	0.01089	0.00977	0.02394	0.01766	0.00082	0.02427	0.02139	0.02316	0.00281	0.03047	0.02964	0.01068	0.000825288	0.01414	0.0119552	0.02294	0.00145255	0.0209733	0.0157354
5.75	0.0117	0.01129	0.00996	0.02435	0.01796	0.00084	0.02444	0.0215	0.02371	0.00294	0.0305	0.02924	0.0109833	0.000909634	0.0143833	0.0121563	0.0232167	0.00153083	0.0208933	0.0155608
5.76667	0.01164	0.01082	0.00937	0.02427	0.01785	0.00087	0.02475	0.02213	0.02331	0.00322	0.03072	0.02919	0.01061	0.00114948	0.01433	0.0120906	0.0233967	0.00131215	0.0210433	0.0154544
5.78333	0.01171	0.01056	0.00956	0.02385	0.01799	0.00041	0.02458	0.02196	0.02352	0.00304	0.03058	0.02945	0.01061	0.00107587	0.0140833	0.0121986	0.0233533	0.00131793	0.0210233	0.0155843
5.8	0.01176	0.01092	0.00988	0.02405	0.01752	0.00043	0.02403	0.02165	0.02329	0.00241	0.03043	0.0293	0.0108533	0.000941771	0.014	0.0121971	0.02299	0.00121803	0.0207133	0.0158612
5.81667	0.01145	0.01047	0.00988	0.02434	0.0176	0.0007	0.02437	0.02156	0.02323	0.00288	0.03062	0.02961	0.0106	0.000793032	0.0142133	0.0121784	0.0230533	0.00141331	0.0210367	0.0157322
5.83333	0.01139	0.0108	0.00959	0.02397	0.01814	0.00036	0.02436	0.02173	0.02376	0.00267	0.03055	0.02893	0.0105933	0.000917624	0.0141567	0.0122987	0.0232833	0.00137827	0.0207167	0.0156498
5.85	0.01132	0.01051	0.0094	0.02382	0.01785	0.00039	0.02459	0.02206	0.02321	0.0027	0.03044	0.02927	0.01041	0.000963898	0.01402	0.0121755	0.0232867	0.00126674	0.0208033	0.0156889
5.86667	0.01107	0.01097	0.00957	0.02456	0.01763	0.00026	0.02432	0.02152	0.02382	0.00268	0.03052	0.02911	0.0105367	0.00083865	0.01415	0.0125182	0.02322	0.00149332	0.02077	0.0156823
5.88333	0.01191	0.01057	0.00961	0.02423	0.01769	0.00038	0.02456	0.02223	0.02315	0.0031	0.03036	0.02929	0.0106967	0.00115522	0.0141	0.0123236	0.0233133	0.00117356	0.0209167	0.015439
5.9	0.01152	0.01059	0.00951	0.02399	0.01754	0.00024	0.02471	0.02168	0.02335	0.0028	0.03038	0.02974	0.01054	0.00100593	0.0139233	0.0122811	0.0232467	0.00151764	0.0209733	0.0157418
5.91667	0.01152	0.01113	0.00959	0.02398	0.01807	0.00083	0.02381	0.02183	0.02397	0.0025	0.03012	0.02898	0.0107467	0.00102051	0.0142933	0.0120282	0.0232033	0.00119203	0.0205333	0.0156277
5.93333	0.01171	0.01101	0.00974	0.02388	0.01753	0.00055	0.02437	0.02208	0.02362	0.00293	0.03075	0.02903	0.01082	0.000998649	0.0139867	0.0120619	0.0233567	0.00116749	0.0209033	0.0155891
5.95	0.01117	0.0104	0.00958	0.02356	0.01768	0.0005	0.02415	0.02205	0.02329	0.00313	0.0301	0.02973	0.0103833	0.000795131	0.0139133	0.0119826	0.0231633	0.00105571	0.0209867	0.0154654
5.96667	0.01176	0.0106	0.00997	0.02428	0.01805	0.00061	0.02479	0.02208	0.02364	0.0028	0.0303	0.02917	0.0107767	0.000907983	0.0143133	0.0122694	0.0235033	0.00136016	0.0207567	0.0155612
5.98333	0.01169	0.01049	0.00973	0.02407	0.01756	0.00048	0.02411	0.02175	0.0232	0.00242	0.03007	0.02911	0.0106367	0.000988197	0.0140367	0.0121833	0.02302	0.00119025	0.0205333	0.0156939
6	0.01117	0.01062	0.00965	0.02382	0.01766	0.00064	0.02453	0.02213	0.02335	0.00293	0.03046	0.02944	0.01048	0.00076961	0.01404	0.0120065	0.0233367	0.00120006	0.0209433	0.0156083
6.01667	0.0118	0.01092	0.00937	0.02437	0.0173	0.00056	0.02447	0.02143	0.02384	0.00252	0.02998	0.02922	0.0106967	0.0012303	0.0140767	0.0122279	0.0232467	0.0016045	0.0205733	0.0156393
6.03333	0.01152	0.01047	0.0101	0.02428	0.01764	0.00023	0.0245	0.02172	0.02324	0.00318	0.03056	0.02935	0.0106967	0.000736637	0.01405	0.0124204	0.0231533	0.00139202	0.02103	0.0154704
6.05	0.01157	0.01063	0.00922	0.0239	0.01793	0.00075	0.02439	0.02167	0.02364	0.00266	0.03048	0.02909	0.0104733	0.00118281	0.0141933	0.0120188	0.0232333	0.00140486	0.0207433	0.015676
6.06667	0.0118	0.01053	0.00947	0.02453	0.01741	0.00036	0.02428	0.02212	0.02377	0.00281	0.0304	0.02907	0.0106	0.00116658	0.0141	0.0124203	0.02339	0.00112903	0.02076	0.0155594
6.08333	0.01159	0.0107	0.0097	0.02427	0.01768	0.00026	0.02468	0.02192	0.02384	0.00303	0.03079	0.02914	0.0106633	0.000945533	0.01407	0.0124054	0.02348	0.00141478	0.0209867	0.0155728
6.1	0.0115	0.01065	0.00937	0.02415	0.01777	0.00096	0.02422	0.02189	0.02325	0.0028	0.03065	0.02908	0.0105067	0.00107221	0.0142933	0.0119795	0.02312	0.00117043	0.0208433	0.0156457
6.11667	0.01149	0.01067	0.0093	0.02401	0.01789	0.00053	0.02464	0.02179	0.02366	0.00312	0.03044	0.02945	0.0104867	0.00110645	0.0141433	0.0121801	0.0233633	0.00144798	0.0210033	0.0154953
6.13333	0.01122	0.0107	0.00943	0.024	0.0179	0.00087	0.02432	0.02194	0.024	0.0026	0.03049	0.02928	0.01045	0.000920815	0.0142567	0.0119877	0.02342	0.00129167	0.02079	0.0157646
6.15	0.01132	0.01058	0.0097	0.02424	0.01777	0.00059	0.02452	0.02168	0.02368	0.00291	0.02995	0.02897	0.0105333	0.000811008	0.0142	0.0122225	0.0232933	0.00145895	0.02061	0.0153365
6.16667	0.01149	0.01081	0.00991	0.02399	0.01764	0.00107	0.02437	0.02155	0.02383	0.00274	0.0299	0.0291	0.0107367	0.000792549	0.0142333	0.0118337	0.02325	0.0014968	0.02058	0.0154551
6.18333	0.01138	0.01069	0.0097	0.02409	0.01797	0.00067	0.02491	0.0218	0.02358	0.00282	0.03057	0.02932	0.01059	0.000844452	0.0142433	0.0121466	0.02343	0.00156042	0.0209033	0.0156731
6.2	0.01164	0.01041	0.00953	0.02421	0.01767	0.00065	0.0244	0.02189	0.02369	0.00332	0.03064	0.02926	0.0105267	0.00105983	0.0141767	0.0121623	0.0233267	0.00129384	0.0210733	0.0153903
6.21667	0.01182	0.01066	0.00937	0.02401	0.01775	0.0003	0.02447	0.02128	0.02348	0.00262	0.03086	0.02914	0.0106167	0.00122557	0.01402	0.0122872	0.0230767	0.0016328	0.0208733	0.0158312
6.23333	0.01163	0.01049	0.00935	0.02421	0.01754	0.00099	0.02414	0.02153	0.0239	0.0029	0.03043	0.02948	0.01049	0.00114	0.0142467	0.0119552	0.02319	0.0014426	0.0209367	0.0156274
6.25	0.01182	0.01068	0.00931	0.02372	0.01764	0.00023	0.02472	0.02196	0.02338	0.00263	0.03086	0.02921	0.0106033	0.00125676	0.0138633	0.0121919	0.0233533	0.00138019	0.0209	0.0158438
6.26667	0.01153	0.01094	0.00907	0.02429	0.01718	0.00026	0.02476	0.02215	0.02374	0.00271	0.03018	0.0291	0.0105133	0.0012843	0.01391	0.0123442	0.02355	0.00131533	0.0206633	0.0155574
6.28333	0.01153	0.0102	0.00963	0.02365	0.01775	0.00029	0.02444	0.02159	0.02337	0.00288	0.03037	0.02946	0.0104533	0.000975004	0.0138967	0.0121474	0.0231333	0.00143966	0.0209033	0.0156153
6.3	0.01166	0.01079	0.00933	0.02445	0.01767	0.00019	0.02476	0.02182	0.02363	0.00297	0.0304	0.0295	0.0105933	0.00117738	0.0141033	0.0125171	0.0234033	0.00148305	0.0209567	0.0155834
6.31667	0.01124	0.01075	0.00965	0.02385	0.01761	0.00053	0.02479	0.02225	0.02356	0.00295	0.03018	0.02931	0.0105467	0.000814269	0.0139967	0.0120726	0.0235333	0.00127021	0.0208133	0.0154762
6.33333	0.01166	0.01071	0.00982	0.02376	0.01745	0.00069	0.02446	0.02214	0.02368	0.00284	0.03052	0.02932	0.01073	0.000920163	0.0139667	0.0119229	0.0234267	0.00118056	0.0208933	0.0156462
6.35	0.01147	0.01071	0.00927	0.02379	0.01733	0.0002	0.02459	0.02176	0.0236	0.00266	0.02993	0.02944	0.0104833	0.00111738	0.0137733	0.0121905	0.0233167	0.00143612	0.0206767	0.0156048
6.36667	0.01141	0.01065	0.00945	0.02425	0.01798	0.00043	0.02493	0.02154	0.02399	0.00256	0.03094	0.02916	0.0105033	0.000988197	0.01422	0.0123471	0.0234867	0.00175015	0.0208867	0.0158963
6.38333	0.01111	0.01076	0.00975	0.02407	0.01764	0.00025	0.0244	0.02167	0.02366	0.00309	0.03051	0.02941	0.01054	0.000706187	0.0139867	0.0123231	0.0232433	0.00141189	0.0210033	0.0155231
6.4	0.01126	0.0102	0.00926	0.02408	0.01787	0.00036	0.02428	0.02209	0.02377	0.00299	0.03054	0.0291	0.01024	0.0010006	0.0141033	0.0123004	0.02338	0.00114591	0.0208767	0.015507
6.41667	0.01118	0.01067	0.00933	0.02357	0.01772	0.00022	0.02448	0.02213	0.02373	0.00231	0.03022	0.02928	0.0103933	0.000955528	0.0138367	0.0121497	0.0234467	0.00120035	0.0206033	0.0158495
6.43333	0.01194	0.0107	0.00921	0.02425	0.01723	0.00021	0.0249	0.02196	0.02391	0.00232	0.0311	0.02946	0.0106167	0.00136691	0.0138967	0.0123618	0.02359	0.00149589	0.02096	0.0161635
6.45	0.01163	0.01057	0.00965	0.02376	0.01827	-6e-05	0.02433	0.02215	0.0234	0.00318	0.03054	0.02928	0.0106167	0.000990825	0.01399	0.0124734	0.0232933	0.00109391	0.021	0.0154454
6.46667	0.01186	0.01056	0.00934	0.02391	0.01792	0.00044	0.02466	0.02205	0.02355	0.00304	0.03021	0.02962	0.0105867	0.00126021	0.01409	0.0121947	0.02342	0.00130985	0.0209567	0.0155191
6.48333	0.01113	0.01064	0.0094	0.02383	0.01746	0.00025	0.02477	0.02218	0.02342	0.003	0.03058	0.02891	0.01039	0.000891684	0.0138467	0.0121982	0.0234567	0.00129539	0.02083	0.0154638
6.5	0.01102	0.01094	0.00941	0.02362	0.01751	0.00024	0.02436	0.02204	0.02372	0.0024	0.03065	0.02921	0.0104567	0.000907322	0.01379	0.0121258	0.0233733	0.00119822	0.0207533	0.0159108
6.51667	0.01165	0.01098	0.00976	0.02378	0.01796	-6e-05	0.02458	0.02167	0.02394	0.00285	0.03051	0.02918	0.0107967	0.000958245	0.0138933	0.0124294	0.0233967	0.00152919	0.0208467	0.0155998
6.53333	0.01159	0.01069	0.00979	0.02369	0.01819	0.00044	0.0246	0.02237	0.0237	0.00259	0.03036	0.02947	0.01069	0.0009	0.0141067	0.012151	0.0235567	0.00112189	0.0208067	0.0157824
6.55	0.01165	0.01071	0.00955	0.02387	0.0175	0.00025	0.02461	0.02185	0.02393	0.00299	0.03048	0.02906	0.0106367	0.00105192	0.0138733	0.0122205	0.0234633	0.00143796	0.0208433	0.0154777
6.56667	0.01162	0.01073	0.00913	0.02338	0.01771	5e-05	0.02433	0.02171	0.02333	0.00262	0.0303	0.02904	0.0104933	0.00126176	0.0137133	0.0121677	0.0231233	0.00132217	0.0206533	0.01563
6.58333	0.01137	0.01039	0.00986	0.02393	0.01787	0.00059	0.02421	0.02167	0.02364	0.00279	0.03037	0.02949	0.01054	0.000766094	0.01413	0.0121111	0.0231733	0.00133275	0.0208833	0.0156755
6.6	0.0119	0.01059	0.0091	0.0236	0.01761	-0.00019	0.02457	0.02218	0.02334	0.00285	0.03102	0.02938	0.01053	0.00140096	0.0136733	0.0123739	0.0233633	0.00119517	0.0210833	0.0158118
6.61667	0.01173	0.01073	0.00934	0.02396	0.0175	0.00067	0.02483	0.02194	0.0232	0.00289	0.03098	0.02976	0.0106	0.00120029	0.0140433	0.0120236	0.0233233	0.00144894	0.02121	0.0158773
6.63333	0.01145	0.01044	0.00976	0.02399	0.01734	0.00063	0.02491	0.02182	0.02364	0.0027	0.03039	0.02987	0.01055	0.000850353	0.0139867	0.0120356	0.0234567	0.00155314	0.0209867	0.0158389
6.65	0.01197	0.01063	0.00957	0.02408	0.01736	0.00039	0.02455	0.02221	0.0233	0.0025	0.03093	0.02907	0.0107233	0.00120272	0.0139433	0.012209	0.0233533	0.00117091	0.0208333	0.0159043
6.66667	0.01189	0.01053	0.00933	0.02371	0.01787	0.0003	0.02453	0.02202	0.02342	0.00282	0.03091	0.02971	0.0105833	0.00128083	0.01396	0.012185	0.0233233	0.00125779	0.0211467	0.0158827
6.68333	0.01146	0.01069	0.00934	0.02342	0.01762	0.00037	0.02441	0.02207	0.02335	0.00321	0.03014	0.02924	0.0104967	0.00107314	0.0138033	0.0119896	0.0232767	0.00117172	0.0208633	0.0152949
6.7	0.01157	0.01036	0.00975	0.02394	0.01729	0.00074	0.02459	0.02263	0.02375	0.00292	0.03038	0.02949	0.01056	0.000926337	0.01399	0.0119469	0.0236567	0.000983328	0.02093	0.0156035
6.71667	0.01164	0.01068	0.00961	0.02379	0.01765	0.00081	0.0244	0.02133	0.02368	0.00278	0.03035	0.02953	0.0106433	0.0010155	0.0140833	0.0118979	0.0231367	0.0016055	0.0208867	0.0156862
6.73333	0.01164	0.01071	0.00952	0.02382	0.01757	0.00062	0.02451	0.02209	0.02353	0.00233	0.0305	0.02934	0.0106233	0.00106265	0.0140033	0.0120042	0.0233767	0.00121726	0.0207233	0.0159396
6.75	0.01173	0.01054	0.0098	0.02374	0.01746	0.00016	0.02464	0.02163	0.02352	0.0028	0.03054	0.02952	0.01069	0.000973704	0.0137867	0.0122116	0.0232633	0.00152133	0.0209533	0.0157295
6.76667	0.01134	0.01064	0.00941	0.02411	0.01754	6e-05	0.02456	0.02204	0.02387	0.0028	0.03069	0.02948	0.0104633	0.000977053	0.0139033	0.0124306	0.02349	0.00130227	0.02099	0.0157646
6.78333	0.0113	0.01089	0.00959	0.02379	0.01733	0.00037	0.02493	0.02191	0.02354	0.00265	0.03049	0.02915	0.0105933	0.000892767	0.01383	0.0120959	0.02346	0.00151159	0.0207633	0.0157009
6.8	0.0116	0.01079	0.00937	0.02378	0.01774	0.00061	0.02443	0.02217	0.02352	0.00297	0.03065	0.02914	0.0105867	0.00112882	0.0140433	0.0120192	0.0233733	0.00113712	0.02092	0.0155635
6.81667	0.01167	0.01082	0.0095	0.02364	0.01725	-7e-05	0.02468	0.02204	0.02372	0.00245	0.03036	0.02936	0.0106633	0.00109345	0.0136067	0.0122677	0.02348	0.00133626	0.0207233	0.0158331
6.83333	0.01184	0.01083	0.00932	0.02403	0.01767	0.00041	0.02434	0.02203	0.0235	0.00315	0.03039	0.02917	0.0106633	0.00126824	0.0140367	0.012222	0.02329	0.00116923	0.0209033	0.0153869
6.85	0.01174	0.01046	0.00942	0.02381	0.01747	0.00053	0.02456	0.02206	0.02375	0.00273	0.03062	0.02931	0.01054	0.00116207	0.0139367	0.0120355	0.0234567	0.00127555	0.0208867	0.0157378
6.86667	0.01149	0.01045	0.00978	0.02331	0.0169	0.00073	0.02439	0.02161	0.02301	0.00268	0.03068	0.0302	0.0105733	0.000861646	0.0136467	0.0116362	0.0230033	0.00139001	0.0211867	0.016029
6.88333	0.0116	0.01087	0.0098	0.02319	0.01733	0.00058	0.02504	0.02204	0.02384	0.00289	0.0307	0.02956	0.0107567	0.000905336	0.0137	0.011734	0.02364	0.00150997	0.02105	0.0157373
6.9	0.01201	0.01098	0.00983	0.02334	0.01728	0.00057	0.02491	0.02189	0.02367	0.0028	0.03052	0.0294	0.01094	0.00109055	0.01373	0.0117928	0.02349	0.00151803	0.0209067	0.0156908
6.91667	0.01173	0.01061	0.00974	0.02372	0.01728	6e-05	0.02469	0.02225	0.02363	0.00292	0.03078	0.02911	0.0106933	0.000997614	0.0136867	0.0122325	0.0235233	0.00122349	0.0209367	0.0156252
6.93333	0.01168	0.01041	0.00941	0.02354	0.01752	0.00043	0.02476	0.02171	0.02398	0.00299	0.03063	0.02925	0.0105	0.00113767	0.01383	0.0119887	0.0234833	0.0015845	0.0209567	0.0155749
6.95	0.01151	0.01054	0.0098	0.02376	0.01724	0.00062	0.02423	0.02177	0.02369	0.00258	0.03094	0.02913	0.0106167	0.000857574	0.0138733	0.0119317	0.02323	0.0012929	0.0208833	0.015877
6.96667	0.01127	0.01063	0.00968	0.0241	0.01756	0.00038	0.02474	0.02234	0.02351	0.00252	0.03029	0.02931	0.0105267	0.000800021	0.0140133	0.0122513	0.02353	0.00120012	0.0207067	0.0157577
6.98333	0.01136	0.01018	0.00929	0.02372	0.01724	0.00017	0.02462	0.02255	0.02364	0.00255	0.03021	0.02976	0.0102767	0.00103838	0.01371	0.0121654	0.0236033	0.00103549	0.02084	0.0158412
7	0.01153	0.01061	0.00946	0.02361	0.01751	0.00031	0.02451	0.02226	0.02384	0.00284	0.03012	0.0295	0.0105333	0.00103713	0.01381	0.0120826	0.0235367	0.00115526	0.02082	0.0155742
7.01667	0.01198	0.01075	0.00973	0.02312	0.01773	-2e-05	0.02455	0.02197	0.02403	0.00305	0.02997	0.02944	0.01082	0.00112663	0.01361	0.0121077	0.0235167	0.00136445	0.02082	0.0153916
7.03333	0.01162	0.0101	0.00954	0.02337	0.0173	0.00031	0.02483	0.02185	0.02383	0.00251	0.03039	0.02962	0.01042	0.00107629	0.01366	0.0119532	0.0235033	0.00151662	0.02084	0.0158789
7.05	0.01151	0.01027	0.00926	0.02344	0.01799	0.00041	0.02477	0.02154	0.02331	0.00245	0.03006	0.02886	0.0103467	0.00112696	0.0139467	0.0120356	0.0232067	0.00161748	0.0204567	0.0156058
7.06667	0.0116	0.01061	0.00916	0.02307	0.0174	6e-05	0.02499	0.02208	0.02366	0.00295	0.03067	0.02932	0.0104567	0.00122721	0.01351	0.0119881	0.0235767	0.00145679	0.02098	0.015629
7.08333	0.01104	0.01113	0.00941	0.02376	0.01767	0.00033	0.02469	0.02218	0.0238	0.00257	0.03028	0.02909	0.0105267	0.000968108	0.01392	0.0121568	0.0235567	0.00127257	0.0206467	0.0156662
7.1	0.01155	0.01108	0.00976	0.02376	0.01762	0.00038	0.02454	0.02222	0.02353	0.00305	0.03042	0.02915	0.0107967	0.000928027	0.01392	0.0121212	0.02343	0.00116323	0.0208733	0.0154485
7.11667	0.01153	0.01046	0.00949	0.02348	0.01765	0.00071	0.02471	0.02189	0.02358	0.0025	0.03077	0.02948	0.0104933	0.00102041	0.0139467	0.0118281	0.0233933	0.00141924	0.0209167	0.0159623
7.13333	0.01185	0.01065	0.00953	0.02352	0.01737	0.00054	0.02481	0.02167	0.0234	0.00235	0.03064	0.02929	0.0106767	0.00116023	0.01381	0.0118964	0.0232933	0.00157272	0.02076	0.0159578
7.15	0.01141	0.01069	0.00974	0.02378	0.01786	0.00055	0.02476	0.02224	0.02338	0.00248	0.03076	0.0293	0.0106133	0.000837636	0.0140633	0.0120714	0.02346	0.0012619	0.0208467	0.0159227
7.16667	0.01161	0.01058	0.00923	0.02328	0.01736	0.00026	0.02504	0.02226	0.02352	0.00262	0.03058	0.02925	0.0104733	0.00119358	0.0136333	0.0119539	0.0236067	0.00139202	0.0208167	0.0157728
7.18333	0.01128	0.01052	0.00932	0.02358	0.01757	-8e-05	0.02498	0.0217	0.02371	0.00314	0.03083	0.02931	0.0103733	0.000988197	0.01369	0.012298	0.0234633	0.00165385	0.0210933	0.0155666
7.2	0.0114	0.01064	0.00955	0.02361	0.01749	0.00018	0.02441	0.02156	0.02316	0.00267	0.03088	0.02961	0.01053	0.000929892	0.01376	0.0121522	0.0230433	0.00142858	0.0210533	0.0159331
7.21667	0.01128	0.01076	0.00922	0.02352	0.01735	0.00016	0.0248	0.02202	0.02374	0.00314	0.03032	0.02922	0.01042	0.00107126	0.0136767	0.0121055	0.02352	0.001403	0.0208933	0.0153847
7.23333	0.01123	0.01056	0.0096	0.02338	0.01681	0.00076	0.02494	0.02202	0.02389	0.00316	0.03036	0.02946	0.0104633	0.000819288	0.01365	0.0116364	0.0236167	0.00147907	0.0209933	0.0154507
7.25	0.0116	0.01066	0.00935	0.02326	0.01728	0.00039	0.02486	0.0221	0.02332	0.00254	0.03087	0.02941	0.0105367	0.00113006	0.0136433	0.0118608	0.0234267	0.00138309	0.02094	0.0159516
7.26667	0.01162	0.01071	0.00941	0.02345	0.01777	0.00021	0.02475	0.0223	0.02349	0.00327	0.03059	0.02903	0.01058	0.00111072	0.01381	0.0121155	0.0235133	0.00122517	0.0209633	0.0153427
7.28333	0.01131	0.01034	0.00959	0.02394	0.01781	0.00042	0.02428	0.02198	0.02388	0.00254	0.03043	0.0294	0.0104133	0.000862342	0.0140567	0.012201	0.02338	0.00122882	0.02079	0.0158134
7.3	0.01159	0.01055	0.00927	0.02361	0.01786	0.00073	0.02463	0.02259	0.0234	0.00277	0.03064	0.02914	0.01047	0.00116207	0.0140667	0.0119023	0.02354	0.00102718	0.02085	0.0156757
7.31667	0.0117	0.01052	0.0093	0.0236	0.01723	0.00023	0.02486	0.02232	0.024	0.0025	0.0306	0.0291	0.0105067	0.00120006	0.0136867	0.0120812	0.0237267	0.00129187	0.0207333	0.0158083
7.33333	0.01181	0.01083	0.00939	0.02367	0.01762	0.00014	0.02432	0.02189	0.0233	0.00287	0.03099	0.03005	0.0106767	0.00121726	0.01381	0.0122189	0.02317	0.0012202	0.0213033	0.0159707
7.35	0.01129	0.01033	0.0096	0.0234	0.01747	7e-05	0.02484	0.02157	0.02358	0.00307	0.03073	0.02959	0.0104067	0.000847604	0.0136467	0.0121258	0.02333	0.00164927	0.02113	0.0156508
7.36667	0.01147	0.01056	0.00925	0.02293	0.01752	0.00049	0.02461	0.02173	0.02378	0.00266	0.03075	0.0293	0.0104267	0.00111599	0.0136467	0.0117107	0.0233733	0.00148244	0.0209033	0.0158158
7.38333	0.01129	0.01084	0.00928	0.02376	0.01785	0.00062	0.02484	0.02226	0.02368	0.00293	0.03017	0.02944	0.01047	0.00105485	0.0140767	0.0120226	0.0235933	0.00129218	0.0208467	0.0155206
7.4	0.01093	0.01054	0.0089	0.0234	0.01712	0.00047	0.02462	0.02214	0.0238	0.00244	0.03051	0.02935	0.0101233	0.00107723	0.0136633	0.0118494	0.02352	0.00126349	0.0207667	0.015882
7.41667	0.01103	0.01048	0.0091	0.02363	0.01744	6e-05	0.02523	0.02228	0.02367	0.00259	0.03076	0.02913	0.0102033	0.0009943	0.01371	0.0122197	0.0237267	0.00147582	0.0208267	0.0158144
7.43333	0.01119	0.01022	0.00956	0.0233	0.0175	0.00023	0.02485	0.02184	0.02348	0.00294	0.03061	0.02918	0.0103233	0.000819898	0.0136767	0.0120008	0.02339	0.00150702	0.02091	0.0155789
7.45	0.01131	0.01097	0.00909	0.02343	0.01701	0.00051	0.02488	0.02147	0.02336	0.00256	0.03059	0.02936	0.0104567	0.00119571	0.01365	0.0118237	0.0232367	0.00170834	0.0208367	0.01584
7.46667	0.01115	0.01041	0.00896	0.02364	0.01674	3e-05	0.02503	0.02172	0.02352	0.00285	0.03034	0.02932	0.0101733	0.00111402	0.01347	0.0121399	0.0234233	0.00165712	0.0208367	0.0155853
7.48333	0.0111	0.01061	0.00973	0.02353	0.01753	0.00019	0.02485	0.02242	0.02368	0.00271	0.03112	0.02923	0.01048	0.00069419	0.01375	0.0121204	0.02365	0.00121528	0.02102	0.0158851
7.5	0.0114	0.01077	0.00955	0.02325	0.01729	0.0002	0.02481	0.02232	0.02383	0.00298	0.03026	0.02921	0.0105733	0.000940549	0.01358	0.0119645	0.0236533	0.00125437	0.0208167	0.0154559
7.51667	0.01107	0.01065	0.00893	0.0236	0.01759	0.00045	0.02479	0.02191	0.024	0.00273	0.03043	0.02901	0.0102167	0.0011339	0.01388	0.0120126	0.0235667	0.0014881	0.0207233	0.0155989
7.53333	0.01114	0.01067	0.00955	0.02349	0.01752	0.00015	0.02398	0.02166	0.02362	0.00299	0.03066	0.02926	0.0104533	0.000816844	0.01372	0.0121251	0.0230867	0.00124857	0.02097	0.0155869
7.55	0.01169	0.01036	0.0092	0.02332	0.01777	0.00032	0.02445	0.02182	0.02371	0.00267	0.03084	0.02909	0.0104167	0.00124597	0.0138033	0.0120021	0.0233267	0.00135626	0.0208667	0.015783
7.56667	0.01112	0.01045	0.00918	0.02348	0.01779	3e-05	0.02462	0.02176	0.02376	0.00271	0.0309	0.02912	0.01025	0.000985343	0.0137667	0.0122318	0.02338	0.00146738	0.02091	0.0157868
7.58333	0.01151	0.01028	0.00924	0.02352	0.01716	0.00027	0.02482	0.02185	0.02343	0.00289	0.03044	0.02941	0.0103433	0.00113632	0.01365	0.0120159	0.0233667	0.00148601	0.0209133	0.0156172
7.6	0.01143	0.01093	0.00922	0.02308	0.0173	0.00034	0.02498	0.02224	0.02352	0.00269	0.0304	0.02916	0.0105267	0.00115889	0.0135733	0.0118192	0.02358	0.00137099	0.02075	0.0156527
7.61667	0.01155	0.01053	0.00944	0.02338	0.01679	0.00041	0.02499	0.02187	0.02379	0.00291	0.03071	0.0293	0.0105067	0.00105519	0.0135267	0.0118276	0.02355	0.00157379	0.0209733	0.0156592
7.63333	0.0114	0.01016	0.00958	0.02332	0.01719	0.00031	0.02498	0.02199	0.02386	0.00224	0.03059	0.0291	0.01038	0.000929731	0.0136067	0.0119162	0.02361	0.0015106	0.0206433	0.0159552
7.65	0.01156	0.01045	0.00961	0.02345	0.01749	0.00013	0.02506	0.0223	0.02373	0.00276	0.03038	0.02938	0.01054	0.00097811	0.01369	0.0121155	0.0236967	0.0013803	0.02084	0.0156657
7.66667	0.01159	0.01074	0.00968	0.02338	0.01704	0.00015	0.02474	0.02198	0.02367	0.00265	0.03065	0.02952	0.01067	0.000956922	0.0135233	0.0120076	0.0234633	0.00139156	0.02094	0.0158497
7.68333	0.01159	0.0103	0.00922	0.02293	0.01735	0.00038	0.02478	0.02215	0.0239	0.00261	0.03051	0.02968	0.01037	0.00118655	0.0135533	0.0117446	0.02361	0.00133877	0.0209333	0.0158739
7.7	0.01125	0.01057	0.00931	0.02378	0.01724	0.00014	0.02467	0.02227	0.02381	0.00261	0.03017	0.02943	0.0103767	0.000984344	0.01372	0.0122068	0.0235833	0.00121595	0.0207367	0.0157025
7.71667	0.01139	0.0101	0.00939	0.02281	0.01723	0.00053	0.02466	0.02204	0.02397	0.00282	0.03069	0.02943	0.0102933	0.00101392	0.0135233	0.0115933	0.0235567	0.00135803	0.02098	0.0157396
7.73333	0.01124	0.01018	0.00913	0.02324	0.01714	-0.00017	0.02482	0.02233	0.02385	0.00246	0.03035	0.02915	0.0101833	0.001055	0.0134033	0.0121441	0.0236667	0.00125508	0.0206533	0.0157673
7.75	0.0111	0.01052	0.00923	0.02297	0.01735	0.00055	0.02476	0.02182	0.02365	0.00279	0.03082	0.0296	0.0102833	0.000957201	0.0136233	0.0116653	0.02341	0.00148462	0.02107	0.0158427
7.76667	0.01128	0.01082	0.00953	0.02339	0.01726	-0.00017	0.0249	0.02216	0.02364	0.00297	0.03047	0.02935	0.0105433	0.000907212	0.0134933	0.0122233	0.0235667	0.00137147	0.02093	0.0155639
7.78333	0.01158	0.01039	0.00941	0.02393	0.01715	0.00019	0.02464	0.02224	0.02322	0.00283	0.03073	0.02931	0.01046	0.00108669	0.0137567	0.0122284	0.0233667	0.0012067	0.0209567	0.0157142
7.8	0.01133	0.0105	0.00965	0.02361	0.01776	0.00026	0.02446	0.02205	0.02373	0.00245	0.03083	0.02945	0.0104933	0.00084002	0.0138767	0.0121497	0.0234133	0.00123581	0.02091	0.0160017
7.81667	0.01145	0.01036	0.0097	0.02276	0.01752	-0.0001	0.02472	0.0219	0.02367	0.00298	0.03096	0.02917	0.0105033	0.000883761	0.0133933	0.0119757	0.02343	0.00142524	0.0210367	0.0156631
7.83333	0.01138	0.01065	0.00971	0.02343	0.01716	-3e-05	0.02491	0.02163	0.02338	0.00268	0.03053	0.0294	0.01058	0.000837198	0.01352	0.0121462	0.0233067	0.00164123	0.02087	0.0157631
7.85	0.0111	0.01035	0.00903	0.02323	0.01773	0.00019	0.02493	0.02217	0.02381	0.00289	0.03062	0.02926	0.01016	0.001048	0.0137167	0.0120329	0.0236367	0.00138814	0.0209233	0.0156321
7.86667	0.01171	0.01054	0.00945	0.02351	0.01745	0.00042	0.02468	0.02196	0.02368	0.00295	0.03053	0.02923	0.0105667	0.00113024	0.0137933	0.0119714	0.02344	0.00137579	0.0209033	0.0155616
7.88333	0.01183	0.01057	0.00947	0.02289	0.01712	9e-05	0.0247	0.02201	0.02323	0.00287	0.03077	0.02888	0.0106233	0.0011809	0.0133667	0.0118544	0.0233133	0.00134693	0.02084	0.0155911
7.9	0.01171	0.01043	0.00945	0.02366	0.01741	0.00046	0.0251	0.02236	0.02355	0.00298	0.03034	0.02926	0.01053	0.00113331	0.0138433	0.0120042	0.02367	0.00137394	0.02086	0.0154939
7.91667	0.01172	0.01073	0.00915	0.02315	0.01728	-0.00013	0.02486	0.02222	0.02344	0.00266	0.0303	0.02952	0.0105333	0.00129624	0.0134333	0.0121073	0.0235067	0.00132126	0.0208267	0.0157376
7.93333	0.01156	0.01024	0.00926	0.02315	0.01743	-0.00027	0.025	0.02217	0.02337	0.00313	0.03042	0.02933	0.0103533	0.00115418	0.0134367	0.01221	0.0235133	0.00142043	0.02096	0.0154508
7.95	0.01105	0.01097	0.00945	0.02346	0.01748	-4e-05	0.02495	0.02206	0.02343	0.00257	0.03108	0.02925	0.01049	0.000901554	0.0136333	0.0122131	0.02348	0.00144565	0.0209667	0.0159582
7.96667	0.01111	0.01081	0.00903	0.02348	0.01698	4e-05	0.02478	0.02275	0.02368	0.00277	0.0303	0.0291	0.0103167	0.00112434	0.0135	0.0121013	0.0237367	0.00101619	0.0207233	0.0155596
7.98333	0.01156	0.01073	0.00899	0.02373	0.01698	-0.00015	0.02472	0.02217	0.02384	0.00288	0.03066	0.02943	0.0104267	0.00131158	0.01352	0.0123103	0.0235767	0.00129523	0.02099	0.0156958
8	0.01149	0.01044	0.00976	0.02264	0.01697	0.00029	0.02497	0.022	0.02389	0.00257	0.03032	0.02927	0.0105633	0.000871569	0.0133	0.0116182	0.02362	0.0015033	0.02072	0.0157271
8.01667	0.01172	0.01063	0.00933	0.02381	0.01757	-0.00023	0.025	0.02211	0.02324	0.00273	0.03079	0.02913	0.01056	0.00119654	0.0137167	0.0124746	0.02345	0.0014564	0.0208833	0.0157431
8.03333	0.0118	0.01032	0.00923	0.02371	0.01726	0.00042	0.02467	0.02181	0.02371	0.00271	0.03112	0.02917	0.01045	0.00128992	0.0137967	0.0120251	0.0233967	0.00145552	0.021	0.0158696
8.05	0.01154	0.011	0.00917	0.02324	0.01715	0.00045	0.02485	0.02225	0.02395	0.00275	0.03061	0.02925	0.01057	0.00124214	0.0136133	0.0117995	0.0236833	0.00132035	0.02087	0.0157071
8.06667	0.01135	0.01019	0.00932	0.02268	0.01713	1e-05	0.02438	0.0221	0.02391	0.00292	0.03047	0.02934	0.0102867	0.00101845	0.0132733	0.0118168	0.0234633	0.00120384	0.02091	0.01559
8.08333	0.01165	0.0108	0.00938	0.02358	0.01749	0.00042	0.02492	0.02226	0.02338	0.00265	0.03019	0.02903	0.01061	0.00114687	0.01383	0.012006	0.02352	0.00133551	0.0206233	0.0155762
8.1	0.01152	0.01059	0.00963	0.02336	0.01704	-0.00021	0.02452	0.02186	0.02363	0.00255	0.03047	0.02943	0.01058	0.00094504	0.0133967	0.0122001	0.0233367	0.00135404	0.0208167	0.0158279
8.11667	0.0114	0.01071	0.00957	0.02297	0.01697	-0.00033	0.02472	0.0226	0.02332	0.00258	0.03064	0.02916	0.01056	0.000924175	0.0132033	0.0120981	0.0235467	0.00107802	0.0207933	0.0157906
8.13333	0.01149	0.01039	0.0092	0.02335	0.01742	0.00054	0.02462	0.02205	0.02392	0.00281	0.03032	0.02982	0.01036	0.00114529	0.01377	0.0118349	0.02353	0.00132865	0.0209833	0.0157406
8.15	0.0116	0.01033	0.00907	0.02336	0.01702	-8e-05	0.02495	0.02173	0.02381	0.00292	0.03058	0.02942	0.0103333	0.001265	0.0134333	0.0121246	0.0234967	0.00163271	0.0209733	0.0156454
8.16667	0.01182	0.01028	0.00963	0.02344	0.01689	-0.00014	0.02502	0.02209	0.02372	0.0023	0.03059	0.02937	0.0105767	0.00112474	0.0133967	0.012172	0.02361	0.00146809	0.0207533	0.0159927
8.18333	0.01155	0.01091	0.00898	0.02286	0.01735	0.00052	0.0248	0.02183	0.02372	0.00262	0.03071	0.02931	0.01048	0.00133787	0.0135767	0.0116382	0.02345	0.0015033	0.02088	0.0158291
8.2	0.0115	0.01018	0.00979	0.02349	0.01732	0.0006	0.02467	0.02181	0.0241	0.00282	0.03084	0.02941	0.01049	0.000896158	0.0138033	0.0118433	0.0235267	0.00151375	0.0210233	0.0157808
8.21667	0.01144	0.0107	0.00972	0.02315	0.01737	-8e-05	0.02477	0.02214	0.02392	0.00269	0.03102	0.02944	0.01062	0.000862786	0.01348	0.0120937	0.02361	0.00134213	0.02105	0.0159198
8.23333	0.01148	0.01037	0.00938	0.02299	0.01687	-9e-05	0.02472	0.02225	0.02357	0.003	0.03088	0.02943	0.01041	0.00105057	0.0132567	0.0119567	0.0235133	0.00123597	0.0211033	0.0156947
8.25	0.01138	0.01092	0.00941	0.02336	0.0173	0.00025	0.02481	0.02215	0.02342	0.0025	0.03084	0.02929	0.01057	0.00103058	0.0136367	0.0119826	0.02346	0.00133045	0.0208767	0.0159335
8.26667	0.01177	0.01029	0.00899	0.02292	0.01736	0.00039	0.02484	0.02199	0.02392	0.00255	0.03028	0.02981	0.01035	0.00139097	0.0135567	0.0117367	0.0235833	0.00145452	0.02088	0.015876
8.28333	0.01157	0.01032	0.00926	0.02316	0.01753	0.0001	0.02466	0.02217	0.0235	0.00251	0.03049	0.02932	0.0103833	0.0011563	0.0135967	0.0120227	0.0234433	0.00124597	0.0207733	0.0158273
8.3	0.01188	0.01069	0.00961	0.02336	0.01738	0.00038	0.02457	0.022	0.02346	0.00229	0.03071	0.02896	0.0107267	0.00113544	0.0137067	0.0119223	0.0233433	0.00128897	0.0206533	0.0159272
8.31667	0.01159	0.01047	0.00898	0.02281	0.01725	0.00034	0.02483	0.02174	0.02368	0.00286	0.03039	0.02935	0.0103467	0.00130936	0.0134667	0.011703	0.0234167	0.00156174	0.0208667	0.0156029
8.33333	0.01133	0.01083	0.0092	0.02321	0.0178	0	0.02484	0.02185	0.02425	0.0027	0.03033	0.02958	0.0104533	0.00111384	0.01367	0.0121437	0.0236467	0.00158368	0.02087	0.0157401
8.35	0.01145	0.01095	0.00968	0.0236	0.01735	0.0004	0.02473	0.02226	0.02375	0.00284	0.03094	0.02924	0.0106933	0.000912487	0.0137833	0.0120042	0.02358	0.00124374	0.0210067	0.0157557
8.36667	0.0114	0.01033	0.00945	0.02348	0.01716	6e-05	0.02507	0.02168	0.02374	0.00311	0.03041	0.0293	0.0103933	0.000976542	0.0135667	0.0121164	0.0234967	0.00170805	0.02094	0.0154512
8.38333	0.01149	0.01045	0.00887	0.02274	0.01703	0.00022	0.02495	0.02239	0.02352	0.00287	0.03031	0.02964	0.01027	0.00131924	0.01333	0.0117071	0.02362	0.00128293	0.02094	0.0156527
8.4	0.0114	0.01034	0.00944	0.02345	0.01703	0.00035	0.02511	0.02212	0.02377	0.00238	0.03107	0.02952	0.0103933	0.000981088	0.01361	0.0119237	0.0236667	0.00149768	0.02099	0.0161354
8.41667	0.01137	0.01046	0.0092	0.02271	0.01764	0.00038	0.02495	0.02176	0.02414	0.00258	0.03071	0.02886	0.0103433	0.00108969	0.0135767	0.0117064	0.0236167	0.00165814	0.0207167	0.015734
8.43333	0.01165	0.01068	0.00946	0.02325	0.0169	0.00021	0.02447	0.02237	0.02375	0.00278	0.03052	0.02912	0.0105967	0.00109738	0.0134533	0.0119004	0.02353	0.00106715	0.0208067	0.0156272
8.45	0.01192	0.01076	0.00947	0.02296	0.01733	0.00044	0.02484	0.02193	0.02399	0.00262	0.03085	0.0292	0.0107167	0.00122557	0.0135767	0.0117198	0.0235867	0.00149634	0.02089	0.0158438
8.46667	0.01151	0.0108	0.00935	0.02307	0.01689	0.00039	0.02472	0.02224	0.02369	0.00325	0.03074	0.02917	0.0105533	0.00110092	0.01345	0.0117248	0.02355	0.00124591	0.0210533	0.0154381
8.48333	0.01171	0.01043	0.00927	0.02344	0.01699	0.0004	0.02457	0.02179	0.02381	0.00277	0.03053	0.02938	0.01047	0.00122049	0.01361	0.0118861	0.02339	0.0014368	0.0208933	0.0157058
8.5	0.01167	0.01	0.00944	0.02311	0.01708	0.00053	0.02461	0.02224	0.02419	0.00253	0.03067	0.02962	0.01037	0.00116013	0.0135733	0.0116913	0.02368	0.00126463	0.02094	0.0159522
8.51667	0.01114	0.01038	0.00924	0.02283	0.01656	0.00035	0.02456	0.02235	0.02412	0.0027	0.03102	0.02934	0.0102533	0.000956312	0.0132467	0.0116005	0.0236767	0.0011698	0.02102	0.0158878
8.53333	0.01121	0.01025	0.00914	0.02315	0.01712	0.00032	0.02507	0.02186	0.02364	0.00259	0.03076	0.0296	0.0102	0.00103591	0.01353	0.0118308	0.0235233	0.00160818	0.0209833	0.0159396
8.55	0.01151	0.01057	0.00881	0.02321	0.01731	-0.00012	0.02471	0.02205	0.02353	0.00267	0.03072	0.02935	0.0102967	0.0013706	0.0134667	0.0121306	0.02343	0.00133282	0.0209133	0.015814
8.56667	0.01143	0.01049	0.00954	0.02349	0.01733	-0.00017	0.02456	0.02173	0.02362	0.00274	0.03081	0.02941	0.0104867	0.000945004	0.01355	0.0122746	0.0233033	0.00144133	0.0209867	0.0158176
8.58333	0.01134	0.01068	0.00981	0.02341	0.01708	0.0003	0.02467	0.02232	0.02346	0.00303	0.03035	0.02951	0.01061	0.000767398	0.0135967	0.0119423	0.0234833	0.00117517	0.0209633	0.0155364
8.6	0.01141	0.01057	0.00937	0.02329	0.01744	0.00056	0.02503	0.02226	0.02378	0.00277	0.03025	0.02956	0.01045	0.00102528	0.0137633	0.0118026	0.02369	0.00138719	0.02086	0.0156702
8.61667	0.01149	0.01022	0.00948	0.02335	0.01739	-0.00021	0.02443	0.02239	0.02401	0.00281	0.03063	0.02918	0.0103967	0.00101658	0.01351	0.0122499	0.02361	0.00107722	0.0208733	0.0156601
8.63333	0.01157	0.01046	0.00876	0.02294	0.01692	5e-05	0.02492	0.02224	0.02381	0.00307	0.03069	0.02915	0.0102633	0.00141529	0.0133033	0.0118658	0.0236567	0.00134656	0.02097	0.015521
8.65	0.01167	0.01052	0.00929	0.02302	0.01728	0.00026	0.02546	0.02209	0.02373	0.00267	0.03078	0.02936	0.0104933	0.00119022	0.01352	0.0118367	0.02376	0.0016852	0.0209367	0.0158353
8.66667	0.01163	0.01018	0.00904	0.0232	0.01716	5e-05	0.02447	0.02216	0.0232	0.00304	0.03053	0.02921	0.0102833	0.00129809	0.01347	0.012008	0.0232767	0.00115691	0.0209267	0.0155044
8.68333	0.01125	0.01032	0.00938	0.02267	0.01709	0.00013	0.02487	0.02193	0.02397	0.0027	0.03091	0.02954	0.0103167	0.000935004	0.0132967	0.011739	0.02359	0.00150639	0.02105	0.0159063
8.7	0.01149	0.01057	0.00905	0.02343	0.01745	-6e-05	0.02465	0.02215	0.02403	0.00293	0.03069	0.0294	0.01037	0.00123223	0.0136067	0.0122075	0.02361	0.00130184	0.0210067	0.0156681
8.71667	0.01163	0.01065	0.0094	0.02273	0.017	0.00012	0.02472	0.02172	0.02353	0.00257	0.03049	0.02876	0.01056	0.00111772	0.0132833	0.0117543	0.0233233	0.00151064	0.0206067	0.0156441
8.73333	0.01141	0.0104	0.00979	0.0229	0.01677	0.00032	0.02504	0.02193	0.02374	0.00304	0.03065	0.02938	0.0105333	0.000818189	0.01333	0.0116764	0.02357	0.00156195	0.0210233	0.015587
8.75	0.01122	0.01037	0.00922	0.02257	0.01739	-1e-05	0.02461	0.02244	0.0234	0.00322	0.03072	0.02952	0.01027	0.00100374	0.0133167	0.0118283	0.0234833	0.0010874	0.0211533	0.0155423
8.76667	0.01156	0.0102	0.00896	0.02299	0.01736	-4e-05	0.02511	0.02213	0.02383	0.00282	0.0307	0.02962	0.01024	0.00130046	0.0134367	0.0120058	0.02369	0.00149492	0.0210467	0.015794
8.78333	0.01158	0.01081	0.00926	0.02337	0.01723	8e-05	0.02487	0.02205	0.02372	0.00271	0.03032	0.02969	0.01055	0.00118165	0.01356	0.0120709	0.0235467	0.00141797	0.0209067	0.0157619
8.8	0.01143	0.01058	0.00913	0.02273	0.0173	-6e-05	0.02515	0.02209	0.02375	0.00281	0.03089	0.02921	0.01038	0.00116297	0.0133233	0.0119041	0.0236633	0.00153184	0.02097	0.0157494
8.81667	0.01153	0.01014	0.00973	0.02289	0.0175	0.00013	0.02506	0.02176	0.0239	0.00287	0.03065	0.02956	0.0104667	0.000943416	0.0135067	0.0118939	0.0235733	0.00167408	0.0210267	0.0157336
8.83333	0.01138	0.01034	0.00932	0.02312	0.01735	-0.00025	0.02491	0.0221	0.02372	0.00298	0.03056	0.02945	0.0103467	0.00103002	0.0134067	0.0121738	0.0235767	0.00141047	0.0209967	0.0156128
8.85	0.01161	0.0105	0.00899	0.02297	0.0166	0.00027	0.02466	0.02218	0.02363	0.0028	0.0307	0.02946	0.0103667	0.00131508	0.01328	0.0117085	0.02349	0.00124591	0.0209867	0.0157623
8.86667	0.01146	0.01034	0.00982	0.02284	0.0171	7e-05	0.0251	0.0217	0.02399	0.00249	0.0305	0.02929	0.01054	0.000838093	0.0133367	0.0118423	0.0235967	0.00173379	0.02076	0.0158338
8.88333	0.01096	0.01055	0.00934	0.02301	0.01756	0.00014	0.02474	0.02163	0.02354	0.00296	0.03062	0.02943	0.0102833	0.000842279	0.01357	0.0119457	0.0233033	0.00156845	0.0210033	0.0156373
8.9	0.01112	0.01031	0.00895	0.02292	0.01724	-0.00024	0.02466	0.02232	0.02382	0.00277	0.03043	0.02919	0.0101267	0.00109656	0.0133067	0.0120706	0.0236	0.00118541	0.0207967	0.0156239
8.91667	0.01137	0.01	0.00924	0.02239	0.01727	1e-05	0.02467	0.02191	0.02369	0.00236	0.03048	0.02962	0.0102033	0.00107946	0.0132233	0.0117259	0.0234233	0.00139919	0.02082	0.0159926
8.93333	0.01148	0.01068	0.00908	0.02307	0.01696	1e-05	0.02444	0.02178	0.02361	0.00259	0.03055	0.02969	0.0104133	0.00122202	0.0133467	0.0119471	0.0232767	0.00136097	0.0209433	0.0159003
8.95	0.01147	0.01047	0.00918	0.02306	0.01735	6e-05	0.02505	0.02155	0.02345	0.00266	0.03017	0.02914	0.0103733	0.00114806	0.01349	0.011976	0.02335	0.00175214	0.0206567	0.0155941
8.96667	0.01104	0.01037	0.00975	0.02311	0.01714	1e-05	0.02513	0.02192	0.02347	0.00246	0.03063	0.02929	0.0103867	0.000645161	0.01342	0.0119909	0.0235067	0.00160531	0.0207933	0.0158913
8.98333	0.01155	0.01015	0.00924	0.02328	0.0175	-0.00015	0.02463	0.0224	0.02359	0.00281	0.0303	0.02947	0.0103133	0.00116363	0.0135433	0.0122058	0.02354	0.00111584	0.02086	0.0156373
9	0.01136	0.01069	0.00943	0.02254	0.01779	-0.00041	0.02493	0.02229	0.02345	0.00307	0.03097	0.02945	0.0104933	0.000979915	0.0133067	0.0121141	0.0235567	0.00132323	0.0211633	0.0156877
9.01667	0.0112	0.01049	0.00901	0.02253	0.01696	-0.00015	0.02484	0.02199	0.02381	0.00233	0.03067	0.02898	0.0102333	0.00111733	0.0131133	0.0118192	0.0235467	0.00144313	0.02066	0.0158967
9.03333	0.01142	0.01061	0.00909	0.02279	0.01667	-0.00012	0.02475	0.02216	0.02364	0.00278	0.03057	0.02944	0.0103733	0.00118289	0.0131133	0.0118619	0.0235167	0.0012994	0.02093	0.0157285
9.05	0.01172	0.0103	0.009	0.02275	0.01699	1e-05	0.0246	0.02245	0.02365	0.00287	0.03028	0.02961	0.01034	0.00136044	0.01325	0.0118223	0.0235667	0.00107742	0.02092	0.0156353
9.06667	0.0114	0.01024	0.00918	0.02287	0.01705	6e-05	0.02494	0.02226	0.02348	0.00321	0.03081	0.02923	0.0102733	0.00111038	0.0133267	0.0118521	0.02356	0.00134179	0.0210833	0.0154989
9.08333	0.01183	0.01007	0.00865	0.02336	0.01707	-0.0006	0.02502	0.02228	0.02341	0.00288	0.03098	0.0295	0.0101833	0.00159303	0.0132767	0.0124223	0.02357	0.00137699	0.02112	0.0158136
9.1	0.01158	0.01082	0.00916	0.02286	0.01731	0.00018	0.02484	0.02231	0.02404	0.00283	0.03041	0.02896	0.01052	0.00123758	0.01345	0.0118224	0.02373	0.00129317	0.0207333	0.0155217
9.11667	0.0114	0.01023	0.0088	0.02274	0.01698	-1e-05	0.02509	0.02185	0.02405	0.00288	0.03091	0.02914	0.0101433	0.00130216	0.0132367	0.0118279	0.0236633	0.00165425	0.0209767	0.0156971
9.13333	0.01221	0.01037	0.00909	0.02308	0.01715	0.00023	0.02495	0.02212	0.02383	0.00295	0.03052	0.0298	0.0105567	0.00156835	0.0134867	0.0118573	0.0236333	0.00142521	0.02109	0.0157138
9.15	0.01135	0.01081	0.00949	0.02253	0.01702	-0.00033	0.02521	0.02221	0.02393	0.00304	0.03103	0.02936	0.01055	0.00095687	0.0130733	0.0119301	0.0237833	0.00150537	0.0211433	0.0157002
9.16667	0.01165	0.01052	0.00924	0.02243	0.01723	-0.00011	0.0249	0.02207	0.02387	0.00314	0.03029	0.02958	0.01047	0.00120578	0.0131833	0.0118023	0.0236133	0.00143235	0.0210033	0.0154742
9.18333	0.01152	0.01063	0.00917	0.02267	0.01706	-5e-05	0.0249	0.02238	0.02376	0.00293	0.03072	0.02942	0.01044	0.00118647	0.0132267	0.0118351	0.02368	0.0012619	0.0210233	0.0156828
9.2	0.01155	0.01041	0.00957	0.02332	0.01736	-7e-05	0.02546	0.02186	0.0237	0.00315	0.0305	0.0296	0.01051	0.000993781	0.0135367	0.0121547	0.0236733	0.00180015	0.0210833	0.0155372
9.21667	0.0114	0.01028	0.00922	0.02281	0.01706	0.00018	0.0246	0.02177	0.0241	0.00281	0.0301	0.02936	0.0103	0.00109014	0.01335	0.0117623	0.02349	0.0015104	0.0207567	0.0155467
9.23333	0.01175	0.01048	0.00922	0.02307	0.0172	-0.00012	0.02494	0.02268	0.02407	0.00266	0.03027	0.02944	0.0104833	0.001265	0.0133833	0.0120569	0.0238967	0.00113993	0.02079	0.0157065
9.25	0.01149	0.01046	0.00927	0.02289	0.01709	-5e-05	0.02462	0.02224	0.0239	0.00259	0.03038	0.02924	0.0104067	0.00111096	0.01331	0.011928	0.0235867	0.00122055	0.0207367	0.0157258
9.26667	0.01129	0.00999	0.00911	0.02245	0.01677	0.00025	0.02484	0.02229	0.02376	0.00245	0.03041	0.02958	0.01013	0.00109672	0.0131567	0.0115327	0.02363	0.00127996	0.0208133	0.0159085
9.28333	0.01167	0.01049	0.00955	0.02301	0.01684	5e-05	0.02492	0.02195	0.02387	0.00273	0.03074	0.0296	0.01057	0.00106226	0.0133	0.0118823	0.02358	0.00150609	0.0210233	0.0158527
9.3	0.01136	0.01011	0.00943	0.02321	0.01738	5e-05	0.0253	0.02215	0.02354	0.00283	0.03106	0.02982	0.0103	0.000978928	0.0135467	0.0120465	0.0236633	0.00157862	0.0212367	0.0159527
9.31667	0.01133	0.01059	0.0094	0.02283	0.01725	-0.00047	0.02502	0.02228	0.02325	0.00295	0.03074	0.02967	0.01044	0.000973704	0.0132033	0.0121657	0.0235167	0.00138933	0.02112	0.0157448
9.33333	0.01157	0.0106	0.00902	0.02255	0.01697	-4e-05	0.02553	0.02182	0.02359	0.00271	0.0306	0.02946	0.0103967	0.0012871	0.01316	0.0117671	0.0236467	0.00185565	0.0209233	0.0157835
9.35	0.01106	0.01007	0.00917	0.02274	0.01699	-0.00032	0.02505	0.02216	0.02384	0.00249	0.03053	0.02911	0.0101	0.000945357	0.0131367	0.0120032	0.0236833	0.00145136	0.02071	0.0157949
9.36667	0.01148	0.01034	0.00894	0.02278	0.01724	3e-05	0.02541	0.02201	0.02374	0.003	0.03056	0.02956	0.0102533	0.00127222	0.01335	0.0118634	0.02372	0.00170009	0.02104	0.0156311
9.38333	0.01121	0.01028	0.00918	0.02256	0.01686	0	0.02466	0.02267	0.02358	0.00288	0.03103	0.02971	0.0102233	0.00101619	0.01314	0.011731	0.0236367	0.000996209	0.0212067	0.0158851
9.4	0.01159	0.01031	0.00953	0.02311	0.01692	-0.00012	0.0246	0.02208	0.02395	0.00263	0.03106	0.02969	0.0104767	0.00104006	0.0133033	0.0120299	0.0235433	0.00130829	0.0211267	0.0160332
9.41667	0.01132	0.01058	0.0096	0.0227	0.01718	-8e-05	0.02488	0.02198	0.02351	0.00286	0.03041	0.02943	0.0105	0.000862786	0.0132667	0.0118835	0.0234567	0.00145074	0.0209	0.0156308
9.43333	0.0116	0.01051	0.00898	0.02269	0.01739	-0.00026	0.02523	0.02161	0.02346	0.00304	0.0302	0.02952	0.0103633	0.00131614	0.0132733	0.0120161	0.0234333	0.00181015	0.02092	0.0154883
9.45	0.01132	0.01048	0.00891	0.02299	0.01711	-0.0002	0.02477	0.02194	0.02359	0.00279	0.03066	0.03002	0.0102367	0.00122329	0.0133	0.0120553	0.0234333	0.00142149	0.0211567	0.0159092
9.46667	0.01137	0.01054	0.00934	0.02263	0.01707	-4e-05	0.02541	0.02199	0.0238	0.00306	0.03064	0.02931	0.0104167	0.0010206	0.01322	0.0118152	0.0237333	0.00171097	0.0210033	0.0155536
9.48333	0.01144	0.01017	0.00963	0.02269	0.01715	8e-05	0.02529	0.02216	0.0236	0.00285	0.0308	0.02965	0.0104133	0.000929211	0.0133067	0.0117848	0.0236833	0.00156666	0.0211	0.0158154
9.5	0.01156	0.01022	0.00926	0.02332	0.0172	-0.00025	0.02508	0.02221	0.02406	0.00277	0.03069	0.02913	0.0103467	0.00115522	0.0134233	0.0122304	0.0237833	0.00145487	0.0208633	0.0156887
9.51667	0.01145	0.01037	0.00861	0.0226	0.01698	0.0003	0.02524	0.02204	0.0239	0.00307	0.03083	0.02924	0.0101433	0.0014335	0.0132933	0.0115981	0.0237267	0.00160703	0.0210467	0.0155885
9.53333	0.01137	0.01045	0.00914	0.02281	0.01665	-0.00027	0.02475	0.02237	0.02404	0.00302	0.03079	0.02928	0.01032	0.00112067	0.0130633	0.0119507	0.02372	0.00122184	0.02103	0.0156154
9.55	0.01128	0.00996	0.00899	0.02268	0.0172	-0.00021	0.02478	0.02209	0.02385	0.00252	0.03032	0.02993	0.0100767	0.00114945	0.0132233	0.0119519	0.0235733	0.00136617	0.0209233	0.0159389
9.56667	0.01145	0.01023	0.00911	0.02249	0.01686	-0.00062	0.02479	0.02255	0.02336	0.00272	0.03055	0.02989	0.0102633	0.00117036	0.01291	0.0120507	0.0235667	0.00113421	0.0210533	0.0158806
9.58333	0.01168	0.0106	0.00958	0.02265	0.01673	-0.00028	0.02513	0.02212	0.02366	0.00253	0.03059	0.02992	0.01062	0.00105014	0.0130333	0.0119036	0.0236367	0.00150514	0.0210133	0.0160105
9.6	0.01154	0.01063	0.00929	0.0225	0.01696	0.00031	0.02517	0.02178	0.02353	0.00309	0.03118	0.02931	0.0104867	0.00113183	0.0132567	0.0115492	0.0234933	0.0016953	0.0211933	0.0157058
9.61667	0.01171	0.01032	0.00887	0.02286	0.01686	-0.00029	0.02476	0.02158	0.0237	0.00301	0.03073	0.02923	0.0103	0.00142011	0.0131433	0.0120142	0.0233467	0.00161918	0.02099	0.0155892
9.63333	0.01124	0.01009	0.00909	0.02234	0.01701	-0.00014	0.02505	0.02207	0.02378	0.00287	0.03057	0.02962	0.01014	0.00107587	0.01307	0.0117465	0.0236333	0.0014954	0.02102	0.0157255
9.65	0.01195	0.01058	0.00929	0.02234	0.01688	-0.00042	0.02459	0.02206	0.02354	0.00252	0.03098	0.02949	0.0106067	0.0013302	0.0129333	0.0118822	0.0233967	0.00127108	0.0209967	0.0160186
9.66667	0.01143	0.01021	0.00912	0.02287	0.01646	-3e-05	0.02503	0.02233	0.02367	0.00265	0.03111	0.02948	0.0102533	0.00115561	0.0131	0.011814	0.0236767	0.00135001	0.02108	0.0159816
9.68333	0.0115	0.01049	0.00938	0.02251	0.0173	-8e-05	0.02497	0.02227	0.02334	0.00278	0.03045	0.02939	0.0104567	0.00106039	0.0132433	0.0118288	0.0235267	0.00135964	0.0208733	0.0156782
9.7	0.01112	0.01012	0.00955	0.02238	0.0168	-2e-05	0.02493	0.02221	0.02349	0.00265	0.03061	0.02957	0.0102633	0.000794754	0.0130533	0.0116605	0.0235433	0.00136078	0.0209433	0.015851
9.71667	0.01138	0.01039	0.00921	0.02294	0.0172	-0.00013	0.0249	0.02191	0.02375	0.00301	0.03059	0.02951	0.0103267	0.00108639	0.0133367	0.0120104	0.02352	0.00150821	0.0210367	0.0156209
9.73333	0.01128	0.00995	0.00919	0.02315	0.01659	-0.00036	0.02535	0.0221	0.02366	0.00273	0.03068	0.0299	0.01014	0.00105788	0.0131267	0.0121316	0.0237033	0.00162543	0.0211033	0.0159166
9.75	0.01145	0.0103	0.00891	0.02324	0.01707	-0.00033	0.02503	0.02201	0.02332	0.0026	0.03053	0.0296	0.01022	0.00127189	0.0133267	0.0122228	0.0234533	0.00151441	0.02091	0.0158637
9.76667	0.01099	0.01064	0.00922	0.0228	0.0167	-0.0003	0.02499	0.02231	0.02332	0.00258	0.03083	0.03012	0.0102833	0.000937354	0.0130667	0.0119709	0.02354	0.00135348	0.0211767	0.0161091
9.78333	0.01172	0.01048	0.00936	0.02244	0.01681	-0.00016	0.02489	0.02178	0.02379	0.00276	0.03096	0.02964	0.01052	0.00118051	0.01303	0.0117646	0.0234867	0.00157703	0.02112	0.0159139
9.8	0.01122	0.01056	0.00964	0.02261	0.01685	-0.00013	0.02505	0.02176	0.02394	0.00317	0.03047	0.02991	0.0104733	0.000793557	0.01311	0.0118223	0.0235833	0.00167375	0.0211833	0.0156025
9.81667	0.01124	0.01056	0.00946	0.02216	0.01714	-0.00041	0.02498	0.02224	0.0238	0.00275	0.03074	0.02999	0.01042	0.00089822	0.0129633	0.0118505	0.0236733	0.00137438	0.02116	0.0159479
9.83333	0.01138	0.01061	0.00923	0.02269	0.01697	-0.00019	0.02473	0.02178	0.02355	0.00303	0.03051	0.02939	0.0104067	0.00108933	0.0131567	0.0119071	0.0233533	0.0014848	0.0209767	0.0155524
9.85	0.01119	0.01041	0.00965	0.02226	0.01697	-0.0001	0.02508	0.02173	0.02378	0.00272	0.03078	0.02945	0.0104167	0.000770022	0.0130433	0.0116857	0.02353	0.00168893	0.0209833	0.0158305
9.86667	0.01143	0.01064	0.00944	0.02191	0.01679	0.00023	0.02536	0.02245	0.02375	0.00281	0.03033	0.02994	0.0105033	0.00100201	0.0129767	0.0113319	0.0238533	0.00145775	0.0210267	0.0157773
9.88333	0.01141	0.01028	0.00936	0.02251	0.01689	-0.00018	0.02528	0.02216	0.0237	0.00311	0.03062	0.02936	0.01035	0.00102679	0.0130733	0.0118167	0.0237133	0.00156004	0.02103	0.015532
9.9	0.01082	0.01003	0.00953	0.02226	0.01725	-0.00011	0.02519	0.02202	0.02367	0.00287	0.03061	0.02949	0.0101267	0.00065041	0.0131333	0.0117394	0.0236267	0.00158544	0.02099	0.0157024
9.91667	0.01078	0.01026	0.00885	0.02282	0.01735	0.00019	0.02485	0.02218	0.02368	0.00273	0.03081	0.02992	0.00996333	0.000998616	0.0134533	0.0118075	0.02357	0.00133839	0.0211533	0.0159613
9.93333	0.01126	0.01026	0.00942	0.02211	0.01733	1e-05	0.025	0.02215	0.02372	0.00264	0.03056	0.02989	0.0103133	0.000921159	0.01315	0.0116278	0.0236233	0.00142746	0.02103	0.0159297
9.95	0.01125	0.01014	0.00946	0.0229	0.017	-0.0003	0.02472	0.02208	0.02395	0.00277	0.03052	0.02971	0.0102833	0.000903567	0.0132	0.0120578	0.0235833	0.00135766	0.021	0.0157928
9.96667	0.01139	0.01016	0.00914	0.02256	0.01624	-0.00029	0.0247	0.02159	0.02363	0.00246	0.03044	0.02967	0.01023	0.00112663	0.0128367	0.0117991	0.0233067	0.00158001	0.0208567	0.0159366
9.98333	0.01119	0.01004	0.00902	0.02266	0.01613	0.00015	0.02526	0.02201	0.02346	0.00284	0.03085	0.02962	0.0100833	0.00108565	0.01298	0.0115809	0.0235767	0.00162814	0.0211033	0.0158285
10	0.01149	0.01001	0.00922	0.02268	0.01677	-0.00046	0.02473	0.02196	0.02368	0.00294	0.0306	0.03007	0.01024	0.00115235	0.0129967	0.0120226	0.0234567	0.00139844	0.0212033	0.0158187
