# Supplementary material for: Scaffolding protein CcmM directs multiprotein phase separation in β-carboxysome biogenesis
Source: Nat Struct Mol Biol. 2021 Nov 10;28(11):909–22. doi: 10.1038/s41594-021-00676-5 (PMC8580825; doi:10.1038/s41594-021-00676-5)
Supplement: Source Data Extended Data Fig. 4 — Raw values for graphs shown in Extended Data Fig. 4a,c,e,f,h. [file 41594_2021_676_MOESM18_ESM.xls]

## Sheet: ED_Fig. 4a
Time	Absorbance 340nm		Time
min	AU		min
	5 uM reM58_2	2 uM reM58		6 M58re_1	7.2 M58re	15 M58re
0	0.05721	0.07321	0	0.46488	2.19675	3.55429
0.0333333	0.05413	0.06509	0.0166667	0.46691	2.20267	3.57103
0.0666667	0.05285	0.06219	0.0333333	0.46936	2.2302	3.55023
0.1	0.05198	0.06085	0.05	0.47174	2.25979	3.57519
0.133333	0.05096	0.06029	0.0666667	0.47558	2.28047	3.59277
0.166667	0.04993	0.05969	0.0833333	0.47782	2.29643	3.57529
0.2	0.04922	0.05879	0.1	0.48246	2.31217	3.57949
0.233333	0.04864	0.05939	0.116667	0.488	2.32001	3.55429
0.266667	0.04869	0.05922	0.133333	0.49208	2.339	3.57103
0.3	0.04858	0.05985	0.15	0.49722	2.34481	3.55839
0.333333	0.04815	0.05992	0.166667	0.50201	2.35117	3.56253
0.366667	0.04818	0.06067	0.183333	0.50845	2.35793	3.51131
0.4	0.04818	0.06096	0.2	0.51284	2.36476	3.57103
0.433333	0.04829	0.0616	0.216667	0.51816	2.37219	3.54602
0.466667	0.04811	0.06173	0.233333	0.52402	2.3777	3.54611
0.5	0.04815	0.06197	0.25	0.53018	2.37604	3.53817
0.533333	0.04843	0.06223	0.266667	0.53526	2.38207	3.54212
0.566667	0.04798	0.063	0.283333	0.54134	2.38428	3.54611
0.6	0.0477	0.06305	0.3	0.54638	2.38124	3.57093
0.633333	0.04747	0.06373	0.316667	0.55218	2.38646	3.53029
0.666667	0.04785	0.06392	0.333333	0.55806	2.38902	3.52263
0.7	0.04795	0.06438	0.35	0.56293	2.39524	3.52653
0.733333	0.04737	0.06488	0.366667	0.56923	2.3918	3.53808
0.766667	0.04804	0.0652	0.383333	0.57401	2.39517	3.52645
0.8	0.04763	0.06549	0.4	0.57931	2.39747	3.52645
0.833333	0.04758	0.06613	0.416667	0.58544	2.39802	3.53417
0.866667	0.04775	0.0664	0.433333	0.5907	2.3989	3.53808
0.9	0.048	0.06663	0.45	0.59609	2.40177	3.50763
0.933333	0.04782	0.06724	0.466667	0.60152	2.40328	3.53029
0.966667	0.04836	0.06768	0.483333	0.60697	2.40121	3.51511
1	0.04833	0.06794	0.5	0.61255	2.4027	3.50772
1.03333	0.04848	0.06801	0.516667	0.61698	2.40065	3.5114
1.06667	0.04868	0.06878	0.533333	0.62285	2.39553	3.53817
1.1	0.04878	0.06898	0.55	0.62732	2.3992	3.55429
1.13333	0.04868	0.06914	0.566667	0.6322	2.39974	3.53817
1.16667	0.04837	0.07012	0.583333	0.63737	2.40119	3.51503
1.2	0.04898	0.06988	0.6	0.64241	2.40762	3.51131
1.23333	0.04867	0.07026	0.616667	0.64608	2.40524	3.53417
1.26667	0.04901	0.07064	0.633333	0.65255	2.4004	3.52263
1.3	0.04943	0.0707	0.65	0.65724	2.40324	3.52263
1.33333	0.04926	0.07099	0.666667	0.66073	2.40294	3.50772
1.36667	0.04944	0.07127	0.683333	0.66584	2.40262	3.52645
1.4	0.04919	0.07176	0.7	0.66895	2.40323	3.51503
1.43333	0.04926	0.07195	0.716667	0.67457	2.40466	3.51131
1.46667	0.04953	0.07211	0.733333	0.67778	2.39661	3.50028
1.5	0.04962	0.0726	0.75	0.68281	2.40613	3.49313
1.53333	0.04954	0.07297	0.766667	0.6862	2.39632	3.50036
1.56667	0.05045	0.07286	0.783333	0.69139	2.39776	3.53029
1.6	0.04986	0.07316	0.8	0.69505	2.39835	3.47229
1.63333	0.05027	0.07359	0.816667	0.69939	2.39913	3.47576
1.66667	0.05018	0.07404	0.833333	0.70266	2.39921	3.5114
1.7	0.05014	0.07408	0.85	0.70772	2.39831	3.4756
1.73333	0.05052	0.07458	0.866667	0.71096	2.40035	3.4861
1.76667	0.05083	0.0744	0.883333	0.7152	2.3949	3.49321
1.8	0.05126	0.07465	0.9	0.71871	2.39432	3.49321
1.83333	0.05136	0.07496	0.916667	0.72182	2.39234	3.50028
1.86667	0.05088	0.07573	0.933333	0.7264	2.38509	3.50036
1.9	0.05105	0.07564	0.95	0.72906	2.39405	3.4791
1.93333	0.05135	0.07608	0.966667	0.73285	2.39065	3.48262
1.96667	0.05145	0.07594	0.983333	0.73597	2.3878	3.49313
2	0.05155	0.07612	1	0.73983	2.39149	3.49321
2.03333	0.0519	0.07607	1.01667	0.74305	2.39208	3.47576
2.06667	0.05165	0.07697	1.03333	0.74673	2.38648	3.47568
2.1	0.05194	0.07694	1.05	0.74978	2.38678	3.4524
2.13333	0.05201	0.07689	1.06667	0.7534	2.38448	3.4861
2.16667	0.05198	0.07727	1.08333	0.75563	2.38483	3.51131
2.2	0.05205	0.07803	1.1	0.75845	2.38535	3.48618
2.23333	0.05185	0.07806	1.11667	0.76163	2.39295	3.47583
2.26667	0.05166	0.07797	1.13333	0.76491	2.38343	3.45247
2.3	0.05223	0.07819	1.15	0.7674	2.38761	3.46566
2.33333	0.05264	0.07845	1.16667	0.77138	2.38564	3.45898
2.36667	0.0529	0.07869	1.18333	0.77228	2.38615	3.4589
2.4	0.05221	0.07936	1.2	0.77651	2.38315	3.4861
2.43333	0.05286	0.07927	1.21667	0.77902	2.38259	3.46227
2.46667	0.053	0.07905	1.23333	0.78194	2.38259	3.46227
2.5	0.05277	0.07895	1.25	0.78512	2.3809	3.4791
2.53333	0.05299	0.07975	1.26667	0.78686	2.38363	3.44918
2.56667	0.05308	0.07965	1.28333	0.7908	2.38127	3.47229
2.6	0.05354	0.07972	1.3	0.7919	2.3796	3.47568
2.63333	0.05343	0.08016	1.31667	0.79593	2.3739	3.45247
2.66667	0.05384	0.0807	1.33333	0.79833	2.37637	3.46892
2.7	0.05341	0.08067	1.35	0.80065	2.37713	3.47918
2.73333	0.05418	0.08083	1.36667	0.80205	2.37516	3.47918
2.76667	0.05376	0.08116	1.38333	0.80553	2.37741	3.47918
2.8	0.05431	0.08141	1.4	0.80878	2.37604	3.4524
2.83333	0.05414	0.0811	1.41667	0.81063	2.37524	3.45898
2.86667	0.05399	0.08169	1.43333	0.81275	2.37416	3.45556
2.9	0.05435	0.08209	1.45	0.81451	2.3749	3.44599
2.93333	0.05484	0.08223	1.46667	0.81819	2.36984	3.45898
2.96667	0.05452	0.08254	1.48333	0.82006	2.37604	3.44911
3	0.05484	0.08214	1.5	0.82235	2.36984	3.44275
3.03333	0.05487	0.08256	1.51667	0.8247	2.3691	3.47229
3.06667	0.05512	0.0828	1.53333	0.82635	2.36982	3.44918
3.1	0.05529	0.08258	1.55	0.82837	2.36549	3.46558
3.13333	0.05503	0.0831	1.56667	0.8318	2.37386	3.45247
3.16667	0.05518	0.08354	1.58333	0.83379	2.36956	3.44918
3.2	0.05539	0.08356	1.6	0.83575	2.36314	3.45571
3.23333	0.05541	0.08376	1.61667	0.83813	2.35792	3.44275
3.26667	0.05499	0.08383	1.63333	0.83921	2.36375	3.45556
3.3	0.0555	0.08426	1.65	0.84201	2.36292	3.44592
3.33333	0.05546	0.0843	1.66667	0.84392	2.36316	3.4303
3.36667	0.05579	0.08467	1.68333	0.84657	2.36159	3.4589
3.4	0.05602	0.08448	1.7	0.84813	2.36317	3.42731
3.43333	0.056	0.08456	1.71667	0.84996	2.36182	3.44282
3.46667	0.05593	0.08526	1.73333	0.85236	2.35945	3.42718
3.5	0.05623	0.08507	1.75	0.8549	2.36159	3.43338
3.53333	0.05631	0.08539	1.76667	0.85732	2.3577	3.46892
3.56667	0.05636	0.08571	1.78333	0.85855	2.3595	3.44592
3.6	0.05672	0.08613	1.8	0.86043	2.35374	3.45564
3.63333	0.05716	0.08596	1.81667	0.86153	2.35687	3.45571
3.66667	0.05647	0.08646	1.83333	0.86392	2.35765	3.4182
3.7	0.05662	0.08617	1.85	0.86642	2.35534	3.44275
3.73333	0.05632	0.08613	1.86667	0.86831	2.36105	3.45247
3.76667	0.05675	0.08691	1.88333	0.86966	2.35453	3.43648
3.8	0.05667	0.087	1.9	0.87122	2.35455	3.43648
3.83333	0.05687	0.08701	1.91667	0.87351	2.35478	3.41214
3.86667	0.0572	0.08737	1.93333	0.87503	2.35602	3.4182
3.9	0.05713	0.08781	1.95	0.87758	2.35486	3.41813
3.93333	0.05747	0.08719	1.96667	0.87934	2.34959	3.42718
3.96667	0.05742	0.0878	1.98333	0.88048	2.35433	3.43338
4	0.05748	0.08792	2	0.88335	2.34942	3.43655
4.03333	0.05739	0.08803	2.01667	0.88563	2.35119	3.40928
4.06667	0.05768	0.08826	2.03333	0.88596	2.34608	3.45571
4.1	0.05769	0.08867	2.05	0.88716	2.35037	3.42414
4.13333	0.05762	0.08842	2.06667	0.88983	2.35146	3.42724
4.16667	0.05794	0.089	2.08333	0.89101	2.34712	3.43338
4.2	0.05797	0.08915	2.1	0.89229	2.3388	3.43655
4.23333	0.05804	0.08956	2.11667	0.8948	2.34885	3.41813
4.26667	0.05853	0.0896	2.13333	0.89439	2.3433	3.41516
4.3	0.05837	0.08959	2.15	0.89686	2.34734	3.42106
4.33333	0.0582	0.08978	2.16667	0.89864	2.34708	3.42421
4.36667	0.05852	0.08983	2.18333	0.89994	2.3458	3.4303
4.4	0.05845	0.09005	2.2	0.90218	2.33926	3.42119
4.43333	0.05855	0.09038	2.21667	0.90325	2.34097	3.41509
4.46667	0.0592	0.09048	2.23333	0.90484	2.34147	3.42724
4.5	0.05903	0.0905	2.25	0.90559	2.34104	3.42119
4.53333	0.05843	0.09054	2.26667	0.9077	2.33978	3.4303
4.56667	0.05914	0.09068	2.28333	0.90867	2.338	3.39767
4.6	0.05875	0.09115	2.3	0.91059	2.33781	3.42113
4.63333	0.05897	0.09107	2.31667	0.91151	2.3348	3.41523
4.66667	0.0589	0.09101	2.33333	0.91348	2.33578	3.42421
4.7	0.05862	0.09208	2.35	0.91432	2.34127	3.40636
4.73333	0.05974	0.09201	2.36667	0.91741	2.34102	3.39767
4.76667	0.05943	0.09183	2.38333	0.91724	2.33629	3.40053
4.8	0.05902	0.09165	2.4	0.91909	2.33755	3.41221
4.83333	0.05981	0.09241	2.41667	0.92013	2.33412	3.39484
4.86667	0.05978	0.09224	2.43333	0.92134	2.33604	3.40347
4.9	0.05996	0.09284	2.45	0.92273	2.33553	3.39196
4.93333	0.05973	0.09199	2.46667	0.92415	2.33333	3.40053
4.96667	0.05935	0.09214	2.48333	0.92546	2.33384	3.39484
5	0.05977	0.0925	2.5	0.92656	2.33405	3.38916
5.03333	0.06028	0.09347	2.51667	0.92797	2.3368	3.38355
5.06667	0.06052	0.09314	2.53333	0.92835	2.32725	3.38916
5.1	0.05979	0.09303	2.55	0.93038	2.33206	3.4034
5.13333	0.0601	0.09345	2.56667	0.93199	2.33872	3.40928
5.16667	0.06057	0.09305	2.58333	0.93225	2.33087	3.3808
5.2	0.06027	0.0934	2.6	0.93494	2.32848	3.40928
5.23333	0.06017	0.09423	2.61667	0.93536	2.32994	3.39196
5.26667	0.06082	0.09371	2.63333	0.93715	2.3321	3.38637
5.3	0.06082	0.09389	2.65	0.93725	2.32333	3.40347
5.33333	0.06082	0.09409	2.66667	0.93945	2.32592	3.42119
5.36667	0.06116	0.09409	2.68333	0.9398	2.33011	3.39208
5.4	0.06101	0.09415	2.7	0.94184	2.32985	3.39208
5.43333	0.06093	0.09442	2.71667	0.94324	2.32045	3.39774
5.46667	0.06077	0.09453	2.73333	0.94388	2.3255	3.39767
5.5	0.06063	0.09468	2.75	0.944	2.32693	3.40347
5.53333	0.06085	0.09499	2.76667	0.94606	2.32742	3.39484
5.56667	0.06121	0.09532	2.78333	0.94659	2.32121	3.40053
5.6	0.06121	0.09505	2.8	0.9481	2.32671	3.38644
5.63333	0.0611	0.0955	2.81667	0.9479	2.32214	3.37542
5.66667	0.06169	0.09552	2.83333	0.95092	2.31906	3.39767
5.7	0.06182	0.09573	2.85	0.95029	2.32092	3.38637
5.73333	0.06138	0.09576	2.86667	0.95267	2.32283	3.36462
5.76667	0.06152	0.09615	2.88333	0.95376	2.32262	3.37814
5.8	0.06141	0.09618	2.9	0.95502	2.31759	3.38093
5.83333	0.06153	0.09619	2.91667	0.956	2.32124	3.40053
5.86667	0.06167	0.09646	2.93333	0.95666	2.31875	3.38637
5.9	0.06199	0.09641	2.95	0.95708	2.31524	3.38922
5.93333	0.0622	0.09637	2.96667	0.95827	2.32017	3.37267
5.96667	0.06224	0.09623	2.98333	0.95859	2.31758	3.40053
6	0.06229	0.09663	3	0.96039	2.3171	3.41221
6.03333	0.06211	0.09738	3.01667	0.96241	2.31543	3.38637
6.06667	0.06249	0.09679	3.03333	0.96303	2.31351	3.37273
6.1	0.06235	0.09696	3.05	0.96478	2.3164	3.40347
6.13333	0.06231	0.09722	3.06667	0.96596	2.31024	3.36727
6.16667	0.06258	0.09708	3.08333	0.96524	2.30886	3.39484
6.2	0.06252	0.09767	3.1	0.96666	2.31308	3.38637
6.23333	0.06283	0.09776	3.11667	0.96824	2.31381	3.38361
6.26667	0.0629	0.09748	3.13333	0.96884	2.31214	3.37536
6.3	0.06261	0.09791	3.15	0.96968	2.31236	3.38644
6.33333	0.06292	0.09775	3.16667	0.9707	2.31356	3.38644
6.36667	0.06286	0.0983	3.18333	0.97223	2.31051	3.36733
6.4	0.06333	0.09794	3.2	0.97209	2.31096	3.40347
6.43333	0.06317	0.098	3.21667	0.97252	2.31146	3.38916
6.46667	0.0634	0.09841	3.23333	0.97404	2.30657	3.40059
6.5	0.06282	0.09836	3.25	0.97549	2.30447	3.3753
6.53333	0.06292	0.09899	3.26667	0.97664	2.3054	3.35944
6.56667	0.06321	0.09893	3.28333	0.97783	2.30932	3.35678
6.6	0.06329	0.09855	3.3	0.97804	2.301	3.35672
6.63333	0.06324	0.09908	3.31667	0.97761	2.30329	3.35944
6.66667	0.0633	0.09939	3.33333	0.97969	2.30791	3.37005
6.7	0.06377	0.09927	3.35	0.98125	2.30493	3.38922
6.73333	0.06369	0.09988	3.36667	0.9813	2.30928	3.37814
6.76667	0.06383	0.09925	3.38333	0.98291	2.29899	3.36999
6.8	0.06388	0.09962	3.4	0.98265	2.30267	3.3542
6.83333	0.06364	0.09965	3.41667	0.98365	2.29992	3.36999
6.86667	0.06349	0.10019	3.43333	0.98453	2.30283	3.36205
6.9	0.06401	0.09971	3.45	0.98585	2.3047	3.37273
6.93333	0.06417	0.10018	3.46667	0.98691	2.30103	3.36468
6.96667	0.06409	0.09971	3.48333	0.987	2.30222	3.37261
7	0.06427	0.10038	3.5	0.98708	2.29989	3.38086
7.03333	0.06431	0.1005	3.51667	0.9898	2.3006	3.37536
7.06667	0.06466	0.10071	3.53333	0.9897	2.29627	3.36999
7.1	0.06457	0.10057	3.55	0.99078	2.29759	3.35678
7.13333	0.06475	0.10092	3.56667	0.99274	2.30263	3.36199
7.16667	0.06431	0.10097	3.58333	0.99173	2.29736	3.38086
7.2	0.06506	0.10126	3.6	0.9921	2.30324	3.33891
7.23333	0.06442	0.1009	3.61667	0.99296	2.29961	3.37005
7.26667	0.06474	0.10125	3.63333	0.99389	2.29984	3.36199
7.3	0.065	0.10192	3.65	0.99564	2.30259	3.35163
7.33333	0.06458	0.1016	3.66667	0.99585	2.30009	3.34649
7.36667	0.06478	0.10218	3.68333	0.99566	2.29135	3.35944
7.4	0.06514	0.10111	3.7	0.99702	2.29732	3.35678
7.43333	0.06515	0.10206	3.71667	0.99678	2.29735	3.37267
7.46667	0.06539	0.10171	3.73333	0.99909	2.29648	3.35938
7.5	0.06514	0.10215	3.75	0.9996	2.30031	3.34151
7.53333	0.06521	0.10211	3.76667	1.00086	2.29239	3.38916
7.56667	0.06573	0.10238	3.78333	1.00021	2.2934	3.36999
7.6	0.06506	0.10278	3.8	1.00163	2.29555	3.36462
7.63333	0.06535	0.10286	3.81667	1.00269	2.2942	3.35414
7.66667	0.0656	0.10277	3.83333	1.00341	2.29172	3.36205
7.7	0.06601	0.10315	3.85	1.00445	2.292	3.35163
7.73333	0.06581	0.1026	3.86667	1.00418	2.29721	3.36205
7.76667	0.06578	0.10327	3.88333	1.00602	2.29103	3.35169
7.8	0.06594	0.1032	3.9	1.00599	2.29224	3.35684
7.83333	0.06597	0.10361	3.91667	1.00592	2.28661	3.33885
7.86667	0.06618	0.10313	3.93333	1.00726	2.29264	3.34146
7.9	0.06583	0.10325	3.95	1.0083	2.28662	3.36468
7.93333	0.06621	0.10374	3.96667	1.00881	2.28862	3.35414
7.96667	0.06612	0.10387	3.98333	1.00929	2.29085	3.35684
8	0.06692	0.10368	4	1.01122	2.28727	3.32665
8.03333	0.06621	0.10374	4.01667	1.01186	2.2837	3.32665
8.06667	0.0666	0.10361	4.03333	1.01166	2.28971	3.34396
8.1	0.06617	0.10452	4.05	1.01264	2.29194	3.3542
8.13333	0.06656	0.10378	4.06667	1.01383	2.28045	3.33654
8.16667	0.0663	0.10426	4.08333	1.01392	2.28508	3.34908
8.2	0.06651	0.10475	4.1	1.01384	2.28789	3.35169
8.23333	0.06662	0.10411	4.11667	1.01425	2.2857	3.3542
8.26667	0.06685	0.1047	4.13333	1.01525	2.28487	3.33643
8.3	0.06687	0.10542	4.15	1.01601	2.28441	3.34902
8.33333	0.06692	0.10471	4.16667	1.01704	2.28064	3.32665
8.36667	0.06678	0.1047	4.18333	1.01813	2.28397	3.34396
8.4	0.06691	0.10561	4.2	1.0189	2.28238	3.3492
8.43333	0.06714	0.10539	4.21667	1.01909	2.27978	3.3595
8.46667	0.06697	0.10511	4.23333	1.01859	2.2757	3.34902
8.5	0.06715	0.10534	4.25	1.01992	2.2837	3.33891
8.53333	0.0673	0.10617	4.26667	1.01942	2.2835	3.35163
8.56667	0.06759	0.10558	4.28333	1.02012	2.28287	3.3466
8.6	0.06738	0.106	4.3	1.02129	2.28064	3.34654
8.63333	0.06758	0.10601	4.31667	1.02103	2.28325	3.36462
8.66667	0.06755	0.1061	4.33333	1.02271	2.28246	3.32902
8.7	0.06753	0.10611	4.35	1.02333	2.27974	3.35678
8.73333	0.06805	0.10607	4.36667	1.02556	2.275	3.35944
8.76667	0.06723	0.10663	4.38333	1.02408	2.27565	3.32908
8.8	0.0676	0.1066	4.4	1.0251	2.27806	3.33396
8.83333	0.06766	0.10681	4.41667	1.02541	2.27829	3.33146
8.86667	0.06797	0.10692	4.43333	1.02606	2.27909	3.36468
8.9	0.06812	0.10706	4.45	1.02625	2.27588	3.33654
8.93333	0.06803	0.10711	4.46667	1.02654	2.27526	3.32424
8.96667	0.06867	0.10714	4.48333	1.0281	2.27523	3.33408
9	0.0683	0.10721	4.5	1.02822	2.27604	3.32671
9.03333	0.06818	0.10758	4.51667	1.02867	2.27461	3.33648
9.06667	0.06797	0.10769	4.53333	1.0293	2.27786	3.31709
9.1	0.06818	0.10748	4.55	1.02845	2.27049	3.35678
9.13333	0.06846	0.10737	4.56667	1.02988	2.26623	3.33396
9.16667	0.06855	0.10802	4.58333	1.03065	2.27198	3.33157
9.2	0.06858	0.10792	4.6	1.03162	2.27072	3.33146
9.23333	0.0687	0.10836	4.61667	1.0309	2.27005	3.33402
9.26667	0.06853	0.10824	4.63333	1.03291	2.27505	3.33896
9.3	0.06852	0.10782	4.65	1.03309	2.26968	3.33896
9.33333	0.06892	0.10819	4.66667	1.03315	2.27252	3.32908
9.36667	0.06849	0.10831	4.68333	1.03536	2.26993	3.32919
9.4	0.06901	0.10845	4.7	1.03393	2.26989	3.32424
9.43333	0.06917	0.10865	4.71667	1.03602	2.26885	3.3008
9.46667	0.06923	0.10881	4.73333	1.03624	2.27053	3.32185
9.5	0.06915	0.10884	4.75	1.03633	2.26483	3.32665
9.53333	0.06921	0.10922	4.76667	1.03627	2.2703	3.31474
9.56667	0.06913	0.10885	4.78333	1.03799	2.27247	3.32424
9.6	0.06937	0.10905	4.8	1.03811	2.26587	3.285
9.63333	0.06945	0.10972	4.81667	1.03848	2.26796	3.32913
9.66667	0.06963	0.1093	4.83333	1.03961	2.26165	3.33648
9.7	0.06957	0.1097	4.85	1.03933	2.26333	3.31952
9.73333	0.06949	0.10923	4.86667	1.04047	2.26737	3.3243
9.76667	0.07003	0.10961	4.88333	1.04148	2.25854	3.33151
9.8	0.06994	0.10949	4.9	1.04163	2.26397	3.32671
9.83333	0.07006	0.10986	4.91667	1.04227	2.26333	3.32671
9.86667	0.07002	0.11018	4.93333	1.04206	2.25916	3.31474
9.9	0.07025	0.11012	4.95	1.04267	2.26251	3.31474
9.93333	0.06987	0.11034	4.96667	1.04332	2.2634	3.3219
9.96667	0.07038	0.11044	4.98333	1.04422	2.26186	3.30769
10	0.07023	0.1113	5	1.04411	2.26251	3.30314
			5.01667	1.04566	2.26211	3.33151
			5.03333	1.04543	2.26333	3.30995
			5.05	1.04513	2.25749	3.33402
			5.06667	1.04698	2.26036	3.30774
			5.08333	1.04681	2.26041	3.32908
			5.1	1.04721	2.26394	3.35426
			5.11667	1.0471	2.25681	3.32424
			5.13333	1.04834	2.25817	3.31468
			5.15	1.04866	2.2598	3.31946
			5.16667	1.0481	2.25899	3.32665
			5.18333	1.04961	2.25769	3.30758
			5.2	1.05072	2.25876	3.29853
			5.21667	1.0505	2.25726	3.31239
			5.23333	1.05044	2.25607	3.29848
			5.25	1.05056	2.24931	3.3243
			5.26667	1.05091	2.25872	3.30769
			5.28333	1.05234	2.25785	3.31239
			5.3	1.05187	2.25395	3.30769
			5.31667	1.05254	2.25189	3.32665
			5.33333	1.05259	2.25234	3.32424
			5.35	1.05464	2.25358	3.3008
			5.36667	1.05457	2.25251	3.32179
			5.38333	1.05379	2.25168	3.29848
			5.4	1.05391	2.25336	3.29848
			5.41667	1.05487	2.25279	3.30995
			5.43333	1.05518	2.25454	3.28946
			5.45	1.05672	2.25215	3.30303
			5.46667	1.0565	2.25626	3.30769
			5.48333	1.05695	2.24829	3.30995
			5.5	1.056	2.25131	3.29617
			5.51667	1.05818	2.24973	3.29622
			5.53333	1.05796	2.24887	3.28941
			5.55	1.05793	2.24501	3.30075
			5.56667	1.05821	2.24642	3.31704
			5.58333	1.05876	2.24931	3.29622
			5.6	1.06023	2.24606	3.3007
			5.61667	1.06046	2.24645	3.30303
			5.63333	1.06021	2.24768	3.32179
			5.65	1.06079	2.24884	3.30774
			5.66667	1.06251	2.24703	3.29169
			5.68333	1.06251	2.24322	3.29843
			5.7	1.0624	2.24752	3.28286
			5.71667	1.06073	2.244	3.29397
			5.73333	1.06296	2.24425	3.27416
			5.75	1.06359	2.24616	3.30995
			5.76667	1.06345	2.24522	3.30314
			5.78333	1.06416	2.24385	3.29174
			5.8	1.06365	2.24701	3.30769
			5.81667	1.06464	2.242	3.29169
			5.83333	1.06544	2.24078	3.285
			5.85	1.06589	2.24399	3.3007
			5.86667	1.0654	2.24461	3.2873
			5.88333	1.06642	2.23845	3.30533
			5.9	1.06556	2.24258	3.27846
			5.91667	1.06667	2.23555	3.2872
			5.93333	1.06751	2.24082	3.27631
			5.95	1.06956	2.24117	3.28286
			5.96667	1.06744	2.23726	3.30763
			5.98333	1.06875	2.24005	3.29617
			6	1.06802	2.23725	3.27631
			6.01667	1.06888	2.2404	3.29392
			6.03333	1.06867	2.24055	3.28291
			6.05	1.06994	2.23428	3.28946
			6.06667	1.07023	2.23945	3.27851
			6.08333	1.0707	2.23777	3.27421
			6.1	1.07111	2.23647	3.2614
			6.11667	1.06966	2.2355	3.29622
			6.13333	1.07212	2.23764	3.285
			6.15	1.07185	2.23573	3.28286
			6.16667	1.07212	2.23569	3.29843
			6.18333	1.0724	2.23471	3.28505
			6.2	1.07287	2.23947	3.27411
			6.21667	1.07323	2.23709	3.27851
			6.23333	1.07402	2.23543	3.29848
			6.25	1.07445	2.23664	3.28281
			6.26667	1.07433	2.23625	3.29169
			6.28333	1.0757	2.22693	3.27416
			6.3	1.0756	2.23548	3.27626
			6.31667	1.07437	2.23286	3.29617
			6.33333	1.07597	2.23045	3.25317
			6.35	1.07645	2.22844	3.28505
			6.36667	1.07625	2.23097	3.28063
			6.38333	1.07708	2.23133	3.28068
			6.4	1.07754	2.23041	3.27626
			6.41667	1.0778	2.22824	3.27626
			6.43333	1.07717	2.22946	3.26774
			6.45	1.07792	2.22727	3.27626
			6.46667	1.07819	2.23023	3.28946
			6.48333	1.07953	2.22905	3.26774
			6.5	1.07897	2.22552	3.26563
			6.51667	1.07853	2.22789	3.26558
			6.53333	1.08029	2.22964	3.29392
			6.55	1.08117	2.22864	3.27406
			6.56667	1.0806	2.2294	3.28725
			6.58333	1.0807	2.22531	3.28725
			6.6	1.08064	2.22536	3.26568
			6.61667	1.08078	2.22343	3.28505
			6.63333	1.08055	2.22499	3.2872
			6.65	1.08321	2.2267	3.26354
			6.66667	1.08143	2.23253	3.26568
			6.68333	1.08302	2.22306	3.27846
			6.7	1.0826	2.22309	3.27631
			6.71667	1.08258	2.22826	3.29169
			6.73333	1.08301	2.2206	3.26769
			6.75	1.08312	2.22077	3.27636
			6.76667	1.08435	2.22535	3.28281
			6.78333	1.08303	2.22059	3.2553
			6.8	1.08473	2.22342	3.31001
			6.81667	1.08386	2.22305	3.25516
			6.83333	1.08539	2.22023	3.27411
			6.85	1.08516	2.2202	3.25521
			6.86667	1.08574	2.22095	3.28941
			6.88333	1.08561	2.22075	3.26354
			6.9	1.0854	2.22151	3.26349
			6.91667	1.08604	2.2186	3.28058
			6.93333	1.08645	2.22115	3.24704
			6.95	1.08511	2.22129	3.26354
			6.96667	1.08791	2.21699	3.27631
			6.98333	1.08608	2.21835	3.26558
			7	1.08838	2.22019	3.27636
			7.01667	1.08654	2.21908	3.25321
			7.03333	1.0878	2.21829	3.2615
			7.05	1.08769	2.21342	3.26778
			7.06667	1.08734	2.21932	3.26358
			7.08333	1.08811	2.21754	3.26778
			7.1	1.08857	2.21453	3.26563
			7.11667	1.0889	2.21472	3.26563
			7.13333	1.08987	2.21752	3.26145
			7.15	1.09034	2.21737	3.27626
			7.16667	1.08901	2.21893	3.27631
			7.18333	1.09047	2.21718	3.26563
			7.2	1.09147	2.21717	3.2699
			7.21667	1.08965	2.21134	3.25722
			7.23333	1.09054	2.21454	3.26145
			7.25	1.09157	2.2136	3.27416
			7.26667	1.09025	2.21059	3.24096
			7.28333	1.09247	2.21187	3.24713
			7.3	1.09155	2.21323	3.2553
			7.31667	1.09241	2.20525	3.26985
			7.33333	1.09291	2.21453	3.25938
			7.35	1.09152	2.21218	3.2614
			7.36667	1.09227	2.21434	3.25731
			7.38333	1.09214	2.21208	3.241
			7.4	1.09336	2.21346	3.24299
			7.41667	1.09413	2.2132	3.25526
			7.43333	1.09353	2.21193	3.26363
			7.45	1.09338	2.2071	3.27421
			7.46667	1.09322	2.20763	3.25317
			7.48333	1.09387	2.20587	3.25938
			7.5	1.09603	2.20874	3.26774
			7.51667	1.0955	2.21065	3.23907
			7.53333	1.09526	2.20758	3.23701
			7.55	1.09667	2.2086	3.26563
			7.56667	1.09649	2.20656	3.2371
			7.58333	1.09602	2.20429	3.23701
			7.6	1.09697	2.20612	3.25312
			7.61667	1.09681	2.20252	3.25312
			7.63333	1.09634	2.20616	3.26568
			7.65	1.09603	2.20198	3.24105
			7.66667	1.0976	2.20782	3.24906
			7.68333	1.09779	2.20188	3.24709
			7.7	1.09635	2.20318	3.24504
			7.71667	1.09829	2.20673	3.2371
			7.73333	1.09763	2.2051	3.24504
			7.75	1.09779	2.20284	3.24504
			7.76667	1.09978	2.20433	3.24308
			7.78333	1.09902	2.20171	3.25727
			7.8	1.09924	2.2036	3.24304
			7.81667	1.09932	2.20122	3.24105
			7.83333	1.09922	2.20366	3.24915
			7.85	1.10003	2.20344	3.24114
			7.86667	1.10052	2.20176	3.25942
			7.88333	1.10092	2.19795	3.22733
			7.9	1.09937	2.20158	3.25731
			7.91667	1.10109	2.19799	3.23907
			7.93333	1.10244	2.20268	3.2312
			7.95	1.10213	2.20006	3.241
			7.96667	1.10164	2.20506	3.22546
			7.98333	1.10059	2.20016	3.24105
			8	1.10277	2.19936	3.22742
			8.01667	1.10208	2.1961	3.2293
			8.03333	1.103	2.20146	3.25108
			8.05	1.10301	2.19774	3.23509
			8.06667	1.10281	2.19957	3.23514
			8.08333	1.10266	2.19688	3.24299
			8.1	1.10335	2.19827	3.25108
			8.11667	1.10302	2.19759	3.25521
			8.13333	1.10311	2.19621	3.23911
			8.15	1.10325	2.20119	3.22725
			8.16667	1.10374	2.19727	3.23902
			8.18333	1.1048	2.1944	3.2331
			8.2	1.10421	2.1917	3.24304
			8.21667	1.10448	2.19886	3.23902
			8.23333	1.10436	2.20017	3.2371
			8.25	1.10496	2.1996	3.22346
			8.26667	1.10401	2.19405	3.23115
			8.28333	1.10541	2.1933	3.21024
			8.3	1.10557	2.19364	3.21783
			8.31667	1.10545	2.19333	3.22542
			8.33333	1.105	2.1915	3.21963
			8.35	1.1062	2.19154	3.23115
			8.36667	1.10641	2.19723	3.23314
			8.38333	1.10771	2.1969	3.23124
			8.4	1.10661	2.19472	3.24513
			8.41667	1.1068	2.18932	3.2312
			8.43333	1.10787	2.19026	3.23318
			8.45	1.10621	2.19088	3.23509
			8.46667	1.10759	2.18829	3.22346
			8.48333	1.10606	2.19183	3.2312
			8.5	1.10734	2.19024	3.22922
			8.51667	1.10693	2.19133	3.22926
			8.53333	1.1087	2.19209	3.22156
			8.55	1.10747	2.19349	3.21582
			8.56667	1.10949	2.19063	3.23115
			8.58333	1.10878	2.18638	3.23115
			8.6	1.10889	2.18722	3.2491
			8.61667	1.10969	2.1871	3.2371
			8.63333	1.10899	2.1844	3.23701
			8.65	1.10943	2.18736	3.22542
			8.66667	1.10854	2.18798	3.22935
			8.68333	1.1097	2.18728	3.22733
			8.7	1.10788	2.18851	3.23705
			8.71667	1.1098	2.18796	3.2312
			8.73333	1.11083	2.18568	3.21591
			8.75	1.1094	2.18601	3.19749
			8.76667	1.11105	2.18268	3.23907
			8.78333	1.11092	2.18513	3.22542
			8.8	1.11125	2.19167	3.21967
			8.81667	1.1112	2.18307	3.22733
			8.83333	1.11227	2.18287	3.21033
			8.85	1.11208	2.18343	3.20848
			8.86667	1.11294	2.18498	3.22351
			8.88333	1.11166	2.18307	3.21214
			8.9	1.11326	2.18319	3.20848
			8.91667	1.11279	2.18374	3.22546
			8.93333	1.11243	2.18008	3.21774
			8.95	1.11349	2.18735	3.2066
			8.96667	1.11279	2.18318	3.22351
			8.98333	1.11286	2.18392	3.21971
			9	1.11294	2.1802	3.21971
			9.01667	1.11338	2.1832	3.21218
			9.03333	1.11375	2.17815	3.20844
			9.05	1.11361	2.18334	3.23115
			9.06667	1.11414	2.17575	3.22156
			9.08333	1.11313	2.17257	3.21404
			9.1	1.11405	2.18272	3.2216
			9.11667	1.11442	2.17993	3.21218
			9.13333	1.11491	2.18215	3.22729
			9.15	1.11524	2.17595	3.22156
			9.16667	1.11462	2.18376	3.21214
			9.18333	1.11525	2.17954	3.20473
			9.2	1.11746	2.18214	3.22542
			9.21667	1.11506	2.18285	3.2011
			9.23333	1.11638	2.18525	3.2177
			9.25	1.11582	2.18409	3.2084
			9.26667	1.11637	2.18011	3.2293
			9.28333	1.11538	2.17878	3.20844
			9.3	1.11656	2.17746	3.20656
			9.31667	1.11647	2.17504	3.20836
			9.33333	1.11726	2.17525	3.21783
			9.35	1.11735	2.17645	3.22537
			9.36667	1.11715	2.17286	3.20481
			9.38333	1.11717	2.1763	3.2011
			9.4	1.11709	2.17884	3.21778
			9.41667	1.11704	2.17849	3.20473
			9.43333	1.11814	2.17521	3.2011
			9.45	1.11831	2.17763	3.21214
			9.46667	1.11925	2.17643	3.20473
			9.48333	1.11804	2.17742	3.21028
			9.5	1.11744	2.17215	3.21774
			9.51667	1.11948	2.17282	3.1957
			9.53333	1.11958	2.16882	3.19745
			9.55	1.11935	2.17971	3.22738
			9.56667	1.11927	2.17148	3.1921
			9.58333	1.11975	2.17767	3.20656
			9.6	1.1191	2.17079	3.21404
			9.61667	1.12151	2.17062	3.20477
			9.63333	1.12046	2.17063	3.20106
			9.65	1.12109	2.17286	3.19929
			9.66667	1.11939	2.17405	3.1957
			9.68333	1.12083	2.1705	3.19925
			9.7	1.12196	2.17086	3.214
			9.71667	1.1208	2.17254	3.20106
			9.73333	1.12182	2.1734	3.20477
			9.75	1.12134	2.17153	3.19749
			9.76667	1.12145	2.16949	3.20473
			9.78333	1.12167	2.16982	3.19562
			9.8	1.12251	2.16999	3.21033
			9.81667	1.12275	2.16864	3.19388
			9.83333	1.12282	2.17306	3.18857
			9.85	1.12268	2.168	3.20291
			9.86667	1.12137	2.16562	3.20477
			9.88333	1.12398	2.17344	3.19749
			9.9	1.12306	2.16901	3.20664
			9.91667	1.1225	2.16832	3.19388
			9.93333	1.12297	2.16833	3.18682
			9.95	1.12267	2.16846	3.20656
			9.96667	1.12349	2.16731	3.19745
			9.98333	1.12249	2.16662	3.2011
			10	1.12382	2.16656	3.20465

## Sheet: ED_Fig. 4c
Time (min)	M58alone_1	M58alone_2	M58alone_3	M58alone_4	M58alone_5	M58alone_6	M58alone_7	M58alone_8	M58alone_9	M58alone_10	M58alone_11	M58alone_12	M58alone_13	M58alone_14	M58alone_15	M58alone_16	M58alone_17	M58alone_18	M58alone_19	M58alone_20	Normalized recovery	Error
-0.416667	1.01365	0.99208	1.00775	1.01998	0.98742	0.98181	1.00992	1.00808	1.02079	1.00577	0.999	1.00411	1.01365	0.98247	0.98701	1.00134	0.98053	1.00066	0.97768	1.00773	1.00007	0.01347
-0.333333	1.00108	1.01149	0.99809	0.9907	0.98712	0.99997	0.98	0.98479	1.01037	0.98769	0.99796	0.98667	1.00108	0.99165	0.9951	0.98358	0.99858	1.00975	1.00584	0.97542	0.99485	0.01034
-0.25	1.01992	1.02755	1.02083	1.00895	1.03513	1.00115	1.03755	1.02424	1.00244	1.02837	1.01758	1.04065	1.01992	1.02965	1.00002	1.0484	1.01027	0.98261	1.0199	1.03544	1.02053	0.0161
-0.166667	0.99101	0.99726	1.01147	0.99715	0.99163	1.00695	0.9946	1.0002	0.98172	0.99543	0.9931	1.01962	0.99101	1.02399	1.02345	0.9943	1.02165	1.02015	0.9923	1.01254	1.00298	0.01321
-0.0833333	0.97434	0.97161	0.96186	0.98321	0.99869	1.01012	0.97793	0.98269	0.98468	0.98274	0.99237	0.94894	0.97434	0.97225	0.99442	0.97238	0.98898	0.98682	1.00428	0.96887	0.98158	0.01452
0	0.23458	0.23932	0.23277	0.22728	0.26553	0.24862	0.25603	0.30158	0.25443	0.31457	0.28851	0.19233	0.23458	0.20968	0.25967	0.25384	0.23894	0.22869	0.26345	0.23051	0.24875	0.02918
0.0833333	0.23672	0.24434	0.24903	0.25023	0.28559	0.25215	0.26442	0.31635	0.26941	0.32009	0.28473	0.22197	0.23672	0.21795	0.26263	0.25165	0.2395	0.2375	0.27707	0.25034	0.25842	0.02745
0.166667	0.24176	0.25629	0.23965	0.2488	0.27584	0.27242	0.27722	0.31158	0.27903	0.31761	0.27435	0.23144	0.24176	0.22466	0.26816	0.24758	0.27162	0.24149	0.26959	0.24939	0.26201	0.02445
0.25	0.24791	0.26257	0.25136	0.24974	0.27536	0.25054	0.27331	0.31166	0.26709	0.31702	0.29385	0.21047	0.24791	0.22461	0.26378	0.25795	0.26202	0.25305	0.28947	0.25405	0.26319	0.02573
0.333333	0.23815	0.24765	0.24618	0.24276	0.28096	0.26337	0.2652	0.30707	0.27474	0.32002	0.31198	0.21634	0.23815	0.23434	0.26196	0.26001	0.26305	0.25787	0.28311	0.2513	0.26321	0.02695
0.416667	0.2408	0.26234	0.26574	0.25222	0.27223	0.25393	0.27116	0.31447	0.26913	0.32255	0.2944	0.22612	0.2408	0.23824	0.27141	0.26628	0.25678	0.23207	0.28867	0.25543	0.26474	0.02541
0.5	0.24388	0.25116	0.25108	0.25663	0.28189	0.26517	0.27804	0.31087	0.27796	0.32236	0.29908	0.22639	0.24388	0.23509	0.27016	0.26326	0.24989	0.24674	0.28931	0.27192	0.26674	0.02522
0.583333	0.25259	0.27882	0.25244	0.26211	0.28601	0.26044	0.26947	0.32212	0.26869	0.32055	0.30532	0.23131	0.25259	0.22262	0.26471	0.26881	0.27017	0.24917	0.28026	0.24937	0.26838	0.02576
0.666667	0.26435	0.29033	0.25075	0.24583	0.27035	0.255	0.27526	0.30391	0.27959	0.3332	0.28377	0.21528	0.26435	0.23206	0.26429	0.26246	0.26886	0.25482	0.29168	0.24051	0.26733	0.02622
0.75	0.27179	0.27521	0.2805	0.26194	0.26543	0.26227	0.26881	0.32779	0.2857	0.32736	0.29164	0.23016	0.27179	0.22443	0.26351	0.2524	0.26321	0.26123	0.2944	0.27791	0.27287	0.02541
0.833333	0.24599	0.27249	0.25391	0.25281	0.27675	0.27889	0.27571	0.31452	0.27468	0.32518	0.29996	0.23185	0.24599	0.24542	0.2581	0.26173	0.26364	0.25018	0.29041	0.25487	0.26865	0.0242
0.916667	0.25504	0.26836	0.2515	0.26586	0.26653	0.25379	0.27892	0.29558	0.27869	0.33614	0.30154	0.2427	0.25504	0.23425	0.27355	0.25925	0.25775	0.25013	0.29103	0.25885	0.26873	0.0235
1	0.26218	0.26838	0.26915	0.26357	0.28347	0.27451	0.2865	0.31098	0.28509	0.3233	0.30121	0.2376	0.26218	0.23302	0.27696	0.2639	0.266	0.25995	0.3052	0.27063	0.27519	0.02258
1.08333	0.251	0.26669	0.27838	0.25651	0.28156	0.25704	0.28368	0.32202	0.28504	0.34318	0.31174	0.21812	0.251	0.23233	0.27137	0.26508	0.25852	0.25123	0.28543	0.25994	0.27149	0.0294
1.16667	0.24609	0.26197	0.26811	0.27925	0.28365	0.26551	0.27703	0.30918	0.27176	0.326	0.29801	0.23679	0.24609	0.22249	0.26493	0.25762	0.2621	0.25275	0.28714	0.28097	0.26987	0.02441
1.25	0.25575	0.26845	0.25878	0.25572	0.28778	0.26073	0.28351	0.31646	0.27603	0.32516	0.30101	0.22635	0.25575	0.22433	0.26853	0.25557	0.26951	0.26185	0.28472	0.26182	0.26989	0.02521
1.33333	0.24664	0.26058	0.25281	0.26062	0.29767	0.25525	0.28957	0.3168	0.2743	0.32571	0.29474	0.2401	0.24664	0.23758	0.2627	0.25745	0.27701	0.26555	0.29882	0.25118	0.27059	0.0254
1.41667	0.25474	0.26166	0.26455	0.26141	0.29521	0.28395	0.28305	0.32811	0.26445	0.31577	0.29957	0.24696	0.25474	0.2288	0.27009	0.26628	0.27558	0.23838	0.29219	0.28199	0.27337	0.02481
1.5	0.26166	0.27089	0.26386	0.24416	0.28579	0.26695	0.27497	0.3227	0.27723	0.33118	0.29871	0.24134	0.26166	0.2294	0.26615	0.24068	0.2683	0.26517	0.27905	0.27016	0.271	0.02509
1.58333	0.24261	0.27575	0.26671	0.27044	0.28271	0.25371	0.26885	0.30901	0.29372	0.32257	0.29375	0.23676	0.24261	0.23742	0.27397	0.26335	0.25292	0.24921	0.30584	0.26482	0.27034	0.02475
1.66667	0.25218	0.27387	0.25991	0.24257	0.28951	0.25821	0.28197	0.30354	0.2815	0.32068	0.2962	0.23666	0.25218	0.24537	0.26974	0.26095	0.26617	0.26096	0.28338	0.25703	0.26963	0.02167
1.75	0.27093	0.2898	0.26427	0.24447	0.29351	0.27267	0.30821	0.3166	0.29344	0.35206	0.31502	0.2503	0.27093	0.26849	0.27564	0.26902	0.27807	0.25397	0.29051	0.27533	0.28266	0.02572
1.83333	0.25151	0.26492	0.25429	0.2477	0.27148	0.27227	0.28145	0.31955	0.29077	0.32521	0.31968	0.2348	0.25151	0.25157	0.2837	0.27336	0.27378	0.26053	0.29221	0.24538	0.27328	0.02592
1.91667	0.26384	0.27285	0.2567	0.24786	0.28462	0.28998	0.29201	0.32912	0.29935	0.33907	0.31354	0.24145	0.26384	0.23829	0.27916	0.28008	0.26693	0.27291	0.30106	0.26229	0.27975	0.02716
2	0.27812	0.27529	0.25282	0.26066	0.28579	0.27655	0.28783	0.31974	0.29573	0.3163	0.30034	0.23147	0.27812	0.25175	0.27033	0.25597	0.27241	0.26152	0.29935	0.24849	0.27593	0.02302
2.08333	0.25436	0.27104	0.2514	0.25436	0.28344	0.26198	0.28441	0.30766	0.28711	0.32383	0.28401	0.24625	0.25436	0.24136	0.27471	0.26782	0.26956	0.26473	0.29609	0.25442	0.27165	0.02133
2.16667	0.24203	0.25706	0.24557	0.25204	0.29796	0.27311	0.28314	0.30744	0.28059	0.33384	0.2874	0.24196	0.24203	0.23492	0.25727	0.2601	0.27473	0.23734	0.28888	0.25298	0.26752	0.02655
2.25	0.24593	0.25345	0.25911	0.25571	0.30346	0.26475	0.27873	0.32804	0.27914	0.33539	0.29923	0.23124	0.24593	0.23491	0.27973	0.27819	0.2732	0.24834	0.29836	0.26118	0.2727	0.02872
2.33333	0.24182	0.26408	0.25145	0.26582	0.28819	0.26204	0.29027	0.32664	0.27267	0.33125	0.29469	0.23306	0.24182	0.23432	0.2835	0.25974	0.25978	0.25058	0.28768	0.26019	0.26998	0.02732
2.41667	0.25417	0.26711	0.25561	0.25015	0.27521	0.25832	0.28571	0.31287	0.26715	0.32629	0.28589	0.24463	0.25417	0.24747	0.27042	0.27498	0.27483	0.25855	0.27513	0.25492	0.26968	0.02099
2.5	0.23772	0.27508	0.25129	0.25356	0.28822	0.26443	0.2696	0.31872	0.29079	0.32654	0.30848	0.21386	0.23772	0.23324	0.2765	0.26091	0.26485	0.24375	0.29598	0.26308	0.26872	0.02957
2.58333	0.25091	0.25986	0.25185	0.24594	0.26662	0.26335	0.27526	0.32032	0.26592	0.33343	0.2945	0.23032	0.25091	0.23761	0.26679	0.25448	0.28303	0.23205	0.28725	0.25388	0.26621	0.0269
2.66667	0.25249	0.27464	0.24611	0.25891	0.28018	0.26162	0.28923	0.30923	0.28549	0.33148	0.29553	0.24725	0.25249	0.244	0.28148	0.2571	0.2658	0.2479	0.29327	0.25887	0.27165	0.02372
2.75	0.24881	0.24854	0.25055	0.25891	0.28628	0.25424	0.285	0.3354	0.29301	0.33806	0.30116	0.22642	0.24881	0.23873	0.28537	0.2597	0.26349	0.26347	0.28644	0.25487	0.27136	0.02971
2.83333	0.23946	0.26468	0.24253	0.2529	0.26896	0.24758	0.28058	0.31655	0.26486	0.33941	0.29539	0.21329	0.23946	0.22948	0.26256	0.25135	0.24956	0.25675	0.27539	0.23864	0.26147	0.02958
2.91667	0.25228	0.27382	0.26034	0.25091	0.27969	0.25934	0.29092	0.31636	0.29203	0.33602	0.29228	0.23901	0.25228	0.23392	0.26904	0.25566	0.27546	0.25674	0.29668	0.25971	0.27212	0.02579
3	0.25549	0.25421	0.25358	0.24894	0.27347	0.27139	0.26795	0.31594	0.27777	0.3248	0.29156	0.23395	0.25549	0.23083	0.27736	0.27595	0.28068	0.24644	0.27913	0.24623	0.26806	0.02428
3.08333	0.24061	0.2654	0.25853	0.2369	0.26129	0.25433	0.28767	0.32251	0.2832	0.32631	0.31316	0.23626	0.24061	0.23536	0.26955	0.25209	0.26644	0.24674	0.29494	0.25111	0.26715	0.02866
3.16667	0.24919	0.2729	0.25657	0.25263	0.28592	0.26185	0.26994	0.30451	0.29248	0.32587	0.31097	0.23207	0.24919	0.24369	0.27308	0.25699	0.25987	0.25316	0.29244	0.26095	0.27021	0.02455
3.25	0.26082	0.27958	0.25392	0.25918	0.28737	0.2619	0.27674	0.31849	0.27695	0.32955	0.29755	0.23704	0.26082	0.23655	0.26614	0.24858	0.26614	0.25852	0.28732	0.26209	0.27126	0.02396
3.33333	0.24582	0.28669	0.26334	0.25736	0.2796	0.25575	0.28221	0.31808	0.27913	0.33679	0.32121	0.23826	0.24582	0.21792	0.28266	0.24276	0.26854	0.24286	0.29335	0.24137	0.26998	0.03103
3.41667	0.24984	0.2757	0.27062	0.26105	0.28193	0.24884	0.25736	0.3108	0.28688	0.33315	0.29937	0.24355	0.24984	0.22129	0.28933	0.25044	0.25955	0.25955	0.30025	0.23748	0.26934	0.02761
3.5	0.25513	0.24905	0.25785	0.25755	0.28374	0.26112	0.27315	0.32244	0.27472	0.32361	0.29496	0.23721	0.25513	0.23811	0.26734	0.24285	0.27736	0.23604	0.29733	0.24802	0.26764	0.02605
3.58333	0.24236	0.2631	0.24277	0.25077	0.2839	0.26305	0.27762	0.31407	0.27863	0.33791	0.28677	0.234	0.24236	0.23762	0.2619	0.25626	0.27211	0.23988	0.282	0.24174	0.26544	0.02708
3.66667	0.24958	0.27032	0.27055	0.25219	0.2934	0.26025	0.28388	0.32734	0.2842	0.33077	0.30623	0.24092	0.24958	0.22878	0.27549	0.2557	0.27029	0.26513	0.28396	0.25334	0.2726	0.02678
3.75	0.26043	0.27576	0.25789	0.23156	0.31088	0.25041	0.28739	0.32497	0.29018	0.34361	0.32186	0.24473	0.26043	0.25037	0.28704	0.26227	0.2619	0.26447	0.29428	0.23928	0.27599	0.0308
3.83333	0.25054	0.27203	0.26198	0.24419	0.28581	0.27914	0.29308	0.3208	0.29324	0.34421	0.30985	0.2496	0.25054	0.24964	0.28124	0.27218	0.27609	0.25864	0.29008	0.25963	0.27713	0.02636
3.91667	0.25323	0.26272	0.25835	0.23405	0.2822	0.27371	0.27945	0.31627	0.28523	0.32284	0.30216	0.254	0.25323	0.24377	0.28358	0.25588	0.27526	0.28574	0.29087	0.25245	0.27325	0.02365
4	0.26274	0.26937	0.25485	0.24229	0.30466	0.26692	0.28938	0.31815	0.29704	0.32924	0.31683	0.24228	0.26274	0.25301	0.2898	0.25111	0.26892	0.26119	0.28233	0.25598	0.27594	0.02613
4.08333	0.24929	0.27849	0.25615	0.2431	0.28402	0.26439	0.27978	0.3152	0.28057	0.32468	0.30581	0.24865	0.24929	0.24356	0.27392	0.26394	0.2768	0.25796	0.3034	0.25487	0.27269	0.02427
4.16667	0.2502	0.25361	0.26212	0.23546	0.29449	0.26454	0.26821	0.32727	0.3011	0.33228	0.30252	0.24191	0.2502	0.22456	0.28641	0.25544	0.27033	0.2477	0.28491	0.2516	0.27024	0.02948
4.25	0.26015	0.25451	0.25782	0.24591	0.27722	0.26889	0.28092	0.32361	0.27399	0.338	0.30134	0.23518	0.26015	0.23612	0.26318	0.24452	0.25999	0.25237	0.29917	0.23969	0.26864	0.02813
4.33333	0.23905	0.2608	0.23748	0.24195	0.27721	0.24737	0.257	0.30591	0.27086	0.32281	0.28025	0.23946	0.23905	0.23794	0.26755	0.24854	0.26792	0.25871	0.27389	0.24225	0.2608	0.02341
4.41667	0.24603	0.25821	0.24724	0.23551	0.27191	0.2707	0.2614	0.31661	0.27893	0.3423	0.28487	0.2394	0.24603	0.23543	0.27001	0.24708	0.26887	0.23675	0.29148	0.23472	0.26417	0.02862
4.5	0.23854	0.25279	0.24851	0.25332	0.27635	0.26037	0.26264	0.30356	0.27023	0.31968	0.28786	0.22466	0.23854	0.24607	0.27776	0.24776	0.26546	0.24558	0.28847	0.2504	0.26293	0.02367
4.58333	0.24557	0.2595	0.25201	0.27178	0.28179	0.25545	0.27395	0.33212	0.28436	0.32859	0.28817	0.24392	0.24557	0.231	0.27775	0.24387	0.28391	0.26316	0.29579	0.24816	0.27032	0.02729
4.66667	0.24666	0.26526	0.25507	0.23134	0.28812	0.25379	0.28712	0.31492	0.29025	0.32817	0.29563	0.24407	0.24666	0.24213	0.28451	0.27496	0.27626	0.26312	0.29245	0.25559	0.2718	0.02575
4.75	0.22733	0.26103	0.24392	0.23369	0.28024	0.26241	0.27431	0.3148	0.27778	0.31945	0.29012	0.2507	0.22733	0.2209	0.26883	0.2452	0.26428	0.25366	0.28348	0.24323	0.26213	0.02732
4.83333	0.2414	0.27441	0.24849	0.24912	0.2799	0.25611	0.27194	0.32273	0.28734	0.3314	0.3068	0.25693	0.2414	0.23385	0.26689	0.26465	0.2851	0.26413	0.30687	0.25052	0.272	0.02762
4.91667	0.24389	0.25065	0.25819	0.2217	0.28673	0.2631	0.28108	0.32386	0.27181	0.33887	0.29149	0.2395	0.24389	0.24087	0.27418	0.231	0.27126	0.24971	0.28694	0.24601	0.26574	0.02991
5	0.23141	0.2669	0.25335	0.24131	0.27894	0.26478	0.28112	0.33668	0.26737	0.33222	0.29979	0.24084	0.23141	0.2162	0.26388	0.25417	0.26436	0.24062	0.29394	0.23047	0.26449	0.03243
5.08333	0.2477	0.26779	0.25348	0.24506	0.27807	0.25819	0.2759	0.30996	0.27936	0.31713	0.289	0.23205	0.2477	0.22602	0.254	0.23651	0.27359	0.24716	0.28588	0.23911	0.26318	0.02509
5.16667	0.25202	0.2514	0.24185	0.25667	0.28282	0.2645	0.27249	0.32147	0.28049	0.32907	0.29388	0.24084	0.25202	0.22396	0.26911	0.25535	0.27512	0.25046	0.29164	0.24256	0.26739	0.02681
5.25	0.23709	0.27034	0.24306	0.23395	0.29304	0.24851	0.25995	0.31586	0.28319	0.32614	0.29263	0.24027	0.23709	0.21859	0.26573	0.25365	0.26898	0.25485	0.28374	0.24011	0.26334	0.02853
5.33333	0.22695	0.28073	0.25019	0.25239	0.27856	0.2482	0.26072	0.30935	0.26518	0.33193	0.28758	0.252	0.22695	0.23069	0.26086	0.24094	0.28138	0.24125	0.29013	0.23015	0.26231	0.0285
5.41667	0.25121	0.2649	0.25206	0.24088	0.27668	0.24318	0.27622	0.312	0.28915	0.32256	0.28785	0.25007	0.25121	0.22084	0.27186	0.24639	0.25952	0.23749	0.2727	0.24044	0.26336	0.02561
5.5	0.2558	0.26163	0.25277	0.24932	0.29886	0.25982	0.28248	0.3135	0.28206	0.34471	0.28749	0.24612	0.2558	0.22296	0.273	0.25356	0.27628	0.26182	0.28753	0.2412	0.27034	0.02764
5.58333	0.23387	0.26794	0.24696	0.23481	0.2889	0.25231	0.26677	0.32724	0.2752	0.33583	0.31208	0.24549	0.23387	0.21848	0.27007	0.24917	0.2784	0.24566	0.29515	0.22938	0.26538	0.03299
5.66667	0.23707	0.25693	0.24757	0.23763	0.28918	0.26554	0.26956	0.31205	0.26771	0.32291	0.29104	0.23038	0.23707	0.22301	0.26207	0.24084	0.25878	0.23233	0.28402	0.25286	0.26093	0.02751
5.75	0.23667	0.2684	0.26151	0.23867	0.29487	0.25598	0.27625	0.32888	0.27959	0.35532	0.31352	0.25003	0.23667	0.23425	0.27238	0.25127	0.27345	0.26234	0.28274	0.25115	0.2712	0.032
5.83333	0.25396	0.28391	0.24742	0.22525	0.28138	0.27278	0.29196	0.34064	0.29224	0.33901	0.29513	0.24124	0.25396	0.24563	0.28732	0.25899	0.28791	0.25118	0.28907	0.24953	0.27443	0.03046
5.91667	0.26345	0.28323	0.25106	0.22976	0.27444	0.27234	0.3003	0.33017	0.29826	0.34604	0.31934	0.24574	0.26345	0.24806	0.29261	0.25928	0.2904	0.25283	0.28551	0.25901	0.27827	0.0301
6	0.26732	0.26419	0.24259	0.22545	0.26517	0.2601	0.27235	0.34053	0.27604	0.33145	0.30778	0.25296	0.26732	0.2378	0.27432	0.26265	0.28246	0.26751	0.29643	0.26865	0.27315	0.02827
6.08333	0.26925	0.25924	0.25836	0.23118	0.28402	0.25884	0.28306	0.32282	0.29047	0.33854	0.30309	0.26604	0.26925	0.24937	0.28422	0.23931	0.28868	0.25003	0.29808	0.26516	0.27545	0.02695
6.16667	0.25569	0.26496	0.26239	0.22451	0.27191	0.26786	0.27368	0.32094	0.29937	0.34318	0.29961	0.24067	0.25569	0.24201	0.27784	0.26037	0.27542	0.25335	0.2926	0.24589	0.2714	0.0285
6.25	0.24093	0.25891	0.24061	0.21358	0.27626	0.25669	0.27378	0.33092	0.27523	0.34443	0.29255	0.24615	0.24093	0.21592	0.27191	0.24429	0.27622	0.27337	0.28188	0.24791	0.26512	0.03264
6.33333	0.2493	0.25753	0.24231	0.22727	0.26985	0.26069	0.27615	0.32431	0.27325	0.33678	0.2857	0.23611	0.2493	0.23082	0.26515	0.24157	0.28466	0.235	0.29101	0.23972	0.26382	0.02987
6.41667	0.24959	0.25664	0.25232	0.2202	0.28705	0.26856	0.27843	0.33543	0.26782	0.35069	0.2983	0.23658	0.24959	0.2288	0.28868	0.25673	0.26715	0.25108	0.27477	0.24116	0.26798	0.03264
6.5	0.24734	0.2511	0.24194	0.21629	0.28322	0.25509	0.27711	0.30649	0.27597	0.32807	0.29586	0.25114	0.24734	0.22095	0.25623	0.23768	0.27304	0.2494	0.27929	0.24575	0.26197	0.02784
6.58333	0.23232	0.24984	0.25266	0.2211	0.27433	0.25148	0.26606	0.32308	0.27234	0.33485	0.28631	0.23699	0.23232	0.23019	0.26412	0.24	0.27418	0.25418	0.28366	0.24439	0.26122	0.02972
6.66667	0.23793	0.26901	0.24464	0.22046	0.28452	0.24688	0.2841	0.32662	0.27577	0.32923	0.29148	0.25095	0.23793	0.2241	0.26537	0.24165	0.28492	0.25282	0.27203	0.25449	0.26474	0.02975
6.75	0.23386	0.25584	0.24367	0.23428	0.25967	0.24086	0.26051	0.32881	0.26779	0.33984	0.28361	0.24314	0.23386	0.23946	0.27305	0.24619	0.25806	0.23967	0.29212	0.24269	0.26085	0.03009
6.83333	0.23	0.25641	0.22958	0.21032	0.26565	0.24381	0.26409	0.30505	0.27505	0.32882	0.28989	0.23361	0.23	0.23343	0.26153	0.24593	0.26041	0.23965	0.28164	0.22718	0.2556	0.02954
6.91667	0.2521	0.26839	0.25091	0.23124	0.28036	0.27189	0.28153	0.34208	0.27523	0.34033	0.3011	0.25031	0.2521	0.23458	0.27824	0.25444	0.27594	0.24088	0.29131	0.26073	0.27168	0.0301
7	0.22367	0.25973	0.24233	0.22346	0.28011	0.26356	0.27893	0.32513	0.27584	0.34417	0.29734	0.2519	0.22367	0.22767	0.27091	0.25635	0.27592	0.24245	0.28054	0.24066	0.26422	0.03267
7.08333	0.23194	0.25392	0.24023	0.22561	0.2786	0.26257	0.2672	0.32453	0.27849	0.33207	0.28912	0.23382	0.23194	0.21502	0.26451	0.23778	0.27903	0.24203	0.27972	0.24142	0.26048	0.03144
7.16667	0.25451	0.27639	0.25097	0.23061	0.29053	0.2579	0.28017	0.33778	0.27733	0.34019	0.27757	0.25022	0.25451	0.23382	0.27926	0.23731	0.28016	0.23923	0.27631	0.24622	0.26855	0.03009
7.25	0.23042	0.25989	0.23742	0.2211	0.28315	0.26316	0.27235	0.32593	0.2726	0.33213	0.28945	0.22864	0.23042	0.21509	0.24768	0.23843	0.26434	0.24281	0.28438	0.22559	0.25825	0.033
7.33333	0.23055	0.24889	0.24404	0.21592	0.28066	0.24718	0.26514	0.31759	0.27003	0.32281	0.28757	0.23545	0.23055	0.21848	0.26094	0.23567	0.27796	0.23435	0.27854	0.24366	0.2573	0.03005
7.41667	0.24362	0.25743	0.23734	0.2275	0.27535	0.25167	0.27288	0.33351	0.26909	0.33016	0.27772	0.23609	0.24362	0.21733	0.25885	0.24317	0.27142	0.24236	0.27117	0.23779	0.2599	0.02995
7.5	0.22994	0.25987	0.25053	0.24325	0.27511	0.25353	0.2558	0.32466	0.2726	0.3352	0.30535	0.24673	0.22994	0.22563	0.26596	0.25573	0.282	0.24477	0.28575	0.24716	0.26448	0.02998
7.58333	0.23687	0.27601	0.24724	0.24591	0.2799	0.26451	0.28066	0.32235	0.27654	0.3314	0.30744	0.25463	0.23687	0.22962	0.2753	0.24929	0.27414	0.24362	0.29428	0.25598	0.26913	0.02841
7.66667	0.22731	0.27376	0.24463	0.22972	0.28174	0.26451	0.27801	0.33222	0.27547	0.33163	0.30133	0.24086	0.22731	0.22743	0.27718	0.2347	0.27644	0.24736	0.28681	0.24956	0.2654	0.03214
7.75	0.23596	0.26709	0.25755	0.22771	0.27971	0.2497	0.28382	0.32938	0.27708	0.34449	0.30044	0.24564	0.23596	0.23864	0.25882	0.24997	0.28832	0.24506	0.28339	0.25357	0.26762	0.03113
7.83333	0.23843	0.26496	0.2627	0.21489	0.28238	0.24574	0.27804	0.32818	0.2707	0.35171	0.29442	0.25424	0.23843	0.21418	0.26258	0.23654	0.28526	0.24232	0.27204	0.2437	0.26407	0.03411
7.91667	0.2401	0.25757	0.24523	0.2037	0.26161	0.27221	0.28076	0.32508	0.28743	0.34601	0.31448	0.24414	0.2401	0.25531	0.27213	0.24524	0.28133	0.24827	0.27551	0.23438	0.26653	0.03356
8	0.2518	0.27216	0.23975	0.21698	0.27092	0.26776	0.28287	0.32319	0.29112	0.33631	0.30835	0.24789	0.2518	0.23943	0.29012	0.24925	0.29211	0.23923	0.28069	0.24284	0.26973	0.03099
8.08333	0.26196	0.26177	0.24259	0.21974	0.27217	0.25789	0.28477	0.33528	0.28904	0.33905	0.31034	0.2608	0.26196	0.24193	0.28089	0.24364	0.29495	0.24007	0.30085	0.25087	0.27253	0.03184
8.16667	0.2539	0.27818	0.24309	0.2146	0.27343	0.26779	0.27206	0.33208	0.29309	0.3559	0.3102	0.24984	0.2539	0.23812	0.27954	0.24533	0.29941	0.25882	0.28498	0.25871	0.27315	0.03328
8.25	0.25058	0.27403	0.22937	0.21735	0.26436	0.26635	0.2642	0.32403	0.27781	0.33553	0.2947	0.24372	0.25058	0.22955	0.26543	0.23741	0.28222	0.24908	0.27885	0.25173	0.26434	0.02985
8.33333	0.25251	0.2591	0.2391	0.2111	0.27944	0.25792	0.27199	0.31945	0.28032	0.32978	0.30403	0.24326	0.25251	0.24048	0.26397	0.24293	0.27492	0.25333	0.29235	0.22678	0.26476	0.03005
8.41667	0.26292	0.26292	0.24057	0.22595	0.27331	0.26345	0.27972	0.32944	0.28224	0.34667	0.30466	0.24753	0.26292	0.22808	0.27443	0.23815	0.27691	0.25942	0.2952	0.25142	0.2703	0.03104
8.5	0.24473	0.26325	0.23566	0.2199	0.26934	0.24194	0.27618	0.31667	0.2735	0.34478	0.28883	0.23926	0.24473	0.23724	0.28075	0.23715	0.27999	0.2316	0.27492	0.22371	0.26121	0.03194
8.58333	0.25103	0.26142	0.24277	0.20896	0.27711	0.25399	0.27731	0.3137	0.27773	0.33595	0.2924	0.24367	0.25103	0.22852	0.28023	0.23617	0.27969	0.23923	0.26289	0.23126	0.26225	0.03035
8.66667	0.24417	0.25577	0.24488	0.22453	0.26909	0.24748	0.27387	0.33336	0.27978	0.33498	0.29383	0.23952	0.24417	0.22623	0.27511	0.23431	0.27523	0.24869	0.28703	0.23972	0.26359	0.03135
8.75	0.22591	0.26271	0.2353	0.21289	0.26172	0.24572	0.27539	0.3173	0.27546	0.33126	0.29475	0.24846	0.22591	0.22318	0.25985	0.23905	0.27694	0.24793	0.28215	0.23795	0.25899	0.0314
8.83333	0.23662	0.2559	0.25944	0.21217	0.27245	0.25505	0.28557	0.31763	0.27733	0.33638	0.28578	0.23897	0.23662	0.22855	0.26565	0.23339	0.26586	0.23477	0.28343	0.23277	0.26072	0.03118
8.91667	0.23111	0.28329	0.23668	0.2208	0.28549	0.25656	0.26843	0.32442	0.27443	0.34872	0.29697	0.24466	0.23111	0.2519	0.28412	0.23907	0.28369	0.25537	0.28637	0.22886	0.2666	0.03349
9	0.22618	0.26208	0.23916	0.21856	0.27724	0.23296	0.26784	0.32715	0.27198	0.33961	0.30082	0.24741	0.22618	0.23107	0.27192	0.22203	0.29103	0.24432	0.28196	0.22783	0.26037	0.03516
9.08333	0.2374	0.24318	0.24397	0.21349	0.27554	0.25447	0.28505	0.3352	0.26773	0.33602	0.29314	0.23744	0.2374	0.2321	0.27073	0.23242	0.29335	0.23002	0.28262	0.2291	0.26152	0.03465
9.16667	0.24786	0.25713	0.24505	0.20938	0.26387	0.26016	0.27537	0.33666	0.26461	0.35052	0.2914	0.25144	0.24786	0.22324	0.27784	0.2359	0.28139	0.24106	0.27861	0.23221	0.26358	0.03435
9.25	0.23295	0.26252	0.25157	0.1989	0.2792	0.25494	0.28001	0.32934	0.2858	0.34347	0.2936	0.2537	0.23295	0.23207	0.27183	0.2375	0.28156	0.23631	0.29275	0.23869	0.26448	0.03499
9.33333	0.22303	0.25934	0.24315	0.20013	0.28871	0.24488	0.27453	0.32807	0.2723	0.34388	0.29357	0.23519	0.22303	0.22662	0.27183	0.24152	0.28135	0.24148	0.26946	0.23025	0.25962	0.03612
9.41667	0.22522	0.2656	0.24294	0.21062	0.28277	0.24666	0.28718	0.33643	0.28694	0.35866	0.30575	0.23408	0.22522	0.22522	0.26807	0.23668	0.27677	0.25247	0.29442	0.24534	0.26535	0.03884
9.5	0.22573	0.26833	0.23846	0.20363	0.27668	0.25583	0.27049	0.32959	0.27573	0.35792	0.30229	0.23935	0.22573	0.21156	0.26972	0.23186	0.27743	0.23327	0.27519	0.23279	0.26008	0.03878
9.58333	0.23913	0.26994	0.25603	0.20775	0.30343	0.24205	0.27282	0.34606	0.26914	0.34221	0.29268	0.23586	0.23913	0.22155	0.25101	0.22239	0.2794	0.23265	0.27587	0.23412	0.26166	0.03766
9.66667	0.22751	0.26028	0.23617	0.21604	0.2752	0.2668	0.28183	0.35012	0.27238	0.3488	0.30054	0.23549	0.22751	0.23095	0.26475	0.23926	0.28953	0.24304	0.279	0.23048	0.26378	0.03782
9.75	0.23139	0.26377	0.25191	0.23384	0.28783	0.25391	0.27977	0.34823	0.28066	0.36392	0.30369	0.24919	0.23139	0.22532	0.2711	0.24748	0.28504	0.24443	0.2898	0.22235	0.26825	0.03834
9.83333	0.22456	0.2682	0.24238	0.20738	0.28914	0.25652	0.27941	0.31786	0.264	0.33929	0.30047	0.22529	0.22456	0.2111	0.25794	0.228	0.27593	0.22922	0.27369	0.22694	0.25709	0.03636
9.91667	0.22592	0.26321	0.24365	0.21278	0.28848	0.25006	0.27811	0.33518	0.29275	0.33859	0.28603	0.23428	0.22592	0.22165	0.25824	0.24404	0.28074	0.23585	0.27537	0.24288	0.26169	0.03519

## Sheet: ED_Fig. 4e
Time	Absorbance 340nm				Mean	Standard Deviation
min	AU
	3 uM oxM58_1	C4S_1	C4S_2	C4S_3	Statistics On Rows of C:E	Statistics On Rows of C:E
0	0.08157	0.02385	0.01874	0.01056	0.0177167	0.00670384
0.0166667	0.09528	0.02351	0.01788	0.00862	0.01667	0.00751838
0.0333333	0.11021	0.02366	0.01739	0.00735	0.0161333	0.0082273
0.05	0.1244	0.02341	0.01794	0.00599	0.01578	0.00890861
0.0666667	0.13919	0.02397	0.01807	0.00593	0.01599	0.00919811
0.0833333	0.15257	0.02371	0.01792	0.00584	0.0158233	0.00911763
0.1	0.16584	0.02331	0.01777	0.0053	0.01546	0.00922454
0.116667	0.17778	0.02328	0.01783	0.0051	0.0154033	0.00932977
0.133333	0.18997	0.02362	0.01781	0.00536	0.0155967	0.00932904
0.15	0.20161	0.02317	0.01791	0.00563	0.01557	0.00900109
0.166667	0.2125	0.02328	0.01778	0.00535	0.01547	0.00918549
0.183333	0.22377	0.0224	0.01815	0.00545	0.0153333	0.00881906
0.2	0.23381	0.02247	0.01825	0.00532	0.0153467	0.00893603
0.216667	0.24466	0.02319	0.01779	0.00569	0.0155567	0.00896121
0.233333	0.25404	0.02265	0.01805	0.00549	0.0153967	0.00888237
0.25	0.26448	0.02284	0.01801	0.00516	0.0153367	0.00913814
0.266667	0.274	0.02319	0.01805	0.00526	0.0155	0.00923299
0.283333	0.28309	0.02308	0.01812	0.0055	0.0155667	0.00906387
0.3	0.29261	0.02301	0.0182	0.00545	0.0155533	0.00907425
0.316667	0.30211	0.02281	0.01864	0.00546	0.0156367	0.00905652
0.333333	0.31094	0.02314	0.0184	0.00552	0.0156867	0.00911799
0.35	0.32066	0.02321	0.01836	0.0059	0.0158233	0.00892945
0.366667	0.32921	0.02337	0.01865	0.00608	0.0160333	0.00893707
0.383333	0.33789	0.02277	0.01845	0.00615	0.01579	0.00862339
0.4	0.34645	0.02347	0.0181	0.00564	0.0157367	0.00914692
0.416667	0.35615	0.02339	0.01847	0.00627	0.0160433	0.0088142
0.433333	0.36412	0.02317	0.01862	0.00649	0.0160933	0.00862228
0.45	0.37286	0.02357	0.01909	0.00631	0.0163233	0.00895644
0.466667	0.381	0.02374	0.01901	0.0064	0.0163833	0.00896345
0.483333	0.38988	0.02409	0.01946	0.00634	0.01663	0.00920719
0.5	0.39804	0.02401	0.01911	0.00702	0.0167133	0.00874489
0.516667	0.40631	0.02446	0.01937	0.00665	0.0168267	0.00917335
0.533333	0.41544	0.02429	0.01952	0.00666	0.0168233	0.00911911
0.55	0.42309	0.02416	0.01945	0.00729	0.0169667	0.00870485
0.566667	0.43218	0.02457	0.01923	0.0072	0.017	0.00889713
0.583333	0.44006	0.02416	0.01972	0.00705	0.0169767	0.00887876
0.6	0.44797	0.02477	0.01975	0.00731	0.0172767	0.00898893
0.616667	0.45684	0.0243	0.01953	0.00752	0.0171167	0.0086464
0.633333	0.46422	0.02424	0.01952	0.00718	0.01698	0.00880906
0.65	0.47239	0.02472	0.01963	0.00783	0.0173933	0.0086643
0.666667	0.48062	0.02469	0.01965	0.00744	0.01726	0.00886988
0.683333	0.48844	0.02498	0.02021	0.00732	0.0175033	0.00913583
0.7	0.49686	0.02413	0.02024	0.00771	0.01736	0.0085805
0.716667	0.5052	0.02495	0.02053	0.00782	0.0177667	0.00889304
0.733333	0.51255	0.02476	0.02016	0.00814	0.0176867	0.00858162
0.75	0.52072	0.02468	0.02062	0.00811	0.0178033	0.00863663
0.766667	0.52914	0.02532	0.02047	0.00844	0.0180767	0.00869078
0.783333	0.53651	0.02523	0.02071	0.00849	0.0181433	0.00866012
0.8	0.54451	0.0256	0.02066	0.00818	0.0181467	0.00897785
0.816667	0.5517	0.02522	0.02142	0.00883	0.01849	0.00857885
0.833333	0.55945	0.02518	0.02074	0.00862	0.01818	0.00857167
0.85	0.56631	0.02538	0.02137	0.0085	0.0184167	0.00881903
0.866667	0.57439	0.02553	0.02118	0.00873	0.01848	0.00871937
0.883333	0.582	0.02631	0.0215	0.0089	0.0189033	0.00899077
0.9	0.58988	0.02595	0.0215	0.00858	0.0186767	0.00902262
0.916667	0.59813	0.02571	0.02146	0.00895	0.0187067	0.00871264
0.933333	0.60468	0.02578	0.02169	0.00905	0.01884	0.00872153
0.95	0.61305	0.02606	0.02192	0.00963	0.0192033	0.00854526
0.966667	0.62047	0.0265	0.0216	0.00938	0.01916	0.00881696
0.983333	0.62703	0.02594	0.02196	0.00942	0.0191067	0.0086217
1	0.63418	0.02657	0.02183	0.00907	0.0191567	0.00905111
1.01667	0.64221	0.02611	0.02226	0.00984	0.0194033	0.00850286
1.03333	0.64949	0.02705	0.02194	0.00914	0.0193767	0.00922605
1.05	0.65691	0.02658	0.02262	0.00983	0.0196767	0.00875432
1.06667	0.66401	0.02624	0.02263	0.00989	0.0195867	0.00858936
1.08333	0.67168	0.02709	0.02294	0.01031	0.0201133	0.00873983
1.1	0.67849	0.02658	0.02284	0.00992	0.01978	0.00874137
1.11667	0.68531	0.02706	0.02298	0.01023	0.02009	0.00877931
1.13333	0.69262	0.02687	0.023	0.01015	0.0200067	0.00875269
1.15	0.70021	0.02703	0.02276	0.01006	0.01995	0.00882708
1.16667	0.70653	0.02774	0.0231	0.01027	0.02037	0.0090493
1.18333	0.71324	0.02726	0.02291	0.01039	0.0201867	0.00875852
1.2	0.72087	0.02773	0.02329	0.01052	0.0205133	0.00893468
1.21667	0.72831	0.02715	0.02309	0.01104	0.0204267	0.00837873
1.23333	0.73452	0.02736	0.02328	0.01076	0.0204667	0.00865021
1.25	0.7414	0.02748	0.02354	0.01066	0.02056	0.00879707
1.26667	0.74827	0.02775	0.02365	0.01129	0.0208967	0.00856846
1.28333	0.75544	0.02824	0.02364	0.01088	0.02092	0.00899395
1.3	0.76222	0.02809	0.02365	0.01118	0.0209733	0.00876701
1.31667	0.76986	0.028	0.02429	0.01082	0.0210367	0.00904026
1.33333	0.77544	0.02791	0.02378	0.01089	0.02086	0.00887778
1.35	0.78323	0.02811	0.02435	0.01118	0.0212133	0.00889018
1.36667	0.78972	0.02854	0.02423	0.01142	0.0213967	0.00890474
1.38333	0.79583	0.02836	0.02413	0.01161	0.0213667	0.0087102
1.4	0.80232	0.02796	0.02444	0.01155	0.0213167	0.00863935
1.41667	0.80981	0.02879	0.02465	0.0118	0.0217467	0.00885929
1.43333	0.817	0.02854	0.02405	0.01202	0.0215367	0.00854197
1.45	0.82288	0.02863	0.02433	0.01157	0.02151	0.00887272
1.46667	0.8293	0.02902	0.0246	0.01188	0.0218333	0.00889864
1.48333	0.83519	0.02889	0.02443	0.01208	0.0218	0.00870814
1.5	0.84171	0.02868	0.02494	0.01181	0.02181	0.00885985
1.51667	0.84905	0.029	0.02556	0.01208	0.0222133	0.00894269
1.53333	0.85491	0.02915	0.02511	0.01245	0.0222367	0.00871289
1.55	0.86137	0.02908	0.02526	0.01209	0.0221433	0.00891349
1.56667	0.86746	0.02957	0.02536	0.01247	0.0224667	0.0089096
1.58333	0.87423	0.0288	0.02529	0.01259	0.0222267	0.00852813
1.6	0.88122	0.02939	0.02515	0.01276	0.0224333	0.00864144
1.61667	0.88642	0.02949	0.02557	0.01306	0.0227067	0.0085811
1.63333	0.8927	0.02965	0.02555	0.01252	0.0225733	0.00894453
1.65	0.89904	0.02916	0.02554	0.01281	0.0225033	0.00858759
1.66667	0.90599	0.03	0.02543	0.01308	0.0228367	0.00875304
1.68333	0.91154	0.02976	0.02575	0.01316	0.02289	0.00866168
1.7	0.91766	0.02979	0.02565	0.01284	0.02276	0.00883684
1.71667	0.9245	0.03011	0.02622	0.01313	0.0231533	0.0088957
1.73333	0.92958	0.03022	0.02617	0.01311	0.0231667	0.00894165
1.75	0.93654	0.02998	0.02624	0.01284	0.02302	0.00901228
1.76667	0.94154	0.03001	0.02662	0.01289	0.0231733	0.0090655
1.78333	0.94778	0.02999	0.02675	0.0134	0.02338	0.00879345
1.8	0.95509	0.03017	0.02676	0.01356	0.0234967	0.00877269
1.81667	0.96091	0.0307	0.02692	0.01347	0.0236967	0.00905597
1.83333	0.96634	0.03105	0.02702	0.01351	0.02386	0.00918706
1.85	0.97241	0.03063	0.02656	0.01376	0.02365	0.00880343
1.86667	0.97769	0.03054	0.02681	0.01394	0.0237633	0.00870928
1.88333	0.98396	0.03091	0.0267	0.01395	0.0238533	0.00883108
1.9	0.99019	0.03112	0.02708	0.01429	0.0241633	0.00878592
1.91667	0.99591	0.03103	0.02724	0.01368	0.0239833	0.00912195
1.93333	1.00066	0.03104	0.02736	0.01403	0.0241433	0.00894959
1.95	1.00601	0.0309	0.02726	0.01412	0.0240933	0.00882683
1.96667	1.01224	0.0307	0.0274	0.01416	0.0240867	0.00875366
1.98333	1.01828	0.03117	0.02706	0.01456	0.0242633	0.00865096
2	1.02518	0.03138	0.02767	0.01489	0.0246467	0.00865075
2.01667	1.031	0.03125	0.02766	0.01531	0.02474	0.00836156
2.03333	1.03634	0.03139	0.02726	0.01462	0.0244233	0.00873746
2.05	1.04225	0.03115	0.02739	0.01486	0.0244667	0.00852939
2.06667	1.0469	0.03159	0.02796	0.0145	0.0246833	0.00900386
2.08333	1.05245	0.0313	0.02801	0.01502	0.0247767	0.00860816
2.1	1.05871	0.03183	0.02796	0.01502	0.0249367	0.00880338
2.11667	1.06385	0.03184	0.02755	0.01521	0.0248667	0.00863362
2.13333	1.06896	0.03195	0.02787	0.01541	0.0250767	0.00861655
2.15	1.07452	0.03147	0.02876	0.01512	0.0251167	0.00876276
2.16667	1.07898	0.03193	0.02826	0.01529	0.02516	0.00874242
2.18333	1.08596	0.03211	0.02831	0.01518	0.0252	0.00888315
2.2	1.08966	0.03231	0.02854	0.01521	0.0253533	0.00898435
2.21667	1.09518	0.03196	0.02848	0.01585	0.02543	0.00847702
2.23333	1.10081	0.03243	0.02922	0.01566	0.02577	0.00890141
2.25	1.10716	0.03276	0.02891	0.01621	0.02596	0.0086604
2.26667	1.11085	0.03244	0.02902	0.01587	0.0257767	0.00874818
2.28333	1.11722	0.0324	0.02882	0.01568	0.0256333	0.00880373
2.3	1.12169	0.03247	0.02911	0.01651	0.02603	0.00841399
2.31667	1.12753	0.03266	0.02899	0.0161	0.0259167	0.00869727
2.33333	1.13263	0.03274	0.02885	0.01563	0.02574	0.00896895
2.35	1.13609	0.03216	0.02928	0.01587	0.02577	0.00869374
2.36667	1.14218	0.03306	0.02904	0.01639	0.0261633	0.00869935
2.38333	1.14805	0.03259	0.02956	0.01634	0.0261633	0.0086411
2.4	1.15271	0.03307	0.02983	0.01642	0.02644	0.0088275
2.41667	1.15684	0.03305	0.02979	0.01681	0.02655	0.00859113
2.43333	1.16193	0.03323	0.02979	0.01689	0.0266367	0.00861432
2.45	1.16806	0.03312	0.03007	0.01701	0.0267333	0.00855763
2.46667	1.17231	0.03333	0.02942	0.01683	0.0265267	0.00862212
2.48333	1.1772	0.03333	0.02978	0.01671	0.0266067	0.00875264
2.5	1.18209	0.03346	0.02968	0.0167	0.0266133	0.00879078
2.51667	1.18819	0.03366	0.02988	0.01685	0.0267967	0.00881897
2.53333	1.19234	0.03382	0.02985	0.0172	0.0269567	0.00867955
2.55	1.19623	0.03424	0.03018	0.01693	0.0271167	0.00905246
2.56667	1.20223	0.03385	0.02994	0.01718	0.02699	0.00871775
2.58333	1.20657	0.03393	0.03033	0.01719	0.02715	0.00881142
2.6	1.21167	0.03392	0.03056	0.01752	0.0273333	0.00866306
2.61667	1.21821	0.03428	0.03019	0.01798	0.0274833	0.00848039
2.63333	1.21981	0.03425	0.02999	0.01756	0.0272667	0.00867188
2.65	1.22593	0.03413	0.02971	0.01745	0.0270967	0.00864163
2.66667	1.23075	0.0342	0.03057	0.01754	0.0274367	0.00876084
2.68333	1.23556	0.03443	0.0308	0.01725	0.0274933	0.00905476
2.7	1.23992	0.03486	0.03081	0.01813	0.0279333	0.00872809
2.71667	1.24402	0.03497	0.03057	0.01762	0.02772	0.00901928
2.73333	1.24807	0.03465	0.03093	0.01783	0.0278033	0.00883516
2.75	1.25298	0.03506	0.03063	0.01808	0.0279233	0.00880765
2.76667	1.25742	0.03489	0.03093	0.01789	0.0279033	0.00889497
2.78333	1.26178	0.03504	0.0309	0.01804	0.0279933	0.0088649
2.8	1.26602	0.03472	0.03116	0.01782	0.0279	0.00890916
2.81667	1.27184	0.0351	0.0314	0.01824	0.0282467	0.00886129
2.83333	1.27667	0.03509	0.03139	0.01821	0.02823	0.00887259
2.85	1.28024	0.03516	0.03146	0.01815	0.0282567	0.00894601
2.86667	1.2845	0.0352	0.03114	0.01798	0.0281067	0.00900183
2.88333	1.28781	0.03562	0.03092	0.01812	0.02822	0.00905704
2.9	1.29381	0.03542	0.03178	0.0183	0.0285	0.009019
2.91667	1.29787	0.0357	0.03187	0.01888	0.0288167	0.00881591
2.93333	1.30157	0.03483	0.03189	0.01882	0.0285133	0.00852241
2.95	1.30592	0.03592	0.03146	0.0187	0.0286933	0.00893717
2.96667	1.31055	0.03582	0.03176	0.01902	0.0288667	0.00876576
2.98333	1.31471	0.0359	0.03164	0.01861	0.0287167	0.00900808
3	1.31956	0.03569	0.03187	0.01907	0.0288767	0.00870495
3.01667	1.32417	0.03581	0.03234	0.01898	0.0290433	0.00888613
3.03333	1.32605	0.03618	0.03189	0.01911	0.02906	0.00887992
3.05	1.33056	0.03591	0.03201	0.01932	0.02908	0.00867443
3.06667	1.33573	0.03613	0.03243	0.01959	0.0293833	0.0086807
3.08333	1.33878	0.03585	0.03269	0.0193	0.02928	0.00878617
3.1	1.34403	0.03644	0.03276	0.01954	0.02958	0.00888745
3.11667	1.34813	0.03606	0.03195	0.01948	0.0291633	0.00863413
3.13333	1.35034	0.03585	0.03262	0.01975	0.0294067	0.00851743
3.15	1.35514	0.03607	0.03236	0.01933	0.0292533	0.00879178
3.16667	1.35868	0.03684	0.03313	0.01959	0.0298533	0.00907981
3.18333	1.36186	0.03643	0.0327	0.01994	0.02969	0.00864726
3.2	1.36658	0.03674	0.03302	0.01981	0.0298567	0.00889726
3.21667	1.36988	0.03672	0.03226	0.01948	0.0294867	0.00894835
3.23333	1.37328	0.0372	0.03253	0.01986	0.0298633	0.0089723
3.25	1.37768	0.03716	0.03324	0.02012	0.0301733	0.00892433
3.26667	1.38057	0.03727	0.033	0.02002	0.0300967	0.00898402
3.28333	1.3857	0.03746	0.03328	0.02041	0.0303833	0.00888643
3.3	1.39175	0.03742	0.03325	0.0204	0.0303567	0.00887123
3.31667	1.393	0.0369	0.03299	0.02027	0.0300533	0.00869524
3.33333	1.39654	0.03737	0.03313	0.02035	0.0302833	0.00885989
3.35	1.40186	0.03767	0.0335	0.02029	0.0304867	0.00907338
3.36667	1.40576	0.03736	0.03332	0.02015	0.0302767	0.00899958
3.38333	1.40829	0.03811	0.03334	0.02017	0.03054	0.00929198
3.4	1.41033	0.03715	0.03355	0.02094	0.0305467	0.00851211
3.41667	1.41404	0.03782	0.03359	0.02028	0.0305633	0.00915333
3.43333	1.41857	0.03778	0.03386	0.02024	0.0306267	0.00920618
3.45	1.42234	0.03768	0.03384	0.02099	0.0308367	0.00874094
3.46667	1.42591	0.03771	0.03393	0.02061	0.03075	0.00898258
3.48333	1.42851	0.03807	0.034	0.02071	0.0309267	0.0090789
3.5	1.43252	0.0377	0.0341	0.02095	0.0309167	0.00881708
3.51667	1.43664	0.03793	0.03415	0.02079	0.0309567	0.00900516
3.53333	1.44188	0.03761	0.03372	0.02076	0.0306967	0.00882247
3.55	1.44434	0.03775	0.03398	0.02155	0.0310933	0.00847701
3.56667	1.44701	0.03825	0.03424	0.0207	0.0310633	0.00919614
3.58333	1.45102	0.03821	0.03436	0.02181	0.03146	0.00857598
3.6	1.45361	0.03862	0.03434	0.02164	0.0315333	0.00883109
3.61667	1.45694	0.03808	0.03414	0.02137	0.0311967	0.00873518
3.63333	1.46248	0.03754	0.0346	0.02095	0.03103	0.00885244
3.65	1.46479	0.03848	0.03473	0.02145	0.0315533	0.00894839
3.66667	1.46853	0.03843	0.03498	0.02164	0.0316833	0.00886719
3.68333	1.47229	0.03833	0.03475	0.02163	0.03157	0.00879243
3.7	1.47421	0.03831	0.03517	0.02174	0.03174	0.00880141
3.71667	1.47724	0.03862	0.03469	0.02179	0.0317	0.00880439
3.73333	1.48048	0.03888	0.03525	0.02169	0.03194	0.00906041
3.75	1.48087	0.03871	0.03483	0.02168	0.03174	0.0089256
3.76667	1.48652	0.039	0.03521	0.02156	0.0319233	0.00917279
3.78333	1.49053	0.03854	0.03517	0.02197	0.0318933	0.00875749
3.8	1.49149	0.03878	0.03537	0.02206	0.03207	0.00883499
3.81667	1.49646	0.03912	0.03556	0.02212	0.0322667	0.00896574
3.83333	1.49787	0.03921	0.0354	0.0217	0.0321033	0.00920875
3.85	1.50025	0.03901	0.03537	0.02206	0.0321467	0.00892289
3.86667	1.50337	0.03874	0.03584	0.02267	0.0324167	0.0085645
3.88333	1.50954	0.03917	0.03594	0.02255	0.0325533	0.00881239
3.9	1.51275	0.03902	0.0358	0.02233	0.0323833	0.00885405
3.91667	1.51295	0.03935	0.03561	0.02262	0.0325267	0.00878086
3.93333	1.51597	0.03921	0.0358	0.02221	0.0324067	0.00899367
3.95	1.51998	0.03953	0.03586	0.02274	0.03271	0.00882711
3.96667	1.52294	0.03933	0.03599	0.02279	0.0327033	0.00874612
3.98333	1.52634	0.03965	0.03627	0.02315	0.0330233	0.00871597
4	1.5311	0.04001	0.03554	0.02273	0.03276	0.00896916
4.01667	1.53041	0.03956	0.03646	0.02257	0.0328633	0.00904804
4.03333	1.53511	0.03949	0.03631	0.023	0.0329333	0.00874822
4.05	1.53692	0.03979	0.0364	0.02253	0.0329067	0.00914491
4.06667	1.53953	0.0401	0.03657	0.02298	0.0332167	0.00903921
4.08333	1.54608	0.03996	0.03588	0.02351	0.0331167	0.00856607
4.1	1.54525	0.04012	0.03656	0.02304	0.03324	0.00901102
4.11667	1.5497	0.0399	0.03645	0.02312	0.0331567	0.00886153
4.13333	1.55066	0.04014	0.03637	0.02326	0.0332567	0.00886021
4.15	1.55587	0.04025	0.03685	0.02346	0.03352	0.00887653
4.16667	1.55714	0.04016	0.03685	0.02317	0.0333933	0.00900702
4.18333	1.56035	0.04014	0.03694	0.02328	0.0334533	0.00895447
4.2	1.56473	0.04028	0.03679	0.0234	0.03349	0.00891073
4.21667	1.56447	0.04033	0.03675	0.02343	0.0335033	0.00890551
4.23333	1.56788	0.04133	0.03653	0.02393	0.03393	0.00898666
4.25	1.57109	0.0403	0.03698	0.02333	0.0335367	0.00899376
4.26667	1.57214	0.04103	0.03698	0.02345	0.03382	0.00920616
4.28333	1.57641	0.04037	0.03659	0.02354	0.0335	0.00883025
4.3	1.57991	0.04086	0.03708	0.02352	0.03382	0.00911809
4.31667	1.58084	0.04084	0.03683	0.02362	0.0337633	0.0090103
4.33333	1.58245	0.04076	0.03746	0.02392	0.0340467	0.00892382
4.35	1.58665	0.04095	0.03727	0.02379	0.0340033	0.00903436
4.36667	1.58685	0.04078	0.03711	0.02421	0.0340333	0.00870291
4.38333	1.58941	0.04122	0.03763	0.02413	0.0343267	0.00901116
4.4	1.59286	0.04059	0.03751	0.02454	0.0342133	0.00851772
4.41667	1.59713	0.04057	0.03778	0.02437	0.03424	0.00866076
4.43333	1.60007	0.04091	0.0378	0.02453	0.0344133	0.00869932
4.45	1.60178	0.04122	0.03771	0.02421	0.03438	0.00898063
4.46667	1.60296	0.04125	0.03789	0.02422	0.0344533	0.00902016
4.48333	1.605	0.04094	0.03828	0.02461	0.03461	0.00876179
4.5	1.60979	0.04153	0.03805	0.02459	0.0347233	0.00894656
4.51667	1.60929	0.04111	0.03796	0.02424	0.0344367	0.00896993
4.53333	1.61002	0.04147	0.03753	0.02466	0.0345533	0.00879144
4.55	1.61364	0.04162	0.03782	0.02438	0.0346067	0.00905806
4.56667	1.61683	0.04168	0.03829	0.02482	0.03493	0.00891808
4.58333	1.62082	0.0415	0.03808	0.02468	0.0347533	0.00888978
4.6	1.6225	0.04158	0.0383	0.02483	0.0349033	0.00887658
4.61667	1.62415	0.0416	0.03896	0.02493	0.0351633	0.00896009
4.63333	1.62669	0.04178	0.03832	0.02526	0.03512	0.0087125
4.65	1.62568	0.0419	0.03855	0.02522	0.0352233	0.00882358
4.66667	1.63226	0.04201	0.03853	0.02548	0.03534	0.00871449
4.68333	1.63225	0.0421	0.03868	0.02563	0.03547	0.00869156
4.7	1.63552	0.04162	0.03882	0.0254	0.03528	0.00867011
4.71667	1.63972	0.0423	0.03925	0.02515	0.0355667	0.00914909
4.73333	1.63939	0.04215	0.03952	0.02526	0.0356433	0.00908787
4.75	1.63994	0.04223	0.03876	0.02534	0.0354433	0.0089201
4.76667	1.64236	0.04239	0.03943	0.02549	0.03577	0.00902492
4.78333	1.64744	0.04232	0.03933	0.02522	0.0356233	0.00913275
4.8	1.64561	0.04227	0.03896	0.0256	0.03561	0.00882548
4.81667	1.64929	0.04243	0.03939	0.02561	0.03581	0.00896328
4.83333	1.65493	0.04242	0.03971	0.02579	0.0359733	0.00892251
4.85	1.65437	0.04272	0.03944	0.02537	0.0358433	0.00921725
4.86667	1.65619	0.0424	0.03895	0.02561	0.0356533	0.00886719
4.88333	1.65744	0.0424	0.03962	0.02618	0.0360667	0.0086742
4.9	1.6619	0.04266	0.04003	0.02563	0.0361067	0.00916786
4.91667	1.66385	0.0429	0.03985	0.02587	0.0362067	0.00908078
4.93333	1.66534	0.04317	0.04027	0.02566	0.0363667	0.00938494
4.95	1.66467	0.04257	0.03983	0.02623	0.03621	0.00875084
4.96667	1.66692	0.04299	0.03989	0.02569	0.03619	0.00922442
4.98333	1.67154	0.04261	0.03995	0.02586	0.03614	0.00900154
5	1.67114	0.04329	0.04004	0.02587	0.0364	0.0092629
5.01667	1.67392	0.04331	0.03991	0.02661	0.03661	0.00882553
5.03333	1.67328	0.04278	0.0404	0.02643	0.0365367	0.00883316
5.05	1.67779	0.04353	0.04003	0.02625	0.0366033	0.00913543
5.06667	1.68104	0.04322	0.04039	0.02652	0.03671	0.00893752
5.08333	1.68311	0.04342	0.04004	0.02641	0.0366233	0.00900501
5.1	1.68327	0.04307	0.04015	0.02653	0.0365833	0.00882801
5.11667	1.68564	0.0431	0.04027	0.0264	0.03659	0.00893752
5.13333	1.68729	0.0432	0.04056	0.02675	0.0368367	0.00883448
5.15	1.6904	0.0433	0.04115	0.02664	0.03703	0.00906199
5.16667	1.6922	0.04351	0.04071	0.02722	0.0371467	0.00871
5.18333	1.69101	0.04355	0.04082	0.02689	0.0370867	0.00893545
5.2	1.69468	0.04397	0.04078	0.02689	0.0372133	0.00908143
5.21667	1.69567	0.04389	0.04096	0.02663	0.03716	0.00923617
5.23333	1.69831	0.0438	0.04107	0.02712	0.03733	0.00894686
5.25	1.70006	0.04334	0.04118	0.0272	0.03724	0.00876171
5.26667	1.70194	0.04402	0.0409	0.02689	0.03727	0.0091237
5.28333	1.70501	0.04416	0.04116	0.02724	0.03752	0.00902822
5.3	1.70686	0.04425	0.04112	0.02706	0.0374767	0.00915584
5.31667	1.70786	0.04398	0.04118	0.02727	0.0374767	0.00894942
5.33333	1.7092	0.04433	0.04138	0.02763	0.03778	0.00891305
5.35	1.7078	0.04386	0.04147	0.02746	0.0375967	0.00885957
5.36667	1.71184	0.04423	0.04158	0.02802	0.0379433	0.0086954
5.38333	1.71182	0.04451	0.04139	0.02772	0.0378733	0.00893035
5.4	1.71543	0.04443	0.04169	0.02716	0.03776	0.00928154
5.41667	1.71766	0.04466	0.04146	0.02741	0.0378433	0.0091761
5.43333	1.71936	0.04457	0.04207	0.02788	0.0381733	0.0090015
5.45	1.72368	0.04473	0.04178	0.02773	0.03808	0.00908391
5.46667	1.72118	0.04455	0.04152	0.02759	0.0378867	0.00904496
5.48333	1.724	0.04475	0.04197	0.0275	0.0380733	0.00926168
5.5	1.72358	0.04458	0.04182	0.02775	0.03805	0.00902618
5.51667	1.72319	0.04461	0.04177	0.02764	0.0380067	0.0090894
5.53333	1.72739	0.04458	0.04178	0.02837	0.0382433	0.00866441
5.55	1.72804	0.04493	0.04217	0.02784	0.0383133	0.00917455
5.56667	1.72851	0.04467	0.04252	0.0282	0.0384633	0.00895308
5.58333	1.73263	0.04522	0.04215	0.02783	0.0384	0.0092817
5.6	1.73541	0.04493	0.04239	0.02818	0.0385	0.00902716
5.61667	1.73978	0.0452	0.04303	0.02831	0.0388467	0.0091893
5.63333	1.73759	0.04498	0.04247	0.02853	0.03866	0.00886215
5.65	1.73855	0.0452	0.04228	0.02853	0.03867	0.00890204
5.66667	1.74105	0.04515	0.04238	0.02885	0.0387933	0.00872185
5.68333	1.74166	0.04516	0.04242	0.02831	0.03863	0.00904178
5.7	1.74377	0.04565	0.04259	0.02845	0.0388967	0.00917554
5.71667	1.74419	0.04547	0.04251	0.02851	0.03883	0.00905909
5.73333	1.7459	0.0457	0.04293	0.02885	0.03916	0.0090355
5.75	1.75079	0.04542	0.04279	0.02867	0.03896	0.0090079
5.76667	1.74873	0.04601	0.04282	0.02859	0.03914	0.00927475
5.78333	1.75209	0.04541	0.04357	0.02893	0.0393033	0.00903056
5.8	1.75171	0.04554	0.04298	0.02874	0.0390867	0.00905144
5.81667	1.75213	0.04558	0.04298	0.0295	0.0393533	0.00863169
5.83333	1.75391	0.04549	0.04271	0.02877	0.03899	0.00895926
5.85	1.7536	0.0458	0.04316	0.02927	0.03941	0.00888015
5.86667	1.75727	0.04568	0.04301	0.0292	0.0392967	0.00884529
5.88333	1.7606	0.04585	0.04284	0.02916	0.0392833	0.0088953
5.9	1.76084	0.04624	0.04337	0.02904	0.03955	0.00921435
5.91667	1.76155	0.04629	0.04338	0.02934	0.03967	0.00906359
5.93333	1.76414	0.046	0.04339	0.02931	0.0395667	0.00897789
5.95	1.76526	0.04613	0.04363	0.02903	0.0395967	0.00923598
5.96667	1.76394	0.04611	0.04346	0.02967	0.0397467	0.00882667
5.98333	1.76473	0.0461	0.0439	0.02969	0.0398967	0.00890741
6	1.76664	0.04572	0.04342	0.02946	0.0395333	0.00879923
6.01667	1.76598	0.04658	0.04381	0.02989	0.0400933	0.00894423
6.03333	1.77056	0.04621	0.0435	0.0298	0.0398367	0.00879699
6.05	1.76952	0.04643	0.04349	0.02945	0.03979	0.00907456
6.06667	1.7749	0.04641	0.04428	0.03027	0.04032	0.00876847
6.08333	1.77514	0.04636	0.04426	0.02954	0.0400533	0.00916516
6.1	1.77632	0.04642	0.04412	0.02965	0.0400633	0.00909124
6.11667	1.77805	0.04695	0.04417	0.03028	0.0404667	0.00893075
6.13333	1.77749	0.04688	0.04477	0.02966	0.0404367	0.00939231
6.15	1.77924	0.04705	0.04418	0.03061	0.0406133	0.00878119
6.16667	1.78059	0.04731	0.04449	0.03038	0.0407267	0.00907073
6.18333	1.78139	0.04706	0.04419	0.03016	0.04047	0.0090433
6.2	1.78335	0.04656	0.04452	0.03029	0.0404567	0.00886348
6.21667	1.78496	0.04708	0.04457	0.03047	0.0407067	0.0089536
6.23333	1.78492	0.04706	0.04458	0.03056	0.0407333	0.0088972
6.25	1.78406	0.04702	0.04473	0.03038	0.04071	0.00901902
6.26667	1.78397	0.04706	0.04457	0.03027	0.0406333	0.00906085
6.28333	1.7873	0.04724	0.0451	0.03099	0.04111	0.00882925
6.3	1.79056	0.04733	0.0449	0.03009	0.0407733	0.00933148
6.31667	1.79254	0.04672	0.04505	0.03097	0.0409133	0.00865157
6.33333	1.79377	0.04717	0.04508	0.03119	0.0411467	0.00868582
6.35	1.795	0.04781	0.04519	0.03073	0.0412433	0.00919857
6.36667	1.79459	0.04749	0.04514	0.0307	0.04111	0.00909157
6.38333	1.797	0.0474	0.04463	0.03117	0.0410667	0.00868195
6.4	1.7983	0.04726	0.04539	0.03121	0.0412867	0.0087766
6.41667	1.7983	0.04737	0.04535	0.03084	0.0411867	0.00901722
6.43333	1.79912	0.04779	0.04521	0.03117	0.04139	0.00894429
6.45	1.80091	0.04771	0.04531	0.03147	0.0414967	0.00876587
6.46667	1.79874	0.04804	0.04578	0.03106	0.0416267	0.00922051
6.48333	1.80082	0.0478	0.04594	0.03107	0.0416033	0.00916942
6.5	1.80288	0.04773	0.0456	0.03092	0.0414167	0.00915255
6.51667	1.80549	0.04778	0.04601	0.0307	0.0414967	0.00939198
6.53333	1.80571	0.04767	0.04603	0.03172	0.0418067	0.00877371
6.55	1.80488	0.04824	0.04559	0.0312	0.0416767	0.0091693
6.56667	1.80709	0.04793	0.04579	0.03184	0.0418533	0.00873756
6.58333	1.80867	0.0476	0.0455	0.03158	0.04156	0.00870648
6.6	1.80841	0.04807	0.04558	0.03177	0.0418067	0.00878072
6.61667	1.80971	0.04798	0.04578	0.03168	0.0418133	0.0088444
6.63333	1.81068	0.04829	0.04611	0.03161	0.0420033	0.00906665
6.65	1.81008	0.04784	0.0461	0.03204	0.0419933	0.00866363
6.66667	1.81273	0.04829	0.04592	0.03151	0.0419067	0.00908142
6.68333	1.80954	0.04837	0.04553	0.03147	0.04179	0.00904949
6.7	1.8144	0.04796	0.04622	0.03157	0.0419167	0.00900261
6.71667	1.81622	0.04823	0.04658	0.032	0.04227	0.00893226
6.73333	1.81441	0.04822	0.04585	0.03189	0.0419867	0.0088239
6.75	1.81444	0.04866	0.04595	0.03207	0.0422267	0.00889969
6.76667	1.81786	0.04857	0.04637	0.03195	0.0422967	0.00902774
6.78333	1.81905	0.04915	0.04628	0.03195	0.04246	0.00921435
6.8	1.82214	0.0487	0.04627	0.03237	0.0424467	0.00881082
6.81667	1.82295	0.04876	0.04642	0.03235	0.04251	0.00887627
6.83333	1.82162	0.04822	0.04648	0.03212	0.0422733	0.00883598
6.85	1.82183	0.04908	0.04682	0.03223	0.04271	0.00914602
6.86667	1.82227	0.04869	0.04647	0.03227	0.0424767	0.00890865
6.88333	1.8278	0.04871	0.04686	0.03248	0.0426833	0.00888463
6.9	1.82796	0.04894	0.04698	0.03251	0.04281	0.00897373
6.91667	1.82735	0.04881	0.04673	0.03263	0.0427233	0.00880273
6.93333	1.82904	0.04944	0.04657	0.03261	0.0428733	0.0090034
6.95	1.82986	0.04941	0.04732	0.03251	0.04308	0.00921334
6.96667	1.82749	0.0497	0.04691	0.03253	0.0430467	0.00921392
6.98333	1.83047	0.04964	0.04716	0.03274	0.04318	0.00912594
7	1.83038	0.04917	0.04698	0.03247	0.0428733	0.00907585
7.01667	1.83211	0.04946	0.04756	0.03284	0.0432867	0.00909682
7.03333	1.83382	0.04958	0.04744	0.03246	0.04316	0.00932804
7.05	1.8316	0.04985	0.04743	0.03312	0.0434667	0.0090418
7.06667	1.83675	0.04987	0.04739	0.03297	0.04341	0.00912594
7.08333	1.83473	0.04962	0.04692	0.03303	0.04319	0.00890178
7.1	1.83679	0.04965	0.04766	0.0327	0.0433367	0.00926521
7.11667	1.83771	0.05001	0.04785	0.03283	0.0435633	0.00935787
7.13333	1.84138	0.04982	0.04804	0.03284	0.0435667	0.0093321
7.15	1.83844	0.04964	0.04753	0.03328	0.0434833	0.0088991
7.16667	1.84125	0.04994	0.04768	0.03278	0.0434667	0.00932365
7.18333	1.84143	0.04987	0.04765	0.03298	0.0435	0.00917796
7.2	1.8412	0.04975	0.04821	0.03341	0.04379	0.00902226
7.21667	1.84275	0.05009	0.04812	0.03312	0.0437767	0.00928136
7.23333	1.84377	0.05034	0.04846	0.03342	0.0440733	0.00927382
7.25	1.84146	0.0503	0.04787	0.03381	0.0439933	0.00890233
7.26667	1.84466	0.04995	0.04818	0.03337	0.0438333	0.00910463
7.28333	1.84635	0.05038	0.0475	0.03401	0.0439633	0.00873929
7.3	1.84775	0.05033	0.04795	0.03348	0.04392	0.00911928
7.31667	1.84761	0.05049	0.04793	0.03375	0.0440567	0.00901715
7.33333	1.84708	0.05014	0.04817	0.03398	0.0440967	0.00881649
7.35	1.84874	0.0499	0.04833	0.03361	0.0439467	0.00898617
7.36667	1.84866	0.05058	0.04852	0.03379	0.0442967	0.00915715
7.38333	1.84955	0.05095	0.04834	0.03375	0.0443467	0.00926931
7.4	1.84948	0.0508	0.04835	0.03459	0.04458	0.00873789
7.41667	1.852	0.0508	0.04851	0.0338	0.04437	0.00922522
7.43333	1.8539	0.05102	0.04848	0.0343	0.0446	0.00901002
7.45	1.85288	0.05054	0.04857	0.03385	0.04432	0.00912063
7.46667	1.85068	0.05065	0.04911	0.03369	0.0444833	0.00937896
7.48333	1.85416	0.05076	0.04848	0.0344	0.0445467	0.00886091
7.5	1.85664	0.05069	0.04883	0.03426	0.0445933	0.00899712
7.51667	1.85562	0.0506	0.04896	0.03439	0.04465	0.00892318
7.53333	1.85488	0.05054	0.04907	0.03424	0.0446167	0.00901646
7.55	1.85547	0.05076	0.0486	0.03469	0.0446833	0.00872161
7.56667	1.85832	0.05089	0.0495	0.03456	0.0449833	0.00905359
7.58333	1.85846	0.05052	0.04887	0.03423	0.04454	0.00896676
7.6	1.85886	0.0509	0.04904	0.03449	0.04481	0.00898564
7.61667	1.8616	0.05114	0.04906	0.03456	0.04492	0.0090321
7.63333	1.8601	0.05129	0.04894	0.03486	0.04503	0.00888551
7.65	1.86138	0.05129	0.04902	0.03505	0.04512	0.00879442
7.66667	1.86423	0.05144	0.04922	0.03493	0.0451967	0.00896021
7.68333	1.85943	0.05127	0.04945	0.03449	0.04507	0.00920763
7.7	1.86424	0.05134	0.04946	0.03464	0.0451467	0.00914747
7.71667	1.86242	0.05139	0.04936	0.03492	0.0452233	0.00898049
7.73333	1.86419	0.05171	0.04929	0.03445	0.04515	0.00934514
7.75	1.86575	0.05187	0.04951	0.03528	0.0455533	0.00897488
7.76667	1.86558	0.05144	0.04935	0.03521	0.0453333	0.00882912
7.78333	1.86558	0.05148	0.04944	0.03507	0.04533	0.00894377
7.8	1.86835	0.05182	0.04993	0.03541	0.04572	0.00897859
7.81667	1.87046	0.05176	0.04969	0.03515	0.0455333	0.0090516
7.83333	1.87028	0.05175	0.04975	0.0352	0.0455667	0.00903332
7.85	1.86846	0.05154	0.04949	0.03521	0.0454133	0.0088956
7.86667	1.86747	0.05182	0.05025	0.03493	0.0456667	0.0093313
7.88333	1.86798	0.05233	0.04986	0.03507	0.0457533	0.0093341
7.9	1.87077	0.05217	0.0501	0.03537	0.04588	0.00916058
7.91667	1.87379	0.05246	0.05023	0.03551	0.0460667	0.00921008
7.93333	1.87462	0.05219	0.04974	0.03593	0.0459533	0.00876647
7.95	1.87305	0.05239	0.05016	0.03573	0.0460933	0.00904391
7.96667	1.87169	0.05229	0.0503	0.0356	0.0460633	0.00911598
7.98333	1.87509	0.05205	0.05033	0.03578	0.0460533	0.00893844
8	1.87308	0.05255	0.0507	0.03563	0.0462933	0.00928093
8.01667	1.87748	0.05261	0.05071	0.03566	0.0463267	0.00928633
8.03333	1.87882	0.05256	0.05037	0.03579	0.04624	0.00911597
8.05	1.87311	0.05224	0.05029	0.03567	0.0460667	0.00905641
8.06667	1.87808	0.05231	0.05077	0.03594	0.04634	0.00903952
8.08333	1.87719	0.05226	0.05042	0.03598	0.04622	0.00891569
8.1	1.87931	0.05288	0.0506	0.03599	0.04649	0.00916445
8.11667	1.87711	0.0522	0.05078	0.03609	0.0463567	0.0089195
8.13333	1.87535	0.0525	0.05091	0.03638	0.0465967	0.00888354
8.15	1.88105	0.05282	0.05095	0.03594	0.04657	0.00925321
8.16667	1.88071	0.0531	0.05091	0.03587	0.0466267	0.00937968
8.18333	1.88186	0.05283	0.05105	0.03614	0.0466733	0.00916545
8.2	1.88475	0.053	0.051	0.03607	0.04669	0.00925139
8.21667	1.88107	0.0528	0.05095	0.03628	0.0466767	0.00905117
8.23333	1.8837	0.05328	0.05057	0.0361	0.04665	0.0092365
8.25	1.8831	0.05294	0.05102	0.03642	0.0467933	0.00903472
8.26667	1.88414	0.05299	0.05129	0.0365	0.0469267	0.00906968
8.28333	1.88404	0.05313	0.0513	0.03604	0.0468233	0.00938336
8.3	1.88561	0.05322	0.05146	0.03636	0.0470133	0.00926793
8.31667	1.88594	0.05336	0.05116	0.03649	0.0470033	0.00917102
8.33333	1.88522	0.05354	0.05109	0.03668	0.0471033	0.00910961
8.35	1.88654	0.05339	0.05204	0.03627	0.0472333	0.00951849
8.36667	1.88587	0.05377	0.0517	0.03709	0.04752	0.00909175
8.38333	1.89021	0.054	0.05149	0.03677	0.04742	0.00930816
8.4	1.88936	0.0533	0.05125	0.03689	0.0471467	0.00894148
8.41667	1.88833	0.05364	0.0517	0.037	0.0474467	0.00909893
8.43333	1.88984	0.05368	0.05173	0.03659	0.0473333	0.00935495
8.45	1.88911	0.05387	0.05139	0.03639	0.0472167	0.00945781
8.46667	1.89173	0.05364	0.0516	0.03699	0.04741	0.00908145
8.48333	1.88953	0.05383	0.05138	0.03692	0.0473767	0.00913822
8.5	1.89077	0.05369	0.05173	0.03704	0.0474867	0.0091
8.51667	1.89483	0.05421	0.05228	0.03715	0.04788	0.00934242
8.53333	1.89447	0.0536	0.052	0.03683	0.0474767	0.00925492
8.55	1.89271	0.05396	0.05196	0.03712	0.04768	0.00919974
8.56667	1.89378	0.05423	0.05243	0.03715	0.0479367	0.00938478
8.58333	1.89628	0.05412	0.05189	0.03725	0.0477533	0.00916424
8.6	1.89441	0.05436	0.05227	0.03712	0.0479167	0.0094084
8.61667	1.89826	0.05414	0.05248	0.03748	0.0480333	0.00917707
8.63333	1.89598	0.05438	0.05213	0.03729	0.0479333	0.0092858
8.65	1.89754	0.05389	0.05233	0.03757	0.04793	0.00900586
8.66667	1.89755	0.0543	0.05246	0.03725	0.0480033	0.00935799
8.68333	1.89716	0.054	0.05217	0.03755	0.0479067	0.00901569
8.7	1.89705	0.05459	0.05267	0.03783	0.0483633	0.00917251
8.71667	1.89696	0.05438	0.05226	0.03832	0.04832	0.00872488
8.73333	1.89905	0.05464	0.05302	0.03765	0.0484367	0.00937658
8.75	1.89714	0.05445	0.05237	0.03748	0.0481	0.0092558
8.76667	1.89837	0.05453	0.05243	0.03768	0.0482133	0.00918237
8.78333	1.89848	0.05489	0.05305	0.03772	0.0485533	0.00942694
8.8	1.90207	0.05444	0.05249	0.03761	0.04818	0.00920567
8.81667	1.89827	0.05501	0.05248	0.03846	0.04865	0.008915
8.83333	1.89983	0.05505	0.05295	0.03797	0.0486567	0.0093143
8.85	1.89874	0.05538	0.05289	0.03763	0.0486333	0.00961015
8.86667	1.90407	0.05494	0.05225	0.03775	0.0483133	0.00924646
8.88333	1.90039	0.05527	0.05288	0.03808	0.0487433	0.00931171
8.9	1.90389	0.0546	0.05285	0.03855	0.0486667	0.00880488
8.91667	1.90422	0.05501	0.05291	0.03837	0.0487633	0.00906193
8.93333	1.90463	0.0549	0.05287	0.03777	0.0485133	0.0093592
8.95	1.90717	0.05488	0.05318	0.0385	0.0488533	0.00900645
8.96667	1.90428	0.05513	0.05321	0.03835	0.0488967	0.00918399
8.98333	1.90188	0.05531	0.05359	0.0385	0.0491333	0.00924881
9	1.90372	0.055	0.05317	0.03852	0.0488967	0.00903292
9.01667	1.90515	0.05497	0.05323	0.03843	0.0488767	0.00908881
9.03333	1.90608	0.05523	0.0533	0.03838	0.04897	0.00922184
9.05	1.90639	0.05511	0.05332	0.03838	0.0489367	0.00918605
9.06667	1.90509	0.05575	0.05353	0.03864	0.0493067	0.00930405
9.08333	1.90472	0.0554	0.05328	0.03879	0.0491567	0.00904016
9.1	1.90817	0.05513	0.05334	0.03848	0.0489833	0.00914008
9.11667	1.90688	0.05572	0.05339	0.03901	0.0493733	0.00905021
9.13333	1.90704	0.05656	0.05391	0.0392	0.04989	0.00935215
9.15	1.90893	0.05597	0.05342	0.03874	0.0493767	0.00929944
9.16667	1.90978	0.05574	0.05411	0.03893	0.0495933	0.00927061
9.18333	1.90884	0.05544	0.05412	0.03954	0.0497	0.00882354
9.2	1.90995	0.05614	0.05395	0.03916	0.04975	0.00923635
9.21667	1.91181	0.05597	0.05389	0.03946	0.0497733	0.00899195
9.23333	1.90779	0.05556	0.05376	0.03924	0.04952	0.00894812
9.25	1.91176	0.05605	0.0543	0.03964	0.0499967	0.00901172
9.26667	1.91032	0.05574	0.05353	0.03899	0.04942	0.00909998
9.28333	1.90958	0.05625	0.05445	0.03945	0.05005	0.00922388
9.3	1.91278	0.05603	0.05476	0.03955	0.0501133	0.00917013
9.31667	1.91161	0.05639	0.05443	0.03917	0.0499967	0.00942724
9.33333	1.91194	0.05648	0.05378	0.03909	0.0497833	0.00935858
9.35	1.90921	0.05578	0.05415	0.03907	0.0496667	0.0092131
9.36667	1.91278	0.05615	0.05439	0.03935	0.0499633	0.00923345
9.38333	1.91202	0.05613	0.05459	0.04019	0.0503033	0.00879219
9.4	1.91462	0.05646	0.05422	0.03964	0.0501067	0.00913333
9.41667	1.91976	0.05643	0.05432	0.03972	0.0501567	0.00909978
9.43333	1.91669	0.05635	0.05441	0.03965	0.0501367	0.00913337
9.45	1.91457	0.05653	0.05435	0.03955	0.0501433	0.00923862
9.46667	1.91735	0.05655	0.05481	0.03998	0.0504467	0.00910605
9.48333	1.91932	0.05634	0.05411	0.04011	0.0501867	0.00879759
9.5	1.91627	0.05645	0.05485	0.04014	0.05048	0.00899037
9.51667	1.9193	0.05631	0.05415	0.03954	0.05	0.00912278
9.53333	1.91695	0.05652	0.05474	0.04022	0.0504933	0.00894137
9.55	1.91729	0.05695	0.05505	0.03994	0.0506467	0.00932079
9.56667	1.92148	0.05669	0.05466	0.03937	0.05024	0.00946826
9.58333	1.91637	0.05699	0.05508	0.03994	0.05067	0.0093414
9.6	1.92014	0.05662	0.05512	0.04008	0.0506067	0.00914716
9.61667	1.91741	0.05665	0.05537	0.04008	0.0507	0.00921943
9.63333	1.91889	0.05668	0.05514	0.04057	0.0507967	0.00888996
9.65	1.92057	0.057	0.05543	0.03986	0.0507633	0.00947514
9.66667	1.91842	0.05698	0.05511	0.04039	0.0508267	0.00908665
9.68333	1.91733	0.05713	0.05502	0.04008	0.0507433	0.00929479
9.7	1.91852	0.05703	0.05534	0.04013	0.0508333	0.00930779
9.71667	1.91746	0.05702	0.05512	0.03984	0.05066	0.00941843
9.73333	1.92262	0.05733	0.05505	0.04028	0.0508867	0.00925611
9.75	1.9181	0.05752	0.05561	0.04056	0.05123	0.00928971
9.76667	1.9253	0.05731	0.05562	0.04058	0.05117	0.00921005
9.78333	1.9232	0.05741	0.0556	0.04075	0.0512533	0.00914106
9.8	1.92397	0.05744	0.05492	0.04069	0.0510167	0.00903148
9.81667	1.92444	0.05723	0.0556	0.04068	0.05117	0.00912109
9.83333	1.92432	0.05753	0.05487	0.0406	0.051	0.00910433
9.85	1.92547	0.05748	0.05563	0.04036	0.0511567	0.00939583
9.86667	1.92134	0.05737	0.05589	0.04106	0.05144	0.00901975
9.88333	1.92516	0.05725	0.0557	0.04127	0.0514067	0.00881275
9.9	1.9267	0.05794	0.05624	0.04072	0.0516333	0.00948937
9.91667	1.91962	0.05767	0.05582	0.04071	0.0514	0.00930391
9.93333	1.92627	0.05776	0.05608	0.04067	0.0515033	0.00941947
9.95	1.92777	0.05787	0.05578	0.04091	0.05152	0.00924776
9.96667	1.92509	0.05786	0.05611	0.04068	0.05155	0.00945427
9.98333	1.92548	0.05822	0.05633	0.04097	0.05184	0.00946101
10	1.9283	0.05793	0.05605	0.04079	0.05159	0.00940019

## Sheet: ED_Fig. 4f
Time	Absorbance 340nm
min	AU
	ox3M58_50mMKCl	ox3M58_100mMKCl	ox3M58_200mMKCl
0	0.11096	0.00906	0.00809
0.0166667	0.1351	0.00854	0.0077
0.0333333	0.15835	0.00884	0.00708
0.05	0.17941	0.00838	0.00739
0.0666667	0.20041	0.00844	0.00697
0.0833333	0.21963	0.00862	0.00694
0.1	0.23762	0.00888	0.00701
0.116667	0.25548	0.00832	0.00678
0.133333	0.27142	0.00873	0.00668
0.15	0.28716	0.00861	0.00663
0.166667	0.30242	0.00867	0.00694
0.183333	0.31668	0.0084	0.0065
0.2	0.33062	0.00827	0.00692
0.216667	0.34487	0.00813	0.00641
0.233333	0.35795	0.00864	0.00681
0.25	0.37075	0.00892	0.00669
0.266667	0.38381	0.00811	0.00661
0.283333	0.39638	0.00919	0.0066
0.3	0.4087	0.00883	0.00645
0.316667	0.4194	0.00897	0.00596
0.333333	0.43194	0.00845	0.00598
0.35	0.44292	0.00845	0.00629
0.366667	0.45348	0.00911	0.00581
0.383333	0.46402	0.00885	0.00596
0.4	0.47501	0.00872	0.00582
0.416667	0.4859	0.00909	0.00559
0.433333	0.49628	0.00893	0.00592
0.45	0.50704	0.00952	0.00562
0.466667	0.5171	0.00913	0.00618
0.483333	0.52593	0.00965	0.0061
0.5	0.53729	0.00908	0.00597
0.516667	0.54672	0.00936	0.00605
0.533333	0.55519	0.00968	0.00535
0.55	0.56561	0.00973	0.00584
0.566667	0.5751	0.01034	0.00595
0.583333	0.58436	0.01036	0.00569
0.6	0.59301	0.00981	0.00618
0.616667	0.60259	0.01005	0.00613
0.633333	0.6119	0.0102	0.00579
0.65	0.6203	0.01028	0.00553
0.666667	0.62993	0.01074	0.00571
0.683333	0.63804	0.01121	0.0062
0.7	0.64784	0.01102	0.00604
0.716667	0.65601	0.01068	0.00619
0.733333	0.66357	0.01132	0.00621
0.75	0.67186	0.01144	0.00592
0.766667	0.68091	0.01214	0.00593
0.783333	0.68995	0.01191	0.00582
0.8	0.69758	0.01237	0.00611
0.816667	0.70626	0.0121	0.00618
0.833333	0.71351	0.01284	0.00597
0.85	0.72132	0.01275	0.00612
0.866667	0.72918	0.0131	0.00592
0.883333	0.73783	0.01354	0.00603
0.9	0.74614	0.01319	0.00575
0.916667	0.75345	0.01368	0.00568
0.933333	0.76155	0.01386	0.00621
0.95	0.76879	0.01431	0.00559
0.966667	0.77661	0.01468	0.00605
0.983333	0.78525	0.01495	0.00575
1	0.7923	0.01568	0.0056
1.01667	0.79989	0.01529	0.00588
1.03333	0.80729	0.0154	0.00544
1.05	0.81401	0.01594	0.00571
1.06667	0.82212	0.01647	0.00597
1.08333	0.82987	0.01668	0.00567
1.1	0.83758	0.01723	0.00588
1.11667	0.8446	0.01701	0.00593
1.13333	0.85169	0.01763	0.00577
1.15	0.85812	0.01793	0.0059
1.16667	0.86491	0.01807	0.00592
1.18333	0.87332	0.01899	0.00531
1.2	0.8807	0.01941	0.00614
1.21667	0.88668	0.01993	0.00593
1.23333	0.89241	0.02006	0.00615
1.25	0.90014	0.02051	0.00568
1.26667	0.90754	0.02127	0.00566
1.28333	0.91392	0.022	0.0062
1.3	0.92108	0.02211	0.00614
1.31667	0.92858	0.02249	0.00594
1.33333	0.93471	0.02333	0.00595
1.35	0.94101	0.02357	0.00598
1.36667	0.94835	0.02434	0.00582
1.38333	0.95381	0.02476	0.00557
1.4	0.96066	0.02518	0.00557
1.41667	0.96835	0.02576	0.0057
1.43333	0.97412	0.02669	0.00578
1.45	0.98051	0.02738	0.00611
1.46667	0.98795	0.02776	0.00574
1.48333	0.99422	0.02826	0.00584
1.5	0.99917	0.02915	0.00569
1.51667	1.00639	0.02973	0.00572
1.53333	1.01206	0.03	0.00594
1.55	1.01892	0.03026	0.00582
1.56667	1.02499	0.03088	0.00551
1.58333	1.03106	0.0321	0.00616
1.6	1.03677	0.03265	0.00566
1.61667	1.04311	0.0333	0.00572
1.63333	1.04931	0.03416	0.00605
1.65	1.05564	0.03494	0.00616
1.66667	1.06217	0.03599	0.00581
1.68333	1.06696	0.03606	0.00599
1.7	1.07257	0.0366	0.00588
1.71667	1.07915	0.03768	0.00579
1.73333	1.08637	0.03811	0.00601
1.75	1.09083	0.03899	0.00597
1.76667	1.09718	0.03913	0.00535
1.78333	1.10135	0.04024	0.00589
1.8	1.10768	0.04078	0.00589
1.81667	1.11523	0.04165	0.00577
1.83333	1.11843	0.0425	0.00613
1.85	1.12449	0.04348	0.00597
1.86667	1.13022	0.04374	0.00579
1.88333	1.13514	0.04482	0.00595
1.9	1.14326	0.046	0.00582
1.91667	1.14662	0.04684	0.00577
1.93333	1.15254	0.04757	0.00615
1.95	1.15771	0.04779	0.00574
1.96667	1.16248	0.04858	0.00587
1.98333	1.16875	0.05005	0.00584
2	1.17417	0.05051	0.00586
2.01667	1.17959	0.05169	0.00605
2.03333	1.18471	0.05217	0.00564
2.05	1.19066	0.05312	0.00578
2.06667	1.19404	0.05339	0.00538
2.08333	1.20088	0.05475	0.00549
2.1	1.20579	0.05564	0.00601
2.11667	1.2115	0.05674	0.00606
2.13333	1.21644	0.05787	0.00602
2.15	1.2204	0.05854	0.00586
2.16667	1.22759	0.05959	0.00607
2.18333	1.23002	0.06032	0.00554
2.2	1.23541	0.06071	0.00562
2.21667	1.23913	0.062	0.00619
2.23333	1.24573	0.06274	0.00593
2.25	1.25249	0.06346	0.00582
2.26667	1.25434	0.06445	0.0061
2.28333	1.25999	0.06553	0.00532
2.3	1.26599	0.06654	0.00574
2.31667	1.27008	0.06742	0.00592
2.33333	1.27612	0.06879	0.00609
2.35	1.27989	0.06941	0.00608
2.36667	1.28351	0.07004	0.006
2.38333	1.28777	0.07105	0.00613
2.4	1.29445	0.07216	0.00575
2.41667	1.29913	0.07312	0.00596
2.43333	1.304	0.0741	0.00608
2.45	1.30653	0.07513	0.00589
2.46667	1.31285	0.07639	0.00563
2.48333	1.31627	0.07707	0.00557
2.5	1.32052	0.07816	0.00565
2.51667	1.32451	0.07867	0.00547
2.53333	1.32923	0.07981	0.00582
2.55	1.33392	0.08083	0.00572
2.56667	1.33748	0.08173	0.00579
2.58333	1.34365	0.08309	0.00556
2.6	1.34611	0.08365	0.00582
2.61667	1.35086	0.08457	0.00596
2.63333	1.35561	0.08545	0.00572
2.65	1.36073	0.08719	0.00536
2.66667	1.36292	0.08761	0.00582
2.68333	1.3685	0.0888	0.00609
2.7	1.3729	0.08955	0.00579
2.71667	1.37665	0.09037	0.0061
2.73333	1.38117	0.09133	0.00602
2.75	1.38595	0.09269	0.00642
2.76667	1.3885	0.09399	0.00599
2.78333	1.39269	0.09458	0.00605
2.8	1.39633	0.0958	0.00538
2.81667	1.39986	0.09659	0.00557
2.83333	1.40523	0.09777	0.00623
2.85	1.409	0.09859	0.00567
2.86667	1.41517	0.09957	0.00609
2.88333	1.41531	0.10111	0.00605
2.9	1.42126	0.10234	0.00553
2.91667	1.42496	0.10272	0.00595
2.93333	1.42741	0.10353	0.00608
2.95	1.43247	0.10462	0.00621
2.96667	1.43442	0.10575	0.00678
2.98333	1.43946	0.10703	0.00585
3	1.44272	0.10855	0.00641
3.01667	1.44664	0.10936	0.00597
3.03333	1.44907	0.11027	0.00635
3.05	1.45157	0.11116	0.00597
3.06667	1.45673	0.11172	0.00604
3.08333	1.46031	0.11306	0.00655
3.1	1.4665	0.11333	0.0057
3.11667	1.46785	0.11544	0.00642
3.13333	1.47062	0.11622	0.00534
3.15	1.47551	0.11709	0.00608
3.16667	1.47874	0.11865	0.0057
3.18333	1.48061	0.1197	0.00585
3.2	1.48575	0.12058	0.00589
3.21667	1.48993	0.12168	0.00589
3.23333	1.49102	0.12273	0.00583
3.25	1.49612	0.12377	0.00624
3.26667	1.50087	0.12451	0.00645
3.28333	1.50091	0.12568	0.00584
3.3	1.50476	0.1275	0.00579
3.31667	1.50885	0.12767	0.00559
3.33333	1.51284	0.12901	0.00644
3.35	1.51498	0.12997	0.00538
3.36667	1.5191	0.13112	0.00571
3.38333	1.52308	0.13225	0.00634
3.4	1.52686	0.13315	0.00612
3.41667	1.52721	0.13438	0.00607
3.43333	1.53261	0.13514	0.00597
3.45	1.53403	0.13663	0.00578
3.46667	1.53833	0.13758	0.006
3.48333	1.54104	0.13824	0.00596
3.5	1.54457	0.13962	0.00594
3.51667	1.54573	0.14039	0.00609
3.53333	1.54961	0.14176	0.00596
3.55	1.55282	0.14275	0.00557
3.56667	1.55442	0.14407	0.00562
3.58333	1.56071	0.14483	0.00571
3.6	1.55888	0.14614	0.00624
3.61667	1.56501	0.14701	0.00612
3.63333	1.56668	0.14773	0.00606
3.65	1.57249	0.14908	0.00614
3.66667	1.57525	0.15007	0.00575
3.68333	1.57641	0.15131	0.00579
3.7	1.57901	0.15241	0.00587
3.71667	1.58288	0.15361	0.00589
3.73333	1.58544	0.1539	0.00584
3.75	1.58783	0.15574	0.00594
3.76667	1.59082	0.15671	0.00567
3.78333	1.5916	0.15761	0.00563
3.8	1.59278	0.15854	0.00568
3.81667	1.59933	0.15986	0.00593
3.83333	1.6022	0.16032	0.00558
3.85	1.60219	0.16202	0.00567
3.86667	1.60517	0.16318	0.00572
3.88333	1.60719	0.16421	0.00582
3.9	1.61127	0.16542	0.00587
3.91667	1.61238	0.16605	0.00596
3.93333	1.61622	0.16712	0.00602
3.95	1.61809	0.16869	0.0056
3.96667	1.62573	0.16994	0.00587
3.98333	1.62359	0.17114	0.00543
4	1.62632	0.17155	0.00604
4.01667	1.62833	0.1728	0.00591
4.03333	1.63198	0.17352	0.0059
4.05	1.63512	0.17479	0.00584
4.06667	1.63401	0.17587	0.00576
4.08333	1.63632	0.17706	0.00546
4.1	1.6415	0.17839	0.00537
4.11667	1.6447	0.17942	0.00557
4.13333	1.6471	0.18032	0.00557
4.15	1.6472	0.18132	0.0054
4.16667	1.64709	0.18291	0.00591
4.18333	1.65209	0.18427	0.00564
4.2	1.65448	0.18488	0.00559
4.21667	1.65959	0.18587	0.00608
4.23333	1.65794	0.18757	0.00583
4.25	1.65899	0.18808	0.00571
4.26667	1.66382	0.18922	0.00588
4.28333	1.66525	0.19062	0.00591
4.3	1.6692	0.19152	0.00545
4.31667	1.66981	0.19248	0.00593
4.33333	1.67426	0.19358	0.00583
4.35	1.67004	0.19464	0.0054
4.36667	1.67609	0.19505	0.00595
4.38333	1.67892	0.19699	0.00555
4.4	1.6806	0.19804	0.00566
4.41667	1.68367	0.1995	0.00603
4.43333	1.68218	0.2003	0.00603
4.45	1.68792	0.20111	0.00534
4.46667	1.6877	0.20236	0.00564
4.48333	1.69097	0.20404	0.00589
4.5	1.69229	0.20388	0.00567
4.51667	1.69421	0.20599	0.00559
4.53333	1.69458	0.20686	0.00569
4.55	1.6983	0.20763	0.00569
4.56667	1.70006	0.20836	0.00607
4.58333	1.7026	0.20957	0.006
4.6	1.705	0.21069	0.00537
4.61667	1.70814	0.21183	0.00579
4.63333	1.70912	0.21289	0.00569
4.65	1.70845	0.2138	0.00652
4.66667	1.7112	0.21519	0.00543
4.68333	1.71348	0.216	0.00551
4.7	1.71733	0.21765	0.00594
4.71667	1.71857	0.2186	0.00582
4.73333	1.72135	0.22031	0.00597
4.75	1.71964	0.22055	0.00593
4.76667	1.72552	0.22212	0.00605
4.78333	1.72508	0.22337	0.00584
4.8	1.72611	0.22457	0.00606
4.81667	1.72887	0.22493	0.00606
4.83333	1.73162	0.22627	0.00637
4.85	1.73371	0.22759	0.0061
4.86667	1.73704	0.2286	0.00602
4.88333	1.73401	0.22921	0.00582
4.9	1.73864	0.23089	0.00575
4.91667	1.74008	0.23205	0.00614
4.93333	1.74048	0.23288	0.00615
4.95	1.7416	0.23427	0.00619
4.96667	1.74542	0.23452	0.00577
4.98333	1.74489	0.2361	0.00598
5	1.74648	0.23707	0.00604
5.01667	1.74837	0.23822	0.0061
5.03333	1.75227	0.23942	0.00577
5.05	1.75149	0.24093	0.00584
5.06667	1.75549	0.24143	0.0064
5.08333	1.75648	0.24283	0.00629
5.1	1.75634	0.24373	0.00612
5.11667	1.76094	0.24507	0.00589
5.13333	1.76154	0.24556	0.006
5.15	1.76223	0.24656	0.00607
5.16667	1.76151	0.24849	0.00544
5.18333	1.76334	0.24917	0.006
5.2	1.76743	0.25027	0.00551
5.21667	1.76627	0.25175	0.00642
5.23333	1.77166	0.25219	0.00581
5.25	1.76899	0.25364	0.00612
5.26667	1.77329	0.25512	0.00624
5.28333	1.77352	0.25634	0.00584
5.3	1.77447	0.25716	0.00609
5.31667	1.77792	0.25795	0.00606
5.33333	1.77881	0.25884	0.006
5.35	1.77825	0.25992	0.00573
5.36667	1.7817	0.26152	0.00588
5.38333	1.7841	0.26266	0.00605
5.4	1.78263	0.26388	0.00614
5.41667	1.78572	0.26472	0.00594
5.43333	1.7889	0.26564	0.00561
5.45	1.78594	0.26696	0.00631
5.46667	1.78856	0.26769	0.00585
5.48333	1.79148	0.26898	0.0059
5.5	1.79153	0.27043	0.00596
5.51667	1.79312	0.27224	0.00579
5.53333	1.79179	0.27336	0.00615
5.55	1.7978	0.27367	0.00553
5.56667	1.79599	0.27482	0.0057
5.58333	1.79685	0.27557	0.00582
5.6	1.79602	0.27744	0.00569
5.61667	1.80343	0.27798	0.00609
5.63333	1.79984	0.27895	0.00547
5.65	1.80382	0.2806	0.00629
5.66667	1.80499	0.28113	0.00602
5.68333	1.80354	0.28183	0.00581
5.7	1.80726	0.28302	0.00603
5.71667	1.80832	0.28431	0.00553
5.73333	1.80962	0.2857	0.00599
5.75	1.81036	0.28677	0.0061
5.76667	1.81368	0.28777	0.0057
5.78333	1.81405	0.28939	0.00597
5.8	1.81469	0.29024	0.006
5.81667	1.81546	0.29098	0.00608
5.83333	1.81356	0.29234	0.00599
5.85	1.81718	0.29336	0.00546
5.86667	1.82173	0.2945	0.0057
5.88333	1.81893	0.29545	0.00603
5.9	1.81922	0.29722	0.00577
5.91667	1.82165	0.29745	0.00617
5.93333	1.82591	0.29835	0.00583
5.95	1.82274	0.29967	0.0063
5.96667	1.82457	0.30082	0.00611
5.98333	1.82627	0.30174	0.00582
6	1.82565	0.30336	0.00598
6.01667	1.82659	0.30389	0.00576
6.03333	1.83106	0.30509	0.00572
6.05	1.8277	0.30546	0.00619
6.06667	1.83037	0.30741	0.00597
6.08333	1.82976	0.30893	0.00612
6.1	1.83167	0.30895	0.00606
6.11667	1.83603	0.31057	0.00579
6.13333	1.8341	0.31184	0.00576
6.15	1.84003	0.31218	0.00597
6.16667	1.8365	0.31366	0.00586
6.18333	1.83761	0.31482	0.00585
6.2	1.84009	0.3164	0.00604
6.21667	1.83897	0.31762	0.00622
6.23333	1.84107	0.31782	0.00554
6.25	1.84339	0.3192	0.00608
6.26667	1.84368	0.32053	0.00582
6.28333	1.8446	0.32159	0.00565
6.3	1.84437	0.32265	0.00564
6.31667	1.84593	0.32393	0.00603
6.33333	1.8474	0.32477	0.00584
6.35	1.84686	0.32578	0.00595
6.36667	1.85017	0.32709	0.00606
6.38333	1.85106	0.3283	0.00583
6.4	1.85045	0.3285	0.00579
6.41667	1.85244	0.32999	0.00595
6.43333	1.84959	0.33141	0.00591
6.45	1.85384	0.33266	0.00541
6.46667	1.85498	0.33398	0.00606
6.48333	1.85537	0.33446	0.00562
6.5	1.85763	0.33533	0.00597
6.51667	1.85417	0.33641	0.00575
6.53333	1.85818	0.33757	0.00581
6.55	1.86267	0.33902	0.00542
6.56667	1.86024	0.33999	0.00609
6.58333	1.85858	0.34105	0.00579
6.6	1.86395	0.34171	0.00587
6.61667	1.86361	0.34319	0.00546
6.63333	1.86072	0.3436	0.00594
6.65	1.86074	0.34513	0.00614
6.66667	1.86673	0.34636	0.00552
6.68333	1.86351	0.34778	0.00582
6.7	1.86471	0.34881	0.00629
6.71667	1.86388	0.34927	0.00607
6.73333	1.86895	0.35029	0.00595
6.75	1.86994	0.35178	0.00607
6.76667	1.86965	0.35279	0.00573
6.78333	1.86874	0.35375	0.00529
6.8	1.87325	0.3548	0.00512
6.81667	1.8694	0.35624	0.00567
6.83333	1.87093	0.35715	0.006
6.85	1.87309	0.35812	0.00575
6.86667	1.87603	0.35923	0.00613
6.88333	1.87227	0.36026	0.00623
6.9	1.87819	0.36127	0.00596
6.91667	1.87715	0.36272	0.00612
6.93333	1.87599	0.36335	0.00583
6.95	1.87822	0.36462	0.0062
6.96667	1.87842	0.36562	0.00575
6.98333	1.87937	0.36667	0.00566
7	1.87801	0.36785	0.00572
7.01667	1.87825	0.36845	0.00583
7.03333	1.88238	0.37045	0.00594
7.05	1.88199	0.3717	0.00581
7.06667	1.88464	0.37205	0.00542
7.08333	1.88375	0.37331	0.00611
7.1	1.88296	0.37403	0.0056
7.11667	1.88368	0.37532	0.00621
7.13333	1.88468	0.37636	0.0061
7.15	1.88364	0.37683	0.00602
7.16667	1.88889	0.37858	0.00578
7.18333	1.88936	0.37944	0.00571
7.2	1.88772	0.38054	0.00571
7.21667	1.88992	0.38149	0.00576
7.23333	1.88926	0.38249	0.00583
7.25	1.8918	0.38358	0.00563
7.26667	1.88894	0.38466	0.0058
7.28333	1.89145	0.38586	0.00577
7.3	1.88892	0.38669	0.00572
7.31667	1.89364	0.38789	0.00568
7.33333	1.89307	0.38867	0.00557
7.35	1.89336	0.39008	0.00561
7.36667	1.89495	0.39076	0.00548
7.38333	1.89586	0.39187	0.00539
7.4	1.89662	0.39249	0.00606
7.41667	1.89531	0.3942	0.00512
7.43333	1.89613	0.39527	0.00597
7.45	1.89734	0.39589	0.00558
7.46667	1.90077	0.39665	0.00591
7.48333	1.89889	0.39866	0.00543
7.5	1.90041	0.39957	0.00569
7.51667	1.90085	0.4008	0.00616
7.53333	1.89942	0.40098	0.0059
7.55	1.89942	0.4027	0.00542
7.56667	1.90053	0.40338	0.00586
7.58333	1.89996	0.40491	0.00557
7.6	1.90305	0.40558	0.00542
7.61667	1.90311	0.40676	0.00594
7.63333	1.90277	0.40725	0.00578
7.65	1.90741	0.4082	0.00566
7.66667	1.91013	0.41015	0.00553
7.68333	1.90597	0.41022	0.0057
7.7	1.90632	0.41178	0.00558
7.71667	1.90954	0.41279	0.00579
7.73333	1.90914	0.41442	0.00574
7.75	1.90749	0.41482	0.00592
7.76667	1.90571	0.41628	0.00555
7.78333	1.90675	0.41687	0.00563
7.8	1.91251	0.41811	0.0057
7.81667	1.91158	0.41936	0.00601
7.83333	1.912	0.42016	0.00534
7.85	1.90969	0.42111	0.00522
7.86667	1.91134	0.42238	0.00561
7.88333	1.91535	0.42407	0.00536
7.9	1.90856	0.42443	0.00575
7.91667	1.91234	0.42508	0.00578
7.93333	1.91266	0.42668	0.00553
7.95	1.91266	0.42739	0.00557
7.96667	1.91182	0.42824	0.00559
7.98333	1.91556	0.42948	0.00578
8	1.91456	0.43064	0.00544
8.01667	1.91645	0.43156	0.00606
8.03333	1.91574	0.43239	0.00589
8.05	1.91917	0.43387	0.00544
8.06667	1.91698	0.4352	0.00568
8.08333	1.9189	0.43476	0.00575
8.1	1.91904	0.43701	0.00549
8.11667	1.91915	0.43836	0.00575
8.13333	1.92011	0.43823	0.00568
8.15	1.9228	0.44013	0.0057
8.16667	1.92283	0.44133	0.00585
8.18333	1.92351	0.4423	0.0062
8.2	1.92082	0.44347	0.00541
8.21667	1.91977	0.44417	0.0058
8.23333	1.92138	0.4448	0.00607
8.25	1.9236	0.44613	0.00602
8.26667	1.92557	0.4477	0.00529
8.28333	1.92611	0.4485	0.00613
8.3	1.92416	0.44871	0.00561
8.31667	1.92676	0.4505	0.00568
8.33333	1.92377	0.45139	0.00549
8.35	1.92436	0.45216	0.00558
8.36667	1.92551	0.4533	0.00586
8.38333	1.92586	0.45479	0.00527
8.4	1.92637	0.45539	0.00534
8.41667	1.92758	0.45646	0.00567
8.43333	1.92943	0.45797	0.00591
8.45	1.93425	0.45784	0.00534
8.46667	1.92467	0.45954	0.0053
8.48333	1.93126	0.4609	0.00579
8.5	1.93067	0.46155	0.00548
8.51667	1.93054	0.463	0.00594
8.53333	1.93157	0.46402	0.00565
8.55	1.93213	0.46403	0.00558
8.56667	1.93126	0.46552	0.00574
8.58333	1.93026	0.46652	0.00578
8.6	1.93222	0.46744	0.00593
8.61667	1.93561	0.46918	0.00579
8.63333	1.93216	0.46967	0.00574
8.65	1.9358	0.47075	0.00576
8.66667	1.93432	0.47222	0.00537
8.68333	1.93551	0.47238	0.00558
8.7	1.93185	0.47364	0.00512
8.71667	1.93287	0.47378	0.00535
8.73333	1.93488	0.47578	0.00559
8.75	1.93649	0.47686	0.00605
8.76667	1.93689	0.47712	0.00532
8.78333	1.93735	0.4783	0.00559
8.8	1.93753	0.47895	0.0058
8.81667	1.94106	0.48029	0.00543
8.83333	1.9366	0.48159	0.00529
8.85	1.93839	0.48288	0.0055
8.86667	1.93929	0.48318	0.00527
8.88333	1.94087	0.48458	0.00552
8.9	1.9384	0.48526	0.00549
8.91667	1.9388	0.48684	0.00604
8.93333	1.93949	0.48746	0.00582
8.95	1.9411	0.48883	0.00609
8.96667	1.93836	0.48975	0.00544
8.98333	1.93895	0.49044	0.00599
9	1.93622	0.49169	0.00569
9.01667	1.94063	0.49285	0.00552
9.03333	1.94066	0.49323	0.00593
9.05	1.94111	0.4943	0.00569
9.06667	1.94495	0.49571	0.00602
9.08333	1.94219	0.49625	0.00567
9.1	1.94196	0.49788	0.00585
9.11667	1.94402	0.49815	0.00545
9.13333	1.9431	0.49984	0.00567
9.15	1.94359	0.49989	0.00564
9.16667	1.94403	0.50086	0.00606
9.18333	1.94225	0.50273	0.00596
9.2	1.94836	0.50363	0.00565
9.21667	1.94552	0.50493	0.00575
9.23333	1.9457	0.50538	0.00589
9.25	1.94071	0.5057	0.00596
9.26667	1.94682	0.50682	0.00536
9.28333	1.94687	0.5079	0.00561
9.3	1.9477	0.50868	0.00583
9.31667	1.94428	0.50952	0.0056
9.33333	1.94695	0.51084	0.00606
9.35	1.94636	0.51173	0.00597
9.36667	1.9491	0.51294	0.00583
9.38333	1.94968	0.51354	0.00549
9.4	1.94898	0.51514	0.0056
9.41667	1.94744	0.51609	0.00535
9.43333	1.94901	0.5174	0.0057
9.45	1.94895	0.51808	0.00559
9.46667	1.94858	0.51926	0.00537
9.48333	1.94981	0.5196	0.00528
9.5	1.94958	0.52062	0.00559
9.51667	1.95156	0.52243	0.00561
9.53333	1.9475	0.52242	0.00552
9.55	1.95068	0.52286	0.00579
9.56667	1.95295	0.52501	0.0057
9.58333	1.9534	0.52508	0.00505
9.6	1.95475	0.5266	0.00542
9.61667	1.95322	0.52757	0.00588
9.63333	1.95095	0.52893	0.00606
9.65	1.95355	0.52994	0.0053
9.66667	1.94933	0.53081	0.0054
9.68333	1.95792	0.53117	0.00534
9.7	1.95374	0.53274	0.00577
9.71667	1.95333	0.53384	0.00553
9.73333	1.95518	0.53437	0.00568
9.75	1.95367	0.53588	0.00599
9.76667	1.9533	0.53692	0.0057
9.78333	1.95633	0.53814	0.00526
9.8	1.95564	0.53853	0.00543
9.81667	1.95791	0.53878	0.0053
9.83333	1.95592	0.54044	0.00559
9.85	1.95365	0.54115	0.00567
9.86667	1.95672	0.54193	0.0052
9.88333	1.95917	0.54329	0.00565
9.9	1.95938	0.54403	0.00496
9.91667	1.96289	0.54516	0.00545
9.93333	1.95771	0.5458	0.00575
9.95	1.95685	0.54693	0.0054
9.96667	1.95851	0.54766	0.006
9.98333	1.958	0.54908	0.00525
10	1.95833	0.55071	0.00537

## Sheet: ED_Fig. 4h
Time	Absorbance 340nm							Mean	Standard Deviation	Mean	Standard Deviation
min	AU
	3 M58ox_1	5 TCCM35ox_1	5 TCCM35ox_2	5 TCCM35ox_3	5 TCCM35re_1	5 TCCM35re_2	5 TCCM35re_3	Statistics On Rows of C:E	Statistics On Rows of C:E	Statistics On Rows of F:H	Statistics On Rows of F:H
0	0.11004	0.02235	0.02804	0.02282	0.02257	0.02091	0.02032	0.0244033	0.0031582	0.0212667	0.00116663
0.0166667	0.1296	0.02229	0.02769	0.02223	0.02228	0.02087	0.02047	0.02407	0.00313516	0.0212067	0.000950807
0.0333333	0.14931	0.02263	0.02754	0.02183	0.02212	0.02038	0.0202	0.024	0.00309171	0.0209	0.00106038
0.05	0.16796	0.02269	0.02749	0.02213	0.02191	0.02072	0.02039	0.0241033	0.00294627	0.0210067	0.000799521
0.0666667	0.18558	0.02308	0.0275	0.02204	0.02236	0.02105	0.02013	0.0242067	0.00289913	0.02118	0.00112067
0.0833333	0.20205	0.02247	0.02694	0.02208	0.02208	0.02125	0.02013	0.02383	0.00270039	0.0211533	0.000978587
0.1	0.21703	0.02262	0.02683	0.02269	0.02184	0.02129	0.02	0.0240467	0.00241069	0.0210433	0.000944475
0.116667	0.23174	0.02335	0.02683	0.0224	0.02229	0.02121	0.02078	0.0241933	0.0023323	0.0214267	0.000777967
0.133333	0.24629	0.02311	0.02623	0.02259	0.02205	0.02135	0.0199	0.0239767	0.00196869	0.0211	0.00109659
0.15	0.25997	0.0232	0.02657	0.02223	0.0222	0.02129	0.0208	0.024	0.00227792	0.02143	0.000710422
0.166667	0.27232	0.02303	0.02659	0.02304	0.02191	0.02158	0.02036	0.02422	0.00205249	0.0212833	0.000816476
0.183333	0.28477	0.02341	0.02647	0.02256	0.02188	0.02127	0.02039	0.0241467	0.00205646	0.02118	0.000749066
0.2	0.29685	0.02351	0.0263	0.02254	0.0223	0.02159	0.02049	0.0241167	0.00195203	0.02146	0.000911976
0.216667	0.30898	0.02343	0.02654	0.02257	0.02191	0.02132	0.02036	0.02418	0.00208856	0.0211967	0.000782326
0.233333	0.32062	0.02326	0.0267	0.02266	0.02248	0.02197	0.02065	0.0242067	0.00218003	0.0217	0.000944405
0.25	0.33167	0.02395	0.02679	0.02282	0.02232	0.02181	0.02047	0.02452	0.00204546	0.0215333	0.000955528
0.266667	0.34261	0.02441	0.02656	0.023	0.02257	0.02227	0.02061	0.0246567	0.00179277	0.0218167	0.00105571
0.283333	0.35374	0.02388	0.02627	0.02292	0.02227	0.0224	0.02093	0.0243567	0.00172512	0.0218667	0.000813777
0.3	0.36395	0.02434	0.02717	0.02327	0.02267	0.02283	0.02135	0.0249267	0.0020151	0.0222833	0.00081224
0.316667	0.37408	0.0244	0.02725	0.02297	0.02265	0.02283	0.021	0.0248733	0.00217891	0.02216	0.00100861
0.333333	0.38444	0.02438	0.02673	0.02379	0.02253	0.02278	0.02055	0.0249667	0.00155532	0.0219533	0.00122173
0.35	0.39473	0.02426	0.02683	0.02351	0.02303	0.02277	0.02154	0.0248667	0.00174116	0.0224467	0.000795885
0.366667	0.4048	0.02449	0.02692	0.02372	0.02289	0.02328	0.02169	0.0250433	0.00167022	0.02262	0.000828674
0.383333	0.41386	0.02459	0.02666	0.02405	0.02302	0.02344	0.02142	0.0251	0.00137772	0.0226267	0.0010659
0.4	0.42296	0.02466	0.02679	0.02389	0.02301	0.02366	0.02159	0.0251133	0.00150221	0.0227533	0.0010586
0.416667	0.4321	0.02423	0.02721	0.02406	0.02348	0.02326	0.0218	0.0251667	0.00177162	0.0228467	0.00091309
0.433333	0.44254	0.02485	0.02752	0.02376	0.02352	0.02368	0.02207	0.0253767	0.00193454	0.02309	0.000886961
0.45	0.45172	0.02513	0.02722	0.02398	0.02338	0.02337	0.02235	0.0254433	0.00164257	0.0230333	0.000591805
0.466667	0.46159	0.02493	0.02729	0.02406	0.02367	0.02374	0.02289	0.0254267	0.0016713	0.0234333	0.00047184
0.483333	0.4701	0.02514	0.02768	0.02435	0.02393	0.02406	0.02261	0.0257233	0.00173995	0.0235333	0.000802268
0.5	0.47937	0.02532	0.02764	0.02416	0.02382	0.02409	0.0223	0.0257067	0.00177193	0.0234033	0.000965004
0.516667	0.48781	0.02557	0.02812	0.02414	0.02357	0.02371	0.02242	0.0259433	0.00201609	0.0232333	0.000707837
0.533333	0.49713	0.02489	0.02788	0.02446	0.02359	0.02392	0.02222	0.0257433	0.00186286	0.0232433	0.000901462
0.55	0.50527	0.02549	0.02814	0.02451	0.02391	0.02433	0.02296	0.0260467	0.00187793	0.0237333	0.000701878
0.566667	0.51425	0.02529	0.02799	0.02497	0.02435	0.02403	0.02322	0.0260833	0.00165896	0.0238667	0.000582437
0.583333	0.52142	0.02568	0.02832	0.02438	0.02476	0.02464	0.02293	0.0261267	0.00200762	0.02411	0.00102367
0.6	0.53006	0.02539	0.02804	0.02512	0.02429	0.02454	0.02303	0.0261833	0.00161358	0.0239533	0.000809341
0.616667	0.53887	0.02562	0.02809	0.02533	0.0245	0.02492	0.02326	0.0263467	0.00151672	0.0242267	0.000863095
0.633333	0.54702	0.02628	0.02864	0.0251	0.02481	0.02481	0.02293	0.0266733	0.00180248	0.0241833	0.00108542
0.65	0.55523	0.02606	0.02859	0.0246	0.02483	0.02485	0.02335	0.0264167	0.00201877	0.0243433	0.00086031
0.666667	0.56372	0.02631	0.02887	0.02496	0.0251	0.02509	0.02315	0.0267133	0.00198596	0.0244467	0.00112296
0.683333	0.5724	0.02595	0.02888	0.02559	0.02501	0.02488	0.02347	0.0268067	0.00180456	0.0244533	0.000854069
0.7	0.58031	0.02636	0.02861	0.02571	0.02488	0.02468	0.02382	0.0268933	0.00152179	0.02446	0.000563205
0.716667	0.58804	0.02625	0.02898	0.0256	0.02501	0.0253	0.0238	0.0269433	0.0017935	0.0247033	0.000795634
0.733333	0.59622	0.02654	0.0285	0.02549	0.02518	0.02551	0.02387	0.0268433	0.00152775	0.0248533	0.000867429
0.75	0.60407	0.02655	0.0294	0.02581	0.02516	0.02521	0.02423	0.0272533	0.00189553	0.0248667	0.000551936
0.766667	0.61247	0.02674	0.02924	0.02585	0.025	0.025	0.0238	0.0272767	0.00175756	0.0246	0.00069282
0.783333	0.62004	0.02692	0.02926	0.026	0.02541	0.02543	0.02384	0.0273933	0.00168075	0.0248933	0.000912268
0.8	0.62791	0.02695	0.02936	0.02617	0.02536	0.0255	0.02399	0.0274933	0.00166296	0.02495	0.000834326
0.816667	0.6356	0.02667	0.0297	0.02624	0.02579	0.02582	0.02414	0.0275367	0.0018858	0.02525	0.000961405
0.833333	0.64313	0.02701	0.02949	0.02647	0.02588	0.02558	0.02421	0.0276567	0.00161051	0.0252233	0.0008903
0.85	0.64976	0.02757	0.0292	0.02625	0.02565	0.0254	0.02381	0.0276733	0.00147771	0.0249533	0.000998015
0.866667	0.65853	0.02718	0.02936	0.02638	0.0263	0.02584	0.02406	0.02764	0.00154234	0.0254	0.00118305
0.883333	0.66539	0.02758	0.02963	0.02662	0.02597	0.02555	0.02448	0.0279433	0.00153754	0.0253333	0.000768266
0.9	0.67332	0.02719	0.02997	0.02646	0.02676	0.02604	0.02499	0.0278733	0.00185209	0.02593	0.000890112
0.916667	0.68054	0.02724	0.02993	0.02679	0.02634	0.02598	0.02478	0.0279867	0.00169795	0.0257	0.000816823
0.933333	0.68863	0.02781	0.03016	0.02706	0.02679	0.02614	0.02465	0.0283433	0.00161735	0.02586	0.00109713
0.95	0.69534	0.0275	0.02975	0.02632	0.02616	0.02609	0.02414	0.0278567	0.00174259	0.0254633	0.00114657
0.966667	0.70234	0.02817	0.02938	0.02741	0.02611	0.02632	0.02518	0.02832	0.000993529	0.02587	0.000606712
0.983333	0.71023	0.02781	0.02985	0.02674	0.02653	0.02565	0.02474	0.0281333	0.00158001	0.02564	0.000895042
1	0.71753	0.02758	0.03028	0.02717	0.02695	0.02594	0.02505	0.0283433	0.00168968	0.02598	0.000950631
1.01667	0.72485	0.02782	0.03011	0.02704	0.02676	0.02637	0.02496	0.0283233	0.00159569	0.02603	0.000946942
1.03333	0.73191	0.02817	0.03009	0.02752	0.02707	0.02677	0.02473	0.0285933	0.00133628	0.02619	0.00127326
1.05	0.73927	0.02803	0.03071	0.02755	0.02707	0.02638	0.02554	0.0287633	0.00170286	0.02633	0.000766225
1.06667	0.74618	0.02825	0.03028	0.02744	0.02704	0.02617	0.0256	0.0286567	0.00146302	0.02627	0.00072519
1.08333	0.75307	0.02806	0.03087	0.02738	0.02729	0.02703	0.02562	0.02877	0.00185016	0.0266467	0.000898573
1.1	0.76031	0.02854	0.03021	0.02727	0.0269	0.02678	0.02535	0.0286733	0.00147453	0.0263433	0.000862342
1.11667	0.76722	0.0285	0.03015	0.02795	0.02735	0.02705	0.02529	0.0288667	0.00114492	0.0265633	0.00111289
1.13333	0.77422	0.02857	0.03089	0.028	0.02771	0.02723	0.02574	0.0291533	0.00153076	0.0268933	0.00102725
1.15	0.78175	0.02856	0.03081	0.02821	0.02728	0.02682	0.02542	0.0291933	0.00141097	0.0265067	0.000968779
1.16667	0.78827	0.02838	0.03108	0.02788	0.02734	0.02681	0.02543	0.0291133	0.00172143	0.0265267	0.000986019
1.18333	0.79526	0.02841	0.03106	0.02764	0.02751	0.02691	0.02568	0.0290367	0.00179405	0.0267	0.000932899
1.2	0.80202	0.02881	0.0311	0.02823	0.02756	0.02671	0.02554	0.02938	0.00151753	0.0266033	0.00101422
1.21667	0.80856	0.02862	0.03135	0.02799	0.02747	0.02726	0.02594	0.02932	0.00178603	0.02689	0.000829397
1.23333	0.8155	0.02952	0.03185	0.02809	0.02768	0.02694	0.02595	0.02982	0.00189787	0.0268567	0.000868005
1.25	0.823	0.02871	0.03159	0.02835	0.02764	0.02722	0.02607	0.02955	0.00177584	0.0269767	0.000812794
1.26667	0.82907	0.02896	0.03169	0.0284	0.02807	0.02763	0.02627	0.0296833	0.00176024	0.0273233	0.000938367
1.28333	0.83564	0.02915	0.03142	0.02862	0.02786	0.02772	0.02609	0.02973	0.00148738	0.0272233	0.000983988
1.3	0.84172	0.02919	0.03129	0.02887	0.02836	0.02728	0.02616	0.0297833	0.00131458	0.0272667	0.00110006
1.31667	0.84804	0.02916	0.03143	0.02843	0.02803	0.02728	0.02626	0.0296733	0.00156449	0.02719	0.000888426
1.33333	0.85627	0.02935	0.03211	0.02882	0.02808	0.02764	0.02609	0.0300933	0.00176647	0.02727	0.00104532
1.35	0.86223	0.02941	0.03176	0.02891	0.02822	0.02705	0.02607	0.0300267	0.00152179	0.0271133	0.0010764
1.36667	0.86966	0.02921	0.03172	0.02914	0.0285	0.02783	0.02635	0.0300233	0.00146977	0.02756	0.00110014
1.38333	0.87554	0.02938	0.03162	0.02926	0.02861	0.02795	0.02625	0.0300867	0.00132926	0.0276033	0.00121759
1.4	0.88201	0.02971	0.03198	0.02922	0.02836	0.02797	0.02634	0.0303033	0.00147256	0.0275567	0.00107156
1.41667	0.88837	0.02966	0.03166	0.02903	0.02838	0.02813	0.02617	0.0301167	0.00137318	0.02756	0.00121025
1.43333	0.89453	0.02943	0.03196	0.02898	0.02849	0.02813	0.02651	0.0301233	0.00160643	0.02771	0.0010547
1.45	0.90118	0.03002	0.03208	0.02912	0.02867	0.02787	0.0263	0.0304067	0.00151741	0.0276133	0.00120567
1.46667	0.90806	0.03002	0.03199	0.02898	0.02868	0.02838	0.02685	0.03033	0.00152876	0.02797	0.000981478
1.48333	0.91368	0.02975	0.03211	0.02924	0.02931	0.02815	0.02653	0.0303667	0.00153115	0.0279967	0.00139633
1.5	0.92018	0.02974	0.03227	0.02916	0.02909	0.02784	0.02643	0.03039	0.00165375	0.0277867	0.0013308
1.51667	0.92616	0.02984	0.0326	0.02933	0.02901	0.02839	0.02697	0.03059	0.00175929	0.0281233	0.00104582
1.53333	0.93361	0.03012	0.03243	0.02979	0.029	0.02871	0.02691	0.03078	0.00143844	0.0282067	0.00113227
1.55	0.93851	0.03025	0.03259	0.02938	0.02905	0.02823	0.02701	0.03074	0.00166015	0.0280967	0.00102652
1.56667	0.94512	0.02991	0.03306	0.02957	0.02927	0.02856	0.02712	0.0308467	0.00192433	0.0283167	0.00109546
1.58333	0.95094	0.0299	0.03275	0.02982	0.02937	0.02837	0.02692	0.0308233	0.00166902	0.02822	0.00123187
1.6	0.95671	0.03044	0.03261	0.02935	0.02908	0.02829	0.02696	0.0308	0.00165955	0.02811	0.0010714
1.61667	0.96282	0.03035	0.03247	0.02947	0.02953	0.0283	0.02688	0.0307633	0.00154212	0.0282367	0.00132613
1.63333	0.96979	0.03051	0.03214	0.02995	0.0295	0.0287	0.02721	0.0308667	0.00113773	0.02847	0.0011622
1.65	0.97526	0.03103	0.03252	0.0296	0.02949	0.02861	0.02721	0.03105	0.0014601	0.0284367	0.00114984
1.66667	0.98062	0.03033	0.03277	0.02954	0.02997	0.02837	0.02771	0.03088	0.00168378	0.0286833	0.00116212
1.68333	0.98759	0.03073	0.0327	0.02987	0.02928	0.02855	0.02754	0.0311	0.00145083	0.0284567	0.000873747
1.7	0.99369	0.03084	0.03284	0.03018	0.02966	0.02905	0.02738	0.0312867	0.00138511	0.0286967	0.00118035
1.71667	0.99921	0.0306	0.03299	0.02975	0.02965	0.02885	0.02783	0.0311133	0.00167989	0.0287767	0.000912213
1.73333	1.00577	0.03051	0.03262	0.03008	0.03002	0.02887	0.02747	0.03107	0.00135945	0.0287867	0.00127704
1.75	1.01262	0.03116	0.03291	0.03023	0.03054	0.02894	0.02784	0.0314333	0.00136075	0.0291067	0.00135769
1.76667	1.01621	0.03096	0.0334	0.03044	0.03018	0.02903	0.02757	0.0316	0.00158038	0.0289267	0.00130806
1.78333	1.0231	0.0314	0.03356	0.03065	0.0299	0.02905	0.0276	0.03187	0.00151086	0.02885	0.00116297
1.8	1.02885	0.03088	0.03282	0.03002	0.02998	0.02877	0.02737	0.03124	0.00143429	0.0287067	0.00130615
1.81667	1.0333	0.03111	0.03356	0.03027	0.02992	0.02923	0.02751	0.0316467	0.0017094	0.0288867	0.00124114
1.83333	1.04029	0.03092	0.0334	0.03061	0.03021	0.02934	0.02743	0.0316433	0.00152919	0.0289933	0.00142205
1.85	1.04518	0.03121	0.03299	0.0306	0.03046	0.02961	0.02783	0.0316	0.00124181	0.0293	0.00134213
1.86667	1.05059	0.03138	0.03324	0.03089	0.03007	0.02919	0.02756	0.0318367	0.00123977	0.02894	0.00127354
1.88333	1.05656	0.03119	0.03356	0.0306	0.03002	0.02933	0.0277	0.0317833	0.00156666	0.0290167	0.00119132
1.9	1.06338	0.03121	0.03322	0.03029	0.03011	0.02928	0.02803	0.0315733	0.00149841	0.02914	0.00104704
1.91667	1.06866	0.03194	0.03314	0.03045	0.03034	0.02936	0.02799	0.0318433	0.0013476	0.02923	0.00118038
1.93333	1.07425	0.03187	0.03373	0.03067	0.03064	0.02917	0.02796	0.03209	0.00154182	0.0292567	0.0013421
1.95	1.07851	0.03144	0.03344	0.03053	0.03034	0.02949	0.02833	0.0318033	0.00148863	0.0293867	0.00100898
1.96667	1.0847	0.03143	0.03353	0.03052	0.03091	0.02901	0.02782	0.0318267	0.00154371	0.0292467	0.00155854
1.98333	1.08993	0.03161	0.0336	0.03108	0.03048	0.02959	0.02818	0.0320967	0.00132862	0.0294167	0.00115976
2	1.09373	0.03162	0.03314	0.03118	0.03092	0.02937	0.02885	0.03198	0.0010284	0.0297133	0.00107686
2.01667	1.10057	0.03153	0.03367	0.03072	0.03058	0.02983	0.02869	0.0319733	0.00152415	0.0297	0.000951683
2.03333	1.10604	0.03196	0.03349	0.03174	0.03048	0.02983	0.02823	0.0323967	0.000953223	0.0295133	0.00115794
2.05	1.11066	0.03166	0.03443	0.03126	0.03072	0.02949	0.02859	0.03245	0.00172635	0.0296	0.00106925
2.06667	1.11764	0.03174	0.03402	0.03089	0.03114	0.03031	0.02818	0.0322167	0.00161853	0.0298767	0.00152684
2.08333	1.12118	0.0322	0.03437	0.03119	0.03074	0.02949	0.02849	0.0325867	0.00162488	0.0295733	0.00112731
2.1	1.1268	0.0318	0.03363	0.03116	0.03108	0.03014	0.02859	0.0321967	0.00128189	0.0299367	0.00125739
2.11667	1.13117	0.03187	0.03394	0.03201	0.03127	0.03018	0.02851	0.0326067	0.00115682	0.0299867	0.00139012
2.13333	1.13604	0.03226	0.03407	0.03136	0.03138	0.0297	0.02832	0.0325633	0.00138023	0.0298	0.00153245
2.15	1.14368	0.03215	0.03444	0.0309	0.03123	0.03036	0.02867	0.0324967	0.00179528	0.0300867	0.0013017
2.16667	1.1477	0.03199	0.03411	0.03185	0.03118	0.03005	0.02879	0.03265	0.00126633	0.0300067	0.00119559
2.18333	1.15258	0.03235	0.03456	0.03118	0.03157	0.03052	0.02879	0.0326967	0.00171646	0.0302933	0.00140379
2.2	1.15739	0.0325	0.03436	0.03157	0.03119	0.03015	0.02888	0.03281	0.0014206	0.0300733	0.00115691
2.21667	1.16291	0.03218	0.03446	0.03178	0.03152	0.02999	0.02894	0.0328067	0.00144573	0.03015	0.00129742
2.23333	1.16858	0.03247	0.03446	0.03155	0.03159	0.03061	0.02907	0.0328267	0.00148743	0.0304233	0.00127033
2.25	1.17269	0.03263	0.03487	0.03172	0.03098	0.03078	0.02877	0.0330733	0.00162112	0.0301767	0.00122231
2.26667	1.17762	0.03246	0.03502	0.0317	0.03122	0.03057	0.02907	0.03306	0.00173943	0.0302867	0.00110265
2.28333	1.18221	0.03293	0.0344	0.03204	0.03172	0.03038	0.02896	0.0331233	0.00119182	0.0303533	0.00138019
2.3	1.18713	0.03256	0.03462	0.03195	0.03151	0.03041	0.02926	0.0330433	0.00139908	0.0303933	0.00112509
2.31667	1.19154	0.03271	0.03496	0.03223	0.03181	0.0307	0.02923	0.0333	0.0014575	0.03058	0.00129418
2.33333	1.19624	0.03284	0.03474	0.03162	0.03174	0.03068	0.02902	0.0330667	0.0015723	0.03048	0.00137099
2.35	1.20193	0.03285	0.03481	0.03201	0.03177	0.03052	0.02872	0.0332233	0.00143685	0.0303367	0.00153324
2.36667	1.20749	0.03359	0.03496	0.03222	0.03144	0.03096	0.02958	0.03359	0.00137	0.03066	0.000965609
2.38333	1.21238	0.03306	0.03503	0.03183	0.03142	0.03065	0.0291	0.0333067	0.0016142	0.03039	0.00118165
2.4	1.21572	0.03249	0.03482	0.03233	0.03196	0.03062	0.02974	0.0332133	0.00139371	0.0307733	0.00111791
2.41667	1.22118	0.03304	0.03547	0.03246	0.03203	0.03033	0.02939	0.0336567	0.00159695	0.0305833	0.00133811
2.43333	1.2255	0.03285	0.03531	0.03233	0.03208	0.03047	0.02939	0.0334967	0.00159177	0.0306467	0.00135367
2.45	1.23054	0.03312	0.03516	0.03225	0.03228	0.03065	0.02907	0.03351	0.00149369	0.0306667	0.00160506
2.46667	1.23678	0.03321	0.03559	0.03231	0.03198	0.03085	0.02927	0.0337033	0.00169474	0.0307	0.00136121
2.48333	1.23965	0.03313	0.03551	0.0325	0.03218	0.03087	0.03006	0.0337133	0.00158752	0.0310367	0.00106978
2.5	1.24435	0.03333	0.03571	0.03269	0.03248	0.03118	0.02946	0.03391	0.00159135	0.03104	0.00151486
2.51667	1.24964	0.03339	0.03618	0.03254	0.0323	0.03126	0.02977	0.0340367	0.00190421	0.03111	0.00127165
2.53333	1.25348	0.03321	0.03553	0.03288	0.03238	0.03151	0.0299	0.0338733	0.00144417	0.0312633	0.00125827
2.55	1.25811	0.03303	0.03544	0.03269	0.03282	0.03134	0.02948	0.03372	0.00149923	0.0312133	0.0016736
2.56667	1.26311	0.03367	0.0355	0.03257	0.03232	0.03117	0.02977	0.0339133	0.00148008	0.0310867	0.00127704
2.58333	1.26874	0.03354	0.03547	0.03286	0.0325	0.03105	0.02968	0.0339567	0.00135397	0.0310767	0.00141019
2.6	1.27163	0.03373	0.03558	0.03283	0.03241	0.03101	0.02961	0.0340467	0.00140208	0.03101	0.0014
2.61667	1.27753	0.03379	0.03575	0.0334	0.03254	0.03132	0.02991	0.0343133	0.00125938	0.0312567	0.00131614
2.63333	1.28061	0.03342	0.0355	0.03327	0.03265	0.03096	0.02953	0.0340633	0.00124645	0.0310467	0.0015618
2.65	1.28443	0.03349	0.03556	0.03277	0.03259	0.03099	0.03	0.03394	0.00144841	0.0311933	0.00130692
2.66667	1.28777	0.03384	0.03556	0.0327	0.03247	0.03152	0.03006	0.0340333	0.00143977	0.03135	0.00121396
2.68333	1.2952	0.03384	0.0359	0.03309	0.03302	0.03178	0.02979	0.0342767	0.001455	0.03153	0.00162945
2.7	1.29982	0.03388	0.03612	0.03285	0.03257	0.03153	0.03003	0.0342833	0.0016719	0.0313767	0.00127692
2.71667	1.30198	0.03409	0.0357	0.03317	0.03264	0.0318	0.03009	0.03432	0.00128059	0.03151	0.0012995
2.73333	1.30741	0.0343	0.03604	0.03281	0.03251	0.03119	0.03012	0.0343833	0.00161661	0.0312733	0.00119718
2.75	1.31094	0.03431	0.03576	0.03303	0.03298	0.03179	0.03007	0.0343667	0.00136588	0.0316133	0.00146302
2.76667	1.31398	0.03417	0.03645	0.03321	0.03267	0.0317	0.03022	0.03461	0.00166421	0.03153	0.00123382
2.78333	1.321	0.03397	0.03592	0.03361	0.03302	0.03153	0.03026	0.0345	0.00124286	0.0316033	0.00138146
2.8	1.32419	0.03411	0.03638	0.03318	0.03278	0.03159	0.03065	0.0345567	0.0016461	0.0316733	0.00106744
2.81667	1.32831	0.03412	0.03606	0.03319	0.03311	0.03176	0.02989	0.0344567	0.00146432	0.0315867	0.00161698
2.83333	1.33086	0.03429	0.03648	0.03316	0.03301	0.03195	0.03011	0.0346433	0.00168797	0.03169	0.00146738
2.85	1.33601	0.0344	0.03627	0.03364	0.03291	0.03246	0.03031	0.03477	0.00135348	0.0318933	0.00138954
2.86667	1.33955	0.03456	0.03578	0.03349	0.03321	0.0318	0.03033	0.03461	0.00114582	0.03178	0.0014401
2.88333	1.34502	0.0344	0.03634	0.03384	0.0331	0.03192	0.03016	0.03486	0.00131195	0.0317267	0.0014795
2.9	1.34793	0.03412	0.03631	0.03377	0.03289	0.032	0.03006	0.0347333	0.0013766	0.03165	0.0014471
2.91667	1.35277	0.0345	0.03631	0.03347	0.03334	0.03217	0.0308	0.03476	0.00143774	0.0321033	0.00127131
2.93333	1.35744	0.03463	0.03636	0.03367	0.03321	0.03178	0.03065	0.0348867	0.00136324	0.03188	0.00128293
2.95	1.35849	0.03463	0.03699	0.03327	0.0333	0.03186	0.03055	0.0349633	0.00188227	0.0319033	0.00137551
2.96667	1.36135	0.03448	0.03703	0.03392	0.03387	0.032	0.03058	0.0351433	0.00165772	0.03215	0.00165012
2.98333	1.3691	0.03476	0.03667	0.03386	0.03342	0.03269	0.03035	0.0350967	0.00143493	0.0321533	0.00160382
3	1.37161	0.03457	0.03639	0.03383	0.03324	0.0329	0.03052	0.03493	0.00131742	0.03222	0.00148203
3.01667	1.37557	0.03497	0.03675	0.03356	0.03335	0.03213	0.03064	0.0350933	0.00159857	0.03204	0.00135724
3.03333	1.37678	0.0349	0.03684	0.03427	0.03341	0.03197	0.03083	0.0353367	0.00133949	0.03207	0.0012929
3.05	1.38293	0.03487	0.03722	0.03354	0.03324	0.03238	0.0309	0.03521	0.00186341	0.0321733	0.00118361
3.06667	1.38815	0.03481	0.03689	0.03374	0.0336	0.0321	0.03063	0.0351467	0.00160176	0.03211	0.00148503
3.08333	1.38967	0.03438	0.03697	0.0342	0.03375	0.03222	0.03077	0.0351833	0.00154991	0.0322467	0.00149018
3.1	1.39418	0.03496	0.03662	0.03419	0.03385	0.03265	0.03085	0.0352567	0.00124187	0.03245	0.00150997
3.11667	1.39866	0.0347	0.03686	0.03415	0.03357	0.0323	0.03083	0.0352367	0.00143249	0.0322333	0.00137122
3.13333	1.40211	0.03498	0.03721	0.03398	0.03357	0.03224	0.03074	0.03539	0.00165357	0.0321833	0.00141585
3.15	1.40721	0.03495	0.03711	0.03417	0.03363	0.03237	0.03143	0.03541	0.00152302	0.0324767	0.00110387
3.16667	1.41035	0.03489	0.03657	0.03423	0.03403	0.03217	0.03091	0.03523	0.00120648	0.03237	0.00156959
3.18333	1.41246	0.03512	0.03727	0.03389	0.03408	0.03261	0.03074	0.0354267	0.00171074	0.0324767	0.00167399
3.2	1.41632	0.03502	0.03747	0.03384	0.03406	0.03245	0.03111	0.0354433	0.00185166	0.03254	0.00147706
3.21667	1.41994	0.03542	0.03738	0.0343	0.03379	0.0329	0.03116	0.0357	0.00155897	0.0326167	0.0013377
3.23333	1.42481	0.03499	0.03747	0.03397	0.03382	0.03292	0.03114	0.0354767	0.00180004	0.0326267	0.00136387
3.25	1.42883	0.03504	0.03704	0.03454	0.03387	0.03251	0.03143	0.03554	0.00132288	0.0326033	0.00122267
3.26667	1.43273	0.0354	0.03742	0.03458	0.03394	0.0322	0.03102	0.0358	0.00146164	0.0323867	0.00146892
3.28333	1.43397	0.03577	0.03689	0.03445	0.03364	0.03309	0.03125	0.0357033	0.00122137	0.03266	0.00125168
3.3	1.43901	0.03521	0.03673	0.03417	0.03366	0.0331	0.03133	0.03537	0.00128748	0.0326967	0.00121624
3.31667	1.44037	0.03558	0.03735	0.03452	0.03374	0.03239	0.0312	0.0358167	0.00142977	0.0324433	0.00127084
3.33333	1.44445	0.03575	0.03743	0.03458	0.03393	0.03297	0.03128	0.03592	0.00143259	0.0327267	0.00134165
3.35	1.44826	0.03538	0.03701	0.03485	0.03396	0.03331	0.03121	0.0357467	0.00112571	0.0328267	0.0014373
3.36667	1.45052	0.0357	0.03754	0.03443	0.03386	0.03255	0.03144	0.03589	0.00156368	0.0326167	0.00121138
3.38333	1.45544	0.03604	0.03771	0.03488	0.03369	0.03294	0.03141	0.03621	0.00142264	0.03268	0.00116202
3.4	1.45876	0.03546	0.03794	0.03439	0.034	0.03316	0.03149	0.03593	0.00182107	0.0328833	0.00127767
3.41667	1.46126	0.03554	0.03755	0.03464	0.03415	0.03269	0.03187	0.03591	0.00148987	0.0329033	0.00115487
3.43333	1.46583	0.03581	0.03759	0.03428	0.03413	0.0332	0.03154	0.0358933	0.00165657	0.0329567	0.00131203
3.45	1.46868	0.03584	0.03783	0.03399	0.0348	0.03305	0.03162	0.0358867	0.00192043	0.0331567	0.00159268
3.46667	1.47299	0.03593	0.03753	0.03532	0.03468	0.03328	0.03147	0.03626	0.00114136	0.0331433	0.00160936
3.48333	1.47422	0.03554	0.03792	0.03511	0.03411	0.03314	0.03179	0.03619	0.00151357	0.0330133	0.00116518
3.5	1.47815	0.0352	0.03755	0.03489	0.03463	0.03313	0.03151	0.03588	0.00145454	0.03309	0.00156038
3.51667	1.48207	0.03594	0.03777	0.0352	0.03458	0.03319	0.03155	0.0363033	0.00132296	0.0331067	0.00151672
3.53333	1.48454	0.03592	0.03784	0.03501	0.03463	0.03364	0.03158	0.0362567	0.00144473	0.0332833	0.00155597
3.55	1.48907	0.03553	0.03779	0.03485	0.03484	0.03361	0.03103	0.0360567	0.00153913	0.03316	0.00194445
3.56667	1.4928	0.03635	0.03776	0.03504	0.03491	0.03308	0.03184	0.0363833	0.00136031	0.0332767	0.00154442
3.58333	1.49439	0.03604	0.03772	0.03521	0.03473	0.03352	0.03148	0.0363233	0.00127876	0.0332433	0.00164257
3.6	1.49698	0.0359	0.038	0.03489	0.03471	0.03342	0.03181	0.0362633	0.00158652	0.0333133	0.00145294
3.61667	1.50083	0.03612	0.03765	0.03525	0.03495	0.03362	0.03202	0.03634	0.00121503	0.03353	0.00146707
3.63333	1.50324	0.03605	0.0377	0.0348	0.03516	0.03358	0.03203	0.0361833	0.00145459	0.03359	0.00156502
3.65	1.50756	0.03628	0.03761	0.03527	0.0352	0.03351	0.03177	0.0363867	0.00117364	0.0334933	0.00171506
3.66667	1.50886	0.03563	0.03825	0.03521	0.03536	0.03307	0.03201	0.0363633	0.00164734	0.03348	0.00171222
3.68333	1.51529	0.03641	0.03832	0.03522	0.03544	0.03324	0.03192	0.03665	0.00156387	0.0335333	0.00177824
3.7	1.51617	0.03595	0.03826	0.03527	0.03482	0.03355	0.03173	0.0364933	0.0015673	0.0333667	0.00155314
3.71667	1.51903	0.03657	0.0382	0.03512	0.03523	0.03356	0.03202	0.03663	0.00154088	0.0336033	0.00160544
3.73333	1.52213	0.03638	0.03767	0.03558	0.03485	0.03362	0.03173	0.0365433	0.00105453	0.0334	0.00157159
3.75	1.52577	0.03629	0.03837	0.03575	0.03461	0.03358	0.03212	0.0368033	0.00138338	0.0334367	0.00125117
3.76667	1.52965	0.03565	0.03832	0.03523	0.03488	0.03377	0.03194	0.0364	0.00167598	0.03353	0.00148462
3.78333	1.5306	0.03598	0.03807	0.03536	0.03513	0.03356	0.03157	0.03647	0.00141989	0.03342	0.00178412
3.8	1.53443	0.03657	0.03831	0.03548	0.03508	0.03352	0.03215	0.0367867	0.00142739	0.0335833	0.00146603
3.81667	1.53641	0.03609	0.03815	0.03572	0.03485	0.0339	0.03188	0.0366533	0.00130929	0.0335433	0.00151678
3.83333	1.54031	0.03636	0.03863	0.03559	0.03531	0.03406	0.03189	0.03686	0.00158047	0.0337533	0.0017305
3.85	1.54217	0.03672	0.03827	0.03546	0.0352	0.0336	0.03204	0.0368167	0.00140749	0.0336133	0.00158004
3.86667	1.5462	0.0368	0.03803	0.03553	0.03527	0.03415	0.0319	0.0367867	0.00125005	0.0337733	0.00171628
3.88333	1.54932	0.03705	0.03846	0.03564	0.03529	0.03333	0.03252	0.03705	0.00141	0.0337133	0.00142423
3.9	1.55253	0.03701	0.03845	0.03571	0.0354	0.03414	0.03232	0.0370567	0.0013706	0.0339533	0.00154846
3.91667	1.55206	0.03637	0.03881	0.036	0.03547	0.03406	0.03205	0.03706	0.00152679	0.03386	0.00171875
3.93333	1.5541	0.03713	0.03845	0.03554	0.03532	0.03384	0.03232	0.03704	0.00145709	0.0338267	0.00150004
3.95	1.55878	0.03653	0.03877	0.03547	0.0352	0.03415	0.03277	0.0369233	0.00168479	0.03404	0.00121873
3.96667	1.56169	0.03711	0.03839	0.03611	0.03539	0.0337	0.03292	0.0372033	0.00114286	0.0340033	0.00126263
3.98333	1.56373	0.03644	0.03863	0.03587	0.03537	0.0341	0.03179	0.03698	0.00145709	0.0337533	0.001815
4	1.56588	0.03682	0.03888	0.03619	0.03539	0.03404	0.03197	0.0372967	0.00140692	0.0338	0.00172259
4.01667	1.5703	0.03685	0.0392	0.03573	0.03562	0.03411	0.03257	0.03726	0.00177096	0.0341	0.00152502
4.03333	1.5719	0.03693	0.03836	0.03576	0.03521	0.03388	0.03233	0.0370167	0.00130216	0.0338067	0.0014414
4.05	1.57474	0.03706	0.03865	0.03615	0.03544	0.03436	0.03243	0.0372867	0.00126532	0.0340767	0.00152487
4.06667	1.57836	0.0369	0.03901	0.03581	0.03524	0.03413	0.03238	0.03724	0.00162687	0.0339167	0.00144189
4.08333	1.57778	0.03667	0.03919	0.03579	0.03545	0.03403	0.0323	0.0372167	0.00176469	0.0339267	0.00157754
4.1	1.58252	0.0366	0.03899	0.03606	0.0356	0.03424	0.03255	0.0372167	0.00155931	0.03413	0.00152797
4.11667	1.58465	0.03703	0.03918	0.03599	0.03586	0.03417	0.03247	0.0374	0.00162687	0.0341667	0.001695
4.13333	1.58809	0.03683	0.03912	0.03647	0.03526	0.03419	0.03256	0.0374733	0.00143737	0.0340033	0.00135964
4.15	1.593	0.03695	0.0392	0.03631	0.03527	0.03434	0.03246	0.0374867	0.0015179	0.0340233	0.00143151
4.16667	1.5933	0.03779	0.03933	0.03609	0.03578	0.03416	0.03235	0.0377367	0.00162066	0.0340967	0.00171588
4.18333	1.59681	0.03721	0.03932	0.03648	0.03555	0.03427	0.03252	0.03767	0.00147482	0.0341133	0.00152106
4.2	1.5961	0.03719	0.03907	0.03645	0.03579	0.03455	0.03259	0.03757	0.0013507	0.03431	0.00161344
4.21667	1.59912	0.03742	0.0387	0.03627	0.03523	0.03456	0.03286	0.0374633	0.00121558	0.0342167	0.00122173
4.23333	1.60362	0.03704	0.03901	0.03651	0.03611	0.03407	0.03294	0.03752	0.00131731	0.0343733	0.00160662
4.25	1.60661	0.0375	0.0389	0.0365	0.03562	0.03428	0.03276	0.0376333	0.00120554	0.03422	0.00143094
4.26667	1.60735	0.03683	0.03882	0.03663	0.03548	0.03436	0.03302	0.0374267	0.0012108	0.0342867	0.00123164
4.28333	1.6101	0.03758	0.0392	0.03674	0.03593	0.03479	0.03328	0.03784	0.00125044	0.0346667	0.0013293
4.3	1.6133	0.03723	0.0391	0.03627	0.03638	0.03454	0.03309	0.0375333	0.00143918	0.03467	0.00164885
4.31667	1.61397	0.03736	0.03862	0.03649	0.03583	0.03461	0.03273	0.03749	0.00107093	0.03439	0.00156167
4.33333	1.61809	0.03747	0.03954	0.03665	0.03523	0.03421	0.03324	0.0378867	0.00148937	0.0342267	0.000995105
4.35	1.61959	0.03752	0.03913	0.03645	0.03628	0.03413	0.03246	0.0377	0.00134904	0.03429	0.00191502
4.36667	1.62328	0.03758	0.03984	0.03665	0.03583	0.03471	0.03294	0.0380233	0.00164056	0.0344933	0.00145713
4.38333	1.62487	0.03734	0.03904	0.03675	0.03587	0.0348	0.0329	0.03771	0.00118899	0.0345233	0.00150421
4.4	1.62765	0.0379	0.03929	0.03678	0.03624	0.03485	0.03323	0.03799	0.00125742	0.0347733	0.00150646
4.41667	1.62797	0.03789	0.03895	0.03687	0.03647	0.03486	0.03293	0.0379033	0.00104006	0.0347533	0.00177241
4.43333	1.63068	0.03768	0.0393	0.03739	0.03573	0.03517	0.033	0.0381233	0.00102929	0.0346333	0.00144195
4.45	1.63362	0.03815	0.03967	0.03668	0.03601	0.03491	0.03293	0.0381667	0.00149507	0.0346167	0.00156081
4.46667	1.63665	0.03799	0.03974	0.03691	0.03603	0.03488	0.03272	0.0382133	0.00142816	0.0345433	0.00168049
4.48333	1.6368	0.03748	0.0393	0.03675	0.03587	0.03471	0.03348	0.0378433	0.00131325	0.0346867	0.00119517
4.5	1.64048	0.03744	0.03984	0.03686	0.03578	0.03463	0.03352	0.0380467	0.00157992	0.0346433	0.00113006
4.51667	1.6424	0.03826	0.03939	0.03695	0.0364	0.03484	0.03333	0.0382	0.00122111	0.0348567	0.00153507
4.53333	1.64564	0.03812	0.03982	0.03679	0.03628	0.03455	0.03305	0.0382433	0.00151876	0.0346267	0.00161636
4.55	1.64626	0.0378	0.03942	0.03717	0.03592	0.03507	0.03319	0.03813	0.00116073	0.0347267	0.00139701
4.56667	1.6497	0.0379	0.03963	0.03697	0.03604	0.03494	0.03346	0.0381667	0.0013499	0.0348133	0.00129466
4.58333	1.6527	0.03787	0.0395	0.03705	0.03618	0.03476	0.03319	0.03814	0.00124712	0.03471	0.00149563
4.6	1.65194	0.03806	0.03984	0.03725	0.03595	0.03513	0.03372	0.0383833	0.00132493	0.0349333	0.00112793
4.61667	1.65447	0.03772	0.03974	0.03684	0.03603	0.03485	0.0334	0.0381	0.00148688	0.03476	0.00131731
4.63333	1.65755	0.03825	0.03986	0.03738	0.03626	0.03503	0.03308	0.0384967	0.00125827	0.03479	0.00160353
4.65	1.66276	0.03782	0.03977	0.03714	0.0362	0.03547	0.03355	0.0382433	0.00136515	0.0350733	0.00136881
4.66667	1.66008	0.03841	0.03985	0.0371	0.03651	0.03522	0.03339	0.0384533	0.00137551	0.03504	0.00156777
4.68333	1.66176	0.03874	0.0397	0.03744	0.03623	0.03528	0.03359	0.0386267	0.00113425	0.0350333	0.00133717
4.7	1.66372	0.03812	0.03981	0.03707	0.03611	0.03492	0.03337	0.0383333	0.0013824	0.0348	0.00137394
4.71667	1.66604	0.0386	0.03991	0.0375	0.0366	0.03535	0.03292	0.03867	0.00120652	0.0349567	0.00187127
4.73333	1.67029	0.03817	0.03964	0.03714	0.03666	0.03507	0.03293	0.0383167	0.00125644	0.0348867	0.00187175
4.75	1.67006	0.0383	0.04015	0.03748	0.0363	0.03515	0.03356	0.0386433	0.00136771	0.0350033	0.00137588
4.76667	1.67464	0.03852	0.03992	0.03749	0.03665	0.03521	0.03328	0.0386433	0.00121969	0.0350467	0.00169093
4.78333	1.67424	0.03846	0.03986	0.03719	0.03685	0.03563	0.0336	0.0385033	0.00133553	0.03536	0.00164174
4.8	1.67614	0.03852	0.03966	0.03753	0.03644	0.03537	0.03362	0.03857	0.00106588	0.0351433	0.0014236
4.81667	1.68088	0.03865	0.03997	0.03751	0.03636	0.03524	0.03369	0.03871	0.0012311	0.0350967	0.00134076
4.83333	1.68242	0.03867	0.04005	0.03762	0.03677	0.03587	0.03344	0.03878	0.00121873	0.03536	0.00172259
4.85	1.6854	0.0384	0.03993	0.03767	0.03654	0.03554	0.03366	0.0386667	0.00115336	0.0352467	0.00146224
4.86667	1.68412	0.03868	0.04004	0.03789	0.03686	0.03549	0.03369	0.03887	0.00108752	0.0353467	0.00158985
4.88333	1.68809	0.03894	0.04023	0.03743	0.03691	0.03553	0.0337	0.0388667	0.00140144	0.03538	0.00161025
4.9	1.68886	0.0389	0.04026	0.03752	0.0369	0.03558	0.03357	0.0388933	0.00137001	0.03535	0.00167687
4.91667	1.68991	0.03861	0.04049	0.03715	0.037	0.03497	0.03395	0.03875	0.0016744	0.0353067	0.00155262
4.93333	1.69224	0.03906	0.04055	0.03762	0.0369	0.03557	0.03382	0.0390767	0.00146507	0.03543	0.00154477
4.95	1.69249	0.03884	0.03988	0.038	0.03698	0.03546	0.03345	0.0389067	0.000941771	0.0352967	0.00177066
4.96667	1.69601	0.03901	0.04076	0.03753	0.03639	0.03565	0.03372	0.0391	0.00161688	0.0352533	0.00137849
4.98333	1.69898	0.03918	0.04013	0.0381	0.03714	0.03556	0.03404	0.0391367	0.00101569	0.03558	0.0015501
5	1.69948	0.03898	0.04046	0.03762	0.03656	0.03548	0.03378	0.03902	0.00142042	0.0352733	0.00140148
5.01667	1.70369	0.03902	0.04062	0.03739	0.0372	0.03586	0.03401	0.03901	0.00161502	0.03569	0.00160178
5.03333	1.70361	0.03889	0.04032	0.03761	0.0369	0.03591	0.034	0.03894	0.00135569	0.0356033	0.00147412
5.05	1.70729	0.03872	0.04031	0.03773	0.03669	0.03554	0.03355	0.03892	0.00130158	0.03526	0.00158862
5.06667	1.70583	0.03857	0.04057	0.03773	0.03699	0.03572	0.03365	0.0389567	0.00145895	0.0354533	0.00168589
5.08333	1.70771	0.03926	0.04085	0.03771	0.03689	0.03551	0.03346	0.0392733	0.00157004	0.0352867	0.00172587
5.1	1.71178	0.03912	0.04047	0.03803	0.0365	0.03535	0.03423	0.0392067	0.00122231	0.03536	0.00113503
5.11667	1.71012	0.03892	0.04051	0.03815	0.03709	0.03569	0.0338	0.0391933	0.00120351	0.0355267	0.00165107
5.13333	1.71413	0.03935	0.04065	0.03799	0.03728	0.0358	0.03355	0.03933	0.00133011	0.0355433	0.0018782
5.15	1.71516	0.03896	0.04083	0.03806	0.03719	0.03584	0.03397	0.0392833	0.00141302	0.0356667	0.00161698
5.16667	1.71799	0.03904	0.04047	0.03805	0.03682	0.03614	0.03406	0.0391867	0.00121665	0.0356733	0.00143796
5.18333	1.72161	0.03934	0.04099	0.03791	0.03737	0.03567	0.03407	0.0394133	0.00154131	0.0357033	0.00165025
5.2	1.72233	0.03898	0.04054	0.03787	0.0371	0.0362	0.0344	0.03913	0.00134131	0.0359	0.00137477
5.21667	1.72485	0.03906	0.04054	0.03808	0.03718	0.03585	0.03444	0.0392267	0.00123844	0.0358233	0.00137019
5.23333	1.72529	0.03958	0.04087	0.03804	0.0372	0.03597	0.03449	0.0394967	0.00141684	0.0358867	0.00135692
5.25	1.72678	0.03879	0.04135	0.03806	0.03712	0.03621	0.03414	0.0394	0.00172774	0.0358233	0.00152717
5.26667	1.72486	0.0393	0.04079	0.03825	0.03711	0.03623	0.03415	0.0394467	0.00127634	0.03583	0.00152
5.28333	1.72835	0.03959	0.04092	0.03797	0.03747	0.03582	0.03465	0.0394933	0.00147737	0.03598	0.00141679
5.3	1.73119	0.03956	0.04074	0.03809	0.03737	0.03611	0.03429	0.0394633	0.00132764	0.0359233	0.00154846
5.31667	1.73297	0.03972	0.04123	0.03826	0.03745	0.0362	0.03445	0.0397367	0.00148507	0.0360333	0.00150693
5.33333	1.73456	0.0392	0.04098	0.0384	0.03703	0.03607	0.03442	0.0395267	0.00132066	0.03584	0.00132011
5.35	1.73648	0.03903	0.04075	0.03815	0.03741	0.03638	0.03407	0.03931	0.00132242	0.0359533	0.00171039
5.36667	1.73834	0.03937	0.04093	0.03849	0.03756	0.03609	0.03374	0.0395967	0.00123569	0.0357967	0.00192682
5.38333	1.73812	0.03947	0.04069	0.03823	0.03782	0.03594	0.03388	0.0394633	0.00123001	0.03588	0.00197069
5.4	1.73719	0.03969	0.04075	0.03818	0.03766	0.03618	0.03451	0.03954	0.00129155	0.0361167	0.00157595
5.41667	1.74209	0.03957	0.04111	0.03871	0.03727	0.03645	0.03452	0.0397967	0.00121595	0.03608	0.00141184
5.43333	1.74237	0.0394	0.04114	0.03865	0.03729	0.03659	0.03407	0.03973	0.00127738	0.0359833	0.00169356
5.45	1.74601	0.03959	0.04092	0.03843	0.03747	0.03617	0.0343	0.0396467	0.00124597	0.03598	0.00159352
5.46667	1.74712	0.03939	0.04113	0.03841	0.03733	0.03583	0.03499	0.0396433	0.00137758	0.03605	0.00118541
5.48333	1.74959	0.03946	0.04079	0.03859	0.0373	0.03592	0.03464	0.0396133	0.00110799	0.0359533	0.00133031
5.5	1.75128	0.03952	0.04084	0.0382	0.0378	0.03643	0.03455	0.03952	0.00132	0.03626	0.00163166
5.51667	1.74696	0.03976	0.04121	0.03847	0.03788	0.03582	0.03449	0.0398133	0.00137078	0.0360633	0.00170805
5.53333	1.75286	0.03987	0.04107	0.03868	0.03706	0.03612	0.03432	0.0398733	0.001195	0.0358333	0.00139231
5.55	1.75002	0.03991	0.04118	0.03854	0.03763	0.03648	0.03433	0.0398767	0.00132032	0.0361467	0.00167506
5.56667	1.75504	0.03933	0.04167	0.03876	0.03778	0.03618	0.03483	0.03992	0.00154211	0.0362633	0.00147676
5.58333	1.7578	0.03948	0.04124	0.03845	0.03808	0.03614	0.03502	0.0397233	0.00141083	0.0364133	0.0015482
5.6	1.75776	0.03998	0.04131	0.03895	0.03747	0.03662	0.03493	0.04008	0.00118317	0.03634	0.00129294
5.61667	1.7599	0.03952	0.04126	0.03831	0.03769	0.03649	0.03488	0.0396967	0.00148291	0.0363533	0.00140998
5.63333	1.76097	0.03983	0.04136	0.03916	0.03793	0.03647	0.03461	0.0401167	0.00112767	0.0363367	0.00166401
5.65	1.76066	0.03994	0.04132	0.03894	0.03759	0.03632	0.03493	0.0400667	0.00119505	0.03628	0.00133045
5.66667	1.76287	0.03997	0.04122	0.03895	0.03795	0.0363	0.03483	0.0400467	0.00113694	0.03636	0.00156087
5.68333	1.76644	0.04016	0.04165	0.03829	0.0382	0.03634	0.03475	0.0400333	0.00168358	0.03643	0.00172676
5.7	1.76583	0.04045	0.04129	0.03875	0.03732	0.03681	0.03462	0.0401633	0.00129404	0.03625	0.00143447
5.71667	1.76811	0.0403	0.04103	0.03924	0.03777	0.03679	0.03481	0.04019	0.000900056	0.0364567	0.00150789
5.73333	1.77112	0.04043	0.04136	0.03892	0.03767	0.03664	0.03502	0.0402367	0.00123144	0.0364433	0.0013359
5.75	1.77039	0.03996	0.04169	0.03912	0.0376	0.0364	0.03484	0.0402567	0.00131043	0.03628	0.00138391
5.76667	1.76983	0.04018	0.04165	0.03909	0.03776	0.03681	0.03498	0.0403067	0.00128469	0.0365167	0.00141302
5.78333	1.77186	0.04044	0.04136	0.03937	0.038	0.03674	0.03472	0.04039	0.000995942	0.0364867	0.00165461
5.8	1.77186	0.04057	0.04152	0.03888	0.03784	0.03649	0.03487	0.0403233	0.00133717	0.0364	0.00148704
5.81667	1.77319	0.04074	0.04123	0.03944	0.03761	0.03688	0.03477	0.04047	0.000925041	0.03642	0.00147482
5.83333	1.77505	0.03986	0.04113	0.03888	0.03739	0.0367	0.0347	0.0399567	0.00112811	0.0362633	0.00139715
5.85	1.77903	0.04062	0.04146	0.03889	0.03795	0.03695	0.03452	0.0403233	0.00131043	0.0364733	0.00176398
5.86667	1.77979	0.03976	0.04128	0.03902	0.03754	0.03644	0.0348	0.04002	0.00115222	0.03626	0.00137884
5.88333	1.78031	0.04036	0.04185	0.03884	0.03802	0.03664	0.03436	0.04035	0.00150502	0.03634	0.00184835
5.9	1.78304	0.04005	0.04199	0.03925	0.03839	0.0368	0.03525	0.04043	0.00140897	0.0368133	0.00157004
5.91667	1.78227	0.0405	0.04154	0.03935	0.03762	0.03655	0.03467	0.0404633	0.00109546	0.03628	0.00149342
5.93333	1.78246	0.04024	0.04107	0.03927	0.03849	0.03634	0.03493	0.0401933	0.000900907	0.0365867	0.00179277
5.95	1.78652	0.04017	0.04191	0.03885	0.03793	0.03666	0.0349	0.04031	0.0015348	0.0364967	0.00152159
5.96667	1.78751	0.04025	0.04205	0.03924	0.03815	0.03656	0.03488	0.0405133	0.00142339	0.03653	0.00163521
5.98333	1.78965	0.04028	0.04177	0.03909	0.03788	0.03734	0.03534	0.04038	0.0013428	0.0368533	0.00133811
6	1.79207	0.04048	0.04199	0.03982	0.03764	0.03683	0.03486	0.0407633	0.0011124	0.0364433	0.00142977
6.01667	1.79097	0.04095	0.04207	0.0391	0.03782	0.03688	0.03502	0.0407067	0.00149988	0.0365733	0.00142497
6.03333	1.79229	0.04068	0.04192	0.03928	0.03814	0.03654	0.03508	0.0406267	0.00132081	0.0365867	0.00153053
6.05	1.79361	0.04099	0.04141	0.03949	0.03813	0.03675	0.03512	0.04063	0.00100936	0.0366667	0.00150673
6.06667	1.79429	0.0407	0.0418	0.03968	0.03829	0.03693	0.03505	0.0407267	0.00106025	0.0367567	0.00162694
6.08333	1.79587	0.04096	0.04181	0.03945	0.03801	0.03709	0.03528	0.04074	0.00119528	0.0367933	0.00138897
6.1	1.7964	0.04114	0.04219	0.03936	0.03814	0.03656	0.03515	0.0408967	0.00143061	0.0366167	0.00149581
6.11667	1.7942	0.04093	0.04212	0.03965	0.03792	0.03734	0.03495	0.0409	0.00123527	0.0367367	0.00157424
6.13333	1.79888	0.04093	0.04169	0.03948	0.03795	0.03692	0.0349	0.0407	0.00112281	0.03659	0.00155155
6.15	1.80061	0.04082	0.04197	0.03967	0.03791	0.03724	0.03506	0.04082	0.00115	0.0367367	0.00149018
6.16667	1.7996	0.041	0.04153	0.0399	0.03772	0.03705	0.03534	0.04081	0.000831445	0.0367033	0.00122729
6.18333	1.80268	0.04078	0.04163	0.03997	0.03848	0.03684	0.03549	0.0407933	0.00083008	0.0369367	0.00149734
6.2	1.80345	0.04074	0.04142	0.03991	0.03857	0.03706	0.03533	0.04069	0.000756241	0.0369867	0.00162124
6.21667	1.80429	0.04076	0.04191	0.03972	0.03792	0.03713	0.03527	0.0407967	0.00109546	0.0367733	0.00136053
6.23333	1.80497	0.04116	0.04209	0.03935	0.03833	0.03698	0.03578	0.0408667	0.00139335	0.03703	0.00127574
6.25	1.80532	0.04081	0.04233	0.03964	0.03828	0.03723	0.03583	0.0409267	0.00134879	0.0371133	0.00122916
6.26667	1.80487	0.04143	0.04221	0.03948	0.03795	0.03714	0.03589	0.04104	0.00140616	0.0369933	0.0010378
6.28333	1.80836	0.04061	0.04224	0.0399	0.03827	0.03742	0.03497	0.0409167	0.00119976	0.0368867	0.00171343
6.3	1.81196	0.04098	0.0423	0.03951	0.03814	0.03738	0.03566	0.04093	0.00139567	0.03706	0.00127059
6.31667	1.81242	0.04081	0.04253	0.03977	0.03834	0.03729	0.03535	0.0410367	0.00139389	0.0369933	0.00151692
6.33333	1.81323	0.04121	0.04242	0.0397	0.03835	0.03727	0.03532	0.04111	0.00136275	0.03698	0.00153568
6.35	1.81223	0.04085	0.04227	0.03995	0.03788	0.03716	0.03574	0.0410233	0.00116967	0.0369267	0.00108891
6.36667	1.8149	0.041	0.04247	0.0397	0.03852	0.03716	0.03561	0.0410567	0.00138587	0.0370967	0.00145603
6.38333	1.81511	0.04139	0.04256	0.04005	0.03864	0.03763	0.03574	0.0413333	0.00125596	0.0373367	0.00147208
6.4	1.81516	0.04094	0.04214	0.04003	0.03838	0.03752	0.03577	0.0410367	0.00105832	0.0372233	0.00133005
6.41667	1.81958	0.04147	0.04254	0.03962	0.03867	0.03743	0.03548	0.04121	0.00147726	0.0371933	0.00160811
6.43333	1.81956	0.0416	0.0423	0.03986	0.03836	0.03762	0.0357	0.0412533	0.0012564	0.0372267	0.00137293
6.45	1.81741	0.04097	0.04292	0.0396	0.03827	0.03703	0.0358	0.0411633	0.00166842	0.0370333	0.001235
6.46667	1.81978	0.04105	0.04285	0.03978	0.03837	0.03736	0.03553	0.0412267	0.00154261	0.0370867	0.00143959
6.48333	1.82367	0.04183	0.04258	0.04039	0.03858	0.03776	0.03566	0.0416	0.00111297	0.0373333	0.00150603
6.5	1.82212	0.0412	0.04224	0.04006	0.03843	0.03717	0.03559	0.0411667	0.00109038	0.0370633	0.001423
6.51667	1.82652	0.0418	0.04255	0.04022	0.03834	0.03759	0.03553	0.0415233	0.00118938	0.0371533	0.001455
6.53333	1.82863	0.04136	0.04264	0.03983	0.03899	0.03761	0.03568	0.0412767	0.00140685	0.0374267	0.0016626
6.55	1.82457	0.04158	0.04239	0.04037	0.03876	0.03795	0.03554	0.0414467	0.00101658	0.0374167	0.00167494
6.56667	1.82551	0.04172	0.04221	0.04043	0.03837	0.03752	0.03593	0.0414533	0.000919474	0.0372733	0.00123856
6.58333	1.82866	0.04132	0.04275	0.03973	0.03909	0.03788	0.03596	0.0412667	0.00151071	0.0376433	0.00157836
6.6	1.82837	0.04151	0.04288	0.0404	0.03854	0.0382	0.03647	0.0415967	0.00124227	0.0377367	0.00111006
6.61667	1.82653	0.04155	0.04305	0.04053	0.03837	0.03737	0.03548	0.04171	0.0012676	0.0370733	0.00146766
6.63333	1.83171	0.0415	0.04267	0.0401	0.03862	0.03708	0.03575	0.0414233	0.00128671	0.03715	0.00143628
6.65	1.82838	0.04163	0.04314	0.04058	0.03876	0.03768	0.03606	0.0417833	0.00128687	0.0375	0.00135897
6.66667	1.8322	0.04197	0.04255	0.03999	0.03887	0.03792	0.03601	0.0415033	0.00134229	0.0376	0.00145661
6.68333	1.8315	0.04169	0.04261	0.0401	0.03895	0.03823	0.03585	0.0414667	0.00126982	0.0376767	0.00162239
6.7	1.83444	0.04163	0.04243	0.04024	0.03871	0.03774	0.03586	0.0414333	0.00110817	0.0374367	0.00144901
6.71667	1.83465	0.04169	0.04289	0.04031	0.03874	0.03834	0.03605	0.04163	0.00129105	0.03771	0.00145145
6.73333	1.8357	0.0419	0.04282	0.04045	0.03874	0.03797	0.03567	0.0417233	0.00119484	0.03746	0.00159728
6.75	1.83315	0.0415	0.04262	0.04072	0.03863	0.03775	0.03573	0.0416133	0.000955057	0.03737	0.00148688
6.76667	1.8378	0.04195	0.04313	0.04076	0.0389	0.03792	0.03585	0.0419467	0.001185	0.0375567	0.00155712
6.78333	1.83871	0.04173	0.0427	0.0403	0.03855	0.03816	0.03599	0.0415767	0.00120732	0.0375667	0.00137929
6.8	1.83978	0.04205	0.04303	0.04043	0.03913	0.03779	0.03654	0.0418367	0.00131306	0.03782	0.00129526
6.81667	1.83564	0.04207	0.04312	0.04023	0.03906	0.03779	0.03613	0.0418067	0.00146289	0.03766	0.00146932
6.83333	1.8415	0.04221	0.0424	0.04077	0.03871	0.03814	0.03555	0.0417933	0.00089131	0.0374667	0.00168417
6.85	1.84316	0.04202	0.04259	0.04024	0.03905	0.03821	0.03632	0.0416167	0.00122582	0.03786	0.00139825
6.86667	1.84092	0.04148	0.04292	0.04065	0.03875	0.03782	0.03616	0.0416833	0.00114858	0.0375767	0.00131203
6.88333	1.8416	0.04146	0.04311	0.04042	0.0385	0.03804	0.03611	0.0416633	0.00135648	0.03755	0.00126811
6.9	1.84144	0.04134	0.04294	0.04018	0.03913	0.03796	0.03646	0.0414867	0.00138583	0.03785	0.00133839
6.91667	1.84379	0.04185	0.0433	0.04107	0.03893	0.03808	0.03597	0.0420733	0.00113165	0.03766	0.00152404
6.93333	1.84396	0.04227	0.04287	0.04045	0.03922	0.03781	0.0367	0.0418633	0.00126021	0.03791	0.00126297
6.95	1.8483	0.04189	0.04264	0.04031	0.03885	0.03808	0.03621	0.0416133	0.00118938	0.0377133	0.00135766
6.96667	1.84891	0.04175	0.04303	0.04033	0.03925	0.03829	0.03623	0.0417033	0.0013506	0.0379233	0.00154303
6.98333	1.84964	0.04205	0.04302	0.04108	0.03904	0.03757	0.03581	0.04205	0.00097	0.0374733	0.00161717
7	1.84674	0.04218	0.04304	0.04081	0.03909	0.03807	0.03576	0.04201	0.00112468	0.03764	0.00170614
7.01667	1.84571	0.04197	0.04301	0.04078	0.03913	0.03789	0.03619	0.04192	0.00111584	0.0377367	0.00147599
7.03333	1.8498	0.04252	0.04338	0.04055	0.03937	0.03773	0.0363	0.04215	0.00145083	0.0378	0.0015362
7.05	1.852	0.04249	0.04314	0.04086	0.03897	0.03796	0.03646	0.0421633	0.00117458	0.0377967	0.00126295
7.06667	1.84988	0.0421	0.04321	0.04052	0.03919	0.03809	0.03601	0.0419433	0.00135183	0.0377633	0.00161497
7.08333	1.85331	0.04257	0.04265	0.04097	0.03861	0.03807	0.03643	0.0420633	0.000947699	0.0377033	0.00113531
7.1	1.85471	0.04275	0.04292	0.04091	0.03922	0.03803	0.0361	0.0421933	0.00111464	0.0377833	0.00157456
7.11667	1.85468	0.04243	0.04294	0.04114	0.03913	0.03803	0.03648	0.04217	0.000927739	0.03788	0.00133135
7.13333	1.85774	0.04234	0.04332	0.04089	0.03895	0.03844	0.03628	0.0421833	0.00122255	0.03789	0.00141743
7.15	1.8585	0.04226	0.04346	0.04045	0.03945	0.03833	0.03641	0.0420567	0.00151527	0.0380633	0.00153744
7.16667	1.85681	0.04274	0.04346	0.04082	0.03963	0.03871	0.03621	0.04234	0.0013647	0.0381833	0.00176978
7.18333	1.85832	0.04219	0.0429	0.04088	0.03902	0.03848	0.03632	0.04199	0.00102474	0.03794	0.00142871
7.2	1.85703	0.04275	0.04364	0.04042	0.03907	0.03832	0.03663	0.04227	0.0016628	0.0380067	0.00124981
7.21667	1.8642	0.04256	0.04302	0.04124	0.03909	0.03809	0.03668	0.0422733	0.000923977	0.0379533	0.0012108
7.23333	1.85717	0.0429	0.04373	0.04091	0.03931	0.03804	0.03663	0.0425133	0.00144922	0.0379933	0.00134061
7.25	1.86134	0.04247	0.04361	0.04094	0.03903	0.03861	0.03662	0.04234	0.00133974	0.0380867	0.00128741
7.26667	1.85677	0.04285	0.04353	0.04087	0.03953	0.03819	0.03636	0.0424167	0.00138193	0.0380267	0.0015913
7.28333	1.86258	0.04221	0.04315	0.041	0.03954	0.03844	0.03651	0.04212	0.00107782	0.0381633	0.00153383
7.3	1.86297	0.04262	0.04333	0.04079	0.03949	0.03858	0.03651	0.0422467	0.00131051	0.0381933	0.00152717
7.31667	1.86379	0.0423	0.04343	0.04097	0.03941	0.03804	0.03673	0.0422333	0.00123135	0.03806	0.00134011
7.33333	1.86428	0.04249	0.04351	0.04105	0.03913	0.03854	0.03677	0.04235	0.00123596	0.0381467	0.00122818
7.35	1.86463	0.04265	0.0435	0.04108	0.03892	0.03886	0.03653	0.04241	0.00122772	0.0381033	0.00136288
7.36667	1.86562	0.0428	0.04382	0.0412	0.03958	0.03812	0.03675	0.0426067	0.00132066	0.03815	0.00141524
7.38333	1.86644	0.04214	0.04345	0.04139	0.03943	0.03871	0.03607	0.0423267	0.00104261	0.03807	0.00176907
7.4	1.86712	0.04243	0.04337	0.04103	0.03879	0.03819	0.03673	0.0422767	0.00117751	0.0379033	0.0010595
7.41667	1.87073	0.04252	0.04355	0.04168	0.03921	0.03871	0.03657	0.0425833	0.000936607	0.0381633	0.00140233
7.43333	1.86765	0.04318	0.04375	0.04126	0.0396	0.03845	0.03671	0.04273	0.00130457	0.0382533	0.001455
7.45	1.87102	0.04338	0.04407	0.04152	0.03928	0.0386	0.03689	0.04299	0.00131898	0.0382567	0.00123144
7.46667	1.87002	0.04312	0.04335	0.04079	0.03905	0.03911	0.03696	0.04242	0.0014163	0.0383733	0.00122435
7.48333	1.87133	0.04283	0.0435	0.04163	0.03951	0.03838	0.03663	0.0426533	0.000947435	0.0381733	0.00145108
7.5	1.87045	0.04285	0.04359	0.04144	0.03953	0.03889	0.03661	0.0426267	0.00109226	0.0383433	0.00153484
7.51667	1.86897	0.0429	0.04328	0.04123	0.03951	0.03876	0.03675	0.04247	0.00109055	0.03834	0.00142713
7.53333	1.87087	0.04244	0.04392	0.04125	0.03891	0.03897	0.03699	0.0425367	0.00133762	0.03829	0.00112623
7.55	1.87217	0.0428	0.04384	0.042	0.03949	0.03868	0.03697	0.04288	0.000922605	0.03838	0.00128651
7.56667	1.87247	0.04273	0.04403	0.04172	0.03946	0.03857	0.03667	0.0428267	0.00115803	0.0382333	0.00142514
7.58333	1.87763	0.04302	0.04399	0.04093	0.03974	0.03895	0.03666	0.0426467	0.00156379	0.03845	0.00159972
7.6	1.87314	0.04313	0.04354	0.0412	0.03976	0.0388	0.03633	0.0426233	0.00124957	0.0382967	0.00176953
7.61667	1.87612	0.04333	0.04338	0.0417	0.03952	0.03869	0.037	0.0428033	0.000955842	0.0384033	0.00128422
7.63333	1.87616	0.04341	0.04319	0.04136	0.03983	0.03882	0.03701	0.0426533	0.00112545	0.0385533	0.00142879
7.65	1.87692	0.04295	0.04403	0.0416	0.03934	0.03884	0.0367	0.04286	0.0012175	0.0382933	0.00140233
7.66667	1.87784	0.04317	0.04407	0.04161	0.03976	0.03864	0.03682	0.04295	0.00124467	0.0384067	0.00148382
7.68333	1.87811	0.04316	0.04426	0.04145	0.03919	0.03863	0.03699	0.0429567	0.00141599	0.03827	0.00114333
7.7	1.87671	0.04317	0.0437	0.04115	0.03993	0.03877	0.03648	0.0426733	0.0013456	0.0383933	0.00175557
7.71667	1.87904	0.04339	0.04384	0.04143	0.03962	0.03885	0.03724	0.0428867	0.00128142	0.03857	0.00121445
7.73333	1.88156	0.04314	0.04398	0.04169	0.03934	0.03868	0.03748	0.0429367	0.00115846	0.0385	0.000942974
7.75	1.88236	0.0433	0.04379	0.04186	0.03998	0.03926	0.03691	0.0429833	0.00100321	0.0387167	0.0016055
7.76667	1.88045	0.04361	0.04379	0.04199	0.03997	0.03876	0.03681	0.04313	0.000991363	0.0385133	0.00159438
7.78333	1.88111	0.04344	0.04366	0.04172	0.04013	0.03887	0.03699	0.04294	0.00106226	0.0386633	0.00158017
7.8	1.88184	0.04309	0.04418	0.04184	0.03972	0.03947	0.03681	0.0430367	0.00117091	0.0386667	0.00161277
7.81667	1.88446	0.04345	0.04378	0.04197	0.03989	0.03919	0.03701	0.0430667	0.000963967	0.0386967	0.00150204
7.83333	1.88313	0.0434	0.04396	0.04122	0.04	0.03915	0.03695	0.04286	0.00144762	0.0387	0.00157401
7.85	1.88613	0.04324	0.04436	0.04145	0.04005	0.03894	0.03675	0.0430167	0.0014678	0.03858	0.0016792
7.86667	1.88639	0.04342	0.04403	0.04161	0.03953	0.03925	0.03695	0.04302	0.00125861	0.0385767	0.00141567
7.88333	1.88645	0.04339	0.04449	0.04143	0.03939	0.03909	0.03716	0.0431033	0.00155001	0.0385467	0.00121022
7.9	1.88783	0.04371	0.04415	0.04172	0.03968	0.03931	0.03727	0.0431933	0.00129477	0.0387533	0.00129786
7.91667	1.88804	0.04332	0.04417	0.04196	0.04049	0.03876	0.03685	0.04315	0.00111476	0.0387	0.00182074
7.93333	1.88739	0.04339	0.04403	0.04183	0.04059	0.03895	0.03714	0.0430833	0.00113161	0.0388933	0.0017257
7.95	1.88984	0.04315	0.04423	0.04166	0.03981	0.03894	0.037	0.0430133	0.00129044	0.0385833	0.00143855
7.96667	1.88922	0.04373	0.04443	0.0419	0.03974	0.03904	0.03744	0.0433533	0.00130638	0.03874	0.00117898
7.98333	1.88958	0.04339	0.04404	0.04179	0.04019	0.03907	0.03706	0.0430733	0.00115794	0.0387733	0.00158595
8	1.8909	0.04349	0.04441	0.04178	0.03969	0.03889	0.03718	0.0432267	0.00133463	0.0385867	0.0012822
8.01667	1.89022	0.04333	0.04397	0.04162	0.03973	0.03898	0.03735	0.0429733	0.00121492	0.0386867	0.00121681
8.03333	1.88686	0.04374	0.04411	0.04152	0.04031	0.03904	0.0372	0.0431233	0.0014008	0.03885	0.00156368
8.05	1.8933	0.04349	0.04393	0.04206	0.04	0.03923	0.03778	0.04316	0.000977701	0.0390033	0.00112722
8.06667	1.89537	0.04365	0.0439	0.04189	0.04017	0.03951	0.03711	0.0431467	0.00109546	0.03893	0.00161034
8.08333	1.89316	0.04385	0.04427	0.04173	0.04007	0.03943	0.03714	0.0432833	0.00136152	0.03888	0.00154049
8.1	1.8941	0.04368	0.04436	0.04214	0.03998	0.03935	0.03706	0.0433933	0.00113742	0.0387967	0.00153663
8.11667	1.89806	0.04355	0.04401	0.04211	0.04015	0.03922	0.03734	0.0432233	0.000991228	0.0389033	0.00143151
8.13333	1.8932	0.0434	0.044	0.04199	0.03978	0.03901	0.03734	0.04313	0.00103184	0.03871	0.00124736
8.15	1.8936	0.04355	0.04456	0.0421	0.03975	0.03942	0.03758	0.0434033	0.00123654	0.0389167	0.00116929
8.16667	1.89946	0.04376	0.04404	0.04221	0.04025	0.03927	0.0375	0.0433367	0.000985715	0.0390067	0.00139378
8.18333	1.89651	0.04356	0.04441	0.04213	0.03979	0.03947	0.03741	0.0433667	0.00115223	0.03889	0.00129167
8.2	1.89588	0.04384	0.04456	0.04179	0.03972	0.03971	0.03733	0.0433967	0.00143723	0.03892	0.00137699
8.21667	1.89839	0.04384	0.04454	0.04224	0.03971	0.03911	0.03701	0.04354	0.00117898	0.03861	0.00141774
8.23333	1.89894	0.04396	0.04478	0.04184	0.03983	0.03905	0.03735	0.0435267	0.00151715	0.0387433	0.00126812
8.25	1.89877	0.04376	0.04439	0.04221	0.04027	0.03929	0.03725	0.0434533	0.00112189	0.0389367	0.00154069
8.26667	1.90007	0.04389	0.04498	0.04245	0.04038	0.0392	0.03702	0.0437733	0.00126903	0.0388667	0.00170462
8.28333	1.89835	0.04423	0.04398	0.04214	0.04019	0.03973	0.03778	0.04345	0.00114136	0.0392333	0.00127947
8.3	1.90043	0.04409	0.04447	0.04231	0.04015	0.03933	0.03772	0.0436233	0.00115314	0.0390667	0.00123622
8.31667	1.89674	0.04374	0.04441	0.04202	0.04038	0.03965	0.03773	0.04339	0.00123284	0.0392533	0.00136881
8.33333	1.90166	0.04372	0.04446	0.04238	0.04069	0.03979	0.03787	0.04352	0.00105432	0.03945	0.00144042
8.35	1.90313	0.04432	0.04424	0.04215	0.04037	0.03937	0.03776	0.04357	0.00123041	0.0391667	0.00131683
8.36667	1.90273	0.044	0.04442	0.04217	0.0401	0.03953	0.03791	0.04353	0.00119637	0.03918	0.00113618
8.38333	1.90477	0.044	0.04424	0.04195	0.04034	0.03974	0.03758	0.0433967	0.00125858	0.03922	0.00145162
8.4	1.90072	0.04359	0.04392	0.04179	0.04015	0.03961	0.03737	0.0431	0.00114643	0.0390433	0.00147409
8.41667	1.90194	0.04395	0.04463	0.04265	0.04052	0.03936	0.03742	0.0437433	0.00100605	0.0391	0.00156627
8.43333	1.90266	0.04409	0.04452	0.04232	0.04059	0.03977	0.0377	0.0436433	0.00116603	0.0393533	0.00148937
8.45	1.90393	0.04414	0.04452	0.04243	0.04076	0.03972	0.03756	0.0436967	0.0011133	0.0393467	0.00163234
8.46667	1.90379	0.04439	0.04446	0.04279	0.04052	0.03947	0.0376	0.04388	0.000944616	0.0391967	0.00147907
8.48333	1.90179	0.04429	0.04468	0.04207	0.03994	0.03989	0.03769	0.04368	0.00140787	0.0391733	0.00128485
8.5	1.90354	0.04417	0.04417	0.04272	0.04034	0.03984	0.03782	0.0436867	0.000837158	0.0393333	0.00133422
8.51667	1.90626	0.04409	0.04469	0.04243	0.04051	0.03931	0.03768	0.0437367	0.0011707	0.0391667	0.00142043
8.53333	1.90596	0.04418	0.04471	0.04259	0.04072	0.03944	0.03753	0.0438267	0.00110328	0.03923	0.00160533
8.55	1.90419	0.04455	0.04489	0.04287	0.0402	0.0395	0.03789	0.0441033	0.00108154	0.0391967	0.0011845
8.56667	1.90459	0.04451	0.04446	0.04274	0.04022	0.03968	0.0379	0.0439033	0.00100779	0.0392667	0.00121397
8.58333	1.90814	0.04413	0.04488	0.04253	0.04065	0.03971	0.03772	0.0438467	0.00120035	0.03936	0.00149603
8.6	1.90598	0.04424	0.04493	0.042	0.04043	0.03953	0.03789	0.0437233	0.00153181	0.0392833	0.00128784
8.61667	1.90479	0.04407	0.04472	0.04224	0.04047	0.03933	0.03738	0.0436767	0.00128594	0.03906	0.00156259
8.63333	1.91127	0.04441	0.04484	0.04268	0.04044	0.04005	0.03809	0.0439767	0.00114334	0.0395267	0.00125938
8.65	1.90693	0.04447	0.04491	0.04249	0.04054	0.03965	0.03746	0.0439567	0.00128908	0.0392167	0.00158507
8.66667	1.90835	0.04431	0.04477	0.04254	0.0402	0.0398	0.03755	0.0438733	0.00117738	0.0391833	0.00142858
8.68333	1.91078	0.0444	0.04487	0.04221	0.0405	0.03965	0.03809	0.0438267	0.00141966	0.0394133	0.00122231
8.7	1.90889	0.04451	0.04472	0.04259	0.04072	0.03959	0.03773	0.04394	0.00117384	0.0393467	0.00150978
8.71667	1.91268	0.04438	0.0445	0.04272	0.04076	0.03986	0.03772	0.0438667	0.000994853	0.0394467	0.00156158
8.73333	1.90925	0.04464	0.04491	0.04288	0.04077	0.03957	0.03782	0.0441433	0.00110238	0.0393867	0.00148352
8.75	1.91197	0.04451	0.0445	0.04257	0.04028	0.03948	0.03792	0.04386	0.00111718	0.0392267	0.00120022
8.76667	1.91154	0.04465	0.04484	0.04242	0.04045	0.03984	0.03803	0.04397	0.0013457	0.03944	0.00125861
8.78333	1.91763	0.04487	0.04475	0.04293	0.04085	0.03967	0.03758	0.0441833	0.00108708	0.0393667	0.00165597
8.8	1.91176	0.04457	0.0452	0.04309	0.04097	0.04013	0.0378	0.0442867	0.00108316	0.0396333	0.00164233
8.81667	1.91153	0.04469	0.04433	0.04316	0.04061	0.03974	0.03773	0.04406	0.000799937	0.03936	0.00147713
8.83333	1.91359	0.04478	0.04523	0.0429	0.04102	0.03987	0.03774	0.0443033	0.00123597	0.0395433	0.00166422
8.85	1.91381	0.0448	0.04492	0.04297	0.04052	0.03984	0.03785	0.04423	0.00109284	0.0394033	0.00138753
8.86667	1.91474	0.0444	0.045	0.04265	0.04092	0.03988	0.03821	0.0440167	0.001221	0.03967	0.00136715
8.88333	1.91372	0.04478	0.04514	0.04269	0.0405	0.04009	0.03812	0.0442033	0.00132289	0.03957	0.00127236
8.9	1.91579	0.04426	0.04509	0.04279	0.04097	0.03954	0.0384	0.0440467	0.00116475	0.0396367	0.00128772
8.91667	1.91532	0.0442	0.04549	0.04255	0.0411	0.03966	0.03776	0.04408	0.00147367	0.0395067	0.00167527
8.93333	1.91947	0.04459	0.04527	0.04255	0.04055	0.04041	0.03806	0.0441367	0.00141553	0.0396733	0.00139894
8.95	1.91685	0.04462	0.04514	0.04273	0.04058	0.03983	0.03777	0.0441633	0.00126824	0.0393933	0.001455
8.96667	1.91682	0.04486	0.04485	0.04268	0.04084	0.04024	0.03828	0.04413	0.00125575	0.0397867	0.00133886
8.98333	1.9195	0.04432	0.04508	0.04278	0.04097	0.04025	0.03816	0.04406	0.00117184	0.0397933	0.0014596
9	1.92013	0.04482	0.04584	0.04297	0.04067	0.03968	0.0376	0.0445433	0.00145487	0.0393167	0.00156692
9.01667	1.91886	0.04503	0.04514	0.04283	0.04046	0.0401	0.03845	0.0443333	0.00130309	0.03967	0.00107177
9.03333	1.92004	0.04471	0.04503	0.04301	0.0407	0.04014	0.03763	0.04425	0.00108573	0.03949	0.00163496
9.05	1.92166	0.04478	0.04511	0.04316	0.04103	0.03999	0.03838	0.04435	0.0010437	0.0398	0.00133518
9.06667	1.92037	0.04472	0.04533	0.04284	0.04073	0.03999	0.03825	0.0442967	0.00129786	0.0396567	0.00127316
9.08333	1.92212	0.04508	0.04539	0.04362	0.04039	0.03987	0.03826	0.0446967	0.000945216	0.0395067	0.00111051
9.1	1.91861	0.04505	0.04539	0.04257	0.04042	0.04012	0.03766	0.0443367	0.00153939	0.0394	0.00151433
9.11667	1.92021	0.04464	0.04554	0.043	0.04131	0.04	0.03804	0.0443933	0.00128784	0.0397833	0.00164573
9.13333	1.92248	0.04478	0.04506	0.04335	0.04102	0.04042	0.03848	0.0443967	0.000917188	0.0399733	0.0013276
9.15	1.9183	0.04475	0.04548	0.04292	0.04093	0.04059	0.03866	0.0443833	0.0013188	0.04006	0.0012243
9.16667	1.92415	0.04536	0.04541	0.04303	0.04128	0.03978	0.03775	0.0446	0.00135989	0.0396033	0.00177162
9.18333	1.92018	0.04516	0.04532	0.04331	0.041	0.04016	0.0381	0.0445967	0.00111715	0.0397533	0.00149216
9.2	1.92292	0.04498	0.04547	0.04297	0.04074	0.04016	0.03807	0.0444733	0.00132478	0.0396567	0.00140436
9.21667	1.92016	0.04502	0.04553	0.04361	0.0404	0.04008	0.03848	0.04472	0.000994535	0.0396533	0.00102866
9.23333	1.92265	0.04512	0.04506	0.04337	0.041	0.0407	0.03815	0.0445167	0.000993496	0.03995	0.00156605
9.25	1.92364	0.04521	0.04512	0.04312	0.04089	0.04022	0.03829	0.0444833	0.00118154	0.0398	0.00134993
9.26667	1.92598	0.04494	0.04531	0.04293	0.04115	0.04059	0.03858	0.0443933	0.00128072	0.0401067	0.00135146
9.28333	1.92356	0.04511	0.0454	0.04297	0.04098	0.04053	0.03833	0.0444933	0.00132719	0.0399467	0.00141804
9.3	1.92334	0.04495	0.04536	0.04295	0.04088	0.04056	0.03822	0.04442	0.00128946	0.0398867	0.00145222
9.31667	1.92363	0.04533	0.04546	0.04354	0.04078	0.04007	0.03822	0.0447767	0.00107296	0.03969	0.00132163
9.33333	1.92903	0.04485	0.04561	0.04313	0.04084	0.0399	0.03814	0.04453	0.00127059	0.0396267	0.0013706
9.35	1.92568	0.0451	0.04564	0.04289	0.04107	0.04074	0.03844	0.0445433	0.00145706	0.0400833	0.0014327
9.36667	1.92594	0.04546	0.04563	0.04321	0.041	0.04015	0.03846	0.0447667	0.00135079	0.03987	0.00129294
9.38333	1.9262	0.04515	0.0454	0.04334	0.04112	0.04059	0.03816	0.04463	0.00112414	0.0399567	0.00157836
9.4	1.92686	0.04544	0.04569	0.04341	0.04117	0.04008	0.03839	0.0448467	0.00125045	0.03988	0.00140075
9.41667	1.92676	0.04499	0.04561	0.04319	0.04083	0.04061	0.03833	0.0445967	0.00125703	0.0399233	0.00138424
9.43333	1.92859	0.04552	0.04555	0.04316	0.04104	0.04027	0.03847	0.0447433	0.00137129	0.0399267	0.00131895
9.45	1.93155	0.04503	0.04513	0.0434	0.04113	0.0405	0.03838	0.04452	0.000971236	0.0400033	0.00144071
9.46667	1.92928	0.04525	0.04579	0.04305	0.04134	0.04049	0.03853	0.0446967	0.00145139	0.04012	0.00144108
9.48333	1.92834	0.04528	0.0457	0.04347	0.04105	0.04037	0.03859	0.0448167	0.001185	0.0400033	0.00127033
9.5	1.92807	0.04528	0.04584	0.04277	0.04118	0.04115	0.03871	0.04463	0.00163496	0.0403467	0.00141747
9.51667	1.92941	0.04502	0.04531	0.04363	0.04137	0.04072	0.03835	0.0446533	0.000898016	0.0401467	0.00158954
9.53333	1.92768	0.04543	0.0452	0.04322	0.04149	0.04088	0.03869	0.0446167	0.001215	0.0403533	0.00147242
9.55	1.93009	0.04573	0.04573	0.04318	0.04077	0.0402	0.03863	0.04488	0.00147224	0.0398667	0.00110826
9.56667	1.93338	0.04543	0.04545	0.04354	0.04114	0.04085	0.03884	0.0448067	0.00109701	0.0402767	0.00125261
9.58333	1.93131	0.04547	0.04566	0.04396	0.04114	0.0408	0.03834	0.04503	0.000931504	0.0400933	0.00152792
9.6	1.93067	0.04538	0.04593	0.04345	0.04121	0.04056	0.0383	0.04492	0.00130242	0.0400233	0.00152743
9.61667	1.93218	0.04536	0.04586	0.04399	0.04105	0.04052	0.03882	0.04507	0.000968143	0.04013	0.00116503
9.63333	1.93101	0.04573	0.04614	0.04357	0.04107	0.04078	0.0382	0.0451467	0.00138074	0.0400167	0.00157995
9.65	1.9317	0.04514	0.04578	0.044	0.04144	0.04082	0.03886	0.0449733	0.000901628	0.0403733	0.00134675
9.66667	1.93387	0.04578	0.0457	0.04325	0.04127	0.04034	0.0384	0.04491	0.00143816	0.0400033	0.00146432
9.68333	1.93087	0.04566	0.04566	0.0437	0.04087	0.04058	0.03899	0.0450067	0.00113161	0.0401467	0.00101214
9.7	1.93685	0.04611	0.0462	0.04333	0.04115	0.04066	0.03879	0.0452133	0.00163164	0.0402	0.00124543
9.71667	1.93515	0.04536	0.04559	0.04335	0.04106	0.04096	0.03859	0.0447667	0.00123225	0.0402033	0.00139808
9.73333	1.9344	0.04535	0.04616	0.04461	0.04138	0.04061	0.0382	0.0453733	0.000775263	0.0400633	0.00165899
9.75	1.93554	0.04524	0.04571	0.04389	0.0416	0.04057	0.03879	0.0449467	0.000944793	0.04032	0.00142158
9.76667	1.93453	0.04533	0.04603	0.04346	0.04125	0.04108	0.03871	0.04494	0.00132865	0.0403467	0.00141994
9.78333	1.93599	0.04585	0.04578	0.04354	0.04126	0.04131	0.03906	0.0450567	0.00131394	0.0405433	0.00128485
9.8	1.93813	0.04545	0.04588	0.04386	0.0416	0.04078	0.03858	0.0450633	0.00106406	0.04032	0.00156167
9.81667	1.93395	0.04546	0.04574	0.04347	0.04086	0.04063	0.03882	0.04489	0.0012377	0.0401033	0.00111733
9.83333	1.93953	0.04594	0.04611	0.04388	0.04095	0.04125	0.03888	0.04531	0.00124133	0.04036	0.00129047
9.85	1.93249	0.04566	0.04538	0.04395	0.04135	0.04067	0.03886	0.0449967	0.000917188	0.0402933	0.00128702
9.86667	1.93565	0.04609	0.04595	0.04399	0.04114	0.04084	0.03849	0.0453433	0.00117411	0.0401567	0.00145115
9.88333	1.93786	0.04601	0.04587	0.0437	0.04116	0.04085	0.03895	0.0451933	0.00129516	0.04032	0.00119654
9.9	1.93663	0.04593	0.04607	0.04371	0.0413	0.04077	0.039	0.0452367	0.00132398	0.0403567	0.00120442
9.91667	1.93814	0.04563	0.04596	0.04367	0.0414	0.04113	0.03872	0.0450867	0.00123791	0.0404167	0.00147555
9.93333	1.93695	0.04544	0.04608	0.04407	0.04143	0.04086	0.03877	0.0451967	0.00102686	0.0403533	0.00140051
9.95	1.93524	0.04563	0.04583	0.04383	0.04171	0.04089	0.03868	0.0450967	0.00110151	0.0404267	0.00156724
9.96667	1.93703	0.04597	0.04618	0.044	0.04204	0.04174	0.03928	0.0453833	0.00120259	0.04102	0.00151433
9.98333	1.93732	0.04599	0.04653	0.04417	0.04149	0.04078	0.03877	0.0455633	0.0012365	0.0403467	0.00141083
10	1.93834	0.04597	0.04625	0.04335	0.04149	0.04036	0.03876	0.04519	0.00159962	0.0402033	0.00137173
