# Supplementary material for: Scaffolding protein CcmM directs multiprotein phase separation in β-carboxysome biogenesis
Source: Nat Struct Mol Biol. 2021 Nov 10;28(11):909–22. doi: 10.1038/s41594-021-00676-5 (PMC8580825; doi:10.1038/s41594-021-00676-5)
Supplement: Source Data Extended Data Fig. 7 — Raw values for graphs shown in Extended Data Fig. 7a–d. [file 41594_2021_676_MOESM19_ESM.xls]

## Sheet: ED_Fig. 7a
Time	Absorbance 340nm
min	AU
	50	100	200	300	reM58	Rubisco
0	0.65238	0.6393	0.45048	0.02817	0.00121	0.0045
0.0166667	0.72963	0.71762	0.51987	0.03457	0.00129	0.00405
0.0333333	0.79577	0.78467	0.57888	0.04981	0.00111	0.00337
0.05	0.85559	0.84357	0.629	0.07	0.00099	0.00396
0.0666667	0.90928	0.8963	0.673	0.0963	0.00169	0.00371
0.0833333	0.95703	0.94241	0.71257	0.12665	0.00157	0.00363
0.1	1.00294	0.98593	0.74812	0.16209	0.00129	0.00372
0.116667	1.04347	1.02595	0.78168	0.20123	0.0015	0.00354
0.133333	1.08237	1.06347	0.81131	0.24208	0.00171	0.00369
0.15	1.11736	1.09758	0.83994	0.28359	0.00143	0.00384
0.166667	1.15009	1.13037	0.86683	0.32593	0.00155	0.00364
0.183333	1.18145	1.16196	0.89214	0.3669	0.00155	0.00348
0.2	1.21239	1.19032	0.91499	0.40847	0.00161	0.00383
0.216667	1.24002	1.21844	0.93834	0.44615	0.00166	0.0038
0.233333	1.26597	1.24449	0.95898	0.48235	0.00123	0.00363
0.25	1.29076	1.27052	0.97977	0.51573	0.00116	0.00361
0.266667	1.31547	1.29203	1.00001	0.54618	0.00134	0.00393
0.283333	1.33943	1.31146	1.0186	0.57556	0.00126	0.00329
0.3	1.36099	1.33596	1.0358	0.60153	0.0011	0.00356
0.316667	1.38077	1.35377	1.05332	0.62719	0.00103	0.0033
0.333333	1.3995	1.37496	1.06994	0.64898	0.00161	0.00321
0.35	1.42013	1.39289	1.0863	0.67001	0.00131	0.00358
0.366667	1.44026	1.41046	1.10023	0.68925	0.00137	0.00386
0.383333	1.45406	1.42797	1.11601	0.70719	0.00155	0.00374
0.4	1.47355	1.44646	1.13017	0.7244	0.00129	0.00438
0.416667	1.4896	1.46236	1.14538	0.73902	0.00136	0.00391
0.433333	1.50232	1.47742	1.15819	0.75232	0.00196	0.00383
0.45	1.52123	1.49234	1.17135	0.76532	0.00157	0.00417
0.466667	1.53556	1.50689	1.18352	0.77862	0.00116	0.004
0.483333	1.5479	1.52202	1.19663	0.78999	0.00153	0.00385
0.5	1.56464	1.53401	1.20646	0.801	0.00146	0.00388
0.516667	1.57576	1.54955	1.21943	0.81072	0.00157	0.00367
0.533333	1.58777	1.56144	1.22952	0.82079	0.00192	0.00371
0.55	1.60159	1.57004	1.24104	0.8321	0.0016	0.00402
0.566667	1.61327	1.58485	1.25275	0.84017	0.00166	0.00355
0.583333	1.6254	1.59424	1.26238	0.84858	0.00174	0.00382
0.6	1.63917	1.60591	1.2721	0.85734	0.00126	0.00436
0.616667	1.64742	1.6189	1.28321	0.86576	0.00108	0.0036
0.633333	1.66033	1.62942	1.293	0.87423	0.00127	0.00392
0.65	1.66877	1.63938	1.30235	0.87997	0.00146	0.00412
0.666667	1.68043	1.64936	1.3126	0.88746	0.00149	0.00397
0.683333	1.69046	1.66055	1.32202	0.89677	0.00109	0.00399
0.7	1.70064	1.66841	1.33236	0.90273	0.00138	0.00433
0.716667	1.70764	1.67563	1.3397	0.91031	0.00118	0.00438
0.733333	1.71673	1.68595	1.3486	0.91694	0.00139	0.00432
0.75	1.72624	1.6958	1.35595	0.92338	0.00105	0.00422
0.766667	1.73664	1.70158	1.36219	0.92886	0.00142	0.00433
0.783333	1.74062	1.71302	1.37138	0.9348	0.00135	0.00404
0.8	1.75235	1.72088	1.37964	0.94088	0.00127	0.00384
0.816667	1.76157	1.72627	1.38608	0.9457	0.00172	0.00404
0.833333	1.76588	1.73649	1.39424	0.95194	0.00157	0.00414
0.85	1.77551	1.74254	1.4043	0.95849	0.0014	0.00409
0.866667	1.78358	1.75026	1.40991	0.96419	0.00101	0.00411
0.883333	1.78988	1.75818	1.41563	0.96857	0.00132	0.00383
0.9	1.79685	1.76474	1.42374	0.97307	0.00144	0.00423
0.916667	1.80378	1.76917	1.42993	0.97943	0.00093	0.00398
0.933333	1.80764	1.77852	1.43692	0.98685	0.00132	0.00398
0.95	1.81787	1.7848	1.44333	0.99008	0.00148	0.0043
0.966667	1.82502	1.7899	1.45095	0.99632	0.00133	0.00419
0.983333	1.82976	1.7958	1.45725	1.00184	0.00131	0.00393
1	1.83791	1.80412	1.46411	1.0059	0.00123	0.00397
1.01667	1.84118	1.81057	1.46982	1.01194	0.00161	0.00358
1.03333	1.84551	1.81221	1.47529	1.01493	0.00131	0.00449
1.05	1.85463	1.81904	1.48168	1.02006	0.00109	0.004
1.06667	1.86016	1.82332	1.48616	1.02569	0.00127	0.004
1.08333	1.86147	1.82616	1.49241	1.02882	0.00148	0.00403
1.1	1.86926	1.83464	1.49903	1.03367	0.00132	0.00412
1.11667	1.87472	1.83788	1.50371	1.03815	0.00149	0.00405
1.13333	1.88055	1.84416	1.51036	1.04415	0.00102	0.00405
1.15	1.88199	1.84917	1.51516	1.04711	0.00139	0.00401
1.16667	1.88716	1.85658	1.51873	1.05288	0.00131	0.00396
1.18333	1.89366	1.86117	1.52587	1.05718	0.0011	0.0043
1.2	1.89955	1.86394	1.52882	1.06011	0.00148	0.0042
1.21667	1.90408	1.86874	1.53384	1.06626	0.00142	0.00422
1.23333	1.91117	1.87362	1.53973	1.06874	0.0009	0.0041
1.25	1.9104	1.87905	1.54548	1.0734	0.00131	0.00483
1.26667	1.91529	1.88058	1.54958	1.07768	0.00118	0.00385
1.28333	1.91783	1.88472	1.55285	1.08039	0.00129	0.00403
1.3	1.92449	1.88895	1.56009	1.08623	0.0016	0.00478
1.31667	1.92931	1.89449	1.56158	1.08967	0.00148	0.00358
1.33333	1.93043	1.89731	1.56715	1.09327	0.00173	0.00418
1.35	1.93406	1.89652	1.57171	1.09762	0.00129	0.00434
1.36667	1.94022	1.90688	1.57774	1.09989	0.0015	0.0041
1.38333	1.94037	1.90612	1.57937	1.10522	0.00098	0.00398
1.4	1.94563	1.91037	1.58346	1.10764	0.00181	0.00408
1.41667	1.94824	1.91779	1.5896	1.1129	0.00135	0.00417
1.43333	1.95576	1.9167	1.59129	1.11578	0.00136	0.00399
1.45	1.95657	1.91901	1.59827	1.12006	0.00142	0.00388
1.46667	1.96146	1.92485	1.60161	1.12206	0.00121	0.00432
1.48333	1.96429	1.92532	1.60598	1.12719	0.00156	0.00427
1.5	1.9655	1.93099	1.60937	1.13076	0.00117	0.00415
1.51667	1.96841	1.93339	1.6126	1.1348	0.00168	0.00396
1.53333	1.96937	1.93954	1.61551	1.13763	0.00137	0.0042
1.55	1.97461	1.93964	1.62031	1.14167	0.00162	0.00427
1.56667	1.9805	1.94259	1.62231	1.14434	0.00113	0.00389
1.58333	1.97819	1.94713	1.62632	1.14715	0.00127	0.00416
1.6	1.98526	1.94743	1.62893	1.15046	0.00146	0.00442
1.61667	1.99153	1.95569	1.63193	1.15445	0.00101	0.00425
1.63333	1.9866	1.95307	1.63739	1.15723	0.00125	0.00373
1.65	1.99144	1.95705	1.64134	1.16095	0.00147	0.00397
1.66667	1.99253	1.95949	1.64194	1.16589	0.00128	0.00427
1.68333	1.99649	1.96262	1.645	1.16758	0.00129	0.0041
1.7	2.00061	1.96471	1.65067	1.17053	0.00128	0.00443
1.71667	2.00153	1.96735	1.65402	1.1736	0.00141	0.00373
1.73333	2.00246	1.96624	1.65517	1.17609	0.00129	0.00415
1.75	2.00431	1.9698	1.65868	1.17872	0.00135	0.00422
1.76667	2.01012	1.97295	1.66095	1.18165	0.00127	0.0038
1.78333	2.01057	1.97775	1.66466	1.18553	0.00115	0.00407
1.8	2.0104	1.97466	1.66732	1.18942	0.00159	0.00455
1.81667	2.01409	1.9798	1.67129	1.19311	0.00123	0.00381
1.83333	2.0153	1.97961	1.67612	1.19409	0.00135	0.00435
1.85	2.02088	1.98277	1.67685	1.19572	0.00096	0.00482
1.86667	2.01904	1.98676	1.68102	1.1993	0.00161	0.0041
1.88333	2.02151	1.98543	1.68318	1.20398	0.00192	0.00378
1.9	2.02075	1.98853	1.68349	1.2064	0.00125	0.00396
1.91667	2.0294	1.99237	1.68356	1.20696	0.00184	0.00416
1.93333	2.03013	1.99373	1.68994	1.21069	0.00124	0.00407
1.95	2.02776	1.99407	1.69294	1.21512	0.00147	0.0038
1.96667	2.03011	1.9948	1.69616	1.21747	0.00147	0.0041
1.98333	2.03559	2.00089	1.69667	1.22103	0.00165	0.0038
2	2.03475	2.00043	1.69969	1.22302	0.00136	0.00376
2.01667	2.03668	1.9995	1.70068	1.2255	0.00149	0.00408
2.03333	2.03729	2.00182	1.70406	1.2298	0.00155	0.00375
2.05	2.03839	2.00801	1.70859	1.2301	0.00118	0.00426
2.06667	2.04203	2.00584	1.70751	1.23347	0.00131	0.00402
2.08333	2.04377	2.01054	1.71324	1.23581	0.00177	0.00464
2.1	2.04467	2.01078	1.71427	1.23819	0.00127	0.00395
2.11667	2.04658	2.01308	1.71804	1.24109	0.00097	0.0044
2.13333	2.04742	2.01082	1.71772	1.24487	0.00107	0.00441
2.15	2.04914	2.01239	1.72127	1.24599	0.00103	0.00418
2.16667	2.05343	2.0158	1.72246	1.24789	0.0017	0.00403
2.18333	2.05095	2.01588	1.72574	1.25051	0.00126	0.00466
2.2	2.0553	2.01643	1.7288	1.25243	0.00124	0.00417
2.21667	2.05304	2.01921	1.72805	1.25774	0.00153	0.00368
2.23333	2.0608	2.02166	1.73279	1.25927	0.00086	0.00372
2.25	2.05443	2.01907	1.73281	1.2608	0.00116	0.00457
2.26667	2.05532	2.02291	1.73594	1.26313	0.00148	0.00403
2.28333	2.05841	2.02506	1.7355	1.26559	0.00104	0.00445
2.3	2.0608	2.02628	1.74169	1.26813	0.00072	0.00432
2.31667	2.06679	2.0274	1.74246	1.26981	0.00148	0.0042
2.33333	2.06396	2.02741	1.74246	1.27281	0.00156	0.0037
2.35	2.06863	2.03116	1.74305	1.27397	0.00142	0.0037
2.36667	2.06288	2.0326	1.74702	1.27591	0.00085	0.00382
2.38333	2.06145	2.02919	1.7483	1.28038	0.00115	0.00436
2.4	2.06847	2.03327	1.75128	1.28177	0.00118	0.00406
2.41667	2.06729	2.03519	1.75137	1.2832	0.00138	0.00392
2.43333	2.06863	2.03196	1.75283	1.28629	0.00157	0.00455
2.45	2.07095	2.03402	1.75619	1.28833	0.0015	0.0045
2.46667	2.06756	2.03927	1.75858	1.2887	0.00139	0.00425
2.48333	2.07005	2.03827	1.75833	1.29316	0.00124	0.00394
2.5	2.07138	2.03625	1.76108	1.29388	0.00128	0.00351
2.51667	2.07179	2.03902	1.76135	1.29631	0.00176	0.00424
2.53333	2.07416	2.0417	1.76345	1.29806	0.00111	0.0042
2.55	2.07138	2.04158	1.76397	1.30142	0.00168	0.00414
2.56667	2.07401	2.04191	1.76722	1.30137	0.00154	0.00409
2.58333	2.0765	2.04128	1.76853	1.30339	0.00134	0.00409
2.6	2.07842	2.04387	1.76724	1.30697	0.00131	0.00426
2.61667	2.07931	2.04747	1.76975	1.30787	0.00128	0.00423
2.63333	2.08299	2.04396	1.77851	1.31068	0.00082	0.00408
2.65	2.08082	2.04182	1.77374	1.31406	0.00129	0.0041
2.66667	2.08019	2.04672	1.77639	1.31464	0.0014	0.00403
2.68333	2.08076	2.04954	1.77448	1.31712	0.00116	0.00378
2.7	2.08149	2.04729	1.77994	1.31867	0.0011	0.00388
2.71667	2.08121	2.05025	1.77853	1.31979	0.00094	0.00377
2.73333	2.08392	2.04848	1.78033	1.32186	0.00129	0.00402
2.75	2.0819	2.0524	1.78394	1.32383	0.00106	0.00467
2.76667	2.08033	2.05269	1.78451	1.32653	0.0015	0.00441
2.78333	2.08507	2.05195	1.78687	1.32801	0.00144	0.00424
2.8	2.08613	2.04898	1.7874	1.32899	0.00118	0.00389
2.81667	2.08707	2.05255	1.78861	1.33184	0.00164	0.00386
2.83333	2.08492	2.05018	1.79186	1.33519	0.00148	0.00404
2.85	2.08573	2.05554	1.79413	1.33445	0.0017	0.00418
2.86667	2.08431	2.05274	1.79225	1.335	0.00144	0.00387
2.88333	2.08829	2.05911	1.79514	1.33845	0.00102	0.00455
2.9	2.09116	2.05504	1.79757	1.33876	0.00126	0.00423
2.91667	2.09345	2.05781	1.79651	1.34243	0.00144	0.0042
2.93333	2.09225	2.05793	1.79717	1.34218	0.00151	0.00397
2.95	2.09395	2.06027	1.79859	1.34381	0.00116	0.00435
2.96667	2.08752	2.05542	1.79804	1.34847	0.00153	0.00413
2.98333	2.09137	2.06125	1.80287	1.34864	0.00115	0.00414
3	2.09414	2.0586	1.80355	1.35242	0.00176	0.00446
3.01667	2.09278	2.05635	1.80247	1.35137	0.00133	0.00411
3.03333	2.09496	2.06038	1.80529	1.35412	0.00162	0.00417
3.05	2.09489	2.06287	1.80463	1.35341	0.0011	0.0041
3.06667	2.09341	2.0597	1.80524	1.35667	0.0012	0.00438
3.08333	2.09657	2.06169	1.8063	1.35818	0.00164	0.00436
3.1	2.09264	2.06273	1.80892	1.35876	0.00146	0.00422
3.11667	2.09943	2.06221	1.80967	1.36349	0.00125	0.0039
3.13333	2.09678	2.06324	1.8125	1.36287	0.00129	0.0041
3.15	2.09784	2.0602	1.81431	1.36451	0.00165	0.00388
3.16667	2.09618	2.06188	1.81224	1.36752	0.00154	0.00446
3.18333	2.09555	2.06654	1.81489	1.36738	0.00107	0.00399
3.2	2.09873	2.06604	1.81529	1.36834	0.00119	0.00429
3.21667	2.09975	2.06258	1.81429	1.37292	0.0012	0.00376
3.23333	2.09882	2.066	1.8172	1.37298	0.0015	0.00411
3.25	2.09475	2.06246	1.81742	1.37361	0.00087	0.00432
3.26667	2.10114	2.06616	1.81915	1.37885	0.00111	0.00364
3.28333	2.10179	2.06899	1.82095	1.37712	0.00145	0.00377
3.3	2.10379	2.06781	1.81718	1.37826	0.00124	0.00427
3.31667	2.10013	2.07183	1.82139	1.38152	0.00151	0.0042
3.33333	2.09968	2.06597	1.82437	1.38348	0.0015	0.00383
3.35	2.10002	2.06616	1.82361	1.38423	0.00149	0.00415
3.36667	2.09806	2.06612	1.82431	1.38481	0.00126	0.00428
3.38333	2.1061	2.06399	1.82301	1.38849	0.00142	0.00428
3.4	2.1042	2.07094	1.82419	1.38813	0.0011	0.00423
3.41667	2.10101	2.06831	1.82563	1.39002	0.00155	0.00384
3.43333	2.10464	2.06922	1.82735	1.39145	0.00115	0.00416
3.45	2.10036	2.06946	1.82764	1.39232	0.00125	0.00407
3.46667	2.10218	2.07207	1.82886	1.39435	0.00098	0.00454
3.48333	2.10719	2.06855	1.83004	1.39581	0.00096	0.00419
3.5	2.10744	2.07159	1.83106	1.39628	0.00133	0.00363
3.51667	2.10531	2.06833	1.8298	1.40083	0.00099	0.00394
3.53333	2.10631	2.07227	1.8295	1.39935	0.00128	0.00434
3.55	2.10449	2.07127	1.83255	1.40078	0.00125	0.00419
3.56667	2.10165	2.07054	1.83392	1.40136	0.001	0.00429
3.58333	2.10169	2.07193	1.83411	1.4021	0.00132	0.0037
3.6	2.10548	2.07403	1.83457	1.40606	0.00101	0.00419
3.61667	2.11054	2.072	1.83704	1.40574	0.00088	0.00408
3.63333	2.10315	2.06963	1.83886	1.40746	0.00158	0.0045
3.65	2.10492	2.07072	1.83563	1.41112	0.00125	0.00431
3.66667	2.10532	2.07143	1.83878	1.40832	0.00104	0.00411
3.68333	2.10872	2.07439	1.83951	1.41258	0.00143	0.00437
3.7	2.10761	2.0713	1.84192	1.41398	0.00111	0.00426
3.71667	2.10557	2.07455	1.84176	1.4148	0.00093	0.00417
3.73333	2.10512	2.07401	1.84125	1.4165	0.00112	0.00367
3.75	2.10921	2.07114	1.84305	1.41877	0.00114	0.00449
3.76667	2.10248	2.0767	1.84288	1.41769	0.00094	0.0042
3.78333	2.10577	2.07338	1.84362	1.4177	0.0011	0.00443
3.8	2.11189	2.07338	1.84262	1.42038	0.00112	0.00452
3.81667	2.1083	2.07557	1.84396	1.4214	0.00165	0.00425
3.83333	2.10737	2.07831	1.84305	1.42099	0.00148	0.0042
3.85	2.107	2.07258	1.84496	1.42166	0.00158	0.00433
3.86667	2.10627	2.07397	1.8477	1.42433	0.00111	0.00425
3.88333	2.1082	2.07555	1.84588	1.42585	0.00132	0.00436
3.9	2.10724	2.0726	1.84541	1.42664	0.00102	0.00435
3.91667	2.10455	2.07512	1.84783	1.42739	0.00157	0.00411
3.93333	2.10585	2.07627	1.84904	1.43083	0.00083	0.00428
3.95	2.10349	2.0734	1.8487	1.42889	0.00123	0.00455
3.96667	2.10831	2.07606	1.85196	1.43019	0.0013	0.0042
3.98333	2.11137	2.07362	1.84844	1.43289	0.0013	0.0042
4	2.10926	2.07516	1.84804	1.43069	0.00184	0.00372
4.01667	2.11078	2.07436	1.85194	1.43417	0.00139	0.0043
4.03333	2.10711	2.07438	1.85255	1.4343	0.00085	0.00406
4.05	2.10726	2.07624	1.85114	1.43675	0.00155	0.00392
4.06667	2.10715	2.07793	1.85256	1.43707	0.00126	0.00406
4.08333	2.10767	2.07606	1.85106	1.43964	0.00123	0.00397
4.1	2.10718	2.07225	1.85262	1.4387	0.0015	0.00443
4.11667	2.107	2.07503	1.85306	1.44137	0.00142	0.00442
4.13333	2.11102	2.0763	1.853	1.44241	0.00154	0.00421
4.15	2.11095	2.07557	1.85571	1.44343	0.00117	0.00422
4.16667	2.11134	2.0762	1.85539	1.44538	0.00171	0.00422
4.18333	2.11093	2.07584	1.85573	1.44406	0.00148	0.00439
4.2	2.11137	2.0786	1.85434	1.4455	0.00096	0.00414
4.21667	2.1135	2.07633	1.85759	1.44798	0.00147	0.00437
4.23333	2.10813	2.07754	1.85638	1.44864	0.00114	0.0044
4.25	2.10851	2.07537	1.85852	1.44853	0.00126	0.00387
4.26667	2.10863	2.0807	1.8583	1.45111	0.00194	0.00434
4.28333	2.11204	2.07331	1.85729	1.45099	0.00154	0.0041
4.3	2.1084	2.0773	1.85659	1.45198	0.00139	0.00436
4.31667	2.10965	2.07363	1.85896	1.4531	0.00154	0.00427
4.33333	2.11308	2.07693	1.85912	1.4524	0.00129	0.00409
4.35	2.11394	2.07437	1.86345	1.4532	0.00169	0.00461
4.36667	2.10902	2.07302	1.86418	1.45759	0.00122	0.00369
4.38333	2.11008	2.07757	1.8606	1.45663	0.00167	0.00401
4.4	2.10831	2.07627	1.85689	1.45631	0.00117	0.00368
4.41667	2.10855	2.07153	1.85835	1.45749	0.00138	0.00475
4.43333	2.10899	2.07444	1.86283	1.46039	0.00142	0.00413
4.45	2.11007	2.07653	1.8627	1.46217	0.00138	0.0036
4.46667	2.11438	2.07465	1.86084	1.4602	0.00117	0.00394
4.48333	2.10696	2.07801	1.86364	1.46204	0.00117	0.00365
4.5	2.10697	2.07671	1.85993	1.4625	0.00139	0.00385
4.51667	2.10863	2.07588	1.8606	1.46388	0.00163	0.00389
4.53333	2.10778	2.07549	1.86404	1.46595	0.00118	0.00411
4.55	2.10985	2.0786	1.86012	1.46603	0.00097	0.00418
4.56667	2.10879	2.07433	1.86342	1.46566	0.00146	0.00384
4.58333	2.10981	2.07819	1.86622	1.46927	0.00162	0.00426
4.6	2.10879	2.07441	1.86687	1.47019	0.00119	0.00369
4.61667	2.11151	2.07846	1.86743	1.47032	0.0011	0.00345
4.63333	2.10877	2.07487	1.86775	1.47124	0.00186	0.00435
4.65	2.10573	2.07833	1.86834	1.47187	0.00107	0.00396
4.66667	2.10786	2.0795	1.86724	1.47415	0.00136	0.00395
4.68333	2.10741	2.07221	1.87009	1.47279	0.0009	0.00374
4.7	2.11184	2.07499	1.86801	1.47258	0.00151	0.00372
4.71667	2.10935	2.07754	1.86731	1.47424	0.0016	0.0041
4.73333	2.10659	2.07287	1.86927	1.4769	0.0014	0.00432
4.75	2.10597	2.07619	1.86914	1.47645	0.0013	0.00414
4.76667	2.10821	2.07648	1.86924	1.47849	0.00124	0.00439
4.78333	2.10721	2.07509	1.86844	1.47972	0.00121	0.00387
4.8	2.10555	2.07908	1.86806	1.48041	0.00124	0.00418
4.81667	2.10739	2.07503	1.87105	1.47989	0.00152	0.00423
4.83333	2.10659	2.07649	1.86811	1.4834	0.0013	0.00366
4.85	2.10842	2.07648	1.87077	1.4799	0.00108	0.00426
4.86667	2.10393	2.07997	1.86973	1.48461	0.00127	0.00393
4.88333	2.1071	2.08091	1.87298	1.48259	0.00143	0.0046
4.9	2.10883	2.07392	1.87021	1.48404	0.00173	0.00384
4.91667	2.10552	2.07572	1.87457	1.48538	0.00123	0.00384
4.93333	2.10712	2.07361	1.872	1.48711	0.00155	0.0045
4.95	2.10824	2.07316	1.87074	1.48639	0.00129	0.00435
4.96667	2.104	2.07405	1.86852	1.4881	0.00148	0.00387
4.98333	2.10482	2.07607	1.8711	1.48941	0.00123	0.00427
5	2.10484	2.07141	1.87279	1.48965	0.00151	0.00439
5.01667	2.10512	2.07162	1.87308	1.48863	0.00114	0.00398
5.03333	2.10709	2.07529	1.87554	1.49138	0.00134	0.00461
5.05	2.11048	2.07412	1.87476	1.4914	0.00083	0.00421
5.06667	2.10266	2.07669	1.87547	1.49139	0.00161	0.00387
5.08333	2.1061	2.07387	1.87656	1.49121	0.00098	0.00439
5.1	2.10363	2.07144	1.8762	1.49529	0.00098	0.00394
5.11667	2.10688	2.07422	1.87605	1.49485	0.00176	0.00414
5.13333	2.10439	2.07377	1.87636	1.49597	0.00122	0.00387
5.15	2.10782	2.07404	1.87212	1.49421	0.00119	0.00443
5.16667	2.10482	2.07294	1.87767	1.49617	0.00113	0.00417
5.18333	2.11127	2.07389	1.87289	1.49757	0.00136	0.00435
5.2	2.10805	2.07333	1.87558	1.49625	0.00139	0.00376
5.21667	2.10914	2.07726	1.87284	1.49984	0.001	0.00403
5.23333	2.10105	2.07836	1.87872	1.49974	0.00165	0.00403
5.25	2.10531	2.07258	1.87704	1.4985	0.00129	0.00401
5.26667	2.10641	2.06898	1.87565	1.49927	0.00117	0.00407
5.28333	2.10074	2.07126	1.8767	1.5029	0.00132	0.00387
5.3	2.10717	2.0749	1.87555	1.50209	0.00146	0.00433
5.31667	2.10411	2.07312	1.88073	1.5041	0.00137	0.00446
5.33333	2.10624	2.07294	1.87785	1.50316	0.00108	0.00366
5.35	2.10218	2.07354	1.87897	1.50229	0.0016	0.0034
5.36667	2.10519	2.07467	1.87566	1.50476	0.0014	0.00423
5.38333	2.10503	2.07118	1.87886	1.50464	0.00162	0.00424
5.4	2.10059	2.0692	1.87781	1.50598	0.00178	0.00406
5.41667	2.1057	2.07284	1.8795	1.50841	0.0016	0.00423
5.43333	2.10589	2.06731	1.87864	1.50607	0.00108	0.00392
5.45	2.10644	2.07078	1.88444	1.50759	0.00158	0.00393
5.46667	2.10506	2.07271	1.87816	1.50906	0.00113	0.00391
5.48333	2.10234	2.07231	1.88101	1.50872	0.00144	0.00384
5.5	2.10159	2.06538	1.87378	1.5102	0.0016	0.00419
5.51667	2.10171	2.07179	1.87936	1.51173	0.00109	0.00414
5.53333	2.10532	2.06962	1.877	1.51343	0.00143	0.00427
5.55	2.10363	2.07118	1.87741	1.51224	0.00124	0.00372
5.56667	2.10153	2.07041	1.87751	1.51198	0.00142	0.00393
5.58333	2.10272	2.07037	1.88051	1.51391	0.00143	0.00401
5.6	2.10145	2.07115	1.87807	1.51464	0.001	0.00393
5.61667	2.10244	2.06961	1.87893	1.51671	0.00117	0.00423
5.63333	2.10073	2.07297	1.88055	1.51136	0.00109	0.00383
5.65	2.10033	2.07084	1.879	1.51492	0.00152	0.00441
5.66667	2.10519	2.06804	1.87612	1.51451	0.00123	0.00389
5.68333	2.10619	2.06618	1.8803	1.5173	0.00111	0.0039
5.7	2.09909	2.07179	1.88183	1.51913	0.00123	0.0042
5.71667	2.10133	2.06769	1.87954	1.52103	0.00126	0.00412
5.73333	2.10606	2.07162	1.88335	1.51902	0.00138	0.00402
5.75	2.1011	2.06979	1.882	1.51911	0.00094	0.00388
5.76667	2.10135	2.06519	1.87945	1.51999	0.00115	0.00386
5.78333	2.10311	2.06806	1.88061	1.51927	0.00107	0.00428
5.8	2.09947	2.0688	1.88328	1.51949	0.00118	0.00443
5.81667	2.10176	2.07117	1.87975	1.52228	0.00094	0.00442
5.83333	2.10384	2.07185	1.88046	1.5223	0.00117	0.004
5.85	2.09727	2.07273	1.87975	1.52275	0.00098	0.00381
5.86667	2.1017	2.06597	1.8798	1.52355	0.00095	0.00386
5.88333	2.10168	2.06701	1.88041	1.52381	0.00125	0.00389
5.9	2.0985	2.06988	1.8796	1.52389	0.00135	0.00416
5.91667	2.10003	2.06492	1.8829	1.52552	0.00113	0.0041
5.93333	2.09851	2.06964	1.87966	1.52565	0.00115	0.00388
5.95	2.09917	2.07284	1.8825	1.52521	0.0015	0.00378
5.96667	2.09779	2.06335	1.88319	1.52672	0.00161	0.00385
5.98333	2.09822	2.06473	1.8823	1.52689	0.00137	0.00385
6	2.0968	2.06675	1.88081	1.52778	0.0015	0.00393
6.01667	2.09934	2.06291	1.88412	1.52846	0.00087	0.00392
6.03333	2.09636	2.06666	1.8825	1.5289	0.00141	0.00447
6.05	2.09809	2.06689	1.88127	1.52817	0.00118	0.00421
6.06667	2.0977	2.06592	1.8843	1.52984	0.00123	0.00394
6.08333	2.10084	2.06577	1.87977	1.53055	0.00126	0.00401
6.1	2.10391	2.06666	1.88162	1.53192	0.0017	0.00438
6.11667	2.09771	2.06951	1.88263	1.53	0.00119	0.00389
6.13333	2.09392	2.067	1.88373	1.53375	0.00188	0.00389
6.15	2.09798	2.06497	1.88388	1.53353	0.0015	0.00415
6.16667	2.09894	2.06849	1.88292	1.532	0.00115	0.00384
6.18333	2.09812	2.06283	1.88025	1.53418	0.00132	0.00388
6.2	2.09775	2.06453	1.8842	1.53354	0.00106	0.0042
6.21667	2.09581	2.06402	1.88111	1.53362	0.00138	0.00416
6.23333	2.09101	2.06225	1.87966	1.53281	0.00156	0.0042
6.25	2.09407	2.06782	1.88301	1.53606	0.00119	0.00392
6.26667	2.09705	2.06782	1.88169	1.53455	0.00146	0.00426
6.28333	2.09669	2.06845	1.88279	1.53518	0.00142	0.00392
6.3	2.09209	2.0655	1.88209	1.53872	0.00124	0.00366
6.31667	2.09609	2.06744	1.88173	1.53482	0.00158	0.00405
6.33333	2.09157	2.06524	1.88391	1.53813	0.0015	0.00363
6.35	2.09402	2.06552	1.88182	1.54047	0.00108	0.00346
6.36667	2.09139	2.06277	1.88431	1.54085	0.00159	0.00384
6.38333	2.09397	2.06172	1.88131	1.53838	0.00108	0.00415
6.4	2.0918	2.06086	1.88546	1.53977	0.0013	0.00355
6.41667	2.09822	2.06326	1.88324	1.54001	0.00129	0.00387
6.43333	2.09385	2.05947	1.88211	1.54199	0.0012	0.00399
6.45	2.09464	2.06287	1.88013	1.53944	0.0007	0.00373
6.46667	2.09578	2.06029	1.88501	1.53844	0.00142	0.00399
6.48333	2.0934	2.06215	1.88556	1.54055	0.0011	0.00395
6.5	2.09429	2.0644	1.88348	1.54317	0.00107	0.00404
6.51667	2.09198	2.06262	1.8856	1.54166	0.00093	0.00404
6.53333	2.09499	2.06508	1.8847	1.5432	0.00142	0.00379
6.55	2.09103	2.06258	1.8845	1.54292	0.00162	0.00382
6.56667	2.09177	2.0626	1.88422	1.54576	0.00136	0.00421
6.58333	2.09724	2.06141	1.88336	1.5455	0.00135	0.00403
6.6	2.09187	2.05966	1.88549	1.54503	0.00139	0.00381
6.61667	2.09385	2.06223	1.88402	1.54594	0.00152	0.00386
6.63333	2.09248	2.06142	1.88652	1.54481	0.00143	0.00437
6.65	2.09272	2.06297	1.88304	1.54547	0.0014	0.00403
6.66667	2.09217	2.06426	1.88367	1.54865	0.00133	0.00409
6.68333	2.0932	2.05945	1.88328	1.54851	0.00134	0.0041
6.7	2.09252	2.05969	1.88395	1.54737	0.0016	0.00422
6.71667	2.08969	2.05535	1.88639	1.54998	0.00158	0.00389
6.73333	2.09162	2.0606	1.88424	1.54732	0.00146	0.00368
6.75	2.091	2.05747	1.8854	1.54674	0.00184	0.00404
6.76667	2.09334	2.05643	1.88118	1.54812	0.00136	0.00428
6.78333	2.09023	2.06005	1.88519	1.55115	0.00163	0.00407
6.8	2.08993	2.0577	1.88233	1.55101	0.00155	0.0038
6.81667	2.09071	2.05781	1.88357	1.54827	0.00087	0.00392
6.83333	2.0897	2.0589	1.88437	1.54953	0.00127	0.00453
6.85	2.08928	2.05391	1.88407	1.55088	0.00118	0.0034
6.86667	2.08685	2.05478	1.88516	1.55181	0.00162	0.00415
6.88333	2.08535	2.05755	1.88419	1.55201	0.00149	0.00394
6.9	2.0892	2.05893	1.88415	1.55303	0.00085	0.00422
6.91667	2.09062	2.05746	1.88196	1.55241	0.00118	0.00372
6.93333	2.09004	2.05618	1.88695	1.55095	0.00146	0.00389
6.95	2.09035	2.06184	1.88194	1.55521	0.00147	0.00379
6.96667	2.08824	2.05753	1.88273	1.55633	0.00117	0.00406
6.98333	2.09318	2.05795	1.88556	1.55337	0.00089	0.00406
7	2.08914	2.05714	1.8846	1.55254	0.00084	0.0039
7.01667	2.08581	2.05482	1.88437	1.55612	0.00116	0.00381
7.03333	2.0852	2.05542	1.8832	1.55052	0.00135	0.00414
7.05	2.08846	2.0593	1.88417	1.5554	0.00159	0.00368
7.06667	2.0895	2.05542	1.88293	1.55493	0.0014	0.0039
7.08333	2.08978	2.05205	1.88297	1.55708	0.00144	0.0038
7.1	2.08886	2.05669	1.88535	1.55813	0.00142	0.00409
7.11667	2.08592	2.05435	1.88654	1.55611	0.00086	0.0043
7.13333	2.08562	2.05354	1.88766	1.557	0.00117	0.00341
7.15	2.08628	2.05831	1.88496	1.55804	0.00167	0.00395
7.16667	2.08894	2.05571	1.8815	1.5584	0.00169	0.00369
7.18333	2.08348	2.05625	1.88501	1.56022	0.00176	0.00398
7.2	2.08257	2.05541	1.88312	1.55768	0.00083	0.00423
7.21667	2.08467	2.0572	1.88417	1.55943	0.00167	0.00431
7.23333	2.08904	2.05255	1.88396	1.56062	0.0012	0.00404
7.25	2.08671	2.05794	1.88595	1.55674	0.00063	0.00403
7.26667	2.0838	2.05572	1.88338	1.55969	0.0011	0.00378
7.28333	2.08188	2.05267	1.88235	1.5595	0.00136	0.00362
7.3	2.0839	2.0547	1.88258	1.55962	0.00082	0.00424
7.31667	2.08615	2.05293	1.88626	1.55879	0.00071	0.00416
7.33333	2.08394	2.05423	1.88787	1.55969	0.0014	0.00394
7.35	2.0857	2.05063	1.88158	1.56346	0.00072	0.00393
7.36667	2.08197	2.05346	1.88251	1.56114	0.00115	0.00359
7.38333	2.08195	2.05085	1.88303	1.56467	0.00121	0.00404
7.4	2.08655	2.05127	1.88281	1.56311	0.00101	0.00415
7.41667	2.08216	2.05219	1.88371	1.56118	0.0014	0.00373
7.43333	2.08472	2.05013	1.88388	1.56474	0.00121	0.00406
7.45	2.07724	2.05412	1.88515	1.56366	0.00142	0.00388
7.46667	2.08317	2.05281	1.88277	1.56272	0.00107	0.00398
7.48333	2.08471	2.05237	1.88401	1.56387	0.00152	0.00372
7.5	2.08446	2.04768	1.88408	1.56316	0.00108	0.00429
7.51667	2.08324	2.05291	1.88667	1.56333	0.00113	0.00403
7.53333	2.08139	2.05279	1.88274	1.5665	0.0012	0.00355
7.55	2.08026	2.05133	1.88405	1.56494	0.00133	0.00394
7.56667	2.08423	2.04857	1.88233	1.56618	0.00127	0.00388
7.58333	2.07815	2.04795	1.8855	1.56584	0.00164	0.004
7.6	2.08344	2.05027	1.8846	1.56705	0.0014	0.00379
7.61667	2.07723	2.05043	1.8848	1.56547	0.00126	0.00376
7.63333	2.07972	2.04823	1.88444	1.56481	0.00108	0.00384
7.65	2.07732	2.04602	1.88149	1.56546	0.00127	0.00395
7.66667	2.08048	2.04681	1.88254	1.56726	0.00153	0.00383
7.68333	2.07856	2.0473	1.88539	1.56564	0.00141	0.00356
7.7	2.0815	2.04645	1.88094	1.56787	0.00082	0.00359
7.71667	2.07603	2.0494	1.88227	1.56662	0.00121	0.0036
7.73333	2.08166	2.05095	1.88473	1.56599	0.00173	0.00376
7.75	2.07867	2.04993	1.88094	1.56653	0.00145	0.00377
7.76667	2.07715	2.04693	1.88325	1.5683	0.0011	0.00363
7.78333	2.08184	2.04493	1.88239	1.57012	0.0014	0.00359
7.8	2.08033	2.04506	1.88109	1.56913	0.00115	0.00377
7.81667	2.07606	2.04678	1.88278	1.56875	0.00093	0.00397
7.83333	2.08004	2.04517	1.88326	1.57108	0.00109	0.00381
7.85	2.08202	2.04597	1.8813	1.5712	0.00152	0.00367
7.86667	2.0769	2.04582	1.8817	1.57235	0.00139	0.00379
7.88333	2.07746	2.04348	1.8845	1.57087	0.00101	0.00387
7.9	2.07836	2.04443	1.88416	1.56937	0.00136	0.00337
7.91667	2.07453	2.04773	1.87946	1.57259	0.00116	0.00386
7.93333	2.07531	2.04405	1.88684	1.57114	0.00107	0.00343
7.95	2.07733	2.04417	1.88407	1.56976	0.00147	0.00362
7.96667	2.075	2.04713	1.88154	1.5691	0.0017	0.00328
7.98333	2.07511	2.04597	1.88039	1.57126	0.00154	0.00366
8	2.07497	2.04179	1.88068	1.57059	0.00134	0.004
8.01667	2.07798	2.04387	1.8839	1.57246	0.00119	0.0038
8.03333	2.0785	2.04789	1.88429	1.57058	0.00106	0.00395
8.05	2.07598	2.04303	1.88128	1.57206	0.00117	0.00384
8.06667	2.07199	2.04607	1.88143	1.57272	0.0015	0.00362
8.08333	2.07574	2.04457	1.88012	1.57119	0.00103	0.00385
8.1	2.0777	2.04456	1.88152	1.5709	0.00131	0.00349
8.11667	2.0734	2.04529	1.87971	1.5726	0.00125	0.0041
8.13333	2.07599	2.04405	1.88371	1.57269	0.00119	0.00356
8.15	2.07366	2.04397	1.88377	1.57183	0.00141	0.00424
8.16667	2.07249	2.04083	1.88085	1.57224	0.00147	0.0036
8.18333	2.07338	2.04256	1.8809	1.57042	0.00132	0.00356
8.2	2.07777	2.04278	1.88235	1.57266	0.00111	0.004
8.21667	2.07313	2.04121	1.88322	1.57483	0.00139	0.0038
8.23333	2.0739	2.04158	1.88397	1.57486	0.00158	0.00374
8.25	2.06986	2.03852	1.8797	1.57333	0.00159	0.00351
8.26667	2.07205	2.04147	1.88044	1.57286	0.00141	0.00384
8.28333	2.0728	2.04288	1.88137	1.57277	0.00118	0.00392
8.3	2.07108	2.04093	1.88205	1.57233	0.00192	0.00389
8.31667	2.07037	2.04295	1.88286	1.57544	0.001	0.00402
8.33333	2.06856	2.04218	1.87748	1.5768	0.0012	0.00386
8.35	2.06772	2.04083	1.88143	1.57465	0.0013	0.00386
8.36667	2.07139	2.03928	1.88198	1.57604	0.00131	0.00409
8.38333	2.06985	2.04395	1.87867	1.57651	0.00118	0.00365
8.4	2.0725	2.04077	1.88225	1.5733	0.00179	0.00438
8.41667	2.07096	2.03962	1.87856	1.57612	0.00187	0.00398
8.43333	2.0716	2.03874	1.87979	1.57683	0.00092	0.00391
8.45	2.06836	2.04064	1.88143	1.57517	0.00143	0.00398
8.46667	2.06992	2.03687	1.88189	1.5773	0.00152	0.00387
8.48333	2.07172	2.04265	1.88023	1.57766	0.0011	0.00389
8.5	2.0708	2.03855	1.87718	1.57487	0.00186	0.00398
8.51667	2.06874	2.03716	1.87976	1.5781	0.0011	0.00407
8.53333	2.06863	2.03915	1.88143	1.57668	0.00148	0.00397
8.55	2.06647	2.03942	1.87993	1.57672	0.00112	0.00381
8.56667	2.06869	2.03789	1.88063	1.57782	0.00115	0.00355
8.58333	2.0687	2.03625	1.87881	1.57629	0.00153	0.00372
8.6	2.06732	2.03951	1.8795	1.57758	0.0011	0.00402
8.61667	2.06875	2.03708	1.88134	1.57691	0.00163	0.0038
8.63333	2.06954	2.03977	1.88008	1.57838	0.00113	0.00383
8.65	2.0708	2.0387	1.88428	1.57702	0.00155	0.00418
8.66667	2.06782	2.03967	1.87769	1.57784	0.00119	0.00373
8.68333	2.06768	2.03903	1.87736	1.57796	0.00123	0.00366
8.7	2.06889	2.04339	1.88066	1.57737	0.00161	0.00377
8.71667	2.06786	2.034	1.87962	1.57795	0.00095	0.00385
8.73333	2.06296	2.03559	1.87931	1.57665	0.00102	0.00356
8.75	2.06214	2.03592	1.88291	1.57923	0.00127	0.00354
8.76667	2.0641	2.03294	1.87793	1.58026	0.00155	0.00408
8.78333	2.06734	2.03374	1.88011	1.57819	0.00161	0.0038
8.8	2.06437	2.03975	1.87641	1.58167	0.00103	0.00384
8.81667	2.06681	2.03173	1.87813	1.58183	0.00115	0.0037
8.83333	2.06376	2.03759	1.8818	1.57964	0.0013	0.00343
8.85	2.06644	2.03918	1.87834	1.58049	0.00133	0.00405
8.86667	2.06216	2.03283	1.87777	1.58059	0.00095	0.00373
8.88333	2.06443	2.03138	1.87815	1.58027	0.00131	0.00399
8.9	2.06218	2.03118	1.87915	1.58011	0.00146	0.00382
8.91667	2.06481	2.03553	1.8756	1.58213	0.00134	0.00338
8.93333	2.06476	2.03412	1.87663	1.58052	0.00199	0.00371
8.95	2.06402	2.03326	1.87889	1.57951	0.00125	0.00399
8.96667	2.06112	2.03472	1.87808	1.58229	0.00062	0.00361
8.98333	2.06042	2.03084	1.87752	1.57851	0.00123	0.00398
9	2.06412	2.03339	1.87702	1.58176	0.00119	0.00398
9.01667	2.06272	2.03543	1.87632	1.57901	0.00144	0.00374
9.03333	2.06226	2.03035	1.87669	1.57767	0.00121	0.00404
9.05	2.06281	2.02955	1.87577	1.58014	0.00095	0.00386
9.06667	2.06184	2.03424	1.87924	1.58179	0.00164	0.00408
9.08333	2.0612	2.03387	1.87692	1.58157	0.00108	0.00414
9.1	2.06063	2.02602	1.87929	1.58296	0.00117	0.00399
9.11667	2.05771	2.02901	1.87799	1.58027	0.00143	0.00374
9.13333	2.06321	2.03259	1.87758	1.57997	0.00144	0.00396
9.15	2.05895	2.02965	1.87733	1.58028	0.00105	0.00424
9.16667	2.0602	2.02989	1.87873	1.58458	0.00136	0.00406
9.18333	2.05878	2.03283	1.87563	1.58124	0.00144	0.00363
9.2	2.06286	2.03521	1.87698	1.58455	0.00139	0.00356
9.21667	2.05845	2.02965	1.87442	1.58173	0.00151	0.00371
9.23333	2.06098	2.02672	1.87687	1.58174	0.0013	0.00337
9.25	2.05658	2.02988	1.87585	1.58187	0.00176	0.00362
9.26667	2.05686	2.03113	1.875	1.58282	0.00127	0.00406
9.28333	2.05822	2.03277	1.87652	1.58163	0.00121	0.00391
9.3	2.05799	2.0334	1.87439	1.58058	0.00112	0.00379
9.31667	2.0556	2.02782	1.8732	1.5823	0.00142	0.00376
9.33333	2.06044	2.02869	1.87654	1.58299	0.0012	0.0037
9.35	2.05706	2.02709	1.87558	1.58217	0.00138	0.00382
9.36667	2.06081	2.02832	1.8744	1.58316	0.00109	0.00365
9.38333	2.05725	2.03044	1.87566	1.58276	0.00124	0.00382
9.4	2.05368	2.02871	1.87393	1.58399	0.00155	0.00404
9.41667	2.05328	2.0295	1.87537	1.58035	0.00165	0.00356
9.43333	2.05827	2.02833	1.87379	1.58192	0.00105	0.00404
9.45	2.05705	2.02776	1.87514	1.58091	0.00145	0.00386
9.46667	2.05334	2.02125	1.87301	1.58401	0.00148	0.00403
9.48333	2.05785	2.02673	1.87706	1.58048	0.00156	0.00363
9.5	2.05715	2.02897	1.87488	1.58208	0.00113	0.00368
9.51667	2.05518	2.02545	1.87449	1.58378	0.00102	0.00341
9.53333	2.0559	2.02546	1.87396	1.58152	0.00154	0.00356
9.55	2.05868	2.02659	1.87145	1.58182	0.00166	0.00364
9.56667	2.05548	2.02646	1.87506	1.58362	0.00139	0.00333
9.58333	2.0562	2.0262	1.87376	1.58107	0.001	0.004
9.6	2.05716	2.02483	1.87312	1.5827	0.0009	0.00343
9.61667	2.05357	2.02184	1.8744	1.58254	0.00185	0.00414
9.63333	2.06108	2.02716	1.87096	1.58291	0.00131	0.00359
9.65	2.05514	2.0238	1.8756	1.5815	0.00138	0.00348
9.66667	2.05638	2.02262	1.87339	1.58473	0.00143	0.00398
9.68333	2.05377	2.02453	1.87377	1.58149	0.00129	0.00362
9.7	2.0536	2.02376	1.87641	1.58224	0.00138	0.00376
9.71667	2.05622	2.02416	1.8729	1.58189	0.00104	0.00373
9.73333	2.05615	2.0261	1.87152	1.58038	0.0017	0.00377
9.75	2.05072	2.02519	1.87501	1.58262	0.00119	0.00349
9.76667	2.05434	2.02405	1.87602	1.58287	0.00146	0.00357
9.78333	2.05345	2.02124	1.87237	1.5829	0.00097	0.00379
9.8	2.05147	2.02333	1.87328	1.58575	0.00141	0.00408
9.81667	2.0538	2.02286	1.87308	1.58191	0.00147	0.00379
9.83333	2.04987	2.02367	1.87099	1.58393	0.00142	0.00349
9.85	2.05159	2.02392	1.87494	1.58339	0.00143	0.00431
9.86667	2.05276	2.02448	1.86956	1.58521	0.0015	0.00358
9.88333	2.05184	2.02147	1.8751	1.58116	0.00144	0.0038
9.9	2.05266	2.02216	1.87107	1.58361	0.00143	0.00376
9.91667	2.05323	2.02098	1.87502	1.58358	0.00155	0.00391
9.93333	2.05257	2.02228	1.87451	1.58245	0.00163	0.00359
9.95	2.05136	2.02241	1.8701	1.58312	0.00117	0.0033
9.96667	2.04934	2.02178	1.87169	1.58413	0.00134	0.0036
9.98333	2.05178	2.02018	1.87232	1.58264	0.00113	0.00381
10	2.05294	2.01745	1.87154	1.58241	0.00138	0.00389

## Sheet: ED_Fig. 7b
Time	Absorbance 340nm
min	AU
	50	100	200	300	oxM58	Rubisco
0	0.71335	0.64155	0.06789	0.00505	0.00176	0.0045
0.0166667	0.78464	0.69623	0.09824	0.00488	0.00173	0.00405
0.0333333	0.85304	0.76034	0.12907	0.00452	0.00181	0.00337
0.05	0.91419	0.81664	0.15988	0.00474	0.00154	0.00396
0.0666667	0.9692	0.86768	0.18703	0.00493	0.00193	0.00371
0.0833333	1.01944	0.91192	0.21249	0.00505	0.00188	0.00363
0.1	1.06464	0.95397	0.23463	0.00533	0.00151	0.00372
0.116667	1.10536	0.99014	0.25459	0.00521	0.00193	0.00354
0.133333	1.14427	1.02403	0.27406	0.00515	0.00183	0.00369
0.15	1.1812	1.05775	0.29117	0.00507	0.00185	0.00384
0.166667	1.21518	1.08727	0.30719	0.00527	0.00194	0.00364
0.183333	1.24722	1.11676	0.32106	0.00509	0.00124	0.00348
0.2	1.2794	1.14303	0.33519	0.00567	0.0018	0.00383
0.216667	1.30738	1.16996	0.34731	0.00608	0.00156	0.0038
0.233333	1.33477	1.19378	0.35893	0.00555	0.00165	0.00363
0.25	1.36032	1.21683	0.37083	0.00513	0.00133	0.00361
0.266667	1.3857	1.23964	0.38164	0.00529	0.00171	0.00393
0.283333	1.40681	1.25996	0.39173	0.0046	0.00192	0.00329
0.3	1.42932	1.27791	0.4018	0.00424	0.00175	0.00356
0.316667	1.45202	1.30009	0.41068	0.00473	0.00213	0.0033
0.333333	1.47198	1.31845	0.41987	0.00424	0.00171	0.00321
0.35	1.48991	1.33767	0.42851	0.00481	0.00149	0.00358
0.366667	1.51291	1.35431	0.43659	0.00465	0.00204	0.00386
0.383333	1.52885	1.37005	0.44487	0.00472	0.00182	0.00374
0.4	1.54657	1.38609	0.45332	0.0048	0.0017	0.00438
0.416667	1.56016	1.40082	0.46016	0.00451	0.00149	0.00391
0.433333	1.5784	1.41579	0.46769	0.00489	0.00172	0.00383
0.45	1.59507	1.43125	0.47448	0.00491	0.00153	0.00417
0.466667	1.61072	1.44385	0.48233	0.00448	0.00164	0.004
0.483333	1.62546	1.45769	0.48915	0.00442	0.00177	0.00385
0.5	1.63788	1.4725	0.49563	0.00478	0.00133	0.00388
0.516667	1.65171	1.4852	0.50182	0.00478	0.00206	0.00367
0.533333	1.6638	1.49603	0.50783	0.0047	0.00193	0.00371
0.55	1.67781	1.50801	0.51456	0.00494	0.00143	0.00402
0.566667	1.69146	1.5206	0.51981	0.00481	0.00151	0.00355
0.583333	1.70164	1.52831	0.52644	0.00456	0.00152	0.00382
0.6	1.71386	1.54003	0.53127	0.00422	0.00163	0.00436
0.616667	1.72462	1.55262	0.53743	0.0048	0.00167	0.0036
0.633333	1.73394	1.56195	0.54298	0.00417	0.00197	0.00392
0.65	1.74609	1.57179	0.54786	0.00503	0.00127	0.00412
0.666667	1.75532	1.5822	0.55358	0.00454	0.00122	0.00397
0.683333	1.76517	1.59232	0.55866	0.0045	0.00159	0.00399
0.7	1.77531	1.60182	0.5635	0.00468	0.0016	0.00433
0.716667	1.78628	1.61008	0.56863	0.00489	0.00132	0.00438
0.733333	1.79415	1.62143	0.57355	0.00479	0.00183	0.00432
0.75	1.80352	1.62823	0.57868	0.00466	0.00127	0.00422
0.766667	1.81165	1.63629	0.58343	0.0044	0.00181	0.00433
0.783333	1.82179	1.6463	0.58752	0.00448	0.00105	0.00404
0.8	1.82566	1.65148	0.59192	0.00469	0.00157	0.00384
0.816667	1.83505	1.65864	0.59664	0.00421	0.00178	0.00404
0.833333	1.84194	1.66557	0.60067	0.00428	0.00121	0.00414
0.85	1.84988	1.67702	0.60575	0.00478	0.00119	0.00409
0.866667	1.85349	1.68531	0.61009	0.00432	0.00104	0.00411
0.883333	1.8674	1.69242	0.61463	0.00432	0.00116	0.00383
0.9	1.86942	1.69411	0.61792	0.00437	0.0015	0.00423
0.916667	1.87852	1.70232	0.62348	0.0044	0.00131	0.00398
0.933333	1.88489	1.70914	0.62621	0.00467	0.00115	0.00398
0.95	1.89298	1.71626	0.63025	0.00442	0.00094	0.0043
0.966667	1.89696	1.72295	0.63385	0.00431	0.00199	0.00419
0.983333	1.90342	1.72983	0.63859	0.00469	0.00126	0.00393
1	1.90678	1.73515	0.64204	0.00472	0.00134	0.00397
1.01667	1.91342	1.74359	0.64645	0.00413	0.00165	0.00358
1.03333	1.92274	1.7489	0.65023	0.00459	0.0014	0.00449
1.05	1.9263	1.74932	0.65356	0.00484	0.00178	0.004
1.06667	1.9283	1.75583	0.65645	0.00524	0.00165	0.004
1.08333	1.93712	1.76559	0.6609	0.00442	0.00157	0.00403
1.1	1.93998	1.76859	0.6649	0.00436	0.00137	0.00412
1.11667	1.94649	1.77168	0.66779	0.00473	0.00149	0.00405
1.13333	1.9474	1.78	0.67155	0.00464	0.00133	0.00405
1.15	1.95344	1.78308	0.67478	0.00441	0.00169	0.00401
1.16667	1.96208	1.78793	0.67869	0.00418	0.00127	0.00396
1.18333	1.96349	1.79186	0.68107	0.0049	0.00134	0.0043
1.2	1.96864	1.79462	0.68543	0.00466	0.0013	0.0042
1.21667	1.97347	1.80161	0.68808	0.00455	0.00133	0.00422
1.23333	1.97848	1.8065	0.69116	0.00451	0.00137	0.0041
1.25	1.97954	1.81007	0.69532	0.00463	0.00147	0.00483
1.26667	1.98435	1.81906	0.69754	0.00452	0.00159	0.00385
1.28333	1.99063	1.81615	0.70049	0.00461	0.00156	0.00403
1.3	1.99033	1.82288	0.70273	0.00436	0.0015	0.00478
1.31667	1.99768	1.82691	0.70779	0.00466	0.00109	0.00358
1.33333	1.99908	1.83147	0.70987	0.00448	0.0016	0.00418
1.35	2.00333	1.83525	0.71327	0.00418	0.0014	0.00434
1.36667	2.00688	1.83849	0.71534	0.00473	0.0014	0.0041
1.38333	2.01034	1.84257	0.71906	0.00437	0.0012	0.00398
1.4	2.01466	1.84528	0.72191	0.00479	0.00111	0.00408
1.41667	2.01669	1.85036	0.72553	0.00475	0.00161	0.00417
1.43333	2.02344	1.85006	0.7284	0.00448	0.00101	0.00399
1.45	2.02307	1.85544	0.73087	0.00428	0.00111	0.00388
1.46667	2.02846	1.85968	0.73251	0.00468	0.0014	0.00432
1.48333	2.03071	1.86089	0.73595	0.00461	0.00156	0.00427
1.5	2.02934	1.86438	0.73865	0.00482	0.00117	0.00415
1.51667	2.03754	1.86848	0.74121	0.00443	0.0013	0.00396
1.53333	2.04041	1.87091	0.74423	0.00422	0.00171	0.0042
1.55	2.04022	1.87233	0.74658	0.00386	0.00135	0.00427
1.56667	2.04214	1.88054	0.74791	0.0044	0.00125	0.00389
1.58333	2.0454	1.88054	0.75207	0.0043	0.0008	0.00416
1.6	2.04898	1.88276	0.75443	0.00448	0.00134	0.00442
1.61667	2.05212	1.88413	0.75694	0.0042	0.00123	0.00425
1.63333	2.054	1.89127	0.75969	0.00493	0.00115	0.00373
1.65	2.05252	1.89317	0.76206	0.00463	0.00089	0.00397
1.66667	2.05663	1.89226	0.76467	0.00433	0.00142	0.00427
1.68333	2.06474	1.89509	0.76722	0.0046	0.00167	0.0041
1.7	2.05965	1.89748	0.76998	0.00429	0.00142	0.00443
1.71667	2.06562	1.90071	0.77211	0.00426	0.00113	0.00373
1.73333	2.06937	1.90198	0.77383	0.00472	0.00104	0.00415
1.75	2.06917	1.90353	0.77822	0.00454	0.00128	0.00422
1.76667	2.06843	1.90604	0.77944	0.00438	0.00142	0.0038
1.78333	2.07632	1.90779	0.78135	0.005	0.00148	0.00407
1.8	2.07203	1.9128	0.7849	0.00448	0.00123	0.00455
1.81667	2.07893	1.91478	0.78673	0.00458	0.00143	0.00381
1.83333	2.08043	1.91795	0.78856	0.00427	0.00159	0.00435
1.85	2.07977	1.92019	0.79093	0.00434	0.00154	0.00482
1.86667	2.08112	1.91987	0.79127	0.00446	0.00102	0.0041
1.88333	2.08176	1.925	0.795	0.00477	0.00111	0.00378
1.9	2.08465	1.92813	0.79697	0.00464	0.00169	0.00396
1.91667	2.08505	1.92609	0.79879	0.00444	0.00123	0.00416
1.93333	2.08807	1.93244	0.80108	0.00459	0.00124	0.00407
1.95	2.09	1.93249	0.80303	0.00485	0.00095	0.0038
1.96667	2.09436	1.93508	0.80595	0.0043	0.00155	0.0041
1.98333	2.08926	1.93331	0.80789	0.00479	0.00169	0.0038
2	2.09641	1.9354	0.80923	0.00412	0.00128	0.00376
2.01667	2.09763	1.93847	0.81053	0.00488	0.00124	0.00408
2.03333	2.09832	1.93984	0.81409	0.00459	0.00149	0.00375
2.05	2.09691	1.94171	0.81523	0.0048	0.00141	0.00426
2.06667	2.10117	1.94175	0.8184	0.00452	0.00166	0.00402
2.08333	2.09953	1.94523	0.81891	0.00464	0.00125	0.00464
2.1	2.10083	1.94503	0.82167	0.00513	0.00145	0.00395
2.11667	2.09938	1.95019	0.82359	0.00471	0.00088	0.0044
2.13333	2.10458	1.95142	0.82679	0.00431	0.00122	0.00441
2.15	2.10488	1.95202	0.82761	0.00419	0.00142	0.00418
2.16667	2.10825	1.95426	0.82948	0.00447	0.00137	0.00403
2.18333	2.10914	1.95407	0.83066	0.00445	0.00111	0.00466
2.2	2.1124	1.95985	0.83319	0.0047	0.00146	0.00417
2.21667	2.10934	1.95737	0.83398	0.00414	0.00137	0.00368
2.23333	2.116	1.95822	0.83651	0.00458	0.00133	0.00372
2.25	2.11096	1.96162	0.83859	0.00444	0.00114	0.00457
2.26667	2.1151	1.96036	0.84045	0.00435	0.00182	0.00403
2.28333	2.11404	1.96068	0.84248	0.00445	0.00117	0.00445
2.3	2.11421	1.96236	0.84456	0.00437	0.00109	0.00432
2.31667	2.11778	1.96662	0.84541	0.00505	0.00123	0.0042
2.33333	2.11761	1.96794	0.84681	0.00465	0.00183	0.0037
2.35	2.11818	1.96757	0.84884	0.0041	0.0011	0.0037
2.36667	2.1201	1.96718	0.85083	0.0047	0.00161	0.00382
2.38333	2.11962	1.96867	0.85277	0.0046	0.00124	0.00436
2.4	2.12306	1.97053	0.85497	0.00426	0.00156	0.00406
2.41667	2.12267	1.97283	0.85635	0.00483	0.00123	0.00392
2.43333	2.12051	1.97369	0.85663	0.00455	0.00163	0.00455
2.45	2.12451	1.97487	0.8591	0.00452	0.00088	0.0045
2.46667	2.12494	1.98032	0.86044	0.00474	0.00092	0.00425
2.48333	2.12582	1.97933	0.86314	0.00459	0.00154	0.00394
2.5	2.12583	1.977	0.86484	0.00522	0.00153	0.00351
2.51667	2.12721	1.98475	0.8662	0.00506	0.0009	0.00424
2.53333	2.13004	1.9787	0.86829	0.00509	0.00111	0.0042
2.55	2.12799	1.98243	0.8699	0.00465	0.00172	0.00414
2.56667	2.12593	1.98004	0.87098	0.00427	0.00151	0.00409
2.58333	2.13051	1.98372	0.8723	0.00429	0.00156	0.00409
2.6	2.128	1.98605	0.87546	0.00455	0.00152	0.00426
2.61667	2.13002	1.98529	0.87688	0.0047	0.0011	0.00423
2.63333	2.13326	1.98302	0.87613	0.00503	0.00136	0.00408
2.65	2.13206	1.98783	0.87874	0.00501	0.00142	0.0041
2.66667	2.13655	1.98673	0.88028	0.00511	0.00139	0.00403
2.68333	2.13427	1.98612	0.88172	0.00485	0.00162	0.00378
2.7	2.132	1.991	0.88318	0.00503	0.00112	0.00388
2.71667	2.13317	1.99068	0.88469	0.00468	0.00123	0.00377
2.73333	2.13368	1.99495	0.88668	0.00527	0.00133	0.00402
2.75	2.13889	1.99228	0.8879	0.00503	0.00163	0.00467
2.76667	2.13447	1.9913	0.88871	0.00426	0.00141	0.00441
2.78333	2.13583	1.99019	0.89155	0.0048	0.00148	0.00424
2.8	2.13499	1.99423	0.89256	0.00504	0.0015	0.00389
2.81667	2.14193	1.9915	0.89281	0.00484	0.00144	0.00386
2.83333	2.14165	1.99783	0.89544	0.00502	0.00146	0.00404
2.85	2.13701	1.99811	0.8964	0.00451	0.00129	0.00418
2.86667	2.13848	1.99514	0.89802	0.00437	0.00147	0.00387
2.88333	2.13731	1.9959	0.89962	0.00452	0.00149	0.00455
2.9	2.13777	1.99791	0.90171	0.00473	0.00172	0.00423
2.91667	2.14195	1.99772	0.90307	0.00465	0.00113	0.0042
2.93333	2.14301	2.00096	0.90381	0.00459	0.0014	0.00397
2.95	2.13387	1.99974	0.90506	0.00484	0.00136	0.00435
2.96667	2.14357	2.00062	0.90708	0.00484	0.00152	0.00413
2.98333	2.14177	2.00037	0.90996	0.00487	0.00133	0.00414
3	2.1457	2.00422	0.90995	0.00509	0.001	0.00446
3.01667	2.14453	1.99955	0.91101	0.00456	0.00127	0.00411
3.03333	2.14024	1.99822	0.91226	0.0045	0.0015	0.00417
3.05	2.14488	2.00262	0.91441	0.00491	0.00118	0.0041
3.06667	2.14221	2.00165	0.91521	0.00489	0.00094	0.00438
3.08333	2.14328	2.00193	0.91634	0.00541	0.00099	0.00436
3.1	2.1406	2.00212	0.91619	0.00498	0.00136	0.00422
3.11667	2.1446	2.00359	0.92086	0.00487	0.00167	0.0039
3.13333	2.14573	2.01026	0.92104	0.00493	0.00166	0.0041
3.15	2.14671	2.00555	0.92173	0.00458	0.00112	0.00388
3.16667	2.14474	2.0084	0.92263	0.0049	0.00133	0.00446
3.18333	2.14665	2.00375	0.92495	0.00487	0.00113	0.00399
3.2	2.14477	2.00847	0.92467	0.00525	0.00126	0.00429
3.21667	2.14417	2.00993	0.92699	0.00528	0.00097	0.00376
3.23333	2.14573	2.0091	0.92813	0.00536	0.00143	0.00411
3.25	2.14566	2.00635	0.92869	0.00505	0.00114	0.00432
3.26667	2.14629	2.01028	0.93198	0.00519	0.00148	0.00364
3.28333	2.14478	2.01123	0.93141	0.00516	0.0016	0.00377
3.3	2.14404	2.0119	0.9331	0.00491	0.00143	0.00427
3.31667	2.14663	2.01032	0.93522	0.00502	0.00106	0.0042
3.33333	2.14843	2.0111	0.9352	0.0054	0.00114	0.00383
3.35	2.14829	2.01296	0.93683	0.00492	0.00121	0.00415
3.36667	2.14632	2.01331	0.93738	0.00472	0.00111	0.00428
3.38333	2.14561	2.00944	0.93914	0.00533	0.00104	0.00428
3.4	2.15105	2.01143	0.93934	0.00494	0.00128	0.00423
3.41667	2.14468	2.01003	0.94036	0.00518	0.00144	0.00384
3.43333	2.14996	2.01109	0.94225	0.00479	0.00105	0.00416
3.45	2.14375	2.01302	0.94379	0.00539	0.0014	0.00407
3.46667	2.14911	2.01542	0.94487	0.00494	0.00158	0.00454
3.48333	2.14675	2.01368	0.94564	0.00493	0.00118	0.00419
3.5	2.14757	2.01793	0.94734	0.00523	0.00132	0.00363
3.51667	2.15027	2.01635	0.9481	0.00507	0.00134	0.00394
3.53333	2.15044	2.01475	0.94866	0.00535	0.00187	0.00434
3.55	2.14852	2.01356	0.94983	0.00537	0.0009	0.00419
3.56667	2.14903	2.01469	0.95371	0.00553	0.00138	0.00429
3.58333	2.14578	2.01368	0.95292	0.00508	0.00124	0.0037
3.6	2.15087	2.01285	0.95346	0.0053	0.00134	0.00419
3.61667	2.14889	2.01505	0.95449	0.00535	0.00096	0.00408
3.63333	2.14874	2.01695	0.95715	0.00551	0.00081	0.0045
3.65	2.1474	2.01425	0.95652	0.00549	0.00137	0.00431
3.66667	2.14932	2.01683	0.95866	0.00553	0.00175	0.00411
3.68333	2.14409	2.01375	0.9595	0.00539	0.00119	0.00437
3.7	2.15205	2.0173	0.96096	0.00527	0.00171	0.00426
3.71667	2.15226	2.01593	0.96041	0.00522	0.00122	0.00417
3.73333	2.15092	2.01933	0.96312	0.00472	0.00128	0.00367
3.75	2.14997	2.01641	0.96397	0.00516	0.001	0.00449
3.76667	2.15071	2.01716	0.9644	0.0053	0.00125	0.0042
3.78333	2.15231	2.02095	0.96657	0.00467	0.00132	0.00443
3.8	2.15079	2.0201	0.96693	0.00523	0.00142	0.00452
3.81667	2.14756	2.02027	0.968	0.00517	0.00169	0.00425
3.83333	2.15191	2.01723	0.96747	0.00527	0.0015	0.0042
3.85	2.15084	2.01936	0.96867	0.0052	0.00127	0.00433
3.86667	2.15058	2.02227	0.97055	0.00521	0.00137	0.00425
3.88333	2.14749	2.02339	0.97246	0.00475	0.00066	0.00436
3.9	2.14673	2.02249	0.9733	0.00511	0.00144	0.00435
3.91667	2.15306	2.0201	0.97358	0.00532	0.00102	0.00411
3.93333	2.14401	2.01989	0.97483	0.00574	0.00131	0.00428
3.95	2.14859	2.02002	0.97585	0.00554	0.00158	0.00455
3.96667	2.14948	2.02037	0.97561	0.00522	0.00148	0.0042
3.98333	2.14983	2.02164	0.97796	0.00549	0.00127	0.0042
4	2.15444	2.02528	0.97785	0.00506	0.0007	0.00372
4.01667	2.15075	2.01968	0.97896	0.00602	0.00112	0.0043
4.03333	2.14979	2.02256	0.98106	0.00524	0.00164	0.00406
4.05	2.15082	2.01639	0.98074	0.00616	0.00114	0.00392
4.06667	2.15027	2.0195	0.98251	0.00528	0.00091	0.00406
4.08333	2.15119	2.02287	0.98309	0.00551	0.00126	0.00397
4.1	2.15017	2.02168	0.98314	0.00527	0.00131	0.00443
4.11667	2.1493	2.02298	0.98571	0.00534	0.00112	0.00442
4.13333	2.15156	2.01992	0.98478	0.00544	0.00158	0.00421
4.15	2.15352	2.01867	0.98691	0.00546	0.00117	0.00422
4.16667	2.15151	2.02378	0.9875	0.00593	0.00122	0.00422
4.18333	2.14858	2.01625	0.98784	0.00532	0.00159	0.00439
4.2	2.14703	2.02035	0.98978	0.00549	0.00141	0.00414
4.21667	2.15043	2.02436	0.99052	0.00544	0.00156	0.00437
4.23333	2.14909	2.01796	0.99199	0.00571	0.00127	0.0044
4.25	2.14537	2.01915	0.99178	0.00543	0.00086	0.00387
4.26667	2.14492	2.0204	0.99309	0.00603	0.00163	0.00434
4.28333	2.14722	2.02207	0.99464	0.00579	0.00155	0.0041
4.3	2.14937	2.02473	0.99481	0.00587	0.00099	0.00436
4.31667	2.1484	2.02269	0.99679	0.00552	0.00138	0.00427
4.33333	2.14964	2.02169	0.99667	0.00534	0.00139	0.00409
4.35	2.14671	2.02165	0.99739	0.00596	0.00176	0.00461
4.36667	2.15224	2.02278	0.99791	0.00596	0.00152	0.00369
4.38333	2.14589	2.02504	1.00059	0.00591	0.00159	0.00401
4.4	2.15102	2.01972	0.99993	0.00596	0.00106	0.00368
4.41667	2.14887	2.02249	1.00152	0.0058	0.00148	0.00475
4.43333	2.14867	2.02413	1.00147	0.00562	0.00158	0.00413
4.45	2.14863	2.02193	1.00385	0.00611	0.00094	0.0036
4.46667	2.15154	2.01955	1.00398	0.0059	0.00171	0.00394
4.48333	2.14525	2.02644	1.00416	0.00634	0.00132	0.00365
4.5	2.14888	2.02141	1.00628	0.00588	0.00118	0.00385
4.51667	2.14237	2.02008	1.00606	0.00554	0.00101	0.00389
4.53333	2.1474	2.02439	1.00672	0.00581	0.0013	0.00411
4.55	2.14406	2.02264	1.00806	0.00635	0.0013	0.00418
4.56667	2.14628	2.0251	1.00792	0.0059	0.00145	0.00384
4.58333	2.14705	2.02144	1.00906	0.00596	0.00144	0.00426
4.6	2.14874	2.02771	1.00922	0.00581	0.0011	0.00369
4.61667	2.14712	2.02492	1.01067	0.0059	0.00096	0.00345
4.63333	2.14755	2.02858	1.01224	0.00571	0.00111	0.00435
4.65	2.14892	2.02276	1.01205	0.0061	0.001	0.00396
4.66667	2.14811	2.02016	1.01416	0.00638	0.00151	0.00395
4.68333	2.14479	2.02168	1.01501	0.00593	0.00154	0.00374
4.7	2.14557	2.02359	1.01514	0.00581	0.00145	0.00372
4.71667	2.14644	2.02083	1.01601	0.00627	0.00099	0.0041
4.73333	2.14785	2.02513	1.0165	0.00604	0.00135	0.00432
4.75	2.14618	2.02367	1.0177	0.00569	0.00143	0.00414
4.76667	2.14623	2.02207	1.0187	0.00583	0.00112	0.00439
4.78333	2.14386	2.02062	1.01998	0.00584	0.00143	0.00387
4.8	2.14744	2.0255	1.01926	0.0064	0.00165	0.00418
4.81667	2.14671	2.02232	1.02131	0.00561	0.00156	0.00423
4.83333	2.14543	2.02412	1.0213	0.0062	0.0013	0.00366
4.85	2.14395	2.02373	1.02153	0.00586	0.00147	0.00426
4.86667	2.14871	2.02365	1.02252	0.00622	0.00128	0.00393
4.88333	2.14601	2.02216	1.02415	0.00602	0.00137	0.0046
4.9	2.14486	2.02526	1.02487	0.00663	0.00185	0.00384
4.91667	2.14272	2.02738	1.02605	0.0064	0.00111	0.00384
4.93333	2.14706	2.01904	1.02529	0.00646	0.00156	0.0045
4.95	2.15092	2.02515	1.02683	0.00631	0.00159	0.00435
4.96667	2.1466	2.02207	1.02813	0.00657	0.00128	0.00387
4.98333	2.14116	2.02364	1.02814	0.00675	0.00122	0.00427
5	2.14739	2.0259	1.02941	0.00619	0.00126	0.00439
5.01667	2.14414	2.0212	1.02999	0.00619	0.00093	0.00398
5.03333	2.14331	2.02282	1.03063	0.00623	0.00143	0.00461
5.05	2.14403	2.02319	1.03113	0.00665	0.00133	0.00421
5.06667	2.14597	2.02407	1.03201	0.00649	0.00143	0.00387
5.08333	2.14188	2.02049	1.0326	0.0064	0.00126	0.00439
5.1	2.14445	2.0223	1.03285	0.00591	0.00094	0.00394
5.11667	2.14787	2.02111	1.03426	0.00622	0.00126	0.00414
5.13333	2.14195	2.02044	1.03586	0.00666	0.00122	0.00387
5.15	2.1412	2.02507	1.03565	0.00643	0.00122	0.00443
5.16667	2.14579	2.02168	1.03628	0.00618	0.00104	0.00417
5.18333	2.14066	2.01947	1.03761	0.00712	0.00156	0.00435
5.2	2.146	2.0221	1.03627	0.00655	0.0012	0.00376
5.21667	2.1404	2.02086	1.03798	0.00689	0.0011	0.00403
5.23333	2.14136	2.01984	1.03944	0.00655	0.00146	0.00403
5.25	2.14186	2.02381	1.04034	0.0059	0.00157	0.00401
5.26667	2.13923	2.02061	1.04027	0.00663	0.00185	0.00407
5.28333	2.13717	2.0209	1.04082	0.00618	0.00113	0.00387
5.3	2.13768	2.02025	1.04011	0.00709	0.00103	0.00433
5.31667	2.14052	2.02061	1.04232	0.00675	0.00131	0.00446
5.33333	2.13968	2.02402	1.04202	0.00654	0.00181	0.00366
5.35	2.14052	2.02341	1.0422	0.00694	0.00124	0.0034
5.36667	2.1397	2.02125	1.04293	0.00704	0.00142	0.00423
5.38333	2.14052	2.01904	1.04473	0.00632	0.00123	0.00424
5.4	2.14009	2.02118	1.04557	0.00707	0.00143	0.00406
5.41667	2.14249	2.0217	1.04554	0.00667	0.00118	0.00423
5.43333	2.13603	2.02412	1.04592	0.00668	0.00152	0.00392
5.45	2.14174	2.01922	1.04654	0.00687	0.00165	0.00393
5.46667	2.14414	2.02174	1.04794	0.00665	0.001	0.00391
5.48333	2.14195	2.01999	1.04921	0.00727	0.00094	0.00384
5.5	2.13723	2.02037	1.0489	0.0072	0.00133	0.00419
5.51667	2.13414	2.02135	1.04873	0.0074	0.00079	0.00414
5.53333	2.1389	2.01984	1.04943	0.00722	0.00155	0.00427
5.55	2.14075	2.02475	1.05037	0.00778	0.00154	0.00372
5.56667	2.13555	2.01974	1.05149	0.00692	0.00138	0.00393
5.58333	2.1398	2.02029	1.05191	0.0071	0.00104	0.00401
5.6	2.13712	2.01986	1.05221	0.00744	0.0012	0.00393
5.61667	2.13593	2.02038	1.05279	0.00732	0.00132	0.00423
5.63333	2.1352	2.01677	1.05506	0.00697	0.00152	0.00383
5.65	2.13823	2.02208	1.0542	0.00722	0.00154	0.00441
5.66667	2.1386	2.01864	1.05617	0.00682	0.001	0.00389
5.68333	2.14058	2.01711	1.05681	0.00693	0.00139	0.0039
5.7	2.13996	2.0203	1.05616	0.00735	0.00105	0.0042
5.71667	2.13741	2.01612	1.05763	0.00697	0.00128	0.00412
5.73333	2.13683	2.01986	1.05941	0.00717	0.00159	0.00402
5.75	2.13859	2.02123	1.05756	0.00736	0.00116	0.00388
5.76667	2.14239	2.02498	1.05943	0.00713	0.00118	0.00386
5.78333	2.13628	2.01475	1.05921	0.00684	0.00171	0.00428
5.8	2.13348	2.02039	1.06035	0.00719	0.00133	0.00443
5.81667	2.1345	2.01563	1.06026	0.007	0.00151	0.00442
5.83333	2.1336	2.0193	1.06095	0.00706	0.00126	0.004
5.85	2.13648	2.01844	1.06228	0.00697	0.00132	0.00381
5.86667	2.13261	2.01936	1.06288	0.00778	0.00159	0.00386
5.88333	2.1364	2.01752	1.06218	0.00744	0.00132	0.00389
5.9	2.137	2.01794	1.06474	0.00752	0.00088	0.00416
5.91667	2.13244	2.01807	1.0648	0.00726	0.00152	0.0041
5.93333	2.13621	2.0178	1.06457	0.00705	0.00134	0.00388
5.95	2.13483	2.01691	1.06673	0.00768	0.00126	0.00378
5.96667	2.13153	2.02017	1.06613	0.00726	0.00152	0.00385
5.98333	2.13373	2.01654	1.06718	0.00772	0.0013	0.00385
6	2.13259	2.01696	1.0671	0.00745	0.00124	0.00393
6.01667	2.13509	2.0167	1.06847	0.008	0.00112	0.00392
6.03333	2.12946	2.01488	1.06906	0.00786	0.00144	0.00447
6.05	2.13082	2.01768	1.06912	0.00814	0.00138	0.00421
6.06667	2.13163	2.01975	1.06883	0.00734	0.0013	0.00394
6.08333	2.13445	2.01905	1.06941	0.00754	0.00139	0.00401
6.1	2.13355	2.0155	1.07098	0.00744	0.00105	0.00438
6.11667	2.13109	2.01692	1.07404	0.00784	0.00139	0.00389
6.13333	2.13312	2.01573	1.07184	0.00784	0.00167	0.00389
6.15	2.1277	2.01587	1.0717	0.00789	0.00134	0.00415
6.16667	2.13343	2.01373	1.07165	0.00801	0.00087	0.00384
6.18333	2.13124	2.01312	1.07382	0.00828	0.00115	0.00388
6.2	2.13343	2.01782	1.0742	0.0081	0.00142	0.0042
6.21667	2.12977	2.01793	1.07522	0.00772	0.0016	0.00416
6.23333	2.12974	2.01346	1.07512	0.00807	0.00119	0.0042
6.25	2.12778	2.01737	1.07639	0.00786	0.00152	0.00392
6.26667	2.12906	2.01395	1.07641	0.00798	0.00123	0.00426
6.28333	2.12799	2.01326	1.07559	0.00831	0.00165	0.00392
6.3	2.13341	2.01311	1.07605	0.00839	0.0015	0.00366
6.31667	2.12946	2.01525	1.07812	0.00839	0.00115	0.00405
6.33333	2.13163	2.01047	1.07794	0.00859	0.00151	0.00363
6.35	2.13018	2.01242	1.07871	0.00828	0.0019	0.00346
6.36667	2.13342	2.01016	1.07969	0.00796	0.00145	0.00384
6.38333	2.12539	2.0107	1.07979	0.00856	0.0012	0.00415
6.4	2.12605	2.01356	1.07942	0.00848	0.00115	0.00355
6.41667	2.13031	2.0144	1.07982	0.00826	0.00113	0.00387
6.43333	2.12584	2.01392	1.08123	0.00854	0.0012	0.00399
6.45	2.12902	2.00723	1.08144	0.00877	0.00168	0.00373
6.46667	2.12946	2.01828	1.08183	0.00859	0.00085	0.00399
6.48333	2.12333	2.01464	1.08241	0.00817	0.00157	0.00395
6.5	2.12439	2.0111	1.08198	0.00892	0.00119	0.00404
6.51667	2.12637	2.01411	1.08385	0.00807	0.00143	0.00404
6.53333	2.12946	2.01383	1.08446	0.00833	0.00179	0.00379
6.55	2.12886	2.01165	1.08605	0.00869	0.00156	0.00382
6.56667	2.12544	2.01293	1.08437	0.00818	0.00142	0.00421
6.58333	2.12564	2.01181	1.08569	0.00876	0.001	0.00403
6.6	2.12599	2.01555	1.08576	0.00885	0.00095	0.00381
6.61667	2.12382	2.01202	1.08636	0.00851	0.00122	0.00386
6.63333	2.12407	2.00987	1.08685	0.0086	0.00116	0.00437
6.65	2.1243	2.01346	1.08669	0.00899	0.00085	0.00403
6.66667	2.12571	2.01217	1.08971	0.00888	0.00143	0.00409
6.68333	2.12278	2.01086	1.08914	0.00821	0.00176	0.0041
6.7	2.12106	2.01168	1.09017	0.00885	0.0012	0.00422
6.71667	2.12467	2.00954	1.08896	0.00896	0.00159	0.00389
6.73333	2.12336	2.01081	1.09113	0.00882	0.00151	0.00368
6.75	2.12223	2.00873	1.09055	0.0085	0.00176	0.00404
6.76667	2.12133	2.01148	1.09007	0.00892	0.00175	0.00428
6.78333	2.12421	2.01137	1.09207	0.00922	0.00103	0.00407
6.8	2.11737	2.00938	1.0929	0.00903	0.0014	0.0038
6.81667	2.12016	2.00954	1.09259	0.00942	0.00132	0.00392
6.83333	2.12354	2.00899	1.09382	0.00897	0.00141	0.00453
6.85	2.12111	2.0105	1.09376	0.00891	0.00138	0.0034
6.86667	2.12182	2.00669	1.09319	0.00883	0.00118	0.00415
6.88333	2.12042	2.01191	1.09531	0.00884	0.00105	0.00394
6.9	2.11938	2.00951	1.09438	0.00912	0.00123	0.00422
6.91667	2.12324	2.01073	1.09535	0.00918	0.00135	0.00372
6.93333	2.1218	2.00979	1.09519	0.00942	0.00135	0.00389
6.95	2.12263	2.00904	1.09599	0.00941	0.00118	0.00379
6.96667	2.11548	2.00871	1.09507	0.00939	0.00146	0.00406
6.98333	2.12194	2.01	1.09734	0.0093	0.00136	0.00406
7	2.12494	2.00858	1.09916	0.00877	0.00108	0.0039
7.01667	2.12042	2.00694	1.09791	0.00951	0.0016	0.00381
7.03333	2.12376	2.00331	1.0992	0.00929	0.00159	0.00414
7.05	2.12234	2.00705	1.09887	0.00919	0.00158	0.00368
7.06667	2.12133	2.00664	1.09938	0.00969	0.00141	0.0039
7.08333	2.12098	2.0093	1.10085	0.00973	0.00133	0.0038
7.1	2.11778	2.00953	1.10056	0.00933	0.00137	0.00409
7.11667	2.12005	2.00835	1.10014	0.00969	0.00154	0.0043
7.13333	2.11484	2.00481	1.10132	0.00932	0.00159	0.00341
7.15	2.11775	2.00531	1.10229	0.00942	0.00133	0.00395
7.16667	2.11868	2.00674	1.10229	0.00963	0.00179	0.00369
7.18333	2.11832	2.00531	1.10198	0.00955	0.00116	0.00398
7.2	2.11725	2.00435	1.1025	0.00966	0.00143	0.00423
7.21667	2.11604	2.00723	1.10336	0.00956	0.00108	0.00431
7.23333	2.11731	2.00609	1.10379	0.00992	0.00128	0.00404
7.25	2.11663	2.00882	1.10307	0.00983	0.00145	0.00403
7.26667	2.11629	2.00601	1.1053	0.00959	0.00086	0.00378
7.28333	2.11793	2.00429	1.10496	0.00974	0.00116	0.00362
7.3	2.11437	2.00658	1.10633	0.00998	0.00142	0.00424
7.31667	2.11384	2.00664	1.10625	0.01009	0.00112	0.00416
7.33333	2.11468	2.00531	1.10658	0.01004	0.00135	0.00394
7.35	2.11554	2.0053	1.1064	0.01007	0.00085	0.00393
7.36667	2.11555	2.00565	1.10761	0.0101	0.00133	0.00359
7.38333	2.11764	2.00155	1.10927	0.00996	0.00096	0.00404
7.4	2.11367	2.00247	1.10779	0.00978	0.00124	0.00415
7.41667	2.11755	2.00159	1.10936	0.01041	0.00153	0.00373
7.43333	2.11948	2.00386	1.11032	0.01033	0.00132	0.00406
7.45	2.11163	2.00161	1.10947	0.01049	0.00117	0.00388
7.46667	2.11183	2.0033	1.11049	0.01002	0.00129	0.00398
7.48333	2.11335	2.00097	1.10945	0.0105	0.00114	0.00372
7.5	2.11723	2.00415	1.11149	0.01054	0.001	0.00429
7.51667	2.11489	2.00389	1.11277	0.00983	0.00146	0.00403
7.53333	2.11145	1.99866	1.11264	0.01056	0.00117	0.00355
7.55	2.11394	2.00238	1.11144	0.01066	0.00088	0.00394
7.56667	2.11484	2.00398	1.11347	0.01073	0.00141	0.00388
7.58333	2.11413	2.00144	1.11229	0.0106	0.00135	0.004
7.6	2.1162	2.00176	1.11487	0.01042	0.0014	0.00379
7.61667	2.11351	2.00671	1.11426	0.01053	0.00107	0.00376
7.63333	2.11281	2.00797	1.11505	0.01096	0.00114	0.00384
7.65	2.11228	2.00005	1.11493	0.01074	0.00125	0.00395
7.66667	2.11284	2.0002	1.1164	0.01121	0.00163	0.00383
7.68333	2.11127	2.00306	1.11555	0.01082	0.00114	0.00356
7.7	2.11221	2.00127	1.11546	0.01059	0.00104	0.00359
7.71667	2.11072	2.0008	1.11679	0.01077	0.00136	0.0036
7.73333	2.10806	1.99858	1.11742	0.01066	0.00149	0.00376
7.75	2.10603	1.99712	1.11818	0.01105	0.00152	0.00377
7.76667	2.10584	1.99972	1.1174	0.01113	0.0013	0.00363
7.78333	2.10503	2.00145	1.11674	0.01066	0.00117	0.00359
7.8	2.10875	1.99831	1.11855	0.01081	0.00103	0.00377
7.81667	2.10808	1.99762	1.11906	0.01129	0.0013	0.00397
7.83333	2.1077	1.99948	1.11908	0.01147	0.00127	0.00381
7.85	2.10957	1.99927	1.12019	0.01152	0.00137	0.00367
7.86667	2.10682	1.99814	1.12051	0.01126	0.00108	0.00379
7.88333	2.10157	2.00038	1.11968	0.01131	0.00155	0.00387
7.9	2.10904	1.99973	1.1199	0.0112	0.00113	0.00337
7.91667	2.1064	1.99542	1.12021	0.01165	0.00165	0.00386
7.93333	2.10673	1.99833	1.12081	0.01113	0.00159	0.00343
7.95	2.10583	1.9996	1.12172	0.01109	0.00156	0.00362
7.96667	2.10514	2.00006	1.12102	0.01162	0.00092	0.00328
7.98333	2.10432	1.99566	1.11982	0.01191	0.00126	0.00366
8	2.1047	1.99286	1.12181	0.01127	0.0012	0.004
8.01667	2.10802	1.99924	1.12185	0.01124	0.00157	0.0038
8.03333	2.1045	1.99663	1.12288	0.01145	0.00158	0.00395
8.05	2.10528	1.99624	1.12372	0.01169	0.00143	0.00384
8.06667	2.10283	1.9976	1.12404	0.01172	0.00177	0.00362
8.08333	2.10229	1.99346	1.12306	0.01146	0.00136	0.00385
8.1	2.10542	1.99828	1.12444	0.0117	0.00115	0.00349
8.11667	2.10409	1.9972	1.12373	0.01133	0.00142	0.0041
8.13333	2.10062	1.99487	1.12457	0.01184	0.00154	0.00356
8.15	2.1043	1.99556	1.12546	0.01187	0.00158	0.00424
8.16667	2.10337	1.99518	1.12618	0.01159	0.00131	0.0036
8.18333	2.10486	1.99657	1.12523	0.01184	0.0015	0.00356
8.2	2.10181	1.99373	1.12656	0.01156	0.00116	0.004
8.21667	2.10212	1.99725	1.12435	0.01181	0.00152	0.0038
8.23333	2.10099	1.9961	1.1265	0.01184	0.00142	0.00374
8.25	2.10025	1.99432	1.12586	0.01171	0.00127	0.00351
8.26667	2.10201	1.99281	1.12684	0.01151	0.00107	0.00384
8.28333	2.10058	1.996	1.12975	0.01206	0.00121	0.00392
8.3	2.10542	1.9946	1.12747	0.01212	0.00168	0.00389
8.31667	2.10516	1.99559	1.12844	0.01221	0.00168	0.00402
8.33333	2.10114	1.99333	1.12908	0.0121	0.00118	0.00386
8.35	2.10372	1.99467	1.12893	0.01179	0.00135	0.00386
8.36667	2.10443	1.99191	1.13103	0.01212	0.00113	0.00409
8.38333	2.10367	1.99505	1.13026	0.01233	0.00129	0.00365
8.4	2.10089	1.99346	1.1304	0.01244	0.0016	0.00438
8.41667	2.10339	1.98857	1.13101	0.01224	0.00163	0.00398
8.43333	2.10147	1.99301	1.13022	0.01269	0.00109	0.00391
8.45	2.09844	1.9927	1.13197	0.01239	0.00119	0.00398
8.46667	2.09965	1.99235	1.1322	0.01271	0.00196	0.00387
8.48333	2.09948	1.99362	1.13191	0.01254	0.00132	0.00389
8.5	2.09639	1.99488	1.13249	0.01237	0.00124	0.00398
8.51667	2.10176	1.99086	1.13179	0.01264	0.00147	0.00407
8.53333	2.09952	1.99078	1.13342	0.01297	0.00116	0.00397
8.55	2.09923	1.99321	1.13332	0.01297	0.00154	0.00381
8.56667	2.10131	1.99164	1.13398	0.01301	0.00128	0.00355
8.58333	2.09834	1.99137	1.13447	0.01265	0.00119	0.00372
8.6	2.10285	1.99041	1.13514	0.01256	0.00093	0.00402
8.61667	2.09862	1.98745	1.13493	0.01243	0.00149	0.0038
8.63333	2.09886	1.99109	1.13612	0.01261	0.00103	0.00383
8.65	2.09705	1.9914	1.13572	0.01273	0.00136	0.00418
8.66667	2.09764	1.98993	1.13566	0.01281	0.0015	0.00373
8.68333	2.09707	1.99087	1.13516	0.01271	0.00163	0.00366
8.7	2.09546	1.98966	1.13682	0.01311	0.00131	0.00377
8.71667	2.0964	1.98791	1.13805	0.01302	0.00105	0.00385
8.73333	2.09852	1.99119	1.13834	0.01305	0.00133	0.00356
8.75	2.09511	1.98875	1.13697	0.01299	0.00131	0.00354
8.76667	2.0951	1.98709	1.13719	0.01304	0.00165	0.00408
8.78333	2.0935	1.98863	1.13744	0.01308	0.0013	0.0038
8.8	2.09464	1.98759	1.13887	0.01283	0.00141	0.00384
8.81667	2.0968	1.98798	1.13849	0.01344	0.00173	0.0037
8.83333	2.096	1.98847	1.1383	0.01292	0.00133	0.00343
8.85	2.0956	1.98752	1.13811	0.01324	0.00097	0.00405
8.86667	2.09521	1.98772	1.13992	0.01351	0.00143	0.00373
8.88333	2.09635	1.9852	1.14104	0.01302	0.00136	0.00399
8.9	2.09629	1.98648	1.14063	0.01335	0.00115	0.00382
8.91667	2.09506	1.98924	1.13979	0.01384	0.00109	0.00338
8.93333	2.09071	1.98856	1.1405	0.0132	0.00115	0.00371
8.95	2.09447	1.98747	1.14271	0.01346	0.00154	0.00399
8.96667	2.09233	1.98691	1.14159	0.01387	0.0013	0.00361
8.98333	2.09301	1.98495	1.14202	0.01391	0.00155	0.00398
9	2.09653	1.98527	1.14128	0.01369	0.00168	0.00398
9.01667	2.09423	1.98305	1.1416	0.01355	0.00111	0.00374
9.03333	2.09522	1.98401	1.14322	0.01387	0.0015	0.00404
9.05	2.09394	1.98363	1.14162	0.01357	0.00137	0.00386
9.06667	2.08978	1.98573	1.14293	0.01326	0.00136	0.00408
9.08333	2.08804	1.98552	1.14326	0.01351	0.00113	0.00414
9.1	2.09043	1.98698	1.14401	0.01383	0.00148	0.00399
9.11667	2.09232	1.98426	1.14303	0.01383	0.00167	0.00374
9.13333	2.09115	1.98467	1.14383	0.01369	0.00135	0.00396
9.15	2.0898	1.98419	1.14555	0.01433	0.00097	0.00424
9.16667	2.0918	1.98562	1.14465	0.01397	0.00125	0.00406
9.18333	2.08846	1.98281	1.14576	0.01411	0.00105	0.00363
9.2	2.0947	1.98623	1.14591	0.01428	0.00109	0.00356
9.21667	2.0911	1.98149	1.1462	0.01396	0.00102	0.00371
9.23333	2.08895	1.9805	1.14591	0.01363	0.00135	0.00337
9.25	2.09007	1.98253	1.14723	0.01413	0.00152	0.00362
9.26667	2.08648	1.98435	1.14597	0.01403	0.00187	0.00406
9.28333	2.09068	1.97963	1.14726	0.01423	0.00141	0.00391
9.3	2.08758	1.98058	1.14812	0.01403	0.00102	0.00379
9.31667	2.09009	1.98599	1.1474	0.01444	0.00164	0.00376
9.33333	2.0911	1.98274	1.14886	0.01444	0.00132	0.0037
9.35	2.08836	1.98441	1.14806	0.01443	0.00141	0.00382
9.36667	2.08527	1.98442	1.14886	0.01468	0.00137	0.00365
9.38333	2.0874	1.97897	1.14957	0.01415	0.00116	0.00382
9.4	2.09127	1.98006	1.14836	0.01472	0.00141	0.00404
9.41667	2.08676	1.98454	1.14939	0.01435	0.00148	0.00356
9.43333	2.08408	1.9834	1.15067	0.01459	0.00134	0.00404
9.45	2.08739	1.98359	1.15	0.01452	0.00099	0.00386
9.46667	2.0841	1.98207	1.14897	0.0145	0.00118	0.00403
9.48333	2.08501	1.98053	1.15044	0.01459	0.00143	0.00363
9.5	2.08493	1.98006	1.15098	0.01435	0.00145	0.00368
9.51667	2.08392	1.97738	1.1497	0.01482	0.00143	0.00341
9.53333	2.08802	1.97928	1.15148	0.01433	0.00157	0.00356
9.55	2.08815	1.97784	1.15113	0.01507	0.00139	0.00364
9.56667	2.08593	1.97749	1.15234	0.01461	0.00151	0.00333
9.58333	2.08175	1.97572	1.15169	0.01515	0.00154	0.004
9.6	2.08655	1.97926	1.15228	0.01503	0.00124	0.00343
9.61667	2.08241	1.97983	1.15257	0.01472	0.00134	0.00414
9.63333	2.08883	1.97725	1.15261	0.0151	0.00132	0.00359
9.65	2.08234	1.9786	1.15294	0.01502	0.00131	0.00348
9.66667	2.08268	1.97882	1.15212	0.01483	0.00106	0.00398
9.68333	2.08564	1.97893	1.15327	0.0151	0.00136	0.00362
9.7	2.08393	1.97705	1.154	0.01474	0.0014	0.00376
9.71667	2.08434	1.97524	1.15339	0.01488	0.00203	0.00373
9.73333	2.08305	1.97852	1.15436	0.01519	0.00131	0.00377
9.75	2.08161	1.97816	1.15356	0.01497	0.00122	0.00349
9.76667	2.08189	1.97717	1.1547	0.01559	0.00088	0.00357
9.78333	2.08305	1.97628	1.15541	0.0153	0.00157	0.00379
9.8	2.08569	1.97742	1.1554	0.0149	0.00146	0.00408
9.81667	2.07873	1.97577	1.15464	0.01503	0.00111	0.00379
9.83333	2.08276	1.97653	1.15628	0.0151	0.00092	0.00349
9.85	2.08161	1.97446	1.15515	0.01528	0.0014	0.00431
9.86667	2.08269	1.97938	1.15538	0.0152	0.00146	0.00358
9.88333	2.0792	1.9737	1.15637	0.0152	0.00152	0.0038
9.9	2.0754	1.9762	1.1554	0.0155	0.00133	0.00376
9.91667	2.08066	1.97267	1.15645	0.01551	0.00097	0.00391
9.93333	2.08132	1.97938	1.15694	0.01557	0.00134	0.00359
9.95	2.08062	1.97353	1.15624	0.01569	0.00151	0.0033
9.96667	2.07611	1.97613	1.15766	0.0151	0.00167	0.0036
9.98333	2.08186	1.9753	1.15843	0.01544	0.00158	0.00381
10	2.08073	1.976	1.15831	0.01576	0.0011	0.00389

## Sheet: ED_Fig. 7c
Time	Absorbance 340nm
min	AU
	50	100	200	300	reTCCM35	Rubisco
0	0.70064	0.61907	0.56953	0.01403	0.00045	0.0045
0.0166667	0.76886	0.68415	0.63627	0.01754	5e-05	0.00405
0.0333333	0.83001	0.74209	0.6936	0.02987	0.00027	0.00337
0.05	0.88273	0.79338	0.7436	0.04866	9e-05	0.00396
0.0666667	0.93412	0.84099	0.78716	0.07615	0.00011	0.00371
0.0833333	0.97919	0.88425	0.82856	0.11152	0.00028	0.00363
0.1	1.02191	0.92442	0.86765	0.15338	0.00023	0.00372
0.116667	1.06286	0.96082	0.90168	0.19975	0.00016	0.00354
0.133333	1.09965	0.99458	0.93434	0.24897	-0.00012	0.00369
0.15	1.13374	1.02649	0.96436	0.2988	-0.0001	0.00384
0.166667	1.16654	1.05579	0.99256	0.34771	-0.00015	0.00364
0.183333	1.19861	1.0842	1.01797	0.39367	0.00022	0.00348
0.2	1.22862	1.11133	1.04484	0.43774	-0.00014	0.00383
0.216667	1.25655	1.13672	1.06795	0.47724	-0.00012	0.0038
0.233333	1.28424	1.1618	1.08899	0.51422	6e-05	0.00363
0.25	1.30891	1.18539	1.11098	0.54688	0.00019	0.00361
0.266667	1.33388	1.2069	1.13216	0.57706	-2e-05	0.00393
0.283333	1.35918	1.22799	1.15132	0.6043	-0.00022	0.00329
0.3	1.38145	1.2489	1.17081	0.62882	7e-05	0.00356
0.316667	1.40067	1.2662	1.18914	0.65235	-6e-05	0.0033
0.333333	1.4237	1.28482	1.20743	0.67144	9e-05	0.00321
0.35	1.44248	1.30233	1.22246	0.69083	0.0004	0.00358
0.366667	1.46259	1.31919	1.23932	0.70751	-3e-05	0.00386
0.383333	1.48098	1.33561	1.256	0.7239	-9e-05	0.00374
0.4	1.49914	1.35253	1.27096	0.7388	-0.00013	0.00438
0.416667	1.51762	1.36625	1.28618	0.75256	0.00021	0.00391
0.433333	1.53398	1.38146	1.29884	0.76545	-0.00024	0.00383
0.45	1.54982	1.39401	1.31206	0.77691	-0.00073	0.00417
0.466667	1.56459	1.41104	1.32516	0.7899	-0.00021	0.004
0.483333	1.57975	1.42464	1.33835	0.80058	0.00027	0.00385
0.5	1.59608	1.43646	1.34838	0.81033	0	0.00388
0.516667	1.60902	1.44989	1.36164	0.82028	-0.00024	0.00367
0.533333	1.62439	1.46233	1.37442	0.83041	0.00044	0.00371
0.55	1.63644	1.47224	1.38491	0.83855	-7e-05	0.00402
0.566667	1.64699	1.48327	1.39699	0.84745	0	0.00355
0.583333	1.66237	1.49646	1.40754	0.85625	0.00083	0.00382
0.6	1.67267	1.50831	1.41752	0.86568	0.00033	0.00436
0.616667	1.68643	1.51642	1.42758	0.87296	0.00038	0.0036
0.633333	1.69823	1.52665	1.43681	0.88165	0.00027	0.00392
0.65	1.70867	1.53809	1.44672	0.88973	0.0001	0.00412
0.666667	1.72062	1.54855	1.45862	0.8965	5e-05	0.00397
0.683333	1.72878	1.55701	1.46823	0.90424	0.00029	0.00399
0.7	1.73879	1.56612	1.47383	0.9116	0.00014	0.00433
0.716667	1.75025	1.57432	1.4836	0.9196	-0.00051	0.00438
0.733333	1.75886	1.58389	1.49202	0.92541	0.00014	0.00432
0.75	1.76976	1.592	1.50103	0.93191	0.00052	0.00422
0.766667	1.78071	1.59959	1.50916	0.94013	0.00042	0.00433
0.783333	1.78858	1.60998	1.5191	0.94612	-0.0003	0.00404
0.8	1.79562	1.61664	1.52566	0.953	3e-05	0.00384
0.816667	1.80194	1.62537	1.53201	0.9596	-1e-05	0.00404
0.833333	1.81273	1.63398	1.54128	0.96471	-0.00018	0.00414
0.85	1.82062	1.64195	1.54808	0.97159	-0.00026	0.00409
0.866667	1.82807	1.64734	1.55736	0.97838	-0.0001	0.00411
0.883333	1.83649	1.65509	1.56427	0.98374	5e-05	0.00383
0.9	1.84403	1.65843	1.56891	0.98888	0.00017	0.00423
0.916667	1.85159	1.66756	1.57444	0.9954	0.00029	0.00398
0.933333	1.85797	1.67284	1.58051	1.0003	9e-05	0.00398
0.95	1.86408	1.68143	1.58853	1.00774	-0.00044	0.0043
0.966667	1.87224	1.68411	1.59326	1.01232	-0.00026	0.00419
0.983333	1.8797	1.69345	1.59734	1.01866	0.00022	0.00393
1	1.88539	1.69943	1.60723	1.02372	0.00011	0.00397
1.01667	1.88851	1.70819	1.61348	1.0291	0.0002	0.00358
1.03333	1.89385	1.71112	1.61753	1.03413	-0.0001	0.00449
1.05	1.90243	1.71927	1.62532	1.03814	2e-05	0.004
1.06667	1.90796	1.72416	1.63021	1.04421	0	0.004
1.08333	1.91228	1.72872	1.63747	1.05031	4e-05	0.00403
1.1	1.92003	1.73492	1.64155	1.05409	-0.0003	0.00412
1.11667	1.92525	1.73778	1.64767	1.06006	-0.00028	0.00405
1.13333	1.92801	1.74459	1.6544	1.06493	-1e-05	0.00405
1.15	1.93712	1.74865	1.65746	1.06956	-0.00018	0.00401
1.16667	1.94099	1.75234	1.66379	1.07574	-9e-05	0.00396
1.18333	1.94437	1.76031	1.66721	1.07911	0.00012	0.0043
1.2	1.94925	1.76414	1.67391	1.08321	1e-05	0.0042
1.21667	1.95325	1.76726	1.67827	1.08934	0.00016	0.00422
1.23333	1.95974	1.77319	1.68241	1.09234	-0.00012	0.0041
1.25	1.96564	1.77702	1.68437	1.09757	0.00027	0.00483
1.26667	1.96706	1.78419	1.68956	1.10137	-0.00018	0.00385
1.28333	1.97304	1.78737	1.69532	1.10699	0.00031	0.00403
1.3	1.97358	1.79177	1.70059	1.11095	-2e-05	0.00478
1.31667	1.98164	1.79429	1.70335	1.11524	0.00016	0.00358
1.33333	1.98369	1.80032	1.7075	1.12014	-0.00028	0.00418
1.35	1.98596	1.80476	1.71208	1.12468	-0.00021	0.00434
1.36667	1.99334	1.80883	1.71224	1.12739	-0.00017	0.0041
1.38333	1.99265	1.81042	1.71707	1.133	-0.00019	0.00398
1.4	2.0009	1.81481	1.72501	1.13657	-0.00011	0.00408
1.41667	2.00372	1.81935	1.72422	1.1407	-0.00044	0.00417
1.43333	2.009	1.82223	1.73167	1.14543	-1e-05	0.00399
1.45	2.00829	1.82394	1.7341	1.14836	-0.00025	0.00388
1.46667	2.00892	1.82914	1.73942	1.15163	-0.00034	0.00432
1.48333	2.01262	1.83067	1.74225	1.1568	2e-05	0.00427
1.5	2.01875	1.83608	1.74572	1.15995	4e-05	0.00415
1.51667	2.0229	1.8412	1.74949	1.1639	-0.00048	0.00396
1.53333	2.02349	1.84169	1.75392	1.1681	-0.00014	0.0042
1.55	2.02928	1.84585	1.75538	1.17168	-0.00019	0.00427
1.56667	2.02858	1.84987	1.75811	1.17481	0.00015	0.00389
1.58333	2.034	1.85679	1.76441	1.17875	-9e-05	0.00416
1.6	2.03398	1.85787	1.76598	1.18228	-0.00011	0.00442
1.61667	2.03847	1.86189	1.76883	1.18581	0	0.00425
1.63333	2.04058	1.85808	1.76947	1.19072	-0.00021	0.00373
1.65	2.04195	1.86318	1.777	1.19223	-2e-05	0.00397
1.66667	2.04357	1.86773	1.77934	1.19459	-0.00065	0.00427
1.68333	2.04476	1.87202	1.77989	1.19917	-2e-05	0.0041
1.7	2.05184	1.87362	1.78235	1.20334	-0.00012	0.00443
1.71667	2.05088	1.87509	1.78881	1.20602	-0.00016	0.00373
1.73333	2.05697	1.87867	1.78943	1.20849	-0.00013	0.00415
1.75	2.05984	1.88046	1.79282	1.21136	-0.00012	0.00422
1.76667	2.06224	1.88492	1.79697	1.21493	-0.00031	0.0038
1.78333	2.06209	1.88799	1.79791	1.21869	1e-05	0.00407
1.8	2.06161	1.88775	1.79977	1.22361	-0.00063	0.00455
1.81667	2.06833	1.88909	1.80195	1.22461	-0.0002	0.00381
1.83333	2.07077	1.89489	1.80182	1.2282	-4e-05	0.00435
1.85	2.07019	1.89525	1.80382	1.23206	6e-05	0.00482
1.86667	2.07729	1.89806	1.80937	1.23419	-0.00028	0.0041
1.88333	2.07621	1.90103	1.81142	1.23711	3e-05	0.00378
1.9	2.07697	1.90241	1.81373	1.24116	-0.00016	0.00396
1.91667	2.07752	1.9061	1.81475	1.24521	-0.00026	0.00416
1.93333	2.0842	1.90491	1.81501	1.24719	-0.00015	0.00407
1.95	2.07959	1.90999	1.82026	1.25036	0.00013	0.0038
1.96667	2.08499	1.91013	1.82589	1.25427	-0.00051	0.0041
1.98333	2.0849	1.91104	1.82643	1.25662	-0.00029	0.0038
2	2.08825	1.91262	1.8296	1.25952	-0.00041	0.00376
2.01667	2.09031	1.91722	1.82768	1.26233	-0.00094	0.00408
2.03333	2.09202	1.91906	1.82894	1.26393	-0.00034	0.00375
2.05	2.09336	1.91914	1.83222	1.26819	-0.00024	0.00426
2.06667	2.09363	1.92484	1.83792	1.27071	8e-05	0.00402
2.08333	2.09245	1.92578	1.83803	1.27269	-0.00049	0.00464
2.1	2.09631	1.92848	1.83718	1.27645	-0.00035	0.00395
2.11667	2.10243	1.9287	1.84223	1.27948	-0.00052	0.0044
2.13333	2.09925	1.931	1.8491	1.28218	-0.00047	0.00441
2.15	2.10129	1.92606	1.84642	1.28428	-0.00034	0.00418
2.16667	2.10448	1.93309	1.85006	1.28615	-0.00049	0.00403
2.18333	2.10396	1.93352	1.8488	1.28926	-0.00032	0.00466
2.2	2.10339	1.93604	1.8529	1.29247	-3e-05	0.00417
2.21667	2.1078	1.93898	1.85052	1.29554	-0.00011	0.00368
2.23333	2.10642	1.94153	1.85602	1.29789	-0.00069	0.00372
2.25	2.10654	1.94217	1.85714	1.30032	-0.00024	0.00457
2.26667	2.11312	1.94391	1.85915	1.30294	0.00019	0.00403
2.28333	2.11554	1.94368	1.86142	1.30417	-0.00018	0.00445
2.3	2.11487	1.94517	1.86051	1.30738	-0.00063	0.00432
2.31667	2.11134	1.94724	1.86328	1.30779	-0.00059	0.0042
2.33333	2.11303	1.94945	1.867	1.31109	-0.00052	0.0037
2.35	2.11557	1.95185	1.86761	1.31355	-0.0003	0.0037
2.36667	2.11311	1.95075	1.87111	1.31774	-0.00034	0.00382
2.38333	2.11443	1.95579	1.86953	1.31965	-0.00048	0.00436
2.4	2.11969	1.95208	1.87507	1.32314	-0.00031	0.00406
2.41667	2.11899	1.95845	1.87407	1.32351	-0.00063	0.00392
2.43333	2.11417	1.95838	1.87644	1.32686	-0.0004	0.00455
2.45	2.12076	1.95653	1.87373	1.32917	-0.00043	0.0045
2.46667	2.12195	1.95904	1.87993	1.33232	-0.00047	0.00425
2.48333	2.12438	1.95886	1.87752	1.33429	-0.00085	0.00394
2.5	2.12289	1.96256	1.87839	1.33513	8e-05	0.00351
2.51667	2.12703	1.96175	1.88069	1.33614	-0.00022	0.00424
2.53333	2.12608	1.96254	1.8836	1.34094	-0.0006	0.0042
2.55	2.1281	1.96778	1.88451	1.34289	-0.00069	0.00414
2.56667	2.12319	1.9647	1.88308	1.34452	-6e-05	0.00409
2.58333	2.13134	1.96753	1.88585	1.3468	-2e-05	0.00409
2.6	2.12973	1.97058	1.88615	1.34889	-0.00054	0.00426
2.61667	2.13162	1.9714	1.88956	1.35138	-4e-05	0.00423
2.63333	2.12999	1.97243	1.8885	1.35286	-0.00022	0.00408
2.65	2.13148	1.97221	1.89092	1.35353	6e-05	0.0041
2.66667	2.13214	1.9723	1.89234	1.3572	-0.00075	0.00403
2.68333	2.13	1.97777	1.89452	1.35708	-0.00012	0.00378
2.7	2.13592	1.98001	1.89593	1.36204	-0.00039	0.00388
2.71667	2.13057	1.97758	1.89708	1.36198	-0.00033	0.00377
2.73333	2.13414	1.97621	1.9013	1.36677	-0.0007	0.00402
2.75	2.13474	1.9829	1.89891	1.36747	-0.00057	0.00467
2.76667	2.13594	1.97612	1.8996	1.36979	-0.00082	0.00441
2.78333	2.14282	1.9842	1.89865	1.36958	-0.00053	0.00424
2.8	2.13639	1.98525	1.90161	1.3721	-0.00064	0.00389
2.81667	2.13866	1.98367	1.90303	1.37471	-0.00032	0.00386
2.83333	2.14143	1.98318	1.90041	1.37792	-0.00014	0.00404
2.85	2.14074	1.98718	1.90279	1.37937	-0.00039	0.00418
2.86667	2.14039	1.98808	1.90767	1.38101	-0.00068	0.00387
2.88333	2.14345	1.9863	1.91001	1.38437	-0.00026	0.00455
2.9	2.14192	1.98828	1.90819	1.38486	-0.00018	0.00423
2.91667	2.14099	1.98968	1.90615	1.38494	2e-05	0.0042
2.93333	2.14085	1.98868	1.91	1.38949	-0.00031	0.00397
2.95	2.14502	1.99223	1.9139	1.38918	-0.00036	0.00435
2.96667	2.14449	1.99205	1.91283	1.39208	-0.00043	0.00413
2.98333	2.1436	1.98915	1.90947	1.39389	-0.00056	0.00414
3	2.14411	1.99564	1.91578	1.3964	-0.00045	0.00446
3.01667	2.14408	1.99378	1.91463	1.39637	-0.00075	0.00411
3.03333	2.14178	1.99382	1.91717	1.40034	-0.00032	0.00417
3.05	2.14622	1.99462	1.91411	1.40212	-0.00028	0.0041
3.06667	2.14572	1.99917	1.91592	1.40248	-0.00042	0.00438
3.08333	2.14213	1.99551	1.91419	1.4039	-7e-05	0.00436
3.1	2.14555	1.99468	1.9179	1.40534	-0.00076	0.00422
3.11667	2.14768	2.00094	1.9149	1.40768	-0.00052	0.0039
3.13333	2.14621	2.00469	1.92161	1.40917	-0.00077	0.0041
3.15	2.1471	1.99862	1.92124	1.41064	-0.00034	0.00388
3.16667	2.14602	1.99889	1.92258	1.41237	-0.00042	0.00446
3.18333	2.14786	1.99782	1.92097	1.41399	7e-05	0.00399
3.2	2.14163	2.00026	1.92197	1.41621	-0.00045	0.00429
3.21667	2.14453	2.00278	1.91732	1.41768	-0.00077	0.00376
3.23333	2.14779	2.00147	1.92429	1.41982	-5e-05	0.00411
3.25	2.14942	2.0046	1.92634	1.42156	-8e-05	0.00432
3.26667	2.15585	2.00472	1.92524	1.42125	-0.00038	0.00364
3.28333	2.15201	2.00373	1.92811	1.42424	-0.00072	0.00377
3.3	2.15058	2.00423	1.9264	1.42523	-0.00039	0.00427
3.31667	2.15231	2.0036	1.9278	1.42779	-0.00062	0.0042
3.33333	2.14663	2.00327	1.92812	1.42898	-0.0005	0.00383
3.35	2.15063	2.00863	1.93112	1.42958	-0.00072	0.00415
3.36667	2.15127	2.0083	1.92819	1.43158	-0.00035	0.00428
3.38333	2.15221	2.00846	1.92972	1.43286	-0.00056	0.00428
3.4	2.14972	2.00627	1.93105	1.434	1e-05	0.00423
3.41667	2.15051	2.00633	1.93391	1.43456	-0.00037	0.00384
3.43333	2.15267	2.01249	1.93592	1.43761	-0.00043	0.00416
3.45	2.15431	2.01081	1.93659	1.43806	-0.00047	0.00407
3.46667	2.15248	2.01216	1.93261	1.43903	-0.00042	0.00454
3.48333	2.1494	2.0099	1.93165	1.44159	-0.00037	0.00419
3.5	2.15169	2.01259	1.93375	1.44108	-0.00044	0.00363
3.51667	2.1587	2.00827	1.9354	1.44345	-0.00054	0.00394
3.53333	2.15083	2.01159	1.93449	1.44663	-0.00028	0.00434
3.55	2.15047	2.01269	1.93457	1.44841	-0.00052	0.00419
3.56667	2.1536	2.01418	1.93889	1.44801	-0.00049	0.00429
3.58333	2.15123	2.01521	1.93717	1.45057	-0.00017	0.0037
3.6	2.15044	2.01135	1.93915	1.45343	-0.00053	0.00419
3.61667	2.15278	2.01604	1.93765	1.45303	-0.00099	0.00408
3.63333	2.15602	2.01518	1.9406	1.45445	-0.00054	0.0045
3.65	2.15889	2.01651	1.93799	1.45397	-0.00043	0.00431
3.66667	2.1536	2.01581	1.94112	1.4562	-0.00041	0.00411
3.68333	2.15622	2.01466	1.94146	1.45914	-0.00086	0.00437
3.7	2.15877	2.01816	1.94203	1.46093	-0.00041	0.00426
3.71667	2.15676	2.01446	1.94297	1.45968	-0.00033	0.00417
3.73333	2.15506	2.02239	1.94139	1.46205	-0.00051	0.00367
3.75	2.15432	2.01783	1.94301	1.46385	-0.00069	0.00449
3.76667	2.15373	2.01531	1.94286	1.46628	-0.00088	0.0042
3.78333	2.15682	2.01978	1.94469	1.46489	-0.00081	0.00443
3.8	2.15593	2.0183	1.94248	1.46631	-0.00068	0.00452
3.81667	2.15279	2.01613	1.94614	1.46949	-0.00087	0.00425
3.83333	2.15192	2.01732	1.94317	1.47182	-0.00053	0.0042
3.85	2.15528	2.01787	1.94174	1.4714	-0.00049	0.00433
3.86667	2.15774	2.01632	1.94291	1.47328	-0.00069	0.00425
3.88333	2.15664	2.01851	1.9484	1.47288	-0.00076	0.00436
3.9	2.15415	2.02093	1.94402	1.4745	-0.00064	0.00435
3.91667	2.15697	2.01794	1.94503	1.47503	-0.0005	0.00411
3.93333	2.15385	2.01856	1.94488	1.47852	-0.00068	0.00428
3.95	2.15647	2.02087	1.94566	1.47905	-0.00065	0.00455
3.96667	2.1603	2.02351	1.95056	1.47988	-0.00079	0.0042
3.98333	2.15536	2.01881	1.95055	1.48173	-0.0006	0.0042
4	2.15235	2.02263	1.94777	1.48142	-0.00074	0.00372
4.01667	2.15702	2.02204	1.94995	1.48256	-0.00043	0.0043
4.03333	2.15656	2.02109	1.95218	1.48525	-0.00058	0.00406
4.05	2.1552	2.02026	1.95141	1.48752	-0.00097	0.00392
4.06667	2.16079	2.02287	1.94997	1.4891	-0.00024	0.00406
4.08333	2.15414	2.02462	1.95144	1.49	-0.00078	0.00397
4.1	2.1565	2.02522	1.95378	1.48953	-0.00105	0.00443
4.11667	2.1595	2.02416	1.95079	1.48992	-0.00082	0.00442
4.13333	2.15746	2.02412	1.94782	1.48993	-0.00056	0.00421
4.15	2.15423	2.02596	1.95054	1.49105	-0.00036	0.00422
4.16667	2.15689	2.0218	1.94995	1.49478	-0.00036	0.00422
4.18333	2.15487	2.02518	1.95244	1.49472	-0.00048	0.00439
4.2	2.15522	2.02312	1.95184	1.49587	-0.0007	0.00414
4.21667	2.15484	2.02432	1.95379	1.49647	-0.00084	0.00437
4.23333	2.15401	2.02345	1.95346	1.49943	-0.00058	0.0044
4.25	2.15809	2.02593	1.94907	1.50232	-0.0007	0.00387
4.26667	2.15452	2.0241	1.95613	1.50019	-0.00072	0.00434
4.28333	2.15157	2.02341	1.95476	1.50191	-0.00083	0.0041
4.3	2.15717	2.02413	1.95269	1.50308	-0.00089	0.00436
4.31667	2.15839	2.02608	1.95365	1.50478	-0.00099	0.00427
4.33333	2.15576	2.0241	1.95492	1.50642	-0.00055	0.00409
4.35	2.15527	2.03153	1.95765	1.50557	-0.00078	0.00461
4.36667	2.15971	2.02643	1.95719	1.5073	-0.00084	0.00369
4.38333	2.15377	2.02475	1.95501	1.50993	-0.00098	0.00401
4.4	2.15177	2.02895	1.95282	1.50916	-0.00097	0.00368
4.41667	2.15384	2.0241	1.95582	1.51075	-0.00064	0.00475
4.43333	2.15699	2.02857	1.95648	1.51193	-0.00085	0.00413
4.45	2.15162	2.02748	1.95563	1.51082	-0.00082	0.0036
4.46667	2.15402	2.02561	1.95508	1.51247	-0.00084	0.00394
4.48333	2.15109	2.02819	1.95964	1.51406	-0.00081	0.00365
4.5	2.15813	2.03193	1.95777	1.51567	-0.00065	0.00385
4.51667	2.15683	2.02626	1.95557	1.51854	-0.00053	0.00389
4.53333	2.15452	2.02757	1.96003	1.51452	-0.00021	0.00411
4.55	2.15242	2.02713	1.9585	1.51711	-0.00081	0.00418
4.56667	2.15636	2.0323	1.95826	1.51724	-0.00088	0.00384
4.58333	2.15173	2.02841	1.95719	1.5208	-0.00056	0.00426
4.6	2.1545	2.03029	1.95714	1.51903	-0.00088	0.00369
4.61667	2.15557	2.02804	1.96125	1.52339	-0.00088	0.00345
4.63333	2.15312	2.02726	1.95555	1.52086	-0.00119	0.00435
4.65	2.15341	2.0278	1.95866	1.52412	-0.00086	0.00396
4.66667	2.15546	2.02667	1.9587	1.52405	-0.00075	0.00395
4.68333	2.15747	2.02946	1.96183	1.52594	-0.00074	0.00374
4.7	2.15483	2.03094	1.95775	1.52707	-0.0012	0.00372
4.71667	2.15515	2.02377	1.96204	1.52692	-0.0007	0.0041
4.73333	2.15131	2.03163	1.95943	1.52893	-0.0004	0.00432
4.75	2.15206	2.0315	1.96075	1.52892	-9e-05	0.00414
4.76667	2.15662	2.03087	1.96076	1.52931	-0.00084	0.00439
4.78333	2.15297	2.02971	1.95675	1.52867	-0.0009	0.00387
4.8	2.15499	2.0292	1.95972	1.53079	-0.001	0.00418
4.81667	2.15593	2.02939	1.96143	1.53293	-0.00074	0.00423
4.83333	2.15267	2.03161	1.96121	1.53112	-0.0011	0.00366
4.85	2.15455	2.02965	1.9612	1.53262	-0.00077	0.00426
4.86667	2.15219	2.02988	1.95849	1.53546	-0.00054	0.00393
4.88333	2.15479	2.02803	1.96225	1.5355	-0.0008	0.0046
4.9	2.15676	2.02836	1.96078	1.53424	-0.00084	0.00384
4.91667	2.152	2.03122	1.95902	1.53662	-0.00048	0.00384
4.93333	2.15577	2.02801	1.95741	1.53659	-4e-05	0.0045
4.95	2.1517	2.03093	1.96034	1.5384	-0.00093	0.00435
4.96667	2.15353	2.02895	1.95972	1.5394	-0.00064	0.00387
4.98333	2.15262	2.03005	1.95998	1.54161	-0.00092	0.00427
5	2.15114	2.03147	1.96205	1.53827	-0.00054	0.00439
5.01667	2.15481	2.03146	1.96287	1.54008	-0.00098	0.00398
5.03333	2.15419	2.03049	1.96389	1.54241	-0.00091	0.00461
5.05	2.15373	2.03187	1.96255	1.54392	-0.00071	0.00421
5.06667	2.15109	2.0312	1.96183	1.54306	-0.00091	0.00387
5.08333	2.14943	2.03013	1.96172	1.54503	-0.00068	0.00439
5.1	2.15135	2.02915	1.96158	1.54585	-0.00047	0.00394
5.11667	2.15146	2.02917	1.95783	1.54464	-0.00093	0.00414
5.13333	2.14856	2.03219	1.96176	1.54902	-0.00055	0.00387
5.15	2.15416	2.03158	1.95995	1.54827	-0.00081	0.00443
5.16667	2.15062	2.03374	1.95986	1.54839	-0.00055	0.00417
5.18333	2.15125	2.02998	1.96162	1.54844	-0.00091	0.00435
5.2	2.15223	2.02951	1.96453	1.55133	-0.00074	0.00376
5.21667	2.15037	2.0338	1.96267	1.55034	-0.00092	0.00403
5.23333	2.15284	2.03234	1.96349	1.55131	-0.0012	0.00403
5.25	2.15145	2.02954	1.96115	1.54939	-0.00061	0.00401
5.26667	2.15099	2.03257	1.96308	1.55194	-0.00133	0.00407
5.28333	2.15064	2.03158	1.96583	1.5562	-0.00056	0.00387
5.3	2.15152	2.03049	1.96341	1.55339	-0.0008	0.00433
5.31667	2.14606	2.03273	1.96421	1.55722	-0.00057	0.00446
5.33333	2.14804	2.03031	1.96537	1.55527	-0.00077	0.00366
5.35	2.14802	2.03396	1.96603	1.55753	-0.00108	0.0034
5.36667	2.15097	2.02945	1.96771	1.55804	-0.00074	0.00423
5.38333	2.14726	2.02917	1.96639	1.55718	-0.00079	0.00424
5.4	2.14889	2.03421	1.96236	1.55713	-0.00045	0.00406
5.41667	2.14696	2.03082	1.96201	1.55781	-0.00029	0.00423
5.43333	2.15282	2.02782	1.96617	1.56019	-0.00086	0.00392
5.45	2.1539	2.03118	1.96513	1.56052	-0.00059	0.00393
5.46667	2.15047	2.03211	1.96347	1.56086	-0.00071	0.00391
5.48333	2.14727	2.02666	1.96555	1.56075	-0.00114	0.00384
5.5	2.14724	2.03095	1.96657	1.56099	-0.00054	0.00419
5.51667	2.15309	2.02897	1.96719	1.56297	-0.00076	0.00414
5.53333	2.14943	2.0278	1.96074	1.56443	-0.00088	0.00427
5.55	2.14595	2.03449	1.96465	1.56548	-0.0007	0.00372
5.56667	2.14526	2.02955	1.96269	1.56634	-0.00068	0.00393
5.58333	2.14913	2.02937	1.96206	1.56485	-0.00077	0.00401
5.6	2.15175	2.03122	1.9631	1.56644	-0.00108	0.00393
5.61667	2.14968	2.03145	1.96577	1.56916	-0.00103	0.00423
5.63333	2.14527	2.02908	1.96309	1.56802	-0.00096	0.00383
5.65	2.14346	2.03238	1.96398	1.57062	-0.00118	0.00441
5.66667	2.14955	2.02996	1.962	1.56916	-0.00091	0.00389
5.68333	2.14986	2.03168	1.96653	1.5696	-0.00118	0.0039
5.7	2.14677	2.02814	1.96203	1.56997	-0.0009	0.0042
5.71667	2.14583	2.03062	1.96405	1.57071	-0.00094	0.00412
5.73333	2.14497	2.02907	1.96204	1.57158	-0.00086	0.00402
5.75	2.14776	2.02824	1.96621	1.57248	-0.00077	0.00388
5.76667	2.1483	2.0293	1.96642	1.57286	-0.00099	0.00386
5.78333	2.14678	2.02891	1.96222	1.57323	-0.00046	0.00428
5.8	2.14765	2.03066	1.96114	1.57363	-0.0009	0.00443
5.81667	2.15167	2.02841	1.96626	1.57386	-0.00089	0.00442
5.83333	2.14667	2.0311	1.9645	1.57299	-0.00079	0.004
5.85	2.14606	2.02633	1.96515	1.57568	-0.00079	0.00381
5.86667	2.14472	2.02855	1.96407	1.57491	-0.00077	0.00386
5.88333	2.14406	2.02643	1.96554	1.57654	-0.00078	0.00389
5.9	2.14488	2.02972	1.96284	1.5768	-0.00082	0.00416
5.91667	2.14491	2.03185	1.96235	1.57959	-0.00115	0.0041
5.93333	2.14395	2.03099	1.96356	1.57651	-0.00093	0.00388
5.95	2.14237	2.02666	1.9654	1.57725	-0.00079	0.00378
5.96667	2.14474	2.03165	1.96496	1.57759	-0.00103	0.00385
5.98333	2.14633	2.0269	1.96437	1.58171	-0.00085	0.00385
6	2.1417	2.0247	1.96133	1.58055	-0.00144	0.00393
6.01667	2.14547	2.0268	1.9648	1.5801	-0.00133	0.00392
6.03333	2.1421	2.02837	1.96415	1.5817	-0.00088	0.00447
6.05	2.14465	2.03175	1.96285	1.58302	-0.00139	0.00421
6.06667	2.13694	2.03062	1.97014	1.58216	-0.00066	0.00394
6.08333	2.14393	2.02725	1.96642	1.582	-0.00087	0.00401
6.1	2.13949	2.02549	1.96674	1.58491	-0.00104	0.00438
6.11667	2.14282	2.03006	1.96113	1.58361	-0.00098	0.00389
6.13333	2.14575	2.03014	1.96538	1.58505	-0.00046	0.00389
6.15	2.14118	2.0318	1.96553	1.58671	-0.00092	0.00415
6.16667	2.13825	2.0261	1.96125	1.58519	-0.00104	0.00384
6.18333	2.14118	2.02767	1.96491	1.58559	-0.0007	0.00388
6.2	2.14409	2.02645	1.96396	1.58884	-0.00116	0.0042
6.21667	2.1443	2.03054	1.96532	1.58496	-0.00102	0.00416
6.23333	2.13741	2.02697	1.96199	1.58629	-0.00149	0.0042
6.25	2.14329	2.03219	1.96473	1.58884	-0.001	0.00392
6.26667	2.14118	2.02815	1.96513	1.59059	-0.00062	0.00426
6.28333	2.1385	2.02691	1.96411	1.58802	-0.00095	0.00392
6.3	2.14055	2.03126	1.96318	1.59	-0.00094	0.00366
6.31667	2.13829	2.02784	1.96515	1.59071	-0.0011	0.00405
6.33333	2.14314	2.02588	1.96391	1.58905	-0.00101	0.00363
6.35	2.14088	2.02644	1.96748	1.59073	-0.0006	0.00346
6.36667	2.13966	2.02656	1.96385	1.59357	-0.00105	0.00384
6.38333	2.13954	2.02449	1.96111	1.58991	-0.00107	0.00415
6.4	2.13803	2.0271	1.96321	1.59186	-0.00073	0.00355
6.41667	2.1371	2.02691	1.96465	1.59418	-0.00076	0.00387
6.43333	2.1395	2.02697	1.96545	1.59316	-0.00119	0.00399
6.45	2.13563	2.02582	1.96454	1.59453	-0.00093	0.00373
6.46667	2.13824	2.02408	1.96521	1.59415	-0.00109	0.00399
6.48333	2.13716	2.02504	1.96352	1.59471	-0.00104	0.00395
6.5	2.13672	2.02451	1.96301	1.59444	-0.00119	0.00404
6.51667	2.13581	2.02765	1.96415	1.5964	-0.00104	0.00404
6.53333	2.14135	2.02569	1.96309	1.59472	-0.00117	0.00379
6.55	2.13981	2.02746	1.96837	1.59637	-0.00103	0.00382
6.56667	2.13469	2.0263	1.96256	1.59617	-0.00115	0.00421
6.58333	2.13683	2.02781	1.96097	1.59771	-0.00091	0.00403
6.6	2.13494	2.02386	1.9623	1.59758	-0.00096	0.00381
6.61667	2.13629	2.02353	1.96207	1.59969	-0.00078	0.00386
6.63333	2.13285	2.0292	1.95995	1.59884	-0.00099	0.00437
6.65	2.13323	2.02375	1.96359	1.60065	-0.00087	0.00403
6.66667	2.13727	2.02612	1.96215	1.59893	-0.00096	0.00409
6.68333	2.1329	2.02609	1.96205	1.59881	-0.00121	0.0041
6.7	2.13511	2.02645	1.96014	1.60117	-0.00108	0.00422
6.71667	2.13449	2.02414	1.96442	1.60004	-0.00123	0.00389
6.73333	2.13153	2.02341	1.96097	1.60289	-0.00095	0.00368
6.75	2.1355	2.0268	1.96254	1.60093	-0.00059	0.00404
6.76667	2.13517	2.02591	1.96016	1.60256	-0.00106	0.00428
6.78333	2.12991	2.02543	1.9625	1.60482	-0.00104	0.00407
6.8	2.13368	2.02609	1.96022	1.60359	-0.00045	0.0038
6.81667	2.13703	2.02295	1.96155	1.60396	-0.00034	0.00392
6.83333	2.13669	2.02216	1.96218	1.60387	-0.0012	0.00453
6.85	2.13217	2.02288	1.96317	1.60568	-0.00122	0.0034
6.86667	2.13419	2.02389	1.96247	1.60406	-0.00128	0.00415
6.88333	2.13195	2.02797	1.96029	1.60544	-0.00115	0.00394
6.9	2.13327	2.02441	1.9588	1.60577	-0.00099	0.00422
6.91667	2.13259	2.0259	1.963	1.60779	-0.00063	0.00372
6.93333	2.13176	2.02391	1.96049	1.60526	-0.00125	0.00389
6.95	2.12786	2.02482	1.96333	1.60741	-0.00085	0.00379
6.96667	2.12932	2.02394	1.96147	1.60787	-0.00113	0.00406
6.98333	2.13202	2.02282	1.96238	1.60761	-0.0012	0.00406
7	2.12969	2.02119	1.96316	1.60832	-0.00088	0.0039
7.01667	2.12959	2.02563	1.96229	1.60791	-0.0008	0.00381
7.03333	2.13372	2.02259	1.9599	1.60515	-0.00093	0.00414
7.05	2.13127	2.02194	1.95952	1.60916	-0.00103	0.00368
7.06667	2.13223	2.02352	1.96319	1.60785	-0.00102	0.0039
7.08333	2.13066	2.02512	1.95835	1.60931	-0.0011	0.0038
7.1	2.13245	2.02308	1.96185	1.60781	-0.00119	0.00409
7.11667	2.12709	2.02216	1.96329	1.60891	-0.00094	0.0043
7.13333	2.1302	2.02164	1.96027	1.61224	-0.00121	0.00341
7.15	2.12697	2.02344	1.96283	1.61101	-0.00136	0.00395
7.16667	2.12779	2.02202	1.96106	1.6118	-0.00137	0.00369
7.18333	2.12811	2.02536	1.96137	1.61391	-0.00091	0.00398
7.2	2.13001	2.01958	1.96169	1.61188	-0.00112	0.00423
7.21667	2.13097	2.02018	1.9587	1.61286	-0.00098	0.00431
7.23333	2.12869	2.02367	1.95876	1.61116	-0.00141	0.00404
7.25	2.127	2.02231	1.95914	1.61481	-0.00097	0.00403
7.26667	2.1257	2.02061	1.96047	1.61321	-0.0008	0.00378
7.28333	2.12858	2.02246	1.95747	1.61334	-0.00107	0.00362
7.3	2.12706	2.0201	1.95938	1.61385	-0.00101	0.00424
7.31667	2.12808	2.02243	1.96068	1.61343	-0.00131	0.00416
7.33333	2.12459	2.02526	1.96117	1.61426	-0.00072	0.00394
7.35	2.1324	2.01974	1.96306	1.61396	-0.00099	0.00393
7.36667	2.12562	2.02001	1.95949	1.61509	-0.00111	0.00359
7.38333	2.12523	2.02041	1.95775	1.61654	-0.00123	0.00404
7.4	2.1274	2.02292	1.95404	1.61701	-0.00111	0.00415
7.41667	2.13356	2.02189	1.95735	1.61736	-0.00113	0.00373
7.43333	2.12664	2.02092	1.95914	1.61409	-0.00125	0.00406
7.45	2.12619	2.01596	1.95687	1.61555	-0.00105	0.00388
7.46667	2.12728	2.01985	1.9592	1.61687	-0.00133	0.00398
7.48333	2.12563	2.01818	1.95739	1.61787	-0.00086	0.00372
7.5	2.12312	2.01997	1.95676	1.61912	-0.00121	0.00429
7.51667	2.1261	2.01654	1.95588	1.61884	-0.00076	0.00403
7.53333	2.12545	2.01193	1.95935	1.6179	-0.00124	0.00355
7.55	2.12386	2.02145	1.95974	1.61581	-0.00131	0.00394
7.56667	2.12595	2.019	1.95824	1.61943	-0.00135	0.00388
7.58333	2.12386	2.01824	1.95817	1.61719	-0.00108	0.004
7.6	2.12678	2.01795	1.95834	1.62062	-0.00145	0.00379
7.61667	2.12523	2.01744	1.96266	1.62074	-0.00125	0.00376
7.63333	2.12162	2.02042	1.95649	1.62026	-0.00126	0.00384
7.65	2.12151	2.01757	1.95815	1.61937	-0.00128	0.00395
7.66667	2.11968	2.01433	1.95852	1.62085	-0.00084	0.00383
7.68333	2.1204	2.01683	1.96015	1.62088	-0.00072	0.00356
7.7	2.12359	2.01848	1.95684	1.62106	-0.00125	0.00359
7.71667	2.12306	2.01878	1.95401	1.622	-0.00123	0.0036
7.73333	2.12115	2.0166	1.95839	1.62103	-0.00109	0.00376
7.75	2.12298	2.01924	1.95639	1.62157	-0.00084	0.00377
7.76667	2.12666	2.01776	1.95775	1.62334	-0.00149	0.00363
7.78333	2.11795	2.01444	1.95368	1.62047	-0.00122	0.00359
7.8	2.1203	2.01488	1.95543	1.62099	-0.00087	0.00377
7.81667	2.11796	2.01581	1.95787	1.62571	-0.00088	0.00397
7.83333	2.12045	2.01632	1.95685	1.62458	-0.00116	0.00381
7.85	2.12116	2.01819	1.9552	1.62334	-0.00111	0.00367
7.86667	2.12591	2.0161	1.9533	1.62212	-0.00091	0.00379
7.88333	2.12027	2.01857	1.9571	1.6218	-0.00062	0.00387
7.9	2.12086	2.01329	1.9559	1.62452	-0.00159	0.00337
7.91667	2.12109	2.01401	1.95623	1.62284	-0.00079	0.00386
7.93333	2.1222	2.01294	1.95377	1.62345	-0.00114	0.00343
7.95	2.12219	2.0165	1.95619	1.6263	-0.00101	0.00362
7.96667	2.12046	2.01577	1.95452	1.62371	-0.00109	0.00328
7.98333	2.11754	2.01487	1.95608	1.62431	-0.00078	0.00366
8	2.11997	2.01649	1.95499	1.62623	-0.00139	0.004
8.01667	2.11941	2.01805	1.95613	1.62539	-0.00119	0.0038
8.03333	2.11887	2.01382	1.95593	1.6257	-0.00127	0.00395
8.05	2.12029	2.01276	1.94937	1.62957	-0.00111	0.00384
8.06667	2.11675	2.01258	1.95263	1.62643	-0.00135	0.00362
8.08333	2.11698	2.01709	1.95541	1.62612	-0.00099	0.00385
8.1	2.12066	2.01316	1.95431	1.62743	-0.00102	0.00349
8.11667	2.11215	2.01124	1.95739	1.62671	-0.00102	0.0041
8.13333	2.11324	2.0107	1.95666	1.62686	-0.00153	0.00356
8.15	2.1127	2.01381	1.9529	1.62894	-0.00096	0.00424
8.16667	2.11776	2.01518	1.95182	1.62971	-0.00076	0.0036
8.18333	2.11954	2.01222	1.95433	1.63031	-0.00143	0.00356
8.2	2.11441	2.01191	1.95136	1.62989	-0.00128	0.004
8.21667	2.11525	2.01104	1.9523	1.63071	-0.00097	0.0038
8.23333	2.11387	2.0132	1.95349	1.62941	-0.00113	0.00374
8.25	2.11357	2.01208	1.95526	1.62816	-0.00115	0.00351
8.26667	2.11487	2.01363	1.95234	1.63131	-0.00078	0.00384
8.28333	2.11586	2.01194	1.95372	1.63058	-0.00134	0.00392
8.3	2.11365	2.01205	1.95145	1.63161	-0.00129	0.00389
8.31667	2.1149	2.01584	1.95455	1.63105	-0.00085	0.00402
8.33333	2.11326	2.01258	1.95214	1.63079	-0.00099	0.00386
8.35	2.11146	2.01317	1.94942	1.63057	-0.0014	0.00386
8.36667	2.10948	2.01478	1.95068	1.63322	-0.00126	0.00409
8.38333	2.11073	2.01099	1.95313	1.63237	-0.0014	0.00365
8.4	2.1163	2.00986	1.95346	1.63363	-0.00139	0.00438
8.41667	2.117	2.01114	1.95382	1.63133	-0.0013	0.00398
8.43333	2.11217	2.00875	1.95016	1.63258	-0.00134	0.00391
8.45	2.10836	2.00746	1.94925	1.63091	-0.00125	0.00398
8.46667	2.11131	2.01063	1.95104	1.63305	-0.00126	0.00387
8.48333	2.1067	2.01223	1.94987	1.63398	-0.00161	0.00389
8.5	2.11064	2.00962	1.94937	1.63217	-0.00147	0.00398
8.51667	2.11402	2.01024	1.94947	1.63479	-0.00128	0.00407
8.53333	2.11384	2.00921	1.94838	1.63251	-0.00165	0.00397
8.55	2.11159	2.00683	1.95182	1.63369	-0.00165	0.00381
8.56667	2.1144	2.00903	1.94761	1.63371	-0.00124	0.00355
8.58333	2.10992	2.00759	1.94911	1.63379	-0.00117	0.00372
8.6	2.11144	2.00958	1.95349	1.6317	-0.00134	0.00402
8.61667	2.11428	2.00716	1.94915	1.63415	-0.00096	0.0038
8.63333	2.10962	2.00863	1.94998	1.63527	-0.0014	0.00383
8.65	2.10684	2.00784	1.94961	1.6361	-0.00092	0.00418
8.66667	2.11458	2.00808	1.94771	1.63658	-0.00113	0.00373
8.68333	2.10856	2.00352	1.94854	1.63665	-0.00119	0.00366
8.7	2.10797	2.00962	1.9489	1.63663	-0.00107	0.00377
8.71667	2.1063	2.00653	1.94926	1.63508	-0.00146	0.00385
8.73333	2.10609	2.01149	1.9512	1.63598	-0.0016	0.00356
8.75	2.10609	2.00596	1.94443	1.63645	-0.00115	0.00354
8.76667	2.10612	2.00647	1.94862	1.63567	-0.00104	0.00408
8.78333	2.10281	2.00966	1.94917	1.63511	-0.00165	0.0038
8.8	2.11147	2.00888	1.94836	1.63558	-0.00141	0.00384
8.81667	2.10296	2.00434	1.94625	1.63595	-0.0013	0.0037
8.83333	2.10617	2.00923	1.94698	1.63539	-0.00125	0.00343
8.85	2.105	2.00722	1.94784	1.63587	-0.00098	0.00405
8.86667	2.10464	2.00633	1.94879	1.63742	-0.00123	0.00373
8.88333	2.10392	2.00683	1.94653	1.63938	-0.0011	0.00399
8.9	2.1053	2.00083	1.94904	1.63705	-0.0019	0.00382
8.91667	2.10716	2.00681	1.95077	1.63698	-0.00153	0.00338
8.93333	2.10621	2.00532	1.94644	1.63728	-0.00158	0.00371
8.95	2.09925	2.01022	1.94431	1.63604	-0.00124	0.00399
8.96667	2.10788	2.00669	1.94866	1.6376	-0.00149	0.00361
8.98333	2.10392	2.00381	1.94456	1.63842	-0.00139	0.00398
9	2.10517	2.00538	1.94624	1.63808	-0.00122	0.00398
9.01667	2.10269	2.0052	1.94518	1.63708	-0.00137	0.00374
9.03333	2.10504	2.00394	1.94584	1.64007	-0.0008	0.00404
9.05	2.10545	2.00167	1.94318	1.63769	-0.00145	0.00386
9.06667	2.10035	2.0039	1.94892	1.63844	-0.00133	0.00408
9.08333	2.10599	2.0064	1.94715	1.64114	-0.00127	0.00414
9.1	2.10519	2.00436	1.94406	1.63664	-0.00169	0.00399
9.11667	2.10669	2.00662	1.94725	1.63822	-0.00126	0.00374
9.13333	2.09759	2.00458	1.94677	1.63823	-0.00137	0.00396
9.15	2.10254	2.00535	1.94332	1.63958	-0.00119	0.00424
9.16667	2.10181	2.00368	1.94572	1.63935	-0.00148	0.00406
9.18333	2.10101	2.00193	1.94383	1.64025	-0.00113	0.00363
9.2	2.10331	2.00375	1.94817	1.63943	-0.00115	0.00356
9.21667	2.10273	1.99997	1.94889	1.63987	-0.00118	0.00371
9.23333	2.10557	2.00459	1.94391	1.63959	-0.00134	0.00337
9.25	2.10294	2.00043	1.94615	1.64131	-0.00136	0.00362
9.26667	2.0987	2.00083	1.94374	1.64042	-0.00151	0.00406
9.28333	2.10268	2.00371	1.94451	1.64228	-0.00174	0.00391
9.3	2.10045	2.00327	1.94527	1.63946	-0.00166	0.00379
9.31667	2.10281	2.00167	1.94227	1.64022	-0.00152	0.00376
9.33333	2.09817	2.00007	1.94414	1.64268	-0.00114	0.0037
9.35	2.10137	2.00034	1.94338	1.63966	-0.00172	0.00382
9.36667	2.1009	2.00048	1.94616	1.64185	-0.00161	0.00365
9.38333	2.10146	1.99912	1.94484	1.64212	-0.00142	0.00382
9.4	2.09768	2.00596	1.94555	1.64057	-0.00154	0.00404
9.41667	2.0996	2.00162	1.94246	1.6411	-0.00121	0.00356
9.43333	2.10017	2.00243	1.94217	1.64135	-0.00157	0.00404
9.45	2.09835	1.99987	1.94263	1.63986	-0.00124	0.00386
9.46667	2.10041	1.99757	1.94554	1.64115	-0.00121	0.00403
9.48333	2.09857	1.99988	1.94067	1.64218	-0.00114	0.00363
9.5	2.09813	1.99978	1.94499	1.64395	-0.00095	0.00368
9.51667	2.1027	1.99552	1.94427	1.64213	-0.00154	0.00341
9.53333	2.09617	2.00073	1.94119	1.64165	-0.00118	0.00356
9.55	2.09445	1.99863	1.94049	1.64069	-0.00157	0.00364
9.56667	2.09814	1.99915	1.94439	1.64357	-0.00118	0.00333
9.58333	2.0972	1.99551	1.93965	1.64311	-0.00165	0.004
9.6	2.0933	2.00166	1.94015	1.6417	-0.00148	0.00343
9.61667	2.09516	2.00114	1.94015	1.64346	-0.00143	0.00414
9.63333	2.09995	2.00126	1.94071	1.64225	-0.00142	0.00359
9.65	2.0911	1.99954	1.94361	1.64334	-0.00114	0.00348
9.66667	2.09526	2.00029	1.93844	1.6433	-0.00125	0.00398
9.68333	2.09476	1.9984	1.94023	1.64373	-0.00153	0.00362
9.7	2.09762	1.99653	1.93879	1.64277	-0.00144	0.00376
9.71667	2.09734	1.99902	1.94163	1.64567	-0.00133	0.00373
9.73333	2.09217	1.99816	1.93934	1.64311	-0.00146	0.00377
9.75	2.09602	2.0014	1.94221	1.64331	-0.00136	0.00349
9.76667	2.09459	2.00251	1.94062	1.64336	-0.00123	0.00357
9.78333	2.09856	1.99678	1.94075	1.64459	-0.00136	0.00379
9.8	2.09183	1.99772	1.94304	1.64377	-0.00105	0.00408
9.81667	2.09421	1.99669	1.94068	1.64481	-0.00111	0.00379
9.83333	2.09579	1.99369	1.93946	1.64299	-0.00192	0.00349
9.85	2.09435	1.99827	1.93827	1.64497	-0.0011	0.00431
9.86667	2.09071	1.99534	1.93965	1.64175	-0.00143	0.00358
9.88333	2.09667	1.99627	1.93848	1.64458	-0.00078	0.0038
9.9	2.09027	1.9975	1.93787	1.64377	-0.00135	0.00376
9.91667	2.09273	1.99509	1.93948	1.64364	-0.00118	0.00391
9.93333	2.09173	1.99558	1.94219	1.64752	-0.00181	0.00359
9.95	2.09255	1.99366	1.93995	1.64584	-0.00143	0.0033
9.96667	2.09145	1.99295	1.93587	1.64524	-0.00178	0.0036
9.98333	2.0935	1.99502	1.93578	1.64506	-0.00096	0.00381
10	2.09287	1.99574	1.93755	1.64479	-0.00116	0.00389

## Sheet: ED_Fig. 7d
Time	Absorbance 340nm
min	AU
	50	100	200	300	oxTCCM35	Rubisco
0	0.70741	0.5956	0.0091	0.00675	9e-05	0.0045
0.0166667	0.77982	0.66223	0.00863	0.00493	0.00011	0.00405
0.0333333	0.84413	0.71871	0.00914	0.00486	-0.00055	0.00337
0.05	0.89985	0.76805	0.00985	0.00477	-0.00019	0.00396
0.0666667	0.95078	0.81264	0.01027	0.00499	-0.00014	0.00371
0.0833333	0.99739	0.85246	0.01021	0.00488	-0.00021	0.00363
0.1	1.03991	0.8908	0.01152	0.00431	-0.00012	0.00372
0.116667	1.0782	0.9249	0.01224	0.00489	-7e-05	0.00354
0.133333	1.11701	0.95686	0.01362	0.0046	-0.00056	0.00369
0.15	1.14952	0.98705	0.01524	0.0046	-0.00012	0.00384
0.166667	1.18154	1.01524	0.01763	0.00488	-0.00019	0.00364
0.183333	1.21187	1.04048	0.01999	0.00441	-0.00064	0.00348
0.2	1.24126	1.06535	0.02314	0.005	3e-05	0.00383
0.216667	1.26736	1.0902	0.02757	0.00444	-0.00016	0.0038
0.233333	1.29069	1.11256	0.03204	0.0049	-0.00035	0.00363
0.25	1.31687	1.13377	0.03778	0.00532	-0.00077	0.00361
0.266667	1.3404	1.15453	0.04359	0.0052	-0.00101	0.00393
0.283333	1.36062	1.17347	0.0508	0.00507	-0.00041	0.00329
0.3	1.38514	1.19198	0.05788	0.00503	-0.00044	0.00356
0.316667	1.40399	1.20986	0.06598	0.00484	-0.00036	0.0033
0.333333	1.42606	1.22642	0.07498	0.00471	-0.00033	0.00321
0.35	1.44222	1.24516	0.08357	0.00528	-0.00086	0.00358
0.366667	1.46195	1.26223	0.09378	0.00484	-0.00011	0.00386
0.383333	1.47938	1.27739	0.10463	0.00496	-0.00062	0.00374
0.4	1.49306	1.29028	0.11439	0.00538	-0.00044	0.00438
0.416667	1.50883	1.30633	0.12562	0.00438	-0.00055	0.00391
0.433333	1.52644	1.31887	0.1371	0.00473	-0.00039	0.00383
0.45	1.54318	1.33388	0.14859	0.00504	-0.00077	0.00417
0.466667	1.55649	1.34636	0.15962	0.00479	-0.00034	0.004
0.483333	1.56979	1.35853	0.17097	0.0051	-0.00093	0.00385
0.5	1.58446	1.37291	0.18189	0.00503	-0.00076	0.00388
0.516667	1.59648	1.38341	0.19252	0.00537	-0.00038	0.00367
0.533333	1.60662	1.394	0.20371	0.00459	-0.0007	0.00371
0.55	1.62389	1.4064	0.21386	0.00484	-0.0011	0.00402
0.566667	1.63317	1.41813	0.22381	0.00507	-0.00067	0.00355
0.583333	1.64516	1.42873	0.23398	0.00472	-0.00094	0.00382
0.6	1.6577	1.43813	0.24333	0.00444	-0.00067	0.00436
0.616667	1.66923	1.4495	0.25239	0.00495	-0.00078	0.0036
0.633333	1.67751	1.46032	0.26114	0.0047	-0.001	0.00392
0.65	1.6895	1.46814	0.26994	0.00454	-0.001	0.00412
0.666667	1.69812	1.48129	0.27859	0.00442	-0.00082	0.00397
0.683333	1.70667	1.4871	0.2852	0.0046	-0.00055	0.00399
0.7	1.71785	1.49744	0.2926	0.00454	-0.00098	0.00433
0.716667	1.72661	1.50797	0.29981	0.00467	-0.00061	0.00438
0.733333	1.73279	1.51368	0.30666	0.00479	-0.00077	0.00432
0.75	1.74356	1.52424	0.3133	0.00485	-0.00106	0.00422
0.766667	1.75524	1.53001	0.31817	0.00475	-0.00082	0.00433
0.783333	1.76218	1.53907	0.32432	0.00429	-0.00129	0.00404
0.8	1.77027	1.54777	0.33023	0.00427	-0.00121	0.00384
0.816667	1.77819	1.55514	0.33524	0.00467	-0.00129	0.00404
0.833333	1.78796	1.56237	0.33943	0.00505	-0.0006	0.00414
0.85	1.79387	1.56549	0.34472	0.00502	-0.00053	0.00409
0.866667	1.79944	1.57657	0.34915	0.00466	-0.00087	0.00411
0.883333	1.80773	1.58435	0.35314	0.00457	-0.001	0.00383
0.9	1.81406	1.58895	0.35711	0.00421	-0.00092	0.00423
0.916667	1.82279	1.5976	0.36086	0.00458	-0.00109	0.00398
0.933333	1.82645	1.60364	0.36471	0.00462	-0.00104	0.00398
0.95	1.83468	1.61269	0.3677	0.00479	-0.00057	0.0043
0.966667	1.83762	1.61683	0.37186	0.00449	-0.00058	0.00419
0.983333	1.84658	1.62157	0.37484	0.00471	-0.0009	0.00393
1	1.852	1.62974	0.3771	0.00457	-0.00084	0.00397
1.01667	1.85868	1.63379	0.38033	0.00465	-0.00105	0.00358
1.03333	1.86511	1.64199	0.38287	0.00486	-0.00077	0.00449
1.05	1.8701	1.64641	0.38533	0.00498	-0.0012	0.004
1.06667	1.87329	1.6507	0.38822	0.00441	-0.00087	0.004
1.08333	1.88035	1.66048	0.39102	0.00447	-0.00098	0.00403
1.1	1.88403	1.66395	0.39341	0.00475	-0.00102	0.00412
1.11667	1.89211	1.66786	0.39546	0.00464	-0.0013	0.00405
1.13333	1.89567	1.67234	0.39805	0.00468	-0.00124	0.00405
1.15	1.90275	1.68136	0.39996	0.00477	-0.00108	0.00401
1.16667	1.90737	1.68508	0.40205	0.00478	-0.00118	0.00396
1.18333	1.9069	1.69024	0.40434	0.00484	-0.00132	0.0043
1.2	1.91303	1.69107	0.4059	0.00459	-0.00116	0.0042
1.21667	1.9216	1.6995	0.40809	0.00459	-0.00114	0.00422
1.23333	1.92238	1.70144	0.40974	0.00459	-0.00131	0.0041
1.25	1.92504	1.70672	0.41087	0.0046	-0.0011	0.00483
1.26667	1.93152	1.71231	0.41295	0.00464	-0.00117	0.00385
1.28333	1.93608	1.7163	0.41489	0.00489	-0.00123	0.00403
1.3	1.94129	1.71959	0.41626	0.0045	-0.0012	0.00478
1.31667	1.94508	1.72151	0.4176	0.00469	-0.00118	0.00358
1.33333	1.94621	1.72965	0.42015	0.0048	-0.00107	0.00418
1.35	1.95177	1.73233	0.42161	0.00422	-0.00121	0.00434
1.36667	1.9549	1.73767	0.42222	0.00437	-0.00174	0.0041
1.38333	1.9586	1.7399	0.42476	0.00435	-0.00135	0.00398
1.4	1.95997	1.74454	0.42618	0.00461	-0.00136	0.00408
1.41667	1.96654	1.74785	0.42725	0.00442	-0.00106	0.00417
1.43333	1.96823	1.75411	0.42837	0.00509	-0.00093	0.00399
1.45	1.97461	1.75625	0.42983	0.00464	-0.00161	0.00388
1.46667	1.97534	1.76157	0.43075	0.00436	-0.00159	0.00432
1.48333	1.97904	1.76331	0.43199	0.00477	-0.00189	0.00427
1.5	1.98234	1.76619	0.4339	0.00477	-0.00115	0.00415
1.51667	1.9874	1.76802	0.43498	0.00501	-0.00154	0.00396
1.53333	1.99081	1.77465	0.43667	0.00465	-0.00147	0.0042
1.55	1.99082	1.77713	0.4371	0.00539	-0.00172	0.00427
1.56667	1.99658	1.77648	0.43814	0.00438	-0.00201	0.00389
1.58333	1.9977	1.78129	0.43917	0.0048	-0.0014	0.00416
1.6	2.00218	1.7875	0.44103	0.00478	-0.00175	0.00442
1.61667	2.00421	1.79113	0.44227	0.00493	-0.00118	0.00425
1.63333	2.0061	1.79121	0.44315	0.00445	-0.00143	0.00373
1.65	2.00596	1.79647	0.44442	0.00477	-0.00144	0.00397
1.66667	2.01114	1.7996	0.44535	0.00427	-0.00138	0.00427
1.68333	2.01321	1.80323	0.44627	0.0048	-0.00151	0.0041
1.7	2.01371	1.80223	0.44799	0.0046	-0.00156	0.00443
1.71667	2.01589	1.80725	0.44898	0.00405	-0.00154	0.00373
1.73333	2.02162	1.80763	0.45006	0.00474	-0.00162	0.00415
1.75	2.02368	1.81463	0.45002	0.0046	-0.0015	0.00422
1.76667	2.02353	1.81468	0.45221	0.00563	-0.00206	0.0038
1.78333	2.02938	1.81959	0.45341	0.0048	-0.00177	0.00407
1.8	2.03098	1.82174	0.45412	0.00455	-0.00165	0.00455
1.81667	2.02881	1.82303	0.45512	0.0045	-0.00192	0.00381
1.83333	2.031	1.82531	0.45622	0.00442	-0.00171	0.00435
1.85	2.03677	1.82717	0.45741	0.00463	-0.00185	0.00482
1.86667	2.03758	1.83059	0.45774	0.00427	-0.002	0.0041
1.88333	2.0433	1.83208	0.4588	0.00444	-0.00166	0.00378
1.9	2.04557	1.83515	0.46016	0.00471	-0.00167	0.00396
1.91667	2.04315	1.83915	0.46128	0.00468	-0.00196	0.00416
1.93333	2.04988	1.83674	0.46177	0.00452	-0.00183	0.00407
1.95	2.04442	1.84309	0.46217	0.00479	-0.00165	0.0038
1.96667	2.04958	1.84648	0.46406	0.0043	-0.00126	0.0041
1.98333	2.05118	1.8451	0.46436	0.00481	-0.00192	0.0038
2	2.05156	1.84974	0.4655	0.00456	-0.0019	0.00376
2.01667	2.05614	1.85106	0.46715	0.00435	-0.00194	0.00408
2.03333	2.05379	1.85344	0.46672	0.00437	-0.00171	0.00375
2.05	2.05628	1.85176	0.46842	0.00454	-0.00183	0.00426
2.06667	2.06192	1.85575	0.46836	0.00429	-0.00186	0.00402
2.08333	2.05976	1.86012	0.47045	0.00454	-0.00181	0.00464
2.1	2.06034	1.85953	0.47109	0.00474	-0.0018	0.00395
2.11667	2.06071	1.86354	0.47219	0.00447	-0.00202	0.0044
2.13333	2.06448	1.865	0.47264	0.00436	-0.00166	0.00441
2.15	2.07014	1.86498	0.47396	0.00463	-0.00208	0.00418
2.16667	2.06571	1.86685	0.47461	0.0046	-0.00208	0.00403
2.18333	2.07014	1.86988	0.4752	0.00478	-0.00172	0.00466
2.2	2.07152	1.86934	0.47564	0.00481	-0.00239	0.00417
2.21667	2.07255	1.87298	0.47677	0.00428	-0.00208	0.00368
2.23333	2.07125	1.87407	0.47802	0.00422	-0.00196	0.00372
2.25	2.07159	1.8757	0.47849	0.00409	-0.00228	0.00457
2.26667	2.07428	1.87758	0.4799	0.00429	-0.0022	0.00403
2.28333	2.07844	1.88002	0.48027	0.00489	-0.00223	0.00445
2.3	2.07466	1.88371	0.48145	0.0044	-0.00232	0.00432
2.31667	2.0778	1.88393	0.48252	0.00418	-0.00226	0.0042
2.33333	2.08238	1.88436	0.48354	0.00464	-0.00232	0.0037
2.35	2.08258	1.88811	0.48374	0.00488	-0.00249	0.0037
2.36667	2.08652	1.88897	0.48522	0.00413	-0.00196	0.00382
2.38333	2.08671	1.88826	0.48616	0.00458	-0.00217	0.00436
2.4	2.08424	1.89391	0.48651	0.00398	-0.00157	0.00406
2.41667	2.08885	1.88854	0.48758	0.00416	-0.00195	0.00392
2.43333	2.08736	1.89417	0.48834	0.0042	-0.00175	0.00455
2.45	2.08977	1.89482	0.48926	0.00435	-0.00228	0.0045
2.46667	2.09211	1.89871	0.49021	0.00452	-0.00237	0.00425
2.48333	2.08925	1.89627	0.49074	0.00449	-0.00195	0.00394
2.5	2.09237	1.89881	0.49095	0.00421	-0.00164	0.00351
2.51667	2.09318	1.89879	0.49198	0.00427	-0.00216	0.00424
2.53333	2.0955	1.90595	0.4931	0.00424	-0.00191	0.0042
2.55	2.09508	1.90372	0.49304	0.00441	-0.00181	0.00414
2.56667	2.09636	1.9038	0.49454	0.00426	-0.00215	0.00409
2.58333	2.0965	1.90365	0.49477	0.00414	-0.00137	0.00409
2.6	2.09709	1.90575	0.49582	0.00462	-0.00202	0.00426
2.61667	2.09387	1.9065	0.49684	0.00412	-0.00222	0.00423
2.63333	2.10019	1.90912	0.49736	0.00451	-0.00214	0.00408
2.65	2.09964	1.90907	0.49796	0.00428	-0.00198	0.0041
2.66667	2.10182	1.91298	0.4991	0.00447	-0.00201	0.00403
2.68333	2.09979	1.91454	0.50015	0.00422	-0.00179	0.00378
2.7	2.104	1.91331	0.50022	0.00413	-0.00237	0.00388
2.71667	2.10217	1.91694	0.50182	0.00457	-0.00182	0.00377
2.73333	2.10657	1.91796	0.50272	0.00434	-0.00206	0.00402
2.75	2.10418	1.91472	0.50268	0.00435	-0.00208	0.00467
2.76667	2.10736	1.91827	0.50376	0.00403	-0.00265	0.00441
2.78333	2.10481	1.9187	0.50505	0.00403	-0.00205	0.00424
2.8	2.10816	1.91716	0.50509	0.0043	-0.00218	0.00389
2.81667	2.10887	1.92022	0.50614	0.00396	-0.0019	0.00386
2.83333	2.1131	1.92137	0.50657	0.004	-0.00203	0.00404
2.85	2.10748	1.92314	0.50753	0.00421	-0.00189	0.00418
2.86667	2.10936	1.92394	0.5089	0.0047	-0.00193	0.00387
2.88333	2.10763	1.92655	0.50905	0.00444	-0.00234	0.00455
2.9	2.10628	1.92372	0.50991	0.00412	-0.0021	0.00423
2.91667	2.10908	1.92489	0.51059	0.00419	-0.00242	0.0042
2.93333	2.10673	1.92534	0.51132	0.00396	-0.00194	0.00397
2.95	2.11034	1.92841	0.51217	0.00423	-0.00237	0.00435
2.96667	2.11207	1.93122	0.51214	0.00436	-0.00214	0.00413
2.98333	2.1102	1.93047	0.51343	0.00421	-0.0025	0.00414
3	2.11465	1.92451	0.51412	0.00386	-0.00196	0.00446
3.01667	2.11578	1.93243	0.51463	0.00416	-0.0019	0.00411
3.03333	2.11585	1.93319	0.51512	0.00442	-0.00233	0.00417
3.05	2.11439	1.93257	0.51588	0.00447	-0.00241	0.0041
3.06667	2.11845	1.93273	0.51667	0.00445	-0.00249	0.00438
3.08333	2.11795	1.93007	0.51712	0.00462	-0.0024	0.00436
3.1	2.11517	1.93641	0.51777	0.00461	-0.00211	0.00422
3.11667	2.1173	1.93856	0.51777	0.0042	-0.00205	0.0039
3.13333	2.11561	1.93753	0.51952	0.00427	-0.00262	0.0041
3.15	2.11806	1.93941	0.52031	0.0042	-0.00241	0.00388
3.16667	2.11314	1.93933	0.52076	0.00451	-0.0022	0.00446
3.18333	2.12154	1.94184	0.52103	0.00427	-0.00219	0.00399
3.2	2.12068	1.94174	0.52194	0.00411	-0.00296	0.00429
3.21667	2.11931	1.9375	0.52227	0.00442	-0.00229	0.00376
3.23333	2.11982	1.94331	0.52306	0.00445	-0.00275	0.00411
3.25	2.11925	1.94305	0.52342	0.00387	-0.00215	0.00432
3.26667	2.11907	1.94368	0.52444	0.0038	-0.00226	0.00364
3.28333	2.12401	1.94475	0.52537	0.00415	-0.00257	0.00377
3.3	2.12324	1.9439	0.52668	0.00423	-0.00208	0.00427
3.31667	2.12283	1.9445	0.52704	0.00422	-0.00242	0.0042
3.33333	2.12386	1.94539	0.52758	0.00394	-0.0027	0.00383
3.35	2.1243	1.94408	0.52853	0.00399	-0.00237	0.00415
3.36667	2.12309	1.94625	0.52801	0.00423	-0.00232	0.00428
3.38333	2.12213	1.94935	0.52939	0.00382	-0.00237	0.00428
3.4	2.12128	1.94356	0.53047	0.00411	-0.00207	0.00423
3.41667	2.12371	1.94894	0.52999	0.00417	-0.00271	0.00384
3.43333	2.12546	1.94916	0.53066	0.00395	-0.00221	0.00416
3.45	2.12357	1.94952	0.53153	0.00439	-0.00262	0.00407
3.46667	2.12681	1.94926	0.53288	0.0039	-0.00232	0.00454
3.48333	2.12865	1.95064	0.53254	0.00384	-0.00233	0.00419
3.5	2.12884	1.94873	0.53368	0.00436	-0.00272	0.00363
3.51667	2.12614	1.95222	0.53354	0.00431	-0.00221	0.00394
3.53333	2.12077	1.95095	0.53546	0.00428	-0.00204	0.00434
3.55	2.12615	1.94979	0.5352	0.00446	-0.00236	0.00419
3.56667	2.12602	1.95063	0.53524	0.00418	-0.00266	0.00429
3.58333	2.12196	1.95481	0.5362	0.00429	-0.0024	0.0037
3.6	2.12405	1.95556	0.53714	0.00429	-0.00269	0.00419
3.61667	2.12659	1.95352	0.53771	0.0044	-0.0028	0.00408
3.63333	2.12505	1.95325	0.53815	0.00404	-0.00264	0.0045
3.65	2.12741	1.9537	0.53854	0.00439	-0.00269	0.00431
3.66667	2.12726	1.95481	0.53927	0.0043	-0.00266	0.00411
3.68333	2.12637	1.95581	0.539	0.00452	-0.00273	0.00437
3.7	2.12617	1.95752	0.54052	0.00439	-0.00246	0.00426
3.71667	2.13063	1.95514	0.54134	0.004	-0.00279	0.00417
3.73333	2.12593	1.95699	0.54191	0.00444	-0.00263	0.00367
3.75	2.12868	1.96095	0.5424	0.00399	-0.00256	0.00449
3.76667	2.12764	1.9592	0.54296	0.00432	-0.00276	0.0042
3.78333	2.1284	1.95774	0.54422	0.00464	-0.00219	0.00443
3.8	2.12531	1.96086	0.54441	0.00406	-0.0029	0.00452
3.81667	2.12626	1.95627	0.54517	0.00393	-0.0024	0.00425
3.83333	2.12896	1.95796	0.54443	0.00454	-0.00265	0.0042
3.85	2.13093	1.96084	0.54572	0.00402	-0.00282	0.00433
3.86667	2.12855	1.96243	0.5471	0.00431	-0.00234	0.00425
3.88333	2.12888	1.96162	0.54682	0.00391	-0.00267	0.00436
3.9	2.12726	1.9613	0.54762	0.0042	-0.00265	0.00435
3.91667	2.13236	1.9636	0.54792	0.00432	-0.00295	0.00411
3.93333	2.12829	1.95789	0.54934	0.0047	-0.00278	0.00428
3.95	2.12574	1.96436	0.54987	0.00412	-0.00232	0.00455
3.96667	2.12694	1.96306	0.55027	0.00397	-0.00306	0.0042
3.98333	2.12444	1.96181	0.55063	0.00395	-0.00303	0.0042
4	2.13046	1.96315	0.55149	0.00435	-0.00265	0.00372
4.01667	2.13264	1.96346	0.55191	0.00416	-0.00242	0.0043
4.03333	2.13021	1.96326	0.55288	0.0043	-0.00253	0.00406
4.05	2.1322	1.96567	0.55285	0.00429	-0.00251	0.00392
4.06667	2.13219	1.9651	0.55376	0.00404	-0.00264	0.00406
4.08333	2.13035	1.96376	0.55454	0.00381	-0.00321	0.00397
4.1	2.12616	1.96642	0.55433	0.00406	-0.00274	0.00443
4.11667	2.1319	1.96708	0.55448	0.00417	-0.00224	0.00442
4.13333	2.12655	1.96716	0.55625	0.00388	-0.00332	0.00421
4.15	2.12798	1.96981	0.55638	0.00422	-0.00282	0.00422
4.16667	2.13466	1.96717	0.55792	0.00417	-0.00308	0.00422
4.18333	2.13022	1.96762	0.55727	0.00421	-0.00262	0.00439
4.2	2.12924	1.96523	0.55827	0.00443	-0.00309	0.00414
4.21667	2.12946	1.96717	0.5588	0.00396	-0.00255	0.00437
4.23333	2.13031	1.9689	0.55877	0.00426	-0.00255	0.0044
4.25	2.13288	1.96684	0.55927	0.00433	-0.0026	0.00387
4.26667	2.13219	1.96653	0.56071	0.00396	-0.00279	0.00434
4.28333	2.13116	1.96557	0.56036	0.00408	-0.00281	0.0041
4.3	2.13317	1.97018	0.56011	0.00441	-0.00301	0.00436
4.31667	2.13033	1.96806	0.5609	0.00451	-0.00263	0.00427
4.33333	2.13273	1.96805	0.56232	0.00396	-0.00258	0.00409
4.35	2.13383	1.97142	0.56272	0.00416	-0.0026	0.00461
4.36667	2.13336	1.96904	0.56321	0.00406	-0.00263	0.00369
4.38333	2.13317	1.96934	0.56352	0.00427	-0.00275	0.00401
4.4	2.12708	1.96841	0.56444	0.00438	-0.00288	0.00368
4.41667	2.12898	1.9709	0.56437	0.00386	-0.00264	0.00475
4.43333	2.13034	1.97061	0.56563	0.00419	-0.00308	0.00413
4.45	2.12826	1.97143	0.56589	0.00439	-0.0032	0.0036
4.46667	2.12777	1.96832	0.56646	0.00406	-0.00308	0.00394
4.48333	2.12693	1.9711	0.56733	0.00376	-0.00327	0.00365
4.5	2.13058	1.97366	0.56719	0.00449	-0.00312	0.00385
4.51667	2.133	1.96962	0.56764	0.00402	-0.00303	0.00389
4.53333	2.13061	1.96975	0.56758	0.00427	-0.00297	0.00411
4.55	2.13369	1.96844	0.56811	0.00469	-0.0028	0.00418
4.56667	2.12794	1.97049	0.56903	0.00439	-0.003	0.00384
4.58333	2.12979	1.97756	0.57022	0.00435	-0.00318	0.00426
4.6	2.13419	1.97193	0.57078	0.00396	-0.00324	0.00369
4.61667	2.13275	1.97275	0.57068	0.004	-0.00269	0.00345
4.63333	2.13229	1.97203	0.57104	0.00419	-0.00278	0.00435
4.65	2.13394	1.97415	0.57154	0.00407	-0.00294	0.00396
4.66667	2.13387	1.9725	0.5718	0.00422	-0.00283	0.00395
4.68333	2.13302	1.9721	0.57249	0.00392	-0.00301	0.00374
4.7	2.12782	1.97219	0.57281	0.00419	-0.00284	0.00372
4.71667	2.13252	1.97265	0.57377	0.0039	-0.00312	0.0041
4.73333	2.12778	1.97236	0.57345	0.00414	-0.00255	0.00432
4.75	2.13046	1.97325	0.57539	0.00407	-0.00325	0.00414
4.76667	2.13043	1.97265	0.57585	0.00412	-0.00333	0.00439
4.78333	2.12908	1.97299	0.57517	0.00456	-0.0031	0.00387
4.8	2.13323	1.97418	0.57682	0.00442	-0.00297	0.00418
4.81667	2.13092	1.97055	0.57718	0.00437	-0.00324	0.00423
4.83333	2.12925	1.97177	0.57756	0.00414	-0.00332	0.00366
4.85	2.12906	1.97707	0.57774	0.00451	-0.00289	0.00426
4.86667	2.13047	1.97425	0.57742	0.00429	-0.00333	0.00393
4.88333	2.13247	1.9745	0.578	0.00415	-0.00337	0.0046
4.9	2.13242	1.97241	0.5796	0.00459	-0.00313	0.00384
4.91667	2.12612	1.97412	0.57924	0.00395	-0.0029	0.00384
4.93333	2.1288	1.97287	0.57988	0.0041	-0.00252	0.0045
4.95	2.12906	1.97772	0.58033	0.00381	-0.00331	0.00435
4.96667	2.12711	1.97139	0.58172	0.00365	-0.00263	0.00387
4.98333	2.12917	1.97523	0.58185	0.00402	-0.00339	0.00427
5	2.12349	1.97661	0.58177	0.00425	-0.00289	0.00439
5.01667	2.1288	1.9735	0.58174	0.00427	-0.00252	0.00398
5.03333	2.1256	1.97464	0.58236	0.00411	-0.00335	0.00461
5.05	2.12585	1.97769	0.58438	0.00441	-0.003	0.00421
5.06667	2.12954	1.97857	0.58451	0.00394	-0.003	0.00387
5.08333	2.13033	1.97535	0.58392	0.00398	-0.00331	0.00439
5.1	2.12811	1.97268	0.58501	0.00371	-0.0029	0.00394
5.11667	2.12936	1.97659	0.58478	0.00465	-0.00258	0.00414
5.13333	2.13215	1.97196	0.58489	0.00412	-0.00301	0.00387
5.15	2.1239	1.97446	0.58566	0.00393	-0.00288	0.00443
5.16667	2.12655	1.97713	0.58694	0.00388	-0.00279	0.00417
5.18333	2.12798	1.97842	0.58631	0.00398	-0.00294	0.00435
5.2	2.12996	1.97579	0.5876	0.00397	-0.00264	0.00376
5.21667	2.12959	1.97528	0.58659	0.00425	-0.00303	0.00403
5.23333	2.12384	1.97266	0.58845	0.00387	-0.00278	0.00403
5.25	2.12882	1.97751	0.58807	0.00447	-0.00337	0.00401
5.26667	2.12978	1.97983	0.58875	0.00449	-0.0027	0.00407
5.28333	2.12307	1.97364	0.58918	0.00456	-0.00322	0.00387
5.3	2.12985	1.9705	0.58957	0.00444	-0.00296	0.00433
5.31667	2.12686	1.97389	0.5911	0.00404	-0.00296	0.00446
5.33333	2.12804	1.97609	0.59104	0.00447	-0.00309	0.00366
5.35	2.126	1.97324	0.5907	0.00431	-0.0034	0.0034
5.36667	2.12739	1.9745	0.59186	0.00463	-0.00345	0.00423
5.38333	2.12584	1.97947	0.5926	0.00417	-0.00331	0.00424
5.4	2.12867	1.97709	0.59285	0.00408	-0.00352	0.00406
5.41667	2.12684	1.97721	0.59265	0.00395	-0.0033	0.00423
5.43333	2.13247	1.98086	0.59379	0.00396	-0.00326	0.00392
5.45	2.12631	1.97558	0.59475	0.00444	-0.00304	0.00393
5.46667	2.12348	1.97319	0.59422	0.00438	-0.00333	0.00391
5.48333	2.12713	1.97743	0.59436	0.00416	-0.00353	0.00384
5.5	2.12432	1.97511	0.59587	0.0045	-0.00341	0.00419
5.51667	2.12751	1.9725	0.5957	0.0043	-0.00356	0.00414
5.53333	2.12647	1.97673	0.59528	0.00421	-0.00341	0.00427
5.55	2.12201	1.97395	0.59631	0.00452	-0.00338	0.00372
5.56667	2.12317	1.9778	0.59722	0.00395	-0.00309	0.00393
5.58333	2.12594	1.97654	0.59729	0.00463	-0.00344	0.00401
5.6	2.12255	1.97917	0.59796	0.00407	-0.00301	0.00393
5.61667	2.1239	1.97366	0.59882	0.00396	-0.00345	0.00423
5.63333	2.12782	1.97588	0.59899	0.00446	-0.0033	0.00383
5.65	2.12584	1.97729	0.59943	0.00426	-0.00325	0.00441
5.66667	2.1244	1.97536	0.59891	0.00431	-0.00343	0.00389
5.68333	2.12417	1.97698	0.6004	0.00419	-0.00342	0.0039
5.7	2.12583	1.97678	0.60057	0.00427	-0.00337	0.0042
5.71667	2.12284	1.97693	0.60107	0.00445	-0.00391	0.00412
5.73333	2.12581	1.97419	0.60138	0.00424	-0.00394	0.00402
5.75	2.12289	1.97504	0.60194	0.00397	-0.00337	0.00388
5.76667	2.126	1.97492	0.60197	0.00447	-0.00368	0.00386
5.78333	2.12625	1.97351	0.60277	0.00423	-0.00317	0.00428
5.8	2.12177	1.98005	0.6019	0.00365	-0.00332	0.00443
5.81667	2.12168	1.97624	0.60365	0.004	-0.00341	0.00442
5.83333	2.12224	1.97802	0.60381	0.00424	-0.00338	0.004
5.85	2.125	1.97412	0.60448	0.00392	-0.0029	0.00381
5.86667	2.1236	1.97878	0.60372	0.0044	-0.0035	0.00386
5.88333	2.12306	1.97411	0.60473	0.00402	-0.00354	0.00389
5.9	2.12445	1.97584	0.60473	0.00373	-0.00357	0.00416
5.91667	2.12224	1.97333	0.60459	0.004	-0.00355	0.0041
5.93333	2.11963	1.97516	0.6063	0.00409	-0.00338	0.00388
5.95	2.12403	1.97579	0.60616	0.00422	-0.00358	0.00378
5.96667	2.12269	1.97791	0.60572	0.00442	-0.00341	0.00385
5.98333	2.12126	1.97373	0.60666	0.00472	-0.0032	0.00385
6	2.12074	1.97568	0.60681	0.0038	-0.00381	0.00393
6.01667	2.12383	1.97628	0.6071	0.00411	-0.00364	0.00392
6.03333	2.12151	1.97238	0.60723	0.00407	-0.00344	0.00447
6.05	2.1164	1.97509	0.60776	0.00411	-0.00337	0.00421
6.06667	2.11918	1.97448	0.60835	0.00433	-0.00336	0.00394
6.08333	2.11978	1.97477	0.60856	0.00446	-0.00347	0.00401
6.1	2.12148	1.97638	0.60999	0.00358	-0.00375	0.00438
6.11667	2.1228	1.97156	0.6094	0.00432	-0.00336	0.00389
6.13333	2.12286	1.97508	0.60985	0.00415	-0.00371	0.00389
6.15	2.12277	1.97328	0.61039	0.00401	-0.00337	0.00415
6.16667	2.11936	1.97482	0.6109	0.00401	-0.00379	0.00384
6.18333	2.11503	1.97593	0.61126	0.0042	-0.00351	0.00388
6.2	2.11824	1.97443	0.61149	0.00456	-0.00384	0.0042
6.21667	2.11782	1.97241	0.61224	0.00421	-0.0034	0.00416
6.23333	2.12433	1.97135	0.61334	0.0041	-0.00344	0.0042
6.25	2.12113	1.97212	0.61164	0.00422	-0.00337	0.00392
6.26667	2.11707	1.97572	0.61285	0.00392	-0.00339	0.00426
6.28333	2.11509	1.97475	0.61265	0.00412	-0.00366	0.00392
6.3	2.11779	1.97729	0.6145	0.00406	-0.00372	0.00366
6.31667	2.12052	1.97044	0.61414	0.00419	-0.00394	0.00405
6.33333	2.11699	1.97434	0.61541	0.00421	-0.0036	0.00363
6.35	2.11783	1.97371	0.61477	0.00446	-0.00345	0.00346
6.36667	2.11751	1.97527	0.61612	0.00378	-0.00362	0.00384
6.38333	2.11504	1.974	0.61623	0.00424	-0.00384	0.00415
6.4	2.11888	1.97434	0.61638	0.00411	-0.00353	0.00355
6.41667	2.11908	1.9743	0.61662	0.00399	-0.00345	0.00387
6.43333	2.11702	1.97207	0.61654	0.00409	-0.00388	0.00399
6.45	2.11588	1.97752	0.61701	0.00426	-0.00388	0.00373
6.46667	2.1162	1.9767	0.61769	0.00428	-0.00353	0.00399
6.48333	2.11352	1.9727	0.61818	0.00386	-0.00389	0.00395
6.5	2.1152	1.96925	0.61821	0.00434	-0.00357	0.00404
6.51667	2.11861	1.97305	0.61951	0.00376	-0.0035	0.00404
6.53333	2.11495	1.97443	0.61973	0.00443	-0.00363	0.00379
6.55	2.11211	1.97419	0.61961	0.00424	-0.00326	0.00382
6.56667	2.11544	1.97061	0.62034	0.00431	-0.00363	0.00421
6.58333	2.11986	1.97512	0.62042	0.00415	-0.00363	0.00403
6.6	2.11161	1.97161	0.62121	0.00384	-0.00361	0.00381
6.61667	2.1171	1.9717	0.62061	0.00432	-0.00329	0.00386
6.63333	2.11963	1.97321	0.62163	0.00391	-0.00357	0.00437
6.65	2.11703	1.96682	0.62202	0.00391	-0.00389	0.00403
6.66667	2.11479	1.97527	0.62253	0.00442	-0.00331	0.00409
6.68333	2.11529	1.97319	0.62237	0.00452	-0.00377	0.0041
6.7	2.1143	1.97086	0.6227	0.00372	-0.00371	0.00422
6.71667	2.11236	1.97387	0.62401	0.00415	-0.00361	0.00389
6.73333	2.11726	1.97231	0.62373	0.00353	-0.00373	0.00368
6.75	2.11739	1.97486	0.62321	0.00419	-0.00372	0.00404
6.76667	2.11143	1.97329	0.62431	0.00361	-0.00335	0.00428
6.78333	2.11248	1.97461	0.62518	0.00373	-0.00389	0.00407
6.8	2.11391	1.96897	0.62536	0.0042	-0.00367	0.0038
6.81667	2.11404	1.9697	0.62571	0.00416	-0.00314	0.00392
6.83333	2.11278	1.96983	0.62534	0.00462	-0.00338	0.00453
6.85	2.10888	1.97023	0.62586	0.00377	-0.0038	0.0034
6.86667	2.1149	1.96975	0.62632	0.00435	-0.00397	0.00415
6.88333	2.11401	1.96958	0.62716	0.00391	-0.00354	0.00394
6.9	2.11462	1.9743	0.62746	0.00431	-0.00367	0.00422
6.91667	2.10919	1.9743	0.628	0.0037	-0.00363	0.00372
6.93333	2.11208	1.96922	0.62678	0.00403	-0.0036	0.00389
6.95	2.11099	1.97551	0.62739	0.00386	-0.00349	0.00379
6.96667	2.11085	1.97022	0.62802	0.00393	-0.00356	0.00406
6.98333	2.11294	1.97101	0.62828	0.00401	-0.00375	0.00406
7	2.10775	1.97287	0.62873	0.0044	-0.0032	0.0039
7.01667	2.11321	1.96843	0.62915	0.00394	-0.00361	0.00381
7.03333	2.10475	1.96796	0.62964	0.00429	-0.00318	0.00414
7.05	2.11426	1.97168	0.62937	0.00413	-0.00381	0.00368
7.06667	2.10871	1.97071	0.62998	0.0039	-0.00373	0.0039
7.08333	2.10664	1.96946	0.63073	0.0041	-0.00383	0.0038
7.1	2.1145	1.97303	0.6311	0.0041	-0.00346	0.00409
7.11667	2.10883	1.96666	0.63134	0.00412	-0.00393	0.0043
7.13333	2.10849	1.969	0.63129	0.00425	-0.00396	0.00341
7.15	2.10649	1.97361	0.63208	0.00416	-0.00416	0.00395
7.16667	2.1064	1.97259	0.632	0.00415	-0.00367	0.00369
7.18333	2.10994	1.97171	0.6328	0.00396	-0.00405	0.00398
7.2	2.10686	1.96764	0.63302	0.00411	-0.0039	0.00423
7.21667	2.10839	1.96732	0.63265	0.00442	-0.00401	0.00431
7.23333	2.11108	1.96802	0.6332	0.00377	-0.00332	0.00404
7.25	2.10569	1.97237	0.63362	0.00372	-0.00419	0.00403
7.26667	2.10723	1.97039	0.63362	0.00364	-0.00357	0.00378
7.28333	2.11031	1.96808	0.63432	0.00387	-0.00352	0.00362
7.3	2.10644	1.96778	0.6347	0.00385	-0.0037	0.00424
7.31667	2.1017	1.96465	0.63526	0.00387	-0.00405	0.00416
7.33333	2.10716	1.96626	0.63609	0.00406	-0.00388	0.00394
7.35	2.10413	1.96742	0.63666	0.00385	-0.00396	0.00393
7.36667	2.10576	1.96505	0.63619	0.00392	-0.00389	0.00359
7.38333	2.10096	1.96342	0.63619	0.00416	-0.00419	0.00404
7.4	2.10456	1.96517	0.63633	0.00397	-0.00392	0.00415
7.41667	2.10939	1.96658	0.63644	0.00445	-0.00417	0.00373
7.43333	2.10277	1.96412	0.63715	0.00396	-0.00356	0.00406
7.45	2.10455	1.9684	0.63721	0.00386	-0.00395	0.00388
7.46667	2.10826	1.96279	0.63769	0.0038	-0.00348	0.00398
7.48333	2.10109	1.96913	0.63798	0.00371	-0.00375	0.00372
7.5	2.10632	1.96976	0.63878	0.00417	-0.00413	0.00429
7.51667	2.10511	1.96756	0.63802	0.0043	-0.00417	0.00403
7.53333	2.10792	1.96754	0.63897	0.00461	-0.00361	0.00355
7.55	2.10068	1.96674	0.63947	0.00381	-0.00369	0.00394
7.56667	2.10065	1.96976	0.6401	0.00409	-0.0036	0.00388
7.58333	2.09914	1.96453	0.6392	0.00386	-0.00388	0.004
7.6	2.10498	1.96634	0.64074	0.00359	-0.00365	0.00379
7.61667	2.10168	1.96573	0.64064	0.00392	-0.0037	0.00376
7.63333	2.10375	1.96712	0.64087	0.0043	-0.00385	0.00384
7.65	2.10755	1.96619	0.64133	0.00361	-0.00393	0.00395
7.66667	2.09928	1.96648	0.64224	0.0042	-0.0045	0.00383
7.68333	2.09734	1.96649	0.64204	0.00405	-0.0037	0.00356
7.7	2.0968	1.96852	0.64206	0.00393	-0.00322	0.00359
7.71667	2.10312	1.96827	0.64232	0.00398	-0.00363	0.0036
7.73333	2.10061	1.96618	0.64261	0.00425	-0.00395	0.00376
7.75	2.09912	1.96609	0.64321	0.00396	-0.00435	0.00377
7.76667	2.09437	1.96629	0.64314	0.00479	-0.00391	0.00363
7.78333	2.09661	1.96358	0.64383	0.0041	-0.00453	0.00359
7.8	2.10022	1.96396	0.64387	0.00403	-0.00427	0.00377
7.81667	2.10002	1.96285	0.6439	0.00375	-0.00335	0.00397
7.83333	2.10255	1.96366	0.64453	0.00402	-0.00423	0.00381
7.85	2.10216	1.96755	0.6437	0.00401	-0.00434	0.00367
7.86667	2.10424	1.96375	0.64427	0.00425	-0.00416	0.00379
7.88333	2.09783	1.96672	0.64424	0.00354	-0.0041	0.00387
7.9	2.09819	1.96349	0.64484	0.00353	-0.00395	0.00337
7.91667	2.09655	1.96643	0.6456	0.00359	-0.00384	0.00386
7.93333	2.09897	1.96219	0.64605	0.00403	-0.00406	0.00343
7.95	2.10055	1.96538	0.64636	0.00376	-0.00347	0.00362
7.96667	2.09664	1.96205	0.64647	0.00407	-0.0042	0.00328
7.98333	2.09445	1.96131	0.6465	0.00435	-0.00385	0.00366
8	2.09711	1.9623	0.64698	0.00421	-0.00404	0.004
8.01667	2.09736	1.96263	0.64703	0.00441	-0.00412	0.0038
8.03333	2.09609	1.96285	0.64825	0.00422	-0.00408	0.00395
8.05	2.09252	1.95902	0.64792	0.00388	-0.00373	0.00384
8.06667	2.0962	1.96229	0.64781	0.004	-0.00413	0.00362
8.08333	2.09625	1.96174	0.64764	0.0041	-0.00399	0.00385
8.1	2.09526	1.96031	0.64907	0.00423	-0.00414	0.00349
8.11667	2.09582	1.96309	0.64941	0.0041	-0.00413	0.0041
8.13333	2.09679	1.9587	0.64839	0.00388	-0.00398	0.00356
8.15	2.1001	1.95848	0.64838	0.00389	-0.00374	0.00424
8.16667	2.09711	1.96185	0.64963	0.00421	-0.00411	0.0036
8.18333	2.09753	1.96302	0.64991	0.00373	-0.00388	0.00356
8.2	2.09563	1.95772	0.6499	0.00412	-0.00344	0.004
8.21667	2.09586	1.96179	0.65022	0.00369	-0.00426	0.0038
8.23333	2.09433	1.95864	0.65022	0.00384	-0.00386	0.00374
8.25	2.09465	1.96038	0.65028	0.00409	-0.00394	0.00351
8.26667	2.09403	1.9614	0.65171	0.00421	-0.00416	0.00384
8.28333	2.09187	1.96154	0.65201	0.00414	-0.00393	0.00392
8.3	2.09403	1.96131	0.6518	0.00448	-0.00428	0.00389
8.31667	2.0908	1.96186	0.65134	0.00379	-0.00415	0.00402
8.33333	2.09623	1.95992	0.65202	0.00447	-0.00468	0.00386
8.35	2.09284	1.96049	0.65256	0.00399	-0.00435	0.00386
8.36667	2.09602	1.9617	0.65269	0.00405	-0.00383	0.00409
8.38333	2.0931	1.95874	0.65298	0.00381	-0.00397	0.00365
8.4	2.09112	1.95904	0.65335	0.004	-0.00437	0.00438
8.41667	2.09016	1.95947	0.65393	0.00414	-0.00422	0.00398
8.43333	2.09025	1.95949	0.65415	0.00401	-0.00398	0.00391
8.45	2.09459	1.96076	0.65432	0.00393	-0.00402	0.00398
8.46667	2.09313	1.95815	0.65367	0.00472	-0.00452	0.00387
8.48333	2.09465	1.95838	0.65475	0.00419	-0.00413	0.00389
8.5	2.09076	1.95805	0.65501	0.00412	-0.0042	0.00398
8.51667	2.09337	1.95835	0.65611	0.00442	-0.00445	0.00407
8.53333	2.08808	1.9607	0.65598	0.00416	-0.00409	0.00397
8.55	2.09351	1.95697	0.65574	0.00416	-0.00407	0.00381
8.56667	2.08884	1.95662	0.65686	0.00416	-0.0043	0.00355
8.58333	2.09154	1.95965	0.65639	0.00412	-0.00394	0.00372
8.6	2.08885	1.95951	0.65683	0.00384	-0.00397	0.00402
8.61667	2.08938	1.95574	0.65687	0.00384	-0.00396	0.0038
8.63333	2.08859	1.95747	0.65756	0.00382	-0.00401	0.00383
8.65	2.08929	1.95799	0.65795	0.00403	-0.00409	0.00418
8.66667	2.0844	1.95838	0.6584	0.00423	-0.00465	0.00373
8.68333	2.08828	1.95642	0.65734	0.00439	-0.00403	0.00366
8.7	2.0891	1.9539	0.6584	0.00409	-0.00393	0.00377
8.71667	2.08783	1.95435	0.65873	0.00389	-0.00411	0.00385
8.73333	2.09178	1.95542	0.65904	0.00396	-0.00406	0.00356
8.75	2.09207	1.95299	0.65935	0.00398	-0.00421	0.00354
8.76667	2.08533	1.95599	0.65896	0.00409	-0.00372	0.00408
8.78333	2.08731	1.95641	0.65993	0.00401	-0.00419	0.0038
8.8	2.08712	1.95172	0.66055	0.0039	-0.00419	0.00384
8.81667	2.09115	1.95243	0.6603	0.00423	-0.00417	0.0037
8.83333	2.08312	1.95299	0.66062	0.00409	-0.00442	0.00343
8.85	2.08692	1.95346	0.66089	0.00463	-0.00396	0.00405
8.86667	2.0873	1.95568	0.66155	0.00421	-0.00399	0.00373
8.88333	2.08408	1.95869	0.66215	0.00437	-0.00449	0.00399
8.9	2.08788	1.95673	0.6618	0.00398	-0.00438	0.00382
8.91667	2.08809	1.95233	0.66197	0.004	-0.00453	0.00338
8.93333	2.08589	1.95514	0.66232	0.00392	-0.00416	0.00371
8.95	2.08517	1.95127	0.66226	0.00418	-0.00433	0.00399
8.96667	2.0854	1.95517	0.66251	0.00398	-0.00446	0.00361
8.98333	2.08088	1.95598	0.66292	0.00405	-0.00441	0.00398
9	2.08551	1.95763	0.66239	0.00366	-0.00436	0.00398
9.01667	2.0869	1.95413	0.66351	0.00417	-0.00423	0.00374
9.03333	2.088	1.95123	0.6634	0.00379	-0.00436	0.00404
9.05	2.08671	1.95485	0.66366	0.00438	-0.00405	0.00386
9.06667	2.08262	1.95155	0.6636	0.00423	-0.00403	0.00408
9.08333	2.08364	1.95187	0.66429	0.00375	-0.00409	0.00414
9.1	2.08401	1.95089	0.66409	0.00401	-0.00434	0.00399
9.11667	2.08489	1.9546	0.66392	0.00452	-0.00379	0.00374
9.13333	2.08137	1.95684	0.66477	0.00418	-0.00399	0.00396
9.15	2.08123	1.95129	0.66477	0.00392	-0.00442	0.00424
9.16667	2.08731	1.94824	0.66554	0.0041	-0.00445	0.00406
9.18333	2.08196	1.95151	0.66586	0.00388	-0.00481	0.00363
9.2	2.08405	1.95524	0.66466	0.00388	-0.00418	0.00356
9.21667	2.08213	1.95043	0.66607	0.00441	-0.00423	0.00371
9.23333	2.08062	1.95205	0.66598	0.00436	-0.00427	0.00337
9.25	2.0826	1.9496	0.66539	0.00397	-0.00424	0.00362
9.26667	2.08096	1.94866	0.66611	0.00379	-0.00451	0.00406
9.28333	2.0821	1.94882	0.66666	0.00372	-0.00432	0.00391
9.3	2.08127	1.94913	0.66674	0.00374	-0.00473	0.00379
9.31667	2.07755	1.9472	0.66673	0.00381	-0.00419	0.00376
9.33333	2.08208	1.95051	0.66684	0.00425	-0.00392	0.0037
9.35	2.08121	1.95105	0.66741	0.00426	-0.00421	0.00382
9.36667	2.08182	1.94942	0.66659	0.004	-0.00425	0.00365
9.38333	2.08119	1.95125	0.66752	0.00403	-0.00398	0.00382
9.4	2.07806	1.95122	0.66757	0.00404	-0.00438	0.00404
9.41667	2.08037	1.9549	0.66915	0.00425	-0.00417	0.00356
9.43333	2.07994	1.94864	0.6682	0.00375	-0.0043	0.00404
9.45	2.07997	1.95022	0.66878	0.00433	-0.00457	0.00386
9.46667	2.07694	1.94781	0.66833	0.00392	-0.00478	0.00403
9.48333	2.07893	1.94907	0.66856	0.00402	-0.0041	0.00363
9.5	2.08025	1.94822	0.66912	0.00393	-0.00438	0.00368
9.51667	2.08098	1.94776	0.66956	0.00408	-0.00421	0.00341
9.53333	2.07584	1.95065	0.6705	0.00433	-0.00402	0.00356
9.55	2.07797	1.94927	0.67034	0.00413	-0.00458	0.00364
9.56667	2.07846	1.94937	0.67009	0.00409	-0.00461	0.00333
9.58333	2.07943	1.94869	0.67066	0.00454	-0.0043	0.004
9.6	2.08235	1.94974	0.67116	0.00421	-0.00445	0.00343
9.61667	2.08003	1.94768	0.67105	0.00408	-0.00404	0.00414
9.63333	2.07435	1.947	0.67165	0.0039	-0.00438	0.00359
9.65	2.08183	1.94807	0.67216	0.00401	-0.0043	0.00348
9.66667	2.07609	1.94541	0.67283	0.00376	-0.00431	0.00398
9.68333	2.07791	1.94695	0.67172	0.00389	-0.00433	0.00362
9.7	2.07752	1.94797	0.67282	0.00396	-0.00433	0.00376
9.71667	2.07744	1.94559	0.67341	0.00384	-0.00459	0.00373
9.73333	2.07192	1.94399	0.6725	0.00394	-0.00441	0.00377
9.75	2.07755	1.94733	0.67398	0.00436	-0.00422	0.00349
9.76667	2.07627	1.94555	0.67318	0.00418	-0.00444	0.00357
9.78333	2.07144	1.94915	0.67384	0.00364	-0.00408	0.00379
9.8	2.07346	1.94496	0.67411	0.00397	-0.00405	0.00408
9.81667	2.07766	1.9498	0.6744	0.00453	-0.00465	0.00379
9.83333	2.07101	1.9455	0.67455	0.00421	-0.0041	0.00349
9.85	2.07241	1.94599	0.67565	0.0041	-0.00405	0.00431
9.86667	2.07196	1.94178	0.67447	0.00372	-0.00446	0.00358
9.88333	2.07133	1.9437	0.67519	0.00387	-0.00452	0.0038
9.9	2.07149	1.94499	0.67623	0.00388	-0.00462	0.00376
9.91667	2.07036	1.9411	0.67578	0.00423	-0.00436	0.00391
9.93333	2.07113	1.94495	0.67651	0.00395	-0.00451	0.00359
9.95	2.07458	1.94472	0.67685	0.0042	-0.00452	0.0033
9.96667	2.07508	1.94177	0.67634	0.00335	-0.00401	0.0036
9.98333	2.07553	1.9425	0.67746	0.00356	-0.00424	0.00381
10	2.07368	1.94337	0.67746	0.00413	-0.00436	0.00389
