# Supplementary material for: Scaffolding protein CcmM directs multiprotein phase separation in β-carboxysome biogenesis
Source: Nat Struct Mol Biol. 2021 Nov 10;28(11):909–22. doi: 10.1038/s41594-021-00676-5 (PMC8580825; doi:10.1038/s41594-021-00676-5)
Supplement: Source Data Extended Data Fig. 8 — Raw values for graphs shown in Extended Data Fig. 8a–c,h. [file 41594_2021_676_MOESM20_ESM.xls]

## Sheet: ED_Fig. 8a
Time	Absorbance 340nm
min	AU
	0.25L8 + 0.75 M58re	0.25L8 + 0.5 M58re	0.25L8 + 0.25 M58re	0.25L8 + 0.1 M58re	0.25L8	0.25L8+2.25M35red
0	0.81442	0.54542	0.22193	0.01033	0.0069	0.00187
0.0166667	0.88942	0.58335	0.28886	0.01307	0.00705	0.0021
0.0333333	0.95587	0.63914	0.33661	0.0173	0.00695	0.00165
0.05	1.01721	0.68689	0.37407	0.02433	0.00693	0.00188
0.0666667	1.06988	0.73026	0.40325	0.0322	0.00703	0.00142
0.0833333	1.11614	0.77083	0.42873	0.04264	0.00748	0.00183
0.1	1.1602	0.8071	0.45045	0.0543	0.00699	0.00185
0.116667	1.201	0.83983	0.46926	0.06728	0.00684	0.00183
0.133333	1.24223	0.87305	0.48697	0.07982	0.00657	0.00127
0.15	1.27416	0.90244	0.50276	0.09241	0.0064	0.0015
0.166667	1.30656	0.93184	0.51707	0.10495	0.00605	0.0016
0.183333	1.34084	0.95769	0.53124	0.11596	0.00664	0.00162
0.2	1.37057	0.983	0.54408	0.12717	0.00651	0.00208
0.216667	1.39916	1.0074	0.55577	0.13719	0.00652	0.00197
0.233333	1.42421	1.03149	0.5671	0.14673	0.00677	0.00181
0.25	1.45189	1.05426	0.57805	0.15578	0.00611	0.00151
0.266667	1.47522	1.07384	0.58837	0.16333	0.00608	0.00117
0.283333	1.49722	1.09367	0.59853	0.17089	0.00625	0.00172
0.3	1.51918	1.11424	0.60709	0.17752	0.0063	0.00213
0.316667	1.53927	1.1328	0.61626	0.18405	0.00626	0.00172
0.333333	1.5608	1.15347	0.62546	0.18957	0.00655	0.00171
0.35	1.58065	1.16807	0.6338	0.19562	0.00647	0.00229
0.366667	1.5994	1.18532	0.64128	0.19972	0.00646	0.00186
0.383333	1.61931	1.2011	0.64936	0.20527	0.00611	0.00229
0.4	1.63359	1.21787	0.65653	0.20881	0.00662	0.00174
0.416667	1.65293	1.23384	0.66403	0.21335	0.00649	0.00182
0.433333	1.66698	1.24834	0.67093	0.21765	0.00618	0.00186
0.45	1.68142	1.26242	0.67768	0.22157	0.0065	0.00165
0.466667	1.69759	1.27902	0.68373	0.22573	0.00658	0.00167
0.483333	1.71251	1.28997	0.69027	0.22938	0.00624	0.00185
0.5	1.72738	1.30256	0.69622	0.23208	0.00646	0.00167
0.516667	1.73755	1.31408	0.70169	0.23565	0.00692	0.00168
0.533333	1.75506	1.32911	0.70812	0.23855	0.00691	0.00139
0.55	1.76459	1.33894	0.71291	0.24104	0.00637	0.0015
0.566667	1.77631	1.35097	0.7188	0.24441	0.00647	0.00138
0.583333	1.79195	1.36267	0.72451	0.24681	0.00623	0.00154
0.6	1.79974	1.37504	0.72849	0.24971	0.00646	0.00128
0.616667	1.81287	1.38431	0.73426	0.25201	0.00651	0.00142
0.633333	1.82177	1.39629	0.7387	0.25438	0.00649	0.00166
0.65	1.8293	1.40583	0.7423	0.25683	0.00623	0.00085
0.666667	1.84122	1.41578	0.74829	0.25919	0.0065	0.00114
0.683333	1.85255	1.42808	0.75264	0.26152	0.00682	0.00108
0.7	1.85979	1.43579	0.75757	0.26385	0.00684	0.00144
0.716667	1.8696	1.44635	0.76022	0.26561	0.00667	0.00102
0.733333	1.87928	1.45656	0.76518	0.26776	0.00665	0.00124
0.75	1.88605	1.46491	0.76961	0.26952	0.00683	0.00122
0.766667	1.89583	1.47245	0.77388	0.27145	0.00618	0.00129
0.783333	1.90136	1.47932	0.77774	0.27361	0.00639	0.00099
0.8	1.91631	1.49019	0.78097	0.27592	0.00664	0.00137
0.816667	1.91802	1.49847	0.78442	0.2774	0.00676	0.00129
0.833333	1.9274	1.50738	0.78875	0.27954	0.00654	0.00135
0.85	1.93602	1.5155	0.79366	0.28096	0.00681	0.00133
0.866667	1.94007	1.52025	0.79538	0.28276	0.00673	0.00072
0.883333	1.94579	1.53113	0.80005	0.28414	0.00671	0.00111
0.9	1.95205	1.537	0.80307	0.28663	0.00683	0.00078
0.916667	1.9597	1.54345	0.80607	0.28775	0.00709	0.00091
0.933333	1.96582	1.55453	0.80954	0.28928	0.00667	0.00142
0.95	1.97019	1.56107	0.81399	0.29073	0.00704	0.00086
0.966667	1.97808	1.56495	0.81682	0.29292	0.00656	0.00119
0.983333	1.98668	1.5753	0.81982	0.29399	0.00715	0.00144
1	1.98927	1.58157	0.82235	0.29592	0.00666	0.00158
1.01667	1.99625	1.58519	0.82554	0.29709	0.00649	0.00149
1.03333	1.99938	1.59505	0.82798	0.29852	0.00621	0.00163
1.05	2.00263	1.60163	0.83132	0.30015	0.00724	0.0013
1.06667	2.01389	1.60463	0.83456	0.30129	0.00743	0.00107
1.08333	2.0154	1.61379	0.83688	0.30302	0.00681	0.00077
1.1	2.02123	1.6183	0.83968	0.3044	0.00735	0.0006
1.11667	2.02637	1.62421	0.84154	0.3051	0.00648	0.00138
1.13333	2.02895	1.63151	0.84494	0.30716	0.00684	0.00159
1.15	2.03295	1.63724	0.84805	0.30833	0.00678	0.00104
1.16667	2.03664	1.64164	0.84993	0.30913	0.00682	0.00133
1.18333	2.04426	1.64686	0.85224	0.31084	0.00686	0.00142
1.2	2.04454	1.6513	0.85599	0.31192	0.00749	0.00142
1.21667	2.05098	1.6564	0.85749	0.31397	0.00694	0.00137
1.23333	2.05512	1.66299	0.86033	0.31457	0.00688	0.00074
1.25	2.05822	1.66806	0.86228	0.31555	0.00657	0.00115
1.26667	2.06045	1.6751	0.86354	0.31654	0.00681	0.00136
1.28333	2.06948	1.67761	0.86616	0.31791	0.00664	0.00087
1.3	2.06862	1.68184	0.87037	0.3194	0.00717	0.0014
1.31667	2.07314	1.68572	0.87222	0.31993	0.00729	0.00125
1.33333	2.07539	1.69311	0.8746	0.32072	0.0065	0.00169
1.35	2.07947	1.6987	0.87578	0.32263	0.00685	0.00124
1.36667	2.08286	1.70232	0.87744	0.32371	0.00661	0.00138
1.38333	2.08634	1.7062	0.88072	0.32449	0.00737	0.00112
1.4	2.09049	1.70935	0.88296	0.32543	0.00731	0.00125
1.41667	2.09188	1.71414	0.88547	0.32646	0.00748	0.00172
1.43333	2.09837	1.7211	0.88713	0.32708	0.007	0.00151
1.45	2.09607	1.72385	0.88875	0.32926	0.00721	0.00156
1.46667	2.09624	1.72928	0.89139	0.32952	0.00717	0.00118
1.48333	2.09948	1.73038	0.89312	0.33028	0.00682	0.00144
1.5	2.10682	1.73875	0.89497	0.33168	0.00743	0.00102
1.51667	2.10591	1.73762	0.8968	0.33282	0.0071	0.00125
1.53333	2.10697	1.74426	0.89888	0.33405	0.00732	0.00139
1.55	2.10712	1.74841	0.90107	0.33413	0.00745	0.00105
1.56667	2.11175	1.75033	0.90253	0.33588	0.00677	0.00133
1.58333	2.11408	1.75396	0.90445	0.3363	0.00718	0.00119
1.6	2.12089	1.75725	0.90615	0.3373	0.00766	0.00105
1.61667	2.12108	1.76366	0.9075	0.33864	0.00711	0.00089
1.63333	2.11688	1.76298	0.90999	0.33877	0.00715	0.00118
1.65	2.12741	1.76825	0.91164	0.33987	0.00751	0.00158
1.66667	2.12515	1.77214	0.91292	0.34134	0.00718	0.00105
1.68333	2.12864	1.7744	0.91401	0.34206	0.00733	0.00136
1.7	2.13346	1.77888	0.91631	0.34243	0.00715	0.00119
1.71667	2.13348	1.7811	0.91744	0.34311	0.00781	0.00093
1.73333	2.13355	1.786	0.92033	0.3446	0.00715	0.00153
1.75	2.13565	1.78868	0.92148	0.34535	0.00711	0.00164
1.76667	2.13688	1.79073	0.92318	0.34606	0.00753	0.00125
1.78333	2.13911	1.79819	0.92514	0.34662	0.00719	0.00131
1.8	2.13784	1.79899	0.92598	0.34778	0.00689	0.00157
1.81667	2.13859	1.79983	0.92839	0.34865	0.00707	0.00145
1.83333	2.14315	1.803	0.92927	0.34988	0.00776	0.00133
1.85	2.14676	1.80485	0.93056	0.35004	0.0076	0.00134
1.86667	2.14774	1.80956	0.93299	0.35116	0.00691	0.00126
1.88333	2.14345	1.81251	0.9341	0.35136	0.00755	0.00118
1.9	2.14832	1.81463	0.93562	0.35268	0.00739	0.00139
1.91667	2.14931	1.81918	0.93688	0.35374	0.0075	0.00159
1.93333	2.15014	1.82011	0.93711	0.35357	0.00731	0.00156
1.95	2.15318	1.82386	0.93956	0.35458	0.00768	0.00117
1.96667	2.15204	1.82704	0.94094	0.3553	0.00696	0.00147
1.98333	2.15709	1.8285	0.94231	0.3562	0.00737	0.00146
2	2.15887	1.83001	0.94391	0.35742	0.00744	0.00162
2.01667	2.16178	1.83457	0.9448	0.35709	0.00712	0.00179
2.03333	2.16242	1.84054	0.94608	0.35871	0.00735	0.00185
2.05	2.16196	1.83822	0.94703	0.35969	0.00763	0.00168
2.06667	2.16312	1.84236	0.9492	0.35975	0.00746	0.00111
2.08333	2.1633	1.84255	0.95005	0.36059	0.00733	0.00185
2.1	2.1625	1.84568	0.95239	0.36119	0.00726	0.00114
2.11667	2.16542	1.84774	0.95316	0.36206	0.00772	0.00187
2.13333	2.1647	1.85249	0.95352	0.3629	0.00751	0.00135
2.15	2.1674	1.85354	0.95572	0.36337	0.00757	0.00173
2.16667	2.17008	1.85488	0.95739	0.36363	0.00774	0.00157
2.18333	2.17061	1.85503	0.95649	0.36465	0.0074	0.00175
2.2	2.17056	1.85804	0.95827	0.365	0.00708	0.00172
2.21667	2.17484	1.86025	0.96048	0.36587	0.00744	0.00166
2.23333	2.17242	1.86497	0.96124	0.36686	0.00792	0.00177
2.25	2.17066	1.86695	0.96317	0.3666	0.00752	0.00169
2.26667	2.17313	1.86514	0.96433	0.3671	0.00781	0.00145
2.28333	2.17556	1.86764	0.96649	0.36821	0.00729	0.00166
2.3	2.17735	1.86855	0.96676	0.36862	0.00771	0.00131
2.31667	2.17385	1.86904	0.96739	0.36955	0.00772	0.0017
2.33333	2.17484	1.87557	0.96887	0.37021	0.0071	0.00143
2.35	2.1799	1.87997	0.96927	0.37079	0.00743	0.00146
2.36667	2.177	1.87722	0.96981	0.37138	0.00757	0.00177
2.38333	2.18139	1.88121	0.97081	0.37141	0.00776	0.00146
2.4	2.17822	1.88056	0.97374	0.37229	0.00774	0.00134
2.41667	2.17585	1.88357	0.97548	0.37344	0.00816	0.00168
2.43333	2.1799	1.88566	0.97452	0.37373	0.00749	0.00181
2.45	2.17751	1.88545	0.97505	0.37452	0.00795	0.00186
2.46667	2.18306	1.88961	0.97777	0.37483	0.00749	0.0015
2.48333	2.1768	1.88839	0.97887	0.37533	0.00739	0.00168
2.5	2.18038	1.89131	0.97861	0.37615	0.00728	0.00145
2.51667	2.18262	1.89539	0.98119	0.37652	0.00774	0.0018
2.53333	2.18282	1.89495	0.98043	0.37721	0.008	0.00192
2.55	2.18282	1.89267	0.98264	0.37766	0.00763	0.00166
2.56667	2.18224	1.89935	0.98309	0.37828	0.00743	0.0015
2.58333	2.187	1.90152	0.9847	0.3788	0.00737	0.00147
2.6	2.18839	1.89999	0.98653	0.37918	0.0076	0.00168
2.61667	2.18679	1.90211	0.98672	0.37916	0.00736	0.00148
2.63333	2.18539	1.90288	0.9868	0.38013	0.00762	0.00158
2.65	2.18581	1.90224	0.9883	0.38045	0.00761	0.00134
2.66667	2.18597	1.90647	0.98911	0.38126	0.00743	0.00142
2.68333	2.18505	1.90883	0.99004	0.38182	0.00743	0.00168
2.7	2.18732	1.90788	0.99083	0.38235	0.00785	0.0017
2.71667	2.18367	1.90825	0.99223	0.3834	0.00795	0.00151
2.73333	2.18766	1.91069	0.99377	0.38311	0.00762	0.0017
2.75	2.19069	1.91205	0.99556	0.3841	0.00787	0.00134
2.76667	2.18479	1.91228	0.99595	0.38458	0.00799	0.00178
2.78333	2.19013	1.91561	0.99693	0.38498	0.00801	0.00152
2.8	2.18593	1.91843	0.99683	0.38525	0.00782	0.00243
2.81667	2.18941	1.91867	0.99749	0.38546	0.00789	0.00148
2.83333	2.1937	1.92182	0.99817	0.38597	0.00766	0.00205
2.85	2.18874	1.91692	1.00093	0.38711	0.00829	0.00198
2.86667	2.18733	1.92284	1.00104	0.38741	0.00731	0.00184
2.88333	2.18928	1.92315	1.00204	0.38792	0.00774	0.00139
2.9	2.1879	1.92209	1.00192	0.38799	0.00811	0.00162
2.91667	2.19528	1.92418	1.0034	0.38893	0.00748	0.00171
2.93333	2.19009	1.92699	1.00417	0.38922	0.00778	0.00172
2.95	2.19312	1.9291	1.00475	0.38953	0.00796	0.00162
2.96667	2.19188	1.9283	1.00653	0.39009	0.00775	0.00179
2.98333	2.19133	1.93389	1.00628	0.39027	0.00789	0.00186
3	2.19477	1.93181	1.00773	0.39078	0.00764	0.00172
3.01667	2.18752	1.93155	1.00711	0.39099	0.0077	0.00161
3.03333	2.19364	1.93365	1.00949	0.39147	0.00787	0.00189
3.05	2.18999	1.93716	1.01006	0.39243	0.00752	0.00169
3.06667	2.19102	1.93746	1.0129	0.39241	0.00731	0.00201
3.08333	2.19028	1.9355	1.01239	0.39345	0.0081	0.00162
3.1	2.19706	1.93647	1.01261	0.39325	0.00773	0.0017
3.11667	2.18928	1.94017	1.01271	0.39399	0.00799	0.0017
3.13333	2.19452	1.94114	1.01477	0.39499	0.00763	0.00211
3.15	2.1887	1.9428	1.01592	0.39469	0.00769	0.00189
3.16667	2.19508	1.94165	1.01645	0.39535	0.00782	0.00141
3.18333	2.19506	1.94073	1.01779	0.39578	0.00804	0.00152
3.2	2.19541	1.94544	1.01735	0.39664	0.00734	0.00186
3.21667	2.19438	1.94746	1.01838	0.39558	0.00774	0.00171
3.23333	2.19133	1.94661	1.01979	0.39745	0.00769	0.00188
3.25	2.19238	1.94477	1.01977	0.39739	0.00712	0.0016
3.26667	2.19385	1.94716	1.02101	0.39803	0.00801	0.00204
3.28333	2.19466	1.94304	1.02219	0.39818	0.00708	0.00186
3.3	2.1912	1.94552	1.02278	0.39846	0.00745	0.00153
3.31667	2.19278	1.94861	1.02213	0.39919	0.00802	0.00169
3.33333	2.19271	1.94829	1.02405	0.39979	0.00757	0.00124
3.35	2.19415	1.95081	1.02391	0.39983	0.00781	0.00184
3.36667	2.19358	1.95227	1.02569	0.40034	0.00821	0.00182
3.38333	2.19595	1.95244	1.02462	0.40068	0.00762	0.00166
3.4	2.19154	1.95014	1.02689	0.40057	0.00796	0.00133
3.41667	2.19255	1.95532	1.02789	0.40194	0.00776	0.00203
3.43333	2.19487	1.95464	1.02787	0.40185	0.00809	0.00202
3.45	2.1905	1.95669	1.02879	0.40191	0.00797	0.0016
3.46667	2.19575	1.95344	1.0299	0.40207	0.00814	0.00187
3.48333	2.19222	1.95876	1.02985	0.4025	0.00767	0.00205
3.5	2.19045	1.95595	1.03068	0.40339	0.0078	0.00189
3.51667	2.1936	1.95877	1.03145	0.404	0.00804	0.00184
3.53333	2.19751	1.95997	1.0331	0.40407	0.00818	0.00153
3.55	2.19295	1.96156	1.03233	0.40452	0.00802	0.00182
3.56667	2.19667	1.96105	1.03378	0.40481	0.008	0.00168
3.58333	2.19153	1.95969	1.0336	0.40527	0.00782	0.00181
3.6	2.19277	1.96166	1.03563	0.40533	0.00786	0.0018
3.61667	2.19249	1.95768	1.0356	0.40615	0.0078	0.00206
3.63333	2.19203	1.96241	1.03562	0.40599	0.0082	0.00212
3.65	2.19878	1.9621	1.03709	0.40627	0.008	0.00208
3.66667	2.19628	1.96292	1.03726	0.40651	0.00812	0.00169
3.68333	2.19224	1.96206	1.03844	0.40738	0.00749	0.00189
3.7	2.19034	1.96658	1.03933	0.40791	0.00789	0.00201
3.71667	2.19469	1.96692	1.03837	0.40743	0.00847	0.00202
3.73333	2.19862	1.96463	1.04073	0.40792	0.00788	0.00142
3.75	2.1878	1.96737	1.03999	0.40805	0.00839	0.00215
3.76667	2.19549	1.97087	1.04221	0.40851	0.00822	0.00195
3.78333	2.19532	1.9651	1.04239	0.40952	0.00814	0.00204
3.8	2.19014	1.96696	1.04289	0.40935	0.00843	0.0021
3.81667	2.1899	1.97189	1.04341	0.40947	0.00772	0.00189
3.83333	2.19014	1.9701	1.04409	0.40961	0.008	0.00219
3.85	2.19171	1.97002	1.04404	0.41044	0.00808	0.00224
3.86667	2.19328	1.96989	1.04377	0.41085	0.00792	0.00194
3.88333	2.19243	1.97099	1.0456	0.41133	0.00815	0.00225
3.9	2.1924	1.97173	1.04655	0.41119	0.00815	0.00232
3.91667	2.18873	1.97382	1.04631	0.41142	0.00784	0.00216
3.93333	2.19278	1.97092	1.04804	0.41225	0.00817	0.00193
3.95	2.19211	1.96985	1.04946	0.41269	0.00784	0.00225
3.96667	2.18836	1.97339	1.04839	0.41277	0.00815	0.00203
3.98333	2.1912	1.97427	1.05051	0.41285	0.00858	0.00223
4	2.18784	1.97104	1.05055	0.41324	0.00797	0.00197
4.01667	2.19038	1.97535	1.05053	0.41358	0.00733	0.00196
4.03333	2.19307	1.97454	1.0514	0.41395	0.00865	0.00191
4.05	2.18735	1.97424	1.05217	0.4137	0.00803	0.00207
4.06667	2.1918	1.97388	1.05254	0.41429	0.00796	0.00198
4.08333	2.19067	1.979	1.05348	0.41462	0.00829	0.00205
4.1	2.18527	1.97575	1.05334	0.41501	0.00869	0.00235
4.11667	2.1861	1.97575	1.05473	0.41518	0.00829	0.00245
4.13333	2.18957	1.97538	1.05566	0.41574	0.00816	0.00235
4.15	2.19113	1.97895	1.0553	0.41573	0.00822	0.00192
4.16667	2.18798	1.97665	1.05657	0.41608	0.00779	0.00219
4.18333	2.18978	1.97915	1.05656	0.41694	0.00848	0.00182
4.2	2.1878	1.98122	1.05551	0.41674	0.00813	0.00202
4.21667	2.18957	1.97682	1.05707	0.41746	0.00804	0.00196
4.23333	2.18461	1.98192	1.05737	0.4177	0.00824	0.00199
4.25	2.18956	1.98192	1.05978	0.41785	0.00832	0.00201
4.26667	2.18921	1.9799	1.0587	0.41818	0.00788	0.00185
4.28333	2.19138	1.98102	1.05954	0.41819	0.00808	0.00183
4.3	2.18797	1.97848	1.05985	0.41863	0.00841	0.0019
4.31667	2.18781	1.98256	1.06005	0.41897	0.00823	0.00213
4.33333	2.18504	1.98009	1.0622	0.4192	0.00808	0.00219
4.35	2.18717	1.98148	1.0622	0.41984	0.00859	0.00205
4.36667	2.18577	1.97984	1.06418	0.41953	0.00812	0.00205
4.38333	2.18786	1.98084	1.06329	0.42037	0.00802	0.00241
4.4	2.18923	1.98492	1.06278	0.41992	0.00798	0.00247
4.41667	2.18756	1.98426	1.06462	0.42114	0.00781	0.00248
4.43333	2.188	1.98058	1.06496	0.42123	0.00833	0.00252
4.45	2.18697	1.98253	1.06457	0.42137	0.00822	0.00219
4.46667	2.18642	1.98653	1.06523	0.42112	0.00794	0.00233
4.48333	2.18733	1.98013	1.06636	0.42202	0.00844	0.00209
4.5	2.18276	1.98635	1.06601	0.42227	0.00817	0.00176
4.51667	2.18698	1.98387	1.06756	0.42157	0.00821	0.00214
4.53333	2.18697	1.9852	1.06746	0.42238	0.00852	0.00243
4.55	2.18334	1.98868	1.0669	0.42258	0.00855	0.00228
4.56667	2.18878	1.98082	1.06817	0.42326	0.00846	0.00206
4.58333	2.18521	1.98563	1.06947	0.4233	0.00841	0.00243
4.6	2.18642	1.98368	1.06961	0.42328	0.00843	0.00212
4.61667	2.18797	1.98984	1.07015	0.42387	0.00812	0.00217
4.63333	2.18381	1.98589	1.06998	0.4245	0.00843	0.00206
4.65	2.1821	1.98489	1.07112	0.4241	0.00843	0.00197
4.66667	2.18608	1.98444	1.07181	0.42498	0.00858	0.00239
4.68333	2.18406	1.98483	1.07102	0.42511	0.00872	0.00206
4.7	2.1854	1.98859	1.07237	0.42524	0.00819	0.00244
4.71667	2.18194	1.98894	1.07229	0.4251	0.00837	0.00219
4.73333	2.18453	1.98794	1.07367	0.42603	0.00791	0.00209
4.75	2.18489	1.98469	1.07451	0.42536	0.00824	0.00169
4.76667	2.18528	1.99155	1.07383	0.4259	0.00841	0.00208
4.78333	2.18525	1.98646	1.07525	0.42659	0.00873	0.00292
4.8	2.1804	1.99123	1.07444	0.42599	0.00856	0.00248
4.81667	2.1819	1.98903	1.07605	0.42651	0.00864	0.00204
4.83333	2.18483	1.98705	1.07538	0.42653	0.00855	0.00212
4.85	2.18409	1.98719	1.0765	0.42691	0.00851	0.00192
4.86667	2.18082	1.98593	1.07767	0.427	0.00852	0.00216
4.88333	2.18347	1.9889	1.07635	0.42786	0.00823	0.00254
4.9	2.18371	1.99063	1.07718	0.42763	0.00879	0.00217
4.91667	2.18038	1.99252	1.07843	0.42751	0.00846	0.0023
4.93333	2.18179	1.98965	1.07916	0.42884	0.00835	0.00305
4.95	2.17948	1.98862	1.0785	0.42821	0.00818	0.0019
4.96667	2.1812	1.99266	1.08025	0.42894	0.00829	0.00212
4.98333	2.18127	1.99138	1.07957	0.42938	0.00834	0.00209
5	2.17824	1.99114	1.08192	0.42974	0.00833	0.00182
5.01667	2.17987	1.98945	1.08064	0.42968	0.00838	0.00269
5.03333	2.17856	1.99206	1.08218	0.43072	0.00894	0.00259
5.05	2.17415	1.99126	1.08212	0.42975	0.00906	0.00229
5.06667	2.18177	1.99063	1.08347	0.42992	0.00858	0.00228
5.08333	2.17516	1.9934	1.0833	0.43028	0.00836	0.00209
5.1	2.18405	1.99251	1.08326	0.42981	0.00855	0.00238
5.11667	2.17944	1.99168	1.08426	0.42998	0.00867	0.00229
5.13333	2.1733	1.9905	1.08397	0.4311	0.00865	0.00238
5.15	2.17767	1.98996	1.085	0.43097	0.0088	0.0022
5.16667	2.17815	1.9923	1.08517	0.43172	0.00919	0.00268
5.18333	2.17822	1.99124	1.08584	0.43238	0.00876	0.00279
5.2	2.17449	1.99299	1.08674	0.43215	0.00853	0.00199
5.21667	2.17445	1.99324	1.08749	0.4318	0.00854	0.00256
5.23333	2.17818	1.99209	1.0867	0.43245	0.00863	0.00225
5.25	2.17345	1.99007	1.08747	0.4325	0.00877	0.00263
5.26667	2.17331	1.98982	1.08824	0.43282	0.00828	0.00206
5.28333	2.17474	1.99289	1.08797	0.433	0.00866	0.00263
5.3	2.17518	1.9922	1.0884	0.43348	0.0085	0.00195
5.31667	2.17835	1.99212	1.08912	0.43371	0.00822	0.00219
5.33333	2.1741	1.9929	1.09055	0.43344	0.00856	0.00295
5.35	2.17412	1.99496	1.08991	0.43407	0.0088	0.00223
5.36667	2.1793	1.99286	1.0906	0.43423	0.00862	0.00277
5.38333	2.1711	1.9944	1.09083	0.43418	0.00838	0.00239
5.4	2.17361	1.98845	1.09161	0.43494	0.00905	0.00201
5.41667	2.1755	1.99307	1.09139	0.43486	0.00848	0.00242
5.43333	2.17651	1.9954	1.09146	0.43522	0.00792	0.0021
5.45	2.17039	1.99321	1.09317	0.43494	0.0089	0.0029
5.46667	2.17098	1.99667	1.09238	0.4356	0.00859	0.00217
5.48333	2.17376	1.99311	1.09372	0.43563	0.00882	0.00269
5.5	2.1731	1.98859	1.09331	0.43516	0.00861	0.0024
5.51667	2.17209	1.99622	1.09372	0.43589	0.00847	0.00268
5.53333	2.17588	1.99443	1.09409	0.43541	0.00834	0.00218
5.55	2.17414	1.99354	1.09469	0.43625	0.00845	0.00219
5.56667	2.17106	1.99304	1.09545	0.43676	0.00872	0.00234
5.58333	2.17244	1.99083	1.09591	0.43744	0.00899	0.00254
5.6	2.17216	1.99288	1.09548	0.43692	0.00895	0.00273
5.61667	2.17226	1.99224	1.09626	0.43692	0.00907	0.00216
5.63333	2.16976	1.994	1.09699	0.43705	0.00875	0.00248
5.65	2.16482	1.99338	1.09721	0.43835	0.0084	0.0024
5.66667	2.16344	1.99092	1.09611	0.43806	0.00888	0.0023
5.68333	2.16898	1.99286	1.09777	0.43808	0.00897	0.00315
5.7	2.16971	1.9936	1.09748	0.43758	0.00886	0.00253
5.71667	2.16873	1.9933	1.09851	0.43872	0.00876	0.00255
5.73333	2.16626	1.9948	1.09942	0.43871	0.00886	0.00299
5.75	2.16824	1.99108	1.09916	0.4382	0.00926	0.0026
5.76667	2.17058	1.99801	1.09986	0.43936	0.00877	0.00257
5.78333	2.16406	1.99202	1.10095	0.439	0.00893	0.00245
5.8	2.16788	1.9903	1.10122	0.43887	0.00851	0.00275
5.81667	2.17007	1.99408	1.10136	0.43871	0.00898	0.00306
5.83333	2.17043	1.99294	1.1025	0.43928	0.00849	0.0023
5.85	2.17057	1.98975	1.10149	0.43985	0.00903	0.00254
5.86667	2.16609	1.99589	1.1031	0.44008	0.00878	0.0028
5.88333	2.16715	1.99028	1.10273	0.44052	0.00887	0.00221
5.9	2.16519	1.99356	1.10346	0.4407	0.00935	0.00261
5.91667	2.16426	1.99411	1.10304	0.44054	0.00927	0.0028
5.93333	2.16875	1.99543	1.10476	0.44108	0.00862	0.0026
5.95	2.16691	1.99125	1.10346	0.44138	0.00902	0.00244
5.96667	2.17024	1.98772	1.10462	0.44054	0.00854	0.00232
5.98333	2.16492	1.99447	1.104	0.44145	0.00904	0.00238
6	2.16529	1.99379	1.105	0.44172	0.00906	0.00276
6.01667	2.16553	1.99269	1.10606	0.44171	0.00879	0.0025
6.03333	2.17009	1.99394	1.10538	0.4426	0.00927	0.00266
6.05	2.16212	1.99278	1.10561	0.44169	0.00926	0.00239
6.06667	2.16231	1.99489	1.10646	0.44213	0.00842	0.00208
6.08333	2.16347	1.99492	1.1078	0.44253	0.00926	0.00244
6.1	2.16661	1.99306	1.10846	0.44193	0.00887	0.00231
6.11667	2.16415	1.99415	1.10721	0.44287	0.00907	0.00263
6.13333	2.16456	1.99493	1.10918	0.44314	0.00937	0.00245
6.15	2.16843	1.99362	1.10893	0.44286	0.00928	0.00269
6.16667	2.16306	1.98811	1.10792	0.44382	0.00905	0.00264
6.18333	2.16441	1.99204	1.10903	0.44316	0.00905	0.00289
6.2	2.15888	2.00109	1.11016	0.44395	0.00865	0.00257
6.21667	2.15865	1.99492	1.10973	0.44345	0.00921	0.00279
6.23333	2.1634	1.99052	1.10952	0.44368	0.00906	0.0026
6.25	2.16113	1.99358	1.11085	0.44431	0.00955	0.00261
6.26667	2.16463	1.99126	1.11099	0.44427	0.00923	0.00302
6.28333	2.15704	1.99405	1.11179	0.44426	0.00909	0.0027
6.3	2.15933	1.99532	1.11128	0.44458	0.00879	0.00252
6.31667	2.16047	1.99477	1.11155	0.4445	0.0092	0.00274
6.33333	2.16	1.99442	1.11259	0.44433	0.00915	0.00243
6.35	2.16097	1.9916	1.11233	0.44523	0.00921	0.00252
6.36667	2.16128	1.99176	1.11323	0.44504	0.00911	0.00288
6.38333	2.16477	1.99353	1.11396	0.44511	0.00922	0.00263
6.4	2.15951	1.99214	1.11369	0.44542	0.00902	0.0028
6.41667	2.15788	1.99442	1.11375	0.44517	0.00906	0.00257
6.43333	2.15917	1.99087	1.11434	0.44649	0.00921	0.00279
6.45	2.15763	1.9904	1.11579	0.44565	0.00913	0.00305
6.46667	2.15442	1.99223	1.1141	0.44608	0.00895	0.00276
6.48333	2.15804	1.99335	1.11572	0.44619	0.00931	0.00275
6.5	2.15752	1.99205	1.11504	0.4463	0.0093	0.00274
6.51667	2.15984	1.9928	1.11494	0.44609	0.00907	0.00301
6.53333	2.16145	1.99095	1.11723	0.4468	0.00938	0.00301
6.55	2.15527	1.99429	1.11571	0.44678	0.00922	0.00252
6.56667	2.16063	1.99312	1.11671	0.44685	0.00927	0.00272
6.58333	2.16065	1.99243	1.11635	0.44735	0.00921	0.00268
6.6	2.15573	1.99195	1.117	0.4473	0.00918	0.00294
6.61667	2.15421	1.99191	1.11639	0.44728	0.00946	0.00311
6.63333	2.15618	1.99004	1.11744	0.44817	0.00941	0.00272
6.65	2.15193	1.9932	1.11815	0.44749	0.00947	0.00243
6.66667	2.15785	1.98902	1.11892	0.44799	0.00911	0.00304
6.68333	2.15753	1.98777	1.11785	0.44853	0.00949	0.00289
6.7	2.15441	1.99063	1.11968	0.4484	0.00888	0.00265
6.71667	2.15366	1.9955	1.11889	0.44797	0.00946	0.00268
6.73333	2.15574	1.99013	1.12109	0.44864	0.00957	0.00282
6.75	2.15529	1.99006	1.11983	0.44885	0.00945	0.00308
6.76667	2.15329	1.99238	1.12026	0.44969	0.00919	0.00326
6.78333	2.15381	1.99135	1.12153	0.44836	0.00935	0.00296
6.8	2.15058	1.9915	1.12165	0.44994	0.00917	0.003
6.81667	2.15297	1.9928	1.1212	0.44905	0.00933	0.00245
6.83333	2.14983	1.99137	1.12218	0.44981	0.00939	0.00245
6.85	2.15094	1.9907	1.12196	0.44939	0.00938	0.00225
6.86667	2.15134	1.99364	1.12208	0.45021	0.00931	0.00293
6.88333	2.1524	1.99201	1.12234	0.44991	0.00947	0.00322
6.9	2.15048	1.98622	1.12511	0.44993	0.0096	0.00317
6.91667	2.15412	1.99133	1.12385	0.45032	0.00943	0.00313
6.93333	2.15001	1.98932	1.12407	0.45039	0.00943	0.00269
6.95	2.15253	1.9911	1.12471	0.45	0.00966	0.00292
6.96667	2.15043	1.99133	1.12485	0.45069	0.00969	0.00286
6.98333	2.15159	1.99122	1.12437	0.45121	0.00962	0.00313
7	2.14872	1.99212	1.12465	0.45053	0.00975	0.00281
7.01667	2.14674	1.99055	1.1267	0.45079	0.00931	0.00316
7.03333	2.14891	1.99172	1.12551	0.45095	0.00964	0.0027
7.05	2.15043	1.98751	1.12709	0.45119	0.00937	0.00265
7.06667	2.14788	1.98938	1.12594	0.45113	0.00955	0.00331
7.08333	2.14915	1.98877	1.12651	0.45158	0.0092	0.00381
7.1	2.14567	1.992	1.12704	0.452	0.00902	0.00284
7.11667	2.14632	1.99042	1.12635	0.45178	0.00959	0.00295
7.13333	2.14818	1.98668	1.12757	0.4514	0.00928	0.00299
7.15	2.14728	1.99012	1.12836	0.45268	0.0098	0.00292
7.16667	2.14632	1.98874	1.12914	0.45289	0.00944	0.00303
7.18333	2.14774	1.98762	1.12876	0.45371	0.00997	0.00325
7.2	2.14693	1.99099	1.12671	0.453	0.01006	0.00335
7.21667	2.14867	1.9913	1.1296	0.45224	0.00996	0.00311
7.23333	2.1482	1.98892	1.13022	0.45294	0.0095	0.00287
7.25	2.14492	1.98877	1.13045	0.45277	0.00976	0.00299
7.26667	2.14789	1.98665	1.13052	0.4536	0.0098	0.003
7.28333	2.14755	1.99216	1.12986	0.45313	0.01021	0.00283
7.3	2.14657	1.98839	1.13023	0.45315	0.00973	0.00309
7.31667	2.14536	1.99116	1.13036	0.45328	0.00987	0.0027
7.33333	2.14327	1.98628	1.13038	0.45379	0.00981	0.00357
7.35	2.14108	1.98816	1.13188	0.4535	0.00948	0.00283
7.36667	2.14678	1.98833	1.1309	0.45366	0.00986	0.00278
7.38333	2.14555	1.98471	1.13192	0.45426	0.01023	0.00269
7.4	2.14531	1.99008	1.1339	0.45432	0.01009	0.00311
7.41667	2.1428	1.98688	1.13404	0.45374	0.0096	0.00264
7.43333	2.14157	1.98644	1.13232	0.45395	0.00987	0.00328
7.45	2.14235	1.9898	1.13201	0.45448	0.00962	0.00292
7.46667	2.14507	1.98681	1.13401	0.45457	0.00997	0.00306
7.48333	2.14112	1.98618	1.13509	0.45522	0.00989	0.00308
7.5	2.14457	1.98736	1.13361	0.45513	0.00984	0.00262
7.51667	2.14127	1.98982	1.13348	0.45536	0.00991	0.00301
7.53333	2.14244	1.9881	1.13349	0.45485	0.00974	0.00302
7.55	2.14499	1.98675	1.13508	0.45491	0.0096	0.00286
7.56667	2.14346	1.98497	1.13584	0.45513	0.00943	0.00306
7.58333	2.13782	1.98471	1.13506	0.45547	0.00953	0.00321
7.6	2.14105	1.98848	1.13615	0.45563	0.01001	0.00271
7.61667	2.1407	1.9863	1.13591	0.4558	0.00963	0.00314
7.63333	2.1385	1.98551	1.13641	0.45545	0.00975	0.00295
7.65	2.13866	1.98863	1.13669	0.45558	0.01	0.00308
7.66667	2.14045	1.9863	1.13594	0.45608	0.00985	0.00321
7.68333	2.13628	1.98347	1.13722	0.45617	0.00974	0.00302
7.7	2.13827	1.98762	1.1373	0.45649	0.00999	0.00303
7.71667	2.13915	1.98482	1.13737	0.45726	0.00979	0.00317
7.73333	2.13872	1.98188	1.13783	0.45649	0.01005	0.00311
7.75	2.13614	1.98372	1.13787	0.45678	0.00976	0.00245
7.76667	2.13861	1.98168	1.13777	0.45706	0.00994	0.00303
7.78333	2.13532	1.98608	1.13822	0.45749	0.01038	0.00322
7.8	2.13705	1.98514	1.13889	0.45704	0.00983	0.00288
7.81667	2.13516	1.98403	1.13862	0.45761	0.0097	0.0028
7.83333	2.13634	1.98612	1.14017	0.45789	0.01002	0.0028
7.85	2.13584	1.98363	1.1404	0.45758	0.00973	0.00295
7.86667	2.1375	1.98316	1.14051	0.45809	0.00997	0.00292
7.88333	2.14007	1.98341	1.13935	0.45765	0.00937	0.00304
7.9	2.1358	1.98653	1.14027	0.45794	0.00988	0.00269
7.91667	2.13566	1.98351	1.14056	0.45814	0.01018	0.00312
7.93333	2.13895	1.98271	1.14041	0.45835	0.01016	0.00301
7.95	2.13273	1.9833	1.14111	0.45862	0.01002	0.00323
7.96667	2.13369	1.98406	1.14202	0.45815	0.01007	0.00309
7.98333	2.13534	1.98354	1.14214	0.45826	0.00987	0.00359
8	2.13709	1.9845	1.14147	0.45795	0.00995	0.00342
8.01667	2.13428	1.98307	1.14284	0.45867	0.00976	0.00332
8.03333	2.13302	1.98191	1.14241	0.4584	0.0101	0.00329
8.05	2.13029	1.98338	1.14232	0.45954	0.01	0.00284
8.06667	2.13595	1.98397	1.14408	0.45904	0.01019	0.00341
8.08333	2.13362	1.9832	1.14271	0.45918	0.01047	0.00332
8.1	2.13309	1.98262	1.14343	0.45899	0.00999	0.00285
8.11667	2.13599	1.97848	1.14386	0.45923	0.01006	0.00262
8.13333	2.13525	1.9851	1.14498	0.46002	0.01022	0.0034
8.15	2.12905	1.98708	1.1438	0.45967	0.00963	0.00322
8.16667	2.12256	1.98068	1.1443	0.45997	0.00987	0.00335
8.18333	2.13029	1.98086	1.14684	0.45947	0.01019	0.00307
8.2	2.13017	1.98121	1.14539	0.45948	0.01006	0.00284
8.21667	2.13316	1.98031	1.14506	0.46036	0.00954	0.00318
8.23333	2.13	1.98295	1.14735	0.45988	0.00951	0.00338
8.25	2.13057	1.97985	1.14528	0.46022	0.01016	0.00313
8.26667	2.13154	1.97893	1.14705	0.46046	0.00995	0.00278
8.28333	2.13207	1.97756	1.14618	0.46115	0.01025	0.00324
8.3	2.12984	1.98146	1.14643	0.46064	0.01001	0.00328
8.31667	2.12752	1.98066	1.14761	0.46008	0.01017	0.00317
8.33333	2.13032	1.98006	1.14617	0.46086	0.00987	0.00286
8.35	2.12726	1.9803	1.1467	0.46047	0.01016	0.00288
8.36667	2.13016	1.97923	1.14648	0.46209	0.0099	0.00274
8.38333	2.12723	1.98092	1.14767	0.46134	0.00994	0.0031
8.4	2.12974	1.98258	1.14718	0.46102	0.00983	0.00341
8.41667	2.12812	1.97722	1.14918	0.46145	0.01001	0.00297
8.43333	2.12999	1.98076	1.14819	0.46165	0.01009	0.00335
8.45	2.13041	1.98039	1.14862	0.46151	0.00988	0.00314
8.46667	2.12497	1.98191	1.14925	0.46212	0.01015	0.00314
8.48333	2.12925	1.97723	1.14997	0.4612	0.01017	0.00314
8.5	2.1232	1.97984	1.14969	0.46177	0.00978	0.00282
8.51667	2.12934	1.97827	1.15088	0.46213	0.00986	0.00324
8.53333	2.12829	1.97936	1.151	0.46212	0.01028	0.0033
8.55	2.12494	1.97937	1.15009	0.46168	0.01072	0.00281
8.56667	2.12843	1.98017	1.15128	0.46215	0.01029	0.003
8.58333	2.12588	1.97848	1.15106	0.46242	0.01007	0.00338
8.6	2.1248	1.97572	1.15109	0.46323	0.0101	0.00318
8.61667	2.12015	1.97612	1.15159	0.46236	0.01005	0.00328
8.63333	2.12162	1.97777	1.15164	0.4629	0.01044	0.00288
8.65	2.12677	1.97818	1.15255	0.4632	0.01015	0.0034
8.66667	2.12178	1.97986	1.1517	0.46245	0.0106	0.00325
8.68333	2.12527	1.97593	1.15141	0.46309	0.01024	0.00348
8.7	2.12518	1.97786	1.15306	0.46357	0.00997	0.00309
8.71667	2.12229	1.97706	1.15313	0.46308	0.01026	0.00341
8.73333	2.12198	1.97594	1.15246	0.46335	0.00987	0.00333
8.75	2.12018	1.97553	1.15346	0.46366	0.00992	0.00282
8.76667	2.12588	1.97758	1.15399	0.46391	0.01073	0.00367
8.78333	2.12093	1.97684	1.15301	0.46395	0.01063	0.00334
8.8	2.12332	1.9769	1.15424	0.4636	0.01006	0.00321
8.81667	2.12137	1.97699	1.1534	0.4639	0.01028	0.00299
8.83333	2.12405	1.97471	1.15406	0.46432	0.01003	0.00311
8.85	2.12089	1.97971	1.15447	0.46396	0.0103	0.00364
8.86667	2.12468	1.97401	1.15471	0.46393	0.01034	0.00344
8.88333	2.11979	1.97397	1.15476	0.46383	0.01051	0.00363
8.9	2.12007	1.9742	1.15531	0.46427	0.01021	0.00328
8.91667	2.11972	1.97569	1.15528	0.46465	0.01001	0.0032
8.93333	2.1239	1.97646	1.15671	0.46439	0.01043	0.00363
8.95	2.11749	1.97594	1.15651	0.46495	0.00999	0.00357
8.96667	2.11914	1.97385	1.15467	0.46466	0.01038	0.00366
8.98333	2.11807	1.97185	1.15668	0.4646	0.01077	0.00294
9	2.11898	1.97452	1.15564	0.46481	0.01073	0.00329
9.01667	2.11742	1.97447	1.15596	0.4649	0.01021	0.00356
9.03333	2.11898	1.975	1.15715	0.46564	0.01059	0.00315
9.05	2.11732	1.976	1.15854	0.46582	0.01084	0.00326
9.06667	2.11787	1.97611	1.15721	0.46473	0.01019	0.00396
9.08333	2.11382	1.97351	1.1585	0.46577	0.01022	0.00368
9.1	2.12064	1.97476	1.15742	0.4657	0.01076	0.00323
9.11667	2.11556	1.96967	1.15892	0.46549	0.0104	0.00327
9.13333	2.12162	1.97111	1.157	0.46486	0.01081	0.0036
9.15	2.11454	1.97285	1.15975	0.46543	0.01013	0.00335
9.16667	2.11582	1.9752	1.15825	0.46596	0.01049	0.00339
9.18333	2.11836	1.97687	1.15932	0.46576	0.01015	0.00358
9.2	2.11791	1.9706	1.15851	0.46564	0.01049	0.00336
9.21667	2.11659	1.97384	1.16068	0.46584	0.01002	0.00333
9.23333	2.11676	1.97277	1.15973	0.4664	0.01048	0.00382
9.25	2.11746	1.97267	1.15959	0.46595	0.01064	0.00368
9.26667	2.11447	1.97403	1.15989	0.46702	0.01052	0.0032
9.28333	2.11659	1.9711	1.15968	0.46636	0.01067	0.00316
9.3	2.11286	1.97118	1.16064	0.4664	0.01039	0.00326
9.31667	2.1154	1.96997	1.16142	0.46723	0.01073	0.00361
9.33333	2.11443	1.97191	1.16086	0.467	0.01036	0.00316
9.35	2.1184	1.97089	1.16074	0.46685	0.01099	0.00367
9.36667	2.11692	1.96811	1.16158	0.46707	0.01087	0.00327
9.38333	2.10913	1.97255	1.16177	0.46763	0.01035	0.00298
9.4	2.11425	1.96919	1.1615	0.46741	0.01016	0.00321
9.41667	2.11421	1.96878	1.16046	0.46766	0.01054	0.00349
9.43333	2.11232	1.97047	1.16218	0.46783	0.01049	0.00339
9.45	2.11187	1.9698	1.16249	0.46842	0.01029	0.00321
9.46667	2.11363	1.97067	1.16153	0.46742	0.01041	0.00334
9.48333	2.10902	1.97023	1.16339	0.46718	0.01077	0.00355
9.5	2.1126	1.96637	1.16239	0.46746	0.01061	0.00335
9.51667	2.11201	1.97203	1.16391	0.46722	0.01045	0.00379
9.53333	2.11282	1.96834	1.16235	0.46776	0.01018	0.0037
9.55	2.11141	1.96685	1.16295	0.46829	0.01066	0.0032
9.56667	2.11424	1.96909	1.16413	0.4685	0.01081	0.00326
9.58333	2.10674	1.96699	1.1648	0.46821	0.011	0.00355
9.6	2.10967	1.96679	1.16455	0.46881	0.01084	0.0035
9.61667	2.1129	1.96813	1.16426	0.46841	0.01102	0.00375
9.63333	2.11185	1.96854	1.1654	0.46884	0.01063	0.0039
9.65	2.11304	1.97098	1.16336	0.46876	0.01055	0.00366
9.66667	2.10797	1.96858	1.16537	0.46874	0.01057	0.00332
9.68333	2.10718	1.96896	1.165	0.46939	0.01076	0.00349
9.7	2.10848	1.96771	1.16603	0.46853	0.01074	0.00383
9.71667	2.10751	1.96882	1.16695	0.46894	0.0104	0.00309
9.73333	2.10942	1.96808	1.16486	0.46855	0.01055	0.00371
9.75	2.10981	1.96746	1.16626	0.46913	0.01062	0.00348
9.76667	2.10982	1.9689	1.16682	0.46939	0.01041	0.00343
9.78333	2.10674	1.96485	1.16743	0.46986	0.01077	0.00373
9.8	2.10232	1.96616	1.16793	0.46959	0.0103	0.00375
9.81667	2.10926	1.96402	1.16769	0.4697	0.01068	0.00376
9.83333	2.10695	1.9634	1.16778	0.46905	0.01053	0.0038
9.85	2.10705	1.9672	1.16654	0.4694	0.01116	0.00359
9.86667	2.10621	1.96381	1.16745	0.46924	0.01106	0.0034
9.88333	2.10717	1.96496	1.16771	0.4699	0.01123	0.00367
9.9	2.10187	1.9667	1.16866	0.46959	0.01084	0.00423
9.91667	2.10571	1.96924	1.16834	0.47012	0.01074	0.00372
9.93333	2.10534	1.9619	1.16894	0.47026	0.0106	0.00369
9.95	2.10648	1.96521	1.16865	0.47018	0.01092	0.00425
9.96667	2.10479	1.96597	1.16871	0.4704	0.01054	0.00344
9.98333	2.09805	1.96307	1.16858	0.47046	0.01088	0.00414
10	2.10059	1.96287	1.16932	0.47018	0.01043	0.00409

## Sheet: ED_Fig. 8b
Time	Absorbance
min	AU
	0.25L8_0.1M58ox_50mM	0.25L8_0.25M58ox_50mM	0.25L8_0.5M58ox_50mM	0.25L8_0.75M58ox_50mM	L8_50	0.25L8_2.25M35ox_50
0	0.00961	0.19747	0.52456	0.8166	0.0069	0.00577
0.0166667	0.01431	0.23251	0.58802	0.89253	0.00705	0.00578
0.0333333	0.01998	0.26313	0.6428	0.95809	0.00695	0.00566
0.05	0.0267	0.2884	0.69241	1.01549	0.00693	0.00539
0.0666667	0.03367	0.31057	0.73653	1.06827	0.00703	0.00548
0.0833333	0.04163	0.33164	0.77804	1.11538	0.00748	0.00555
0.1	0.04883	0.35013	0.81637	1.16034	0.00699	0.00575
0.116667	0.05543	0.36698	0.85329	1.19799	0.00684	0.00508
0.133333	0.06245	0.38383	0.88763	1.24017	0.00657	0.00437
0.15	0.06902	0.39817	0.91857	1.27304	0.0064	0.00488
0.166667	0.07463	0.41245	0.94815	1.30812	0.00605	0.00439
0.183333	0.08057	0.42594	0.9768	1.34043	0.00664	0.00461
0.2	0.08508	0.43868	1.0047	1.36876	0.00651	0.00421
0.216667	0.08963	0.45126	1.02824	1.39663	0.00652	0.0039
0.233333	0.0942	0.46271	1.05332	1.42339	0.00677	0.00373
0.25	0.09854	0.47422	1.07466	1.44785	0.00611	0.00398
0.266667	0.10299	0.48406	1.09896	1.47441	0.00608	0.00364
0.283333	0.10642	0.49468	1.12033	1.49678	0.00625	0.00405
0.3	0.11019	0.50453	1.13973	1.5185	0.0063	0.0039
0.316667	0.11365	0.51434	1.15998	1.53939	0.00626	0.00386
0.333333	0.11711	0.52354	1.18026	1.55882	0.00655	0.00349
0.35	0.12005	0.53207	1.19872	1.57793	0.00647	0.00355
0.366667	0.12303	0.54098	1.21506	1.59922	0.00646	0.00364
0.383333	0.12571	0.54864	1.23113	1.6164	0.00611	0.00378
0.4	0.12885	0.55708	1.24888	1.63091	0.00662	0.00367
0.416667	0.13192	0.565	1.26415	1.65058	0.00649	0.00374
0.433333	0.13401	0.57295	1.27799	1.66673	0.00618	0.00374
0.45	0.13659	0.57998	1.29448	1.68374	0.0065	0.00331
0.466667	0.13866	0.58637	1.30757	1.69534	0.00658	0.00346
0.483333	0.14166	0.59342	1.32004	1.71071	0.00624	0.00349
0.5	0.14364	0.60047	1.33673	1.72388	0.00646	0.00368
0.516667	0.14576	0.60662	1.34749	1.73924	0.00692	0.00379
0.533333	0.1479	0.6131	1.36214	1.75582	0.00691	0.00358
0.55	0.14998	0.61976	1.37207	1.76533	0.00637	0.00341
0.566667	0.15225	0.62563	1.38429	1.77474	0.00647	0.00346
0.583333	0.15463	0.63163	1.39771	1.78975	0.00623	0.00359
0.6	0.15558	0.6379	1.40991	1.79792	0.00646	0.0036
0.616667	0.15834	0.64289	1.41938	1.80965	0.00651	0.00321
0.633333	0.16001	0.64776	1.42993	1.8222	0.00649	0.00368
0.65	0.16222	0.65388	1.44327	1.83332	0.00623	0.00317
0.666667	0.16381	0.65866	1.4509	1.84221	0.0065	0.00368
0.683333	0.16493	0.66401	1.4624	1.8506	0.00682	0.00334
0.7	0.1672	0.66993	1.4704	1.86237	0.00684	0.00337
0.716667	0.16872	0.67509	1.48184	1.86994	0.00667	0.00335
0.733333	0.17004	0.67971	1.48859	1.87952	0.00665	0.00336
0.75	0.17186	0.6843	1.49893	1.88907	0.00683	0.0037
0.766667	0.17299	0.68984	1.50743	1.8982	0.00618	0.00336
0.783333	0.17552	0.69331	1.51796	1.90478	0.00639	0.00385
0.8	0.17644	0.69902	1.52677	1.9155	0.00664	0.00318
0.816667	0.17765	0.70312	1.5335	1.92236	0.00676	0.00345
0.833333	0.17878	0.70776	1.54272	1.92605	0.00654	0.00339
0.85	0.18008	0.7113	1.55195	1.9339	0.00681	0.00331
0.866667	0.18236	0.71571	1.56106	1.94383	0.00673	0.00426
0.883333	0.18409	0.71898	1.56548	1.95138	0.00671	0.00336
0.9	0.18454	0.72371	1.57321	1.95237	0.00683	0.00373
0.916667	0.18599	0.72766	1.58016	1.9624	0.00709	0.00367
0.933333	0.18731	0.73241	1.5904	1.9693	0.00667	0.00356
0.95	0.18853	0.73594	1.59676	1.97536	0.00704	0.00355
0.966667	0.18963	0.74066	1.60102	1.9864	0.00656	0.00369
0.983333	0.19108	0.74355	1.60726	1.98507	0.00715	0.0037
1	0.19244	0.74727	1.61246	1.99702	0.00666	0.00343
1.01667	0.1936	0.75148	1.62216	1.99955	0.00649	0.00373
1.03333	0.1944	0.75553	1.63105	2.00178	0.00621	0.00365
1.05	0.19596	0.75887	1.63365	2.01024	0.00724	0.00354
1.06667	0.19755	0.76125	1.63813	2.01613	0.00743	0.00372
1.08333	0.19839	0.76564	1.64699	2.02318	0.00681	0.00367
1.1	0.19933	0.76914	1.65275	2.02504	0.00735	0.00336
1.11667	0.20031	0.77274	1.65544	2.03014	0.00648	0.00349
1.13333	0.20205	0.77554	1.6648	2.03224	0.00684	0.00363
1.15	0.20257	0.77892	1.67193	2.03504	0.00678	0.0037
1.16667	0.20364	0.78215	1.67445	2.04528	0.00682	0.00372
1.18333	0.2045	0.78495	1.67802	2.04493	0.00686	0.00399
1.2	0.20568	0.78873	1.68752	2.05042	0.00749	0.00407
1.21667	0.2067	0.79196	1.69035	2.06022	0.00694	0.004
1.23333	0.20784	0.7941	1.69605	2.05789	0.00688	0.00306
1.25	0.20875	0.79738	1.70209	2.06145	0.00657	0.00354
1.26667	0.20985	0.8003	1.70369	2.06359	0.00681	0.00381
1.28333	0.2103	0.80266	1.71066	2.07251	0.00664	0.00357
1.3	0.21179	0.80643	1.71305	2.07424	0.00717	0.00342
1.31667	0.21286	0.81005	1.71847	2.07602	0.00729	0.00346
1.33333	0.21349	0.81191	1.72562	2.08337	0.0065	0.00333
1.35	0.21359	0.81559	1.72963	2.08598	0.00685	0.00374
1.36667	0.21498	0.81751	1.73336	2.08773	0.00661	0.00356
1.38333	0.21702	0.82084	1.73745	2.09239	0.00737	0.0035
1.4	0.21719	0.8238	1.7448	2.09073	0.00731	0.00325
1.41667	0.21857	0.82676	1.74729	2.0997	0.00748	0.00331
1.43333	0.21911	0.82818	1.7502	2.09737	0.007	0.00354
1.45	0.22022	0.83123	1.75306	2.10057	0.00721	0.00323
1.46667	0.22042	0.83431	1.75963	2.1058	0.00717	0.00354
1.48333	0.22138	0.83575	1.75877	2.10834	0.00682	0.00323
1.5	0.22284	0.83877	1.76653	2.11415	0.00743	0.00349
1.51667	0.22367	0.84172	1.77132	2.12035	0.0071	0.00338
1.53333	0.22436	0.84585	1.7728	2.11749	0.00732	0.00299
1.55	0.22489	0.8461	1.77587	2.12451	0.00745	0.00375
1.56667	0.22608	0.84941	1.77964	2.12216	0.00677	0.00383
1.58333	0.22632	0.85283	1.78345	2.12746	0.00718	0.00321
1.6	0.22695	0.85421	1.78867	2.12198	0.00766	0.0034
1.61667	0.22812	0.85702	1.78853	2.12709	0.00711	0.00291
1.63333	0.22895	0.85798	1.79444	2.13218	0.00715	0.00314
1.65	0.22912	0.86208	1.79604	2.13022	0.00751	0.00304
1.66667	0.22988	0.86397	1.79804	2.13499	0.00718	0.00359
1.68333	0.23109	0.86613	1.80157	2.13863	0.00733	0.00319
1.7	0.23212	0.86863	1.8022	2.13865	0.00715	0.00382
1.71667	0.23282	0.86993	1.81008	2.14016	0.00781	0.00337
1.73333	0.23304	0.87248	1.81115	2.141	0.00715	0.00365
1.75	0.23439	0.87531	1.81615	2.1471	0.00711	0.00309
1.76667	0.23444	0.87757	1.82105	2.14594	0.00753	0.00322
1.78333	0.2353	0.87861	1.82096	2.14988	0.00719	0.00311
1.8	0.2354	0.88103	1.82483	2.15204	0.00689	0.00294
1.81667	0.23596	0.88318	1.8289	2.15296	0.00707	0.0039
1.83333	0.23728	0.88564	1.82855	2.15502	0.00776	0.00312
1.85	0.23798	0.88791	1.83425	2.15171	0.0076	0.00317
1.86667	0.23845	0.89007	1.83863	2.15819	0.00691	0.00362
1.88333	0.23925	0.8933	1.83715	2.15727	0.00755	0.00387
1.9	0.23971	0.89428	1.83968	2.15922	0.00739	0.00382
1.91667	0.2405	0.89657	1.84359	2.1593	0.0075	0.00336
1.93333	0.24082	0.8985	1.84609	2.1596	0.00731	0.00379
1.95	0.24169	0.90083	1.84789	2.1671	0.00768	0.00313
1.96667	0.2429	0.9017	1.85116	2.16589	0.00696	0.00368
1.98333	0.24233	0.9044	1.84967	2.16948	0.00737	0.00362
2	0.24344	0.90587	1.85541	2.16699	0.00744	0.00364
2.01667	0.24406	0.90811	1.85998	2.16467	0.00712	0.00375
2.03333	0.2454	0.90968	1.85952	2.17035	0.00735	0.00383
2.05	0.24539	0.91131	1.86241	2.16893	0.00763	0.00319
2.06667	0.24575	0.91328	1.86555	2.17072	0.00746	0.00291
2.08333	0.24598	0.91587	1.86735	2.17457	0.00733	0.00342
2.1	0.24758	0.91734	1.86631	2.17179	0.00726	0.00379
2.11667	0.24834	0.91949	1.87283	2.17749	0.00772	0.0037
2.13333	0.24841	0.92165	1.87068	2.1767	0.00751	0.00368
2.15	0.24826	0.92283	1.87514	2.17491	0.00757	0.00334
2.16667	0.24948	0.92448	1.87619	2.17876	0.00774	0.00349
2.18333	0.24983	0.92562	1.8772	2.17636	0.0074	0.00361
2.2	0.25072	0.92859	1.87918	2.18004	0.00708	0.00309
2.21667	0.25165	0.92857	1.88047	2.17917	0.00744	0.00342
2.23333	0.25216	0.93277	1.88535	2.18929	0.00792	0.00368
2.25	0.25259	0.93275	1.88826	2.18225	0.00752	0.00358
2.26667	0.2519	0.93415	1.89018	2.18521	0.00781	0.00304
2.28333	0.25288	0.93628	1.88846	2.18192	0.00729	0.00376
2.3	0.25371	0.93804	1.89353	2.18911	0.00771	0.00357
2.31667	0.25412	0.93974	1.89518	2.18311	0.00772	0.00359
2.33333	0.25489	0.94087	1.89386	2.18686	0.0071	0.0038
2.35	0.25554	0.94271	1.89931	2.18481	0.00743	0.00401
2.36667	0.25545	0.94545	1.8972	2.18549	0.00757	0.00325
2.38333	0.25633	0.94616	1.89861	2.18987	0.00776	0.00412
2.4	0.25742	0.94824	1.89971	2.19269	0.00774	0.00355
2.41667	0.25762	0.94959	1.90362	2.18778	0.00816	0.00335
2.43333	0.25749	0.95105	1.90515	2.19275	0.00749	0.00375
2.45	0.25818	0.95223	1.90487	2.1908	0.00795	0.00411
2.46667	0.25914	0.95348	1.90393	2.18877	0.00749	0.00379
2.48333	0.25943	0.95643	1.90701	2.19159	0.00739	0.00381
2.5	0.25952	0.95603	1.90875	2.19272	0.00728	0.00356
2.51667	0.26017	0.95836	1.91184	2.19249	0.00774	0.00355
2.53333	0.2613	0.96051	1.91563	2.1944	0.008	0.00374
2.55	0.26146	0.96171	1.91348	2.19371	0.00763	0.00384
2.56667	0.2618	0.9632	1.91569	2.19124	0.00743	0.00403
2.58333	0.26212	0.96438	1.91778	2.19178	0.00737	0.00371
2.6	0.26218	0.9662	1.91847	2.20037	0.0076	0.00341
2.61667	0.26251	0.96777	1.91775	2.20109	0.00736	0.00378
2.63333	0.26287	0.96763	1.91955	2.19936	0.00762	0.00349
2.65	0.26397	0.96955	1.92055	2.19806	0.00761	0.00411
2.66667	0.26424	0.97002	1.92216	2.20169	0.00743	0.00383
2.68333	0.2649	0.97374	1.92536	2.19957	0.00743	0.00365
2.7	0.26516	0.97427	1.92735	2.20443	0.00785	0.0034
2.71667	0.26549	0.97412	1.93041	2.19804	0.00795	0.00376
2.73333	0.26599	0.97621	1.92967	2.199	0.00762	0.00353
2.75	0.26644	0.97741	1.92891	2.199	0.00787	0.00381
2.76667	0.26682	0.98082	1.93182	2.20225	0.00799	0.00369
2.78333	0.26748	0.98142	1.93178	2.20244	0.00801	0.004
2.8	0.26744	0.98059	1.93093	2.19956	0.00782	0.00356
2.81667	0.26859	0.98204	1.93096	2.20248	0.00789	0.00417
2.83333	0.26922	0.98445	1.93761	2.20574	0.00766	0.00382
2.85	0.26888	0.98591	1.94057	2.20112	0.00829	0.00373
2.86667	0.26866	0.98755	1.93665	2.20096	0.00731	0.00336
2.88333	0.26969	0.98772	1.93683	2.20402	0.00774	0.00391
2.9	0.27013	0.98979	1.94214	2.20188	0.00811	0.00327
2.91667	0.27092	0.99055	1.93982	2.20389	0.00748	0.00376
2.93333	0.27104	0.99143	1.94365	2.20344	0.00778	0.00344
2.95	0.27087	0.99338	1.94172	2.20733	0.00796	0.00384
2.96667	0.2717	0.99547	1.94359	2.20632	0.00775	0.00381
2.98333	0.27192	0.9962	1.94422	2.20211	0.00789	0.00334
3	0.27216	0.99723	1.94486	2.20303	0.00764	0.00362
3.01667	0.27302	0.99793	1.94758	2.20421	0.0077	0.0035
3.03333	0.2732	1.00001	1.94722	2.20835	0.00787	0.00393
3.05	0.27341	1.00113	1.95091	2.21125	0.00752	0.00396
3.06667	0.2744	1.00147	1.95018	2.20538	0.00731	0.00371
3.08333	0.27445	1.00322	1.94493	2.20775	0.0081	0.00344
3.1	0.27466	1.00452	1.95099	2.20929	0.00773	0.00319
3.11667	0.27499	1.00514	1.95236	2.20834	0.00799	0.00346
3.13333	0.27531	1.00722	1.95589	2.20206	0.00763	0.00393
3.15	0.2759	1.008	1.95477	2.20401	0.00769	0.00402
3.16667	0.27641	1.01042	1.9596	2.20714	0.00782	0.00397
3.18333	0.27698	1.01059	1.95472	2.20754	0.00804	0.00384
3.2	0.27622	1.01095	1.95574	2.20536	0.00734	0.00335
3.21667	0.27691	1.01174	1.95365	2.20885	0.00774	0.00382
3.23333	0.27724	1.014	1.95636	2.20423	0.00769	0.00379
3.25	0.27783	1.01422	1.95806	2.20925	0.00712	0.0035
3.26667	0.27897	1.01465	1.95661	2.20639	0.00801	0.00386
3.28333	0.27891	1.01678	1.958	2.20718	0.00708	0.00394
3.3	0.279	1.01744	1.96323	2.20538	0.00745	0.0038
3.31667	0.27904	1.01814	1.9576	2.20631	0.00802	0.00417
3.33333	0.27905	1.01899	1.95731	2.21006	0.00757	0.00387
3.35	0.27981	1.02063	1.96211	2.20933	0.00781	0.0041
3.36667	0.28058	1.02218	1.96548	2.20812	0.00821	0.0039
3.38333	0.28036	1.02361	1.96956	2.20718	0.00762	0.00387
3.4	0.28114	1.0245	1.96152	2.20658	0.00796	0.0037
3.41667	0.28091	1.02578	1.96794	2.20409	0.00776	0.004
3.43333	0.28175	1.02688	1.96524	2.20692	0.00809	0.0036
3.45	0.28172	1.02825	1.96569	2.20598	0.00797	0.00396
3.46667	0.28219	1.03024	1.96873	2.21226	0.00814	0.00387
3.48333	0.28244	1.03026	1.96872	2.2038	0.00767	0.00406
3.5	0.28271	1.03036	1.969	2.20988	0.0078	0.00361
3.51667	0.28331	1.03132	1.96973	2.20496	0.00804	0.00374
3.53333	0.28392	1.03247	1.97122	2.20736	0.00818	0.00357
3.55	0.28386	1.03304	1.97091	2.20892	0.00802	0.00367
3.56667	0.28451	1.03411	1.97231	2.20936	0.008	0.0034
3.58333	0.28504	1.0363	1.97191	2.20988	0.00782	0.00356
3.6	0.28452	1.03742	1.97007	2.20854	0.00786	0.00406
3.61667	0.28502	1.03836	1.97196	2.21125	0.0078	0.00399
3.63333	0.28534	1.03851	1.97562	2.2081	0.0082	0.00362
3.65	0.28612	1.03894	1.97303	2.20656	0.008	0.00363
3.66667	0.28609	1.04036	1.97646	2.21388	0.00812	0.00333
3.68333	0.28615	1.04192	1.97547	2.20557	0.00749	0.00325
3.7	0.28713	1.04388	1.97613	2.20806	0.00789	0.00405
3.71667	0.28694	1.04441	1.97691	2.21375	0.00847	0.00398
3.73333	0.28788	1.04415	1.97938	2.20675	0.00788	0.00423
3.75	0.28755	1.0467	1.97893	2.20731	0.00839	0.00362
3.76667	0.28817	1.04543	1.9793	2.20714	0.00822	0.00347
3.78333	0.28858	1.04714	1.97691	2.20834	0.00814	0.00381
3.8	0.28813	1.04808	1.978	2.21112	0.00843	0.00383
3.81667	0.28846	1.04862	1.97683	2.20988	0.00772	0.00377
3.83333	0.28912	1.04966	1.97773	2.21044	0.008	0.0035
3.85	0.28901	1.0495	1.97969	2.21091	0.00808	0.00362
3.86667	0.28932	1.05131	1.98068	2.20693	0.00792	0.00337
3.88333	0.29047	1.05272	1.97843	2.20579	0.00815	0.0034
3.9	0.29011	1.05395	1.9789	2.21009	0.00815	0.00358
3.91667	0.29051	1.05502	1.98226	2.20616	0.00784	0.00366
3.93333	0.29118	1.05446	1.98044	2.20986	0.00817	0.0037
3.95	0.29089	1.05604	1.98201	2.20815	0.00784	0.00398
3.96667	0.2908	1.05557	1.97806	2.20799	0.00815	0.0039
3.98333	0.29172	1.059	1.98482	2.2089	0.00858	0.00383
4	0.29182	1.05884	1.98104	2.20288	0.00797	0.00404
4.01667	0.29219	1.06007	1.98439	2.2108	0.00733	0.00425
4.03333	0.292	1.06027	1.98482	2.2081	0.00865	0.00375
4.05	0.29258	1.06072	1.98836	2.20624	0.00803	0.00341
4.06667	0.29263	1.06278	1.98814	2.21028	0.00796	0.00358
4.08333	0.29354	1.06376	1.9843	2.20305	0.00829	0.00383
4.1	0.2933	1.06499	1.98652	2.21467	0.00869	0.00367
4.11667	0.2939	1.06374	1.9879	2.20913	0.00829	0.00373
4.13333	0.29389	1.06521	1.98775	2.20772	0.00816	0.00383
4.15	0.29459	1.06742	1.98589	2.20712	0.00822	0.00382
4.16667	0.29508	1.06609	1.98936	2.21072	0.00779	0.00432
4.18333	0.29477	1.06841	1.9882	2.20404	0.00848	0.00369
4.2	0.29458	1.06887	1.99016	2.21007	0.00813	0.00337
4.21667	0.2949	1.06982	1.98815	2.20747	0.00804	0.00403
4.23333	0.29572	1.06965	1.98884	2.20954	0.00824	0.00396
4.25	0.29557	1.07189	1.98784	2.21151	0.00832	0.00354
4.26667	0.29629	1.07148	1.98591	2.2083	0.00788	0.00386
4.28333	0.29612	1.07229	1.98712	2.20634	0.00808	0.00401
4.3	0.2967	1.07351	1.98722	2.20152	0.00841	0.00413
4.31667	0.29634	1.07421	1.991	2.20714	0.00823	0.00417
4.33333	0.29761	1.07507	1.98765	2.2042	0.00808	0.00416
4.35	0.29666	1.07662	1.99309	2.20757	0.00859	0.00354
4.36667	0.29771	1.07661	1.99101	2.20612	0.00812	0.00393
4.38333	0.29796	1.07788	1.9864	2.20417	0.00802	0.00384
4.4	0.29763	1.07931	1.992	2.20876	0.00798	0.00374
4.41667	0.29774	1.07881	1.99083	2.20171	0.00781	0.00415
4.43333	0.29781	1.08031	1.9902	2.20364	0.00833	0.00374
4.45	0.29859	1.07992	1.98649	2.20313	0.00822	0.00366
4.46667	0.29895	1.08051	1.99025	2.20478	0.00794	0.00412
4.48333	0.30002	1.08276	1.99292	2.2093	0.00844	0.0045
4.5	0.29934	1.08265	1.99207	2.20364	0.00817	0.00389
4.51667	0.29936	1.08424	1.99074	2.20346	0.00821	0.00361
4.53333	0.29988	1.08362	1.99759	2.20361	0.00852	0.00358
4.55	0.30064	1.08522	1.98968	2.19973	0.00855	0.00412
4.56667	0.30058	1.08518	1.99202	2.20404	0.00846	0.00363
4.58333	0.30071	1.08606	1.99225	2.20773	0.00841	0.00385
4.6	0.30111	1.08626	1.994	2.20598	0.00843	0.00417
4.61667	0.30057	1.0876	1.99357	2.20183	0.00812	0.00426
4.63333	0.30085	1.0886	1.99467	2.20344	0.00843	0.00395
4.65	0.302	1.08938	1.99524	2.20593	0.00843	0.00378
4.66667	0.30207	1.09013	1.9953	2.20074	0.00858	0.00358
4.68333	0.30238	1.09112	1.99387	2.20384	0.00872	0.00336
4.7	0.30256	1.09149	1.99129	2.20145	0.00819	0.00402
4.71667	0.30257	1.09255	1.9945	2.20416	0.00837	0.0037
4.73333	0.30301	1.09253	1.99548	2.20382	0.00791	0.00437
4.75	0.30251	1.09451	1.99476	2.20185	0.00824	0.00386
4.76667	0.30266	1.09445	1.9937	2.20003	0.00841	0.0037
4.78333	0.3032	1.09418	1.9953	2.20028	0.00873	0.00384
4.8	0.30329	1.0963	1.99402	2.20161	0.00856	0.00377
4.81667	0.3043	1.09608	1.99433	2.19994	0.00864	0.00368
4.83333	0.30441	1.09678	1.99779	2.19996	0.00855	0.00403
4.85	0.30433	1.09767	2.00076	2.19826	0.00851	0.00409
4.86667	0.30522	1.09789	1.99509	2.2028	0.00852	0.0033
4.88333	0.30404	1.09802	1.99919	2.20186	0.00823	0.00441
4.9	0.30497	1.0995	1.99489	2.20014	0.00879	0.00349
4.91667	0.30511	1.1004	1.99663	2.19858	0.00846	0.00384
4.93333	0.30504	1.10122	1.99709	2.19862	0.00835	0.00405
4.95	0.30531	1.1023	1.99512	2.19936	0.00818	0.00403
4.96667	0.30564	1.10214	1.99652	2.19819	0.00829	0.00329
4.98333	0.30609	1.10169	1.99557	2.20281	0.00834	0.00408
5	0.30549	1.10309	1.99849	2.19878	0.00833	0.00404
5.01667	0.30627	1.10438	2.00019	2.20259	0.00838	0.0037
5.03333	0.30654	1.10418	1.99387	2.19999	0.00894	0.00361
5.05	0.3067	1.10595	2.00036	2.20186	0.00906	0.00385
5.06667	0.30687	1.10581	1.99336	2.19822	0.00858	0.00371
5.08333	0.30699	1.10791	1.99997	2.20229	0.00836	0.00378
5.1	0.30738	1.10863	1.99626	2.19746	0.00855	0.00457
5.11667	0.30715	1.10765	1.99829	2.20189	0.00867	0.00344
5.13333	0.30727	1.1098	1.99673	2.19825	0.00865	0.00337
5.15	0.30777	1.11023	1.99821	2.19787	0.0088	0.00367
5.16667	0.3081	1.1105	1.99897	2.19595	0.00919	0.00409
5.18333	0.30819	1.11132	1.99653	2.20301	0.00876	0.00417
5.2	0.30843	1.11208	2.00003	2.1977	0.00853	0.00438
5.21667	0.30861	1.11233	1.99863	2.19949	0.00854	0.00403
5.23333	0.30856	1.11262	2.00048	2.20014	0.00863	0.0036
5.25	0.30869	1.11349	2.00107	2.19502	0.00877	0.00386
5.26667	0.30902	1.1144	1.99814	2.19633	0.00828	0.00436
5.28333	0.30903	1.115	2.00034	2.19882	0.00866	0.00374
5.3	0.30987	1.11621	1.99663	2.20088	0.0085	0.00435
5.31667	0.31008	1.11548	2.00202	2.19676	0.00822	0.00374
5.33333	0.31	1.11748	2.00283	2.19135	0.00856	0.00438
5.35	0.31045	1.11766	1.9964	2.19328	0.0088	0.00363
5.36667	0.31068	1.11708	1.99898	2.19575	0.00862	0.00382
5.38333	0.31023	1.11759	2.00302	2.19556	0.00838	0.00399
5.4	0.31015	1.11841	2.00013	2.19274	0.00905	0.00452
5.41667	0.31082	1.11986	2.00078	2.19484	0.00848	0.0042
5.43333	0.31102	1.12066	2.00254	2.19896	0.00792	0.00317
5.45	0.31075	1.12171	1.99732	2.19477	0.0089	0.00373
5.46667	0.31107	1.12138	1.99934	2.19801	0.00859	0.00411
5.48333	0.31145	1.12143	2.00362	2.19482	0.00882	0.00412
5.5	0.31138	1.12252	1.99782	2.19688	0.00861	0.00428
5.51667	0.31162	1.1238	1.99975	2.1938	0.00847	0.00387
5.53333	0.31208	1.12335	1.99941	2.18648	0.00834	0.00393
5.55	0.31193	1.12465	2.00391	2.18911	0.00845	0.00423
5.56667	0.31284	1.12556	2.00152	2.19456	0.00872	0.00388
5.58333	0.31272	1.12483	1.99866	2.19143	0.00899	0.00346
5.6	0.31259	1.1268	2.00096	2.18968	0.00895	0.00427
5.61667	0.31318	1.12503	1.9968	2.1889	0.00907	0.00409
5.63333	0.31334	1.12774	1.99951	2.19327	0.00875	0.00441
5.65	0.31285	1.12808	1.99733	2.19176	0.0084	0.00366
5.66667	0.31309	1.12893	1.99802	2.18822	0.00888	0.00376
5.68333	0.31386	1.1299	2.00089	2.1944	0.00897	0.00385
5.7	0.31437	1.1294	1.99977	2.18984	0.00886	0.00392
5.71667	0.31471	1.12905	1.99994	2.18822	0.00876	0.00417
5.73333	0.31411	1.13086	1.99955	2.19415	0.00886	0.00452
5.75	0.31456	1.1298	2.00046	2.18634	0.00926	0.00389
5.76667	0.31467	1.13191	2.0011	2.18725	0.00877	0.00428
5.78333	0.31472	1.13309	1.99875	2.18525	0.00893	0.00446
5.8	0.31509	1.13229	1.99592	2.18595	0.00851	0.00366
5.81667	0.31482	1.13296	2.00285	2.18875	0.00898	0.00375
5.83333	0.31503	1.13325	2.00043	2.19161	0.00849	0.0037
5.85	0.31575	1.13365	2.00016	2.1895	0.00903	0.00394
5.86667	0.31568	1.13583	1.99989	2.19085	0.00878	0.00351
5.88333	0.31595	1.13627	2.00022	2.19176	0.00887	0.00383
5.9	0.31628	1.13697	2.00026	2.18872	0.00935	0.00378
5.91667	0.31658	1.13616	2.00062	2.18501	0.00927	0.00369
5.93333	0.31635	1.13745	1.9972	2.18657	0.00862	0.00384
5.95	0.31657	1.13893	2.00073	2.18996	0.00902	0.00367
5.96667	0.31646	1.13868	2.00544	2.18947	0.00854	0.00387
5.98333	0.31729	1.13853	2.001	2.1916	0.00904	0.00419
6	0.31617	1.13981	1.99968	2.18519	0.00906	0.00399
6.01667	0.31727	1.14063	1.99992	2.18931	0.00879	0.00365
6.03333	0.31819	1.14013	1.99651	2.18578	0.00927	0.00384
6.05	0.31729	1.14091	2.00137	2.18639	0.00926	0.00438
6.06667	0.31765	1.14142	1.99903	2.19113	0.00842	0.00448
6.08333	0.31831	1.14146	2.00097	2.1876	0.00926	0.00403
6.1	0.31813	1.14259	1.99791	2.1847	0.00887	0.0038
6.11667	0.3181	1.1433	2.00198	2.18241	0.00907	0.00376
6.13333	0.3181	1.14179	2.00093	2.18686	0.00937	0.00412
6.15	0.31867	1.14402	2.00286	2.18596	0.00928	0.0037
6.16667	0.31845	1.14435	1.99543	2.18465	0.00905	0.00397
6.18333	0.31861	1.14354	1.99672	2.18588	0.00905	0.00385
6.2	0.31861	1.14551	1.99862	2.18426	0.00865	0.0035
6.21667	0.31856	1.14607	1.99987	2.18783	0.00921	0.00334
6.23333	0.3189	1.14698	2.00307	2.18465	0.00906	0.00387
6.25	0.3194	1.14739	1.99596	2.18671	0.00955	0.00385
6.26667	0.31916	1.14725	2.00121	2.18783	0.00923	0.00347
6.28333	0.31978	1.14642	1.99975	2.18351	0.00909	0.00405
6.3	0.32022	1.14929	2.00129	2.18622	0.00879	0.00401
6.31667	0.32008	1.14867	2.00136	2.18152	0.0092	0.00427
6.33333	0.32034	1.14969	1.99758	2.17897	0.00915	0.00437
6.35	0.32027	1.15061	2.00215	2.18261	0.00921	0.00376
6.36667	0.32003	1.15073	1.99862	2.18117	0.00911	0.00367
6.38333	0.32096	1.15092	1.99968	2.18544	0.00922	0.00403
6.4	0.31979	1.15	2.0006	2.183	0.00902	0.00373
6.41667	0.32043	1.15077	2.00141	2.18187	0.00906	0.00362
6.43333	0.32089	1.1529	1.99801	2.18299	0.00921	0.00409
6.45	0.32062	1.15337	1.9986	2.18095	0.00913	0.00422
6.46667	0.32097	1.15344	1.99576	2.18185	0.00895	0.00394
6.48333	0.32134	1.15464	1.99963	2.18258	0.00931	0.0036
6.5	0.3216	1.1549	1.99749	2.18042	0.0093	0.00417
6.51667	0.32211	1.15479	1.99721	2.18113	0.00907	0.00441
6.53333	0.32162	1.15497	1.99935	2.1778	0.00938	0.00442
6.55	0.32252	1.15512	1.9983	2.18095	0.00922	0.00379
6.56667	0.32203	1.15657	1.99769	2.18004	0.00927	0.00412
6.58333	0.3218	1.15589	2.00023	2.18147	0.00921	0.00364
6.6	0.32191	1.15612	1.99843	2.18261	0.00918	0.0039
6.61667	0.32225	1.1569	2.00193	2.18004	0.00946	0.00418
6.63333	0.32251	1.15594	1.99982	2.17997	0.00941	0.00399
6.65	0.32272	1.15829	2.00021	2.17676	0.00947	0.00423
6.66667	0.32303	1.15851	1.9974	2.17455	0.00911	0.00399
6.68333	0.32261	1.15865	1.99979	2.17913	0.00949	0.00381
6.7	0.3231	1.15877	1.99721	2.17659	0.00888	0.00404
6.71667	0.32318	1.16066	1.99939	2.17487	0.00946	0.0039
6.73333	0.32278	1.16185	1.99744	2.17694	0.00957	0.00425
6.75	0.32365	1.16151	1.99487	2.17582	0.00945	0.00435
6.76667	0.3233	1.16115	1.99568	2.17671	0.00919	0.00418
6.78333	0.32331	1.1608	1.99764	2.17341	0.00935	0.00374
6.8	0.32398	1.16156	1.99814	2.18037	0.00917	0.00403
6.81667	0.32382	1.16183	1.99694	2.17561	0.00933	0.00407
6.83333	0.32416	1.1626	1.99605	2.17382	0.00939	0.00368
6.85	0.32436	1.16366	1.99803	2.17745	0.00938	0.00412
6.86667	0.32406	1.16424	1.99825	2.17744	0.00931	0.00397
6.88333	0.32467	1.1654	1.99904	2.17401	0.00947	0.0042
6.9	0.32428	1.16435	1.99861	2.16951	0.0096	0.00387
6.91667	0.32526	1.16665	1.99408	2.17615	0.00943	0.00417
6.93333	0.32469	1.1658	1.99513	2.1733	0.00943	0.00413
6.95	0.32474	1.16636	2.00023	2.17344	0.00966	0.00376
6.96667	0.32564	1.1676	1.9961	2.17295	0.00969	0.00415
6.98333	0.32575	1.16788	1.99719	2.17474	0.00962	0.00435
7	0.32601	1.16845	1.99683	2.17406	0.00975	0.00449
7.01667	0.3261	1.16871	2.00233	2.17689	0.00931	0.00434
7.03333	0.32643	1.16699	1.99528	2.17582	0.00964	0.00398
7.05	0.32548	1.17056	1.99708	2.17634	0.00937	0.00415
7.06667	0.32633	1.17008	1.99946	2.17751	0.00955	0.0039
7.08333	0.32597	1.17027	1.99523	2.17203	0.0092	0.00404
7.1	0.3263	1.17108	1.9912	2.17363	0.00902	0.00399
7.11667	0.3266	1.17044	1.9946	2.17097	0.00959	0.00412
7.13333	0.3266	1.17053	1.99593	2.17587	0.00928	0.00364
7.15	0.3271	1.17021	1.9957	2.17059	0.0098	0.00418
7.16667	0.32707	1.17214	1.99526	2.17431	0.00944	0.00411
7.18333	0.32665	1.1732	1.995	2.1726	0.00997	0.00423
7.2	0.32664	1.17136	1.99385	2.17113	0.01006	0.00383
7.21667	0.32707	1.17309	1.99863	2.17333	0.00996	0.00392
7.23333	0.32706	1.1735	1.99408	2.17255	0.0095	0.00397
7.25	0.32727	1.17329	1.99577	2.16953	0.00976	0.0039
7.26667	0.32791	1.17364	1.99463	2.17242	0.0098	0.00415
7.28333	0.32789	1.17583	1.99591	2.17084	0.01021	0.00387
7.3	0.32785	1.17472	1.99626	2.16984	0.00973	0.00379
7.31667	0.3281	1.17419	1.99364	2.16878	0.00987	0.00406
7.33333	0.32898	1.17505	1.99369	2.16793	0.00981	0.00374
7.35	0.32825	1.17702	1.99477	2.16935	0.00948	0.00388
7.36667	0.32822	1.17624	1.99753	2.16734	0.00986	0.0044
7.38333	0.32872	1.17704	1.99177	2.167	0.01023	0.00401
7.4	0.32856	1.17851	1.99604	2.16699	0.01009	0.00401
7.41667	0.32859	1.17737	1.99477	2.17226	0.0096	0.00394
7.43333	0.32903	1.17784	1.99376	2.16626	0.00987	0.00424
7.45	0.32873	1.17886	1.993	2.16993	0.00962	0.00467
7.46667	0.32922	1.17868	1.99332	2.1677	0.00997	0.00451
7.48333	0.32951	1.18048	1.99421	2.16946	0.00989	0.0038
7.5	0.32997	1.18005	1.98869	2.16739	0.00984	0.00401
7.51667	0.32951	1.17967	1.99353	2.16538	0.00991	0.00437
7.53333	0.32974	1.18156	1.99165	2.16414	0.00974	0.00439
7.55	0.32971	1.18081	1.99661	2.16702	0.0096	0.00437
7.56667	0.32974	1.18197	1.99127	2.16754	0.00943	0.0041
7.58333	0.32996	1.18101	1.99163	2.16719	0.00953	0.00435
7.6	0.33037	1.18132	1.98768	2.16415	0.01001	0.00412
7.61667	0.33002	1.1831	1.9919	2.16521	0.00963	0.00415
7.63333	0.33025	1.18258	1.99256	2.16569	0.00975	0.00409
7.65	0.33053	1.18324	1.99206	2.16572	0.01	0.00419
7.66667	0.33078	1.18132	1.99606	2.15922	0.00985	0.00401
7.68333	0.33037	1.18383	1.99251	2.16289	0.00974	0.00405
7.7	0.33056	1.18495	1.99121	2.1686	0.00999	0.00389
7.71667	0.331	1.18499	1.99276	2.16362	0.00979	0.00444
7.73333	0.33108	1.18522	1.99562	2.16603	0.01005	0.0045
7.75	0.33078	1.18494	1.99161	2.15885	0.00976	0.004
7.76667	0.33079	1.18528	1.99222	2.16525	0.00994	0.00378
7.78333	0.33183	1.18622	1.9935	2.16664	0.01038	0.00442
7.8	0.33111	1.18721	1.99211	2.16074	0.00983	0.00402
7.81667	0.33156	1.18604	1.99313	2.16431	0.0097	0.00422
7.83333	0.33136	1.18845	1.9915	2.165	0.01002	0.00441
7.85	0.33197	1.18593	1.99279	2.16274	0.00973	0.00452
7.86667	0.33181	1.18755	1.99284	2.1605	0.00997	0.00406
7.88333	0.33168	1.19023	1.99172	2.1666	0.00937	0.00417
7.9	0.33222	1.19022	1.99201	2.15855	0.00988	0.00424
7.91667	0.33293	1.18951	1.99329	2.16029	0.01018	0.00443
7.93333	0.33156	1.1884	1.98778	2.15996	0.01016	0.00449
7.95	0.33232	1.19116	1.99267	2.15819	0.01002	0.00432
7.96667	0.33257	1.19093	1.99236	2.16135	0.01007	0.00402
7.98333	0.3327	1.19055	1.98858	2.16075	0.00987	0.00385
8	0.33264	1.19135	1.98607	2.16363	0.00995	0.00434
8.01667	0.33299	1.19034	1.98792	2.16579	0.00976	0.0045
8.03333	0.33337	1.19308	1.99043	2.16031	0.0101	0.00424
8.05	0.333	1.19279	1.99051	2.16201	0.01	0.00453
8.06667	0.33397	1.19223	1.98972	2.15987	0.01019	0.00407
8.08333	0.33356	1.19349	1.99178	2.15833	0.01047	0.00425
8.1	0.33309	1.19338	1.98839	2.15852	0.00999	0.00434
8.11667	0.33353	1.19305	1.99031	2.15477	0.01006	0.00434
8.13333	0.33312	1.1942	1.98897	2.1603	0.01022	0.00448
8.15	0.33378	1.19657	1.9897	2.16014	0.00963	0.00443
8.16667	0.33419	1.19458	1.98972	2.15821	0.00987	0.0041
8.18333	0.33404	1.19544	1.98774	2.15541	0.01019	0.00425
8.2	0.33372	1.19526	1.98627	2.15978	0.01006	0.00428
8.21667	0.33394	1.19596	1.98886	2.15649	0.00954	0.00453
8.23333	0.33433	1.19691	1.9882	2.15623	0.00951	0.00453
8.25	0.33423	1.19671	1.98808	2.15639	0.01016	0.00416
8.26667	0.33409	1.19613	1.98389	2.15571	0.00995	0.00396
8.28333	0.33489	1.19685	1.99009	2.15572	0.01025	0.00413
8.3	0.33499	1.19841	1.9875	2.16157	0.01001	0.00453
8.31667	0.33505	1.1983	1.98997	2.15319	0.01017	0.00415
8.33333	0.33437	1.19822	1.98517	2.15553	0.00987	0.00446
8.35	0.33503	1.19791	1.98757	2.15438	0.01016	0.00422
8.36667	0.33457	1.19854	1.98892	2.15711	0.0099	0.00469
8.38333	0.3349	1.19759	1.98674	2.15768	0.00994	0.00476
8.4	0.33529	1.19955	1.98475	2.15532	0.00983	0.00463
8.41667	0.33519	1.199	1.98762	2.15863	0.01001	0.00461
8.43333	0.3361	1.19854	1.98904	2.15449	0.01009	0.00399
8.45	0.33598	1.20126	1.98504	2.15048	0.00988	0.00386
8.46667	0.33548	1.20032	1.98629	2.15428	0.01015	0.00418
8.48333	0.33582	1.20176	1.98783	2.15573	0.01017	0.00424
8.5	0.3361	1.20066	1.98492	2.15489	0.00978	0.00416
8.51667	0.33562	1.20206	1.98574	2.1538	0.00986	0.00407
8.53333	0.33573	1.20197	1.98565	2.15175	0.01028	0.00488
8.55	0.33622	1.20215	1.98799	2.15505	0.01072	0.00415
8.56667	0.33647	1.20227	1.98789	2.15051	0.01029	0.00453
8.58333	0.33626	1.20343	1.98804	2.14898	0.01007	0.00426
8.6	0.33622	1.20351	1.98481	2.15278	0.0101	0.00445
8.61667	0.33655	1.20421	1.98704	2.15047	0.01005	0.00379
8.63333	0.33655	1.20521	1.98435	2.15588	0.01044	0.00435
8.65	0.3371	1.20559	1.98791	2.14983	0.01015	0.00438
8.66667	0.33683	1.20467	1.98124	2.15171	0.0106	0.00434
8.68333	0.33771	1.20555	1.98539	2.14725	0.01024	0.00452
8.7	0.33622	1.20695	1.98301	2.15074	0.00997	0.00432
8.71667	0.33722	1.206	1.98631	2.14586	0.01026	0.00469
8.73333	0.33755	1.20678	1.98529	2.15303	0.00987	0.00446
8.75	0.33741	1.20837	1.98353	2.14688	0.00992	0.00431
8.76667	0.33779	1.20835	1.98206	2.1466	0.01073	0.00423
8.78333	0.33762	1.20811	1.98474	2.14778	0.01063	0.00452
8.8	0.33709	1.20792	1.98215	2.14827	0.01006	0.00442
8.81667	0.33808	1.20772	1.98244	2.14979	0.01028	0.00458
8.83333	0.33779	1.20768	1.98289	2.14996	0.01003	0.00443
8.85	0.33833	1.20854	1.98202	2.14525	0.0103	0.00457
8.86667	0.33787	1.20779	1.98483	2.1487	0.01034	0.00467
8.88333	0.33806	1.2083	1.98243	2.14933	0.01051	0.00449
8.9	0.33823	1.20917	1.98118	2.14725	0.01021	0.00476
8.91667	0.33823	1.20949	1.98549	2.14777	0.01001	0.00479
8.93333	0.33891	1.21125	1.98305	2.14592	0.01043	0.00467
8.95	0.33811	1.20982	1.98321	2.15094	0.00999	0.00424
8.96667	0.33861	1.21124	1.98491	2.14867	0.01038	0.00457
8.98333	0.3397	1.20906	1.98286	2.15279	0.01077	0.00466
9	0.33893	1.21065	1.98011	2.14778	0.01073	0.00464
9.01667	0.33821	1.21142	1.9783	2.1485	0.01021	0.00466
9.03333	0.33896	1.21129	1.98012	2.1464	0.01059	0.00481
9.05	0.33928	1.21003	1.98159	2.14837	0.01084	0.00495
9.06667	0.33965	1.21265	1.98055	2.14298	0.01019	0.00484
9.08333	0.339	1.21108	1.98345	2.14659	0.01022	0.00466
9.1	0.33929	1.21024	1.98113	2.14462	0.01076	0.00486
9.11667	0.33942	1.21149	1.98333	2.14577	0.0104	0.00439
9.13333	0.33988	1.21406	1.97669	2.14721	0.01081	0.00458
9.15	0.33948	1.21432	1.97938	2.1473	0.01013	0.0044
9.16667	0.33937	1.213	1.9794	2.14725	0.01049	0.00459
9.18333	0.3397	1.21282	1.97881	2.142	0.01015	0.00458
9.2	0.34006	1.21377	1.97891	2.14355	0.01049	0.00443
9.21667	0.3399	1.21601	1.98295	2.14456	0.01002	0.00463
9.23333	0.34022	1.21637	1.98301	2.14317	0.01048	0.00463
9.25	0.33983	1.21516	1.98067	2.14491	0.01064	0.00459
9.26667	0.34018	1.21677	1.9773	2.14681	0.01052	0.00429
9.28333	0.34035	1.21606	1.98252	2.14533	0.01067	0.00493
9.3	0.3404	1.21775	1.97966	2.14492	0.01039	0.00436
9.31667	0.34072	1.21736	1.98144	2.14355	0.01073	0.00475
9.33333	0.34055	1.21748	1.97878	2.1422	0.01036	0.00453
9.35	0.34109	1.21814	1.9811	2.14745	0.01099	0.00449
9.36667	0.34061	1.21759	1.97864	2.14386	0.01087	0.00456
9.38333	0.34119	1.21766	1.98115	2.14591	0.01035	0.00427
9.4	0.34121	1.21785	1.9791	2.14584	0.01016	0.00412
9.41667	0.34115	1.21762	1.97631	2.14368	0.01054	0.0046
9.43333	0.3413	1.21866	1.97891	2.14646	0.01049	0.00433
9.45	0.34185	1.21886	1.97977	2.14254	0.01029	0.00429
9.46667	0.34132	1.21932	1.97668	2.13699	0.01041	0.00488
9.48333	0.34103	1.22091	1.98057	2.13644	0.01077	0.00445
9.5	0.34072	1.22023	1.98034	2.14053	0.01061	0.00473
9.51667	0.34192	1.22099	1.97744	2.141	0.01045	0.00504
9.53333	0.34151	1.2203	1.97965	2.14005	0.01018	0.00444
9.55	0.34074	1.22009	1.97568	2.14282	0.01066	0.00443
9.56667	0.34203	1.22025	1.97354	2.14037	0.01081	0.00417
9.58333	0.34167	1.22058	1.97619	2.13989	0.011	0.00493
9.6	0.34186	1.22095	1.97478	2.13882	0.01084	0.00469
9.61667	0.34236	1.22192	1.97792	2.14117	0.01102	0.0049
9.63333	0.34229	1.22075	1.97578	2.1414	0.01063	0.00454
9.65	0.34237	1.22253	1.97856	2.13949	0.01055	0.00479
9.66667	0.34272	1.22385	1.97639	2.14285	0.01057	0.00455
9.68333	0.34228	1.22338	1.97444	2.14017	0.01076	0.00453
9.7	0.34219	1.2242	1.97732	2.13839	0.01074	0.00456
9.71667	0.34276	1.22432	1.97744	2.13632	0.0104	0.00455
9.73333	0.34317	1.22387	1.97677	2.14004	0.01055	0.00479
9.75	0.34219	1.22342	1.97711	2.13757	0.01062	0.00436
9.76667	0.34324	1.22465	1.97721	2.13826	0.01041	0.00447
9.78333	0.34301	1.22278	1.97747	2.13635	0.01077	0.00506
9.8	0.3436	1.22366	1.97559	2.13649	0.0103	0.00483
9.81667	0.3428	1.22432	1.97413	2.1399	0.01068	0.00462
9.83333	0.34366	1.2264	1.97808	2.13615	0.01053	0.00453
9.85	0.34329	1.22577	1.97325	2.13853	0.01116	0.00463
9.86667	0.343	1.22605	1.97421	2.13756	0.01106	0.00458
9.88333	0.34391	1.22533	1.97196	2.13698	0.01123	0.00477
9.9	0.3439	1.22768	1.97246	2.13667	0.01084	0.00465
9.91667	0.34376	1.22708	1.97566	2.13731	0.01074	0.00484
9.93333	0.34343	1.22625	1.97184	2.13527	0.0106	0.00485
9.95	0.34433	1.22698	1.97465	2.13034	0.01092	0.00483
9.96667	0.344	1.22748	1.9715	2.13142	0.01054	0.00496
9.98333	0.34341	1.22715	1.97495	2.133	0.01088	0.0042
10	0.34398	1.22828	1.96919	2.13747	0.01043	0.0047

## Sheet: ED_Fig. 8c
Time	Absorbance 340nm
min	AU
	0.25L8_0.75M58ox_50	0.25L8_0.75M58ox_100	0.25L8_0.75M58ox_200	0.25L8_0.75M58red_50	0.25L8_0.75M58red_100	0.25L8_0.75M58red_200
0	0.8166	0.18008	0.00652	0.81442	0.01683	0.00793
0.0166667	0.89253	0.21876	0.00604	0.88942	0.01699	0.0078
0.0333333	0.95809	0.25336	0.00621	0.95587	0.01849	0.00779
0.05	1.01549	0.28327	0.00644	1.01721	0.0198	0.00763
0.0666667	1.06827	0.31099	0.00553	1.06988	0.02211	0.00796
0.0833333	1.11538	0.33621	0.00617	1.11614	0.02551	0.00789
0.1	1.16034	0.35989	0.00544	1.1602	0.03025	0.00748
0.116667	1.19799	0.38123	0.00562	1.201	0.03568	0.00748
0.133333	1.24017	0.401	0.00586	1.24223	0.04376	0.00733
0.15	1.27304	0.42061	0.0056	1.27416	0.05401	0.00742
0.166667	1.30812	0.43784	0.00614	1.30656	0.06586	0.00721
0.183333	1.34043	0.45462	0.00565	1.34084	0.08072	0.00723
0.2	1.36876	0.47148	0.00561	1.37057	0.09678	0.00727
0.216667	1.39663	0.48681	0.00558	1.39916	0.11573	0.00745
0.233333	1.42339	0.50217	0.0058	1.42421	0.13611	0.00723
0.25	1.44785	0.51633	0.00591	1.45189	0.15775	0.00685
0.266667	1.47441	0.52951	0.00567	1.47522	0.18065	0.00715
0.283333	1.49678	0.54354	0.00551	1.49722	0.20412	0.00734
0.3	1.5185	0.5555	0.00586	1.51918	0.22794	0.0066
0.316667	1.53939	0.56877	0.00594	1.53927	0.25162	0.00718
0.333333	1.55882	0.58087	0.00538	1.5608	0.27525	0.00758
0.35	1.57793	0.59194	0.00599	1.58065	0.29865	0.00723
0.366667	1.59922	0.60374	0.00608	1.5994	0.32137	0.00706
0.383333	1.6164	0.61376	0.00644	1.61931	0.34254	0.00692
0.4	1.63091	0.62478	0.00585	1.63359	0.36342	0.00703
0.416667	1.65058	0.6359	0.00638	1.65293	0.38409	0.00723
0.433333	1.66673	0.64558	0.00579	1.66698	0.40308	0.00627
0.45	1.68374	0.6563	0.00618	1.68142	0.42061	0.00675
0.466667	1.69534	0.66587	0.00559	1.69759	0.43871	0.00702
0.483333	1.71071	0.67454	0.00595	1.71251	0.45582	0.0063
0.5	1.72388	0.68459	0.00555	1.72738	0.47095	0.00653
0.516667	1.73924	0.69279	0.00591	1.73755	0.48595	0.00657
0.533333	1.75582	0.70161	0.00599	1.75506	0.49985	0.0065
0.55	1.76533	0.71016	0.0064	1.76459	0.51246	0.00624
0.566667	1.77474	0.71906	0.00576	1.77631	0.52546	0.00648
0.583333	1.78975	0.72755	0.00601	1.79195	0.53879	0.00636
0.6	1.79792	0.73558	0.00597	1.79974	0.5496	0.00622
0.616667	1.80965	0.74401	0.00569	1.81287	0.56002	0.00644
0.633333	1.8222	0.75114	0.00619	1.82177	0.57011	0.00675
0.65	1.83332	0.75875	0.0064	1.8293	0.58109	0.00674
0.666667	1.84221	0.7663	0.00577	1.84122	0.58937	0.00664
0.683333	1.8506	0.77383	0.00617	1.85255	0.59905	0.00632
0.7	1.86237	0.78185	0.00609	1.85979	0.60817	0.00624
0.716667	1.86994	0.78823	0.00607	1.8696	0.6167	0.00637
0.733333	1.87952	0.79571	0.00615	1.87928	0.6247	0.0056
0.75	1.88907	0.80209	0.00605	1.88605	0.63181	0.00632
0.766667	1.8982	0.80958	0.00601	1.89583	0.63983	0.0059
0.783333	1.90478	0.81575	0.00628	1.90136	0.64659	0.00633
0.8	1.9155	0.82245	0.00622	1.91631	0.65335	0.00589
0.816667	1.92236	0.82885	0.00625	1.91802	0.66055	0.006
0.833333	1.92605	0.83539	0.00632	1.9274	0.66748	0.00554
0.85	1.9339	0.84167	0.00622	1.93602	0.67337	0.00597
0.866667	1.94383	0.84822	0.00625	1.94007	0.67999	0.00601
0.883333	1.95138	0.85347	0.00586	1.94579	0.68506	0.00625
0.9	1.95237	0.85872	0.00594	1.95205	0.69169	0.00544
0.916667	1.9624	0.86486	0.0064	1.9597	0.69584	0.00595
0.933333	1.9693	0.87107	0.00612	1.96582	0.70154	0.00593
0.95	1.97536	0.877	0.00609	1.97019	0.70623	0.00557
0.966667	1.9864	0.88281	0.00649	1.97808	0.71216	0.00576
0.983333	1.98507	0.88883	0.00627	1.98668	0.71652	0.00548
1	1.99702	0.89384	0.00638	1.98927	0.72139	0.00601
1.01667	1.99955	0.90021	0.00621	1.99625	0.72699	0.00577
1.03333	2.00178	0.90647	0.00603	1.99938	0.73179	0.00544
1.05	2.01024	0.9098	0.00631	2.00263	0.73595	0.00555
1.06667	2.01613	0.91534	0.00629	2.01389	0.73954	0.00551
1.08333	2.02318	0.92135	0.00623	2.0154	0.74401	0.00531
1.1	2.02504	0.92611	0.00662	2.02123	0.74873	0.00587
1.11667	2.03014	0.93089	0.00652	2.02637	0.75253	0.00531
1.13333	2.03224	0.93604	0.00622	2.02895	0.75655	0.00553
1.15	2.03504	0.94082	0.00662	2.03295	0.75998	0.00531
1.16667	2.04528	0.9449	0.00562	2.03664	0.76508	0.00554
1.18333	2.04493	0.95019	0.00666	2.04426	0.76781	0.00583
1.2	2.05042	0.95445	0.00592	2.04454	0.77233	0.00577
1.21667	2.06022	0.95946	0.00673	2.05098	0.77558	0.0058
1.23333	2.05789	0.96422	0.00668	2.05512	0.77906	0.00517
1.25	2.06145	0.96963	0.00652	2.05822	0.78332	0.00576
1.26667	2.06359	0.97339	0.00625	2.06045	0.78676	0.00546
1.28333	2.07251	0.97764	0.00642	2.06948	0.78971	0.00572
1.3	2.07424	0.98266	0.00669	2.06862	0.79453	0.00568
1.31667	2.07602	0.98763	0.00674	2.07314	0.79656	0.00512
1.33333	2.08337	0.99234	0.00669	2.07539	0.79944	0.00622
1.35	2.08598	0.99653	0.00624	2.07947	0.80318	0.00548
1.36667	2.08773	1.00041	0.00633	2.08286	0.80612	0.00553
1.38333	2.09239	1.00324	0.00634	2.08634	0.80987	0.00532
1.4	2.09073	1.00847	0.00691	2.09049	0.81251	0.00512
1.41667	2.0997	1.01253	0.00616	2.09188	0.81559	0.00539
1.43333	2.09737	1.01802	0.00696	2.09837	0.81942	0.0054
1.45	2.10057	1.0209	0.00676	2.09607	0.82197	0.00545
1.46667	2.1058	1.02539	0.00652	2.09624	0.82523	0.00572
1.48333	2.10834	1.02923	0.00692	2.09948	0.82774	0.00557
1.5	2.11415	1.03289	0.00673	2.10682	0.82923	0.00527
1.51667	2.12035	1.03672	0.0064	2.10591	0.83353	0.00506
1.53333	2.11749	1.04059	0.00618	2.10697	0.83721	0.00521
1.55	2.12451	1.04511	0.00687	2.10712	0.83786	0.00546
1.56667	2.12216	1.04958	0.00711	2.11175	0.84181	0.00486
1.58333	2.12746	1.05202	0.00658	2.11408	0.84462	0.00558
1.6	2.12198	1.05407	0.00709	2.12089	0.84753	0.00551
1.61667	2.12709	1.05905	0.0071	2.12108	0.85028	0.00546
1.63333	2.13218	1.06249	0.00696	2.11688	0.85264	0.00464
1.65	2.13022	1.06701	0.00718	2.12741	0.85533	0.00533
1.66667	2.13499	1.07096	0.0068	2.12515	0.8581	0.00544
1.68333	2.13863	1.07346	0.00725	2.12864	0.86028	0.00555
1.7	2.13865	1.07738	0.00731	2.13346	0.86305	0.00528
1.71667	2.14016	1.082	0.0066	2.13348	0.86505	0.00572
1.73333	2.141	1.08448	0.00678	2.13355	0.86673	0.00538
1.75	2.1471	1.08836	0.00669	2.13565	0.87016	0.00523
1.76667	2.14594	1.09267	0.00673	2.13688	0.87167	0.00533
1.78333	2.14988	1.09578	0.00679	2.13911	0.87471	0.00499
1.8	2.15204	1.097	0.00682	2.13784	0.87732	0.00526
1.81667	2.15296	1.10223	0.0072	2.13859	0.87908	0.00509
1.83333	2.15502	1.10452	0.00686	2.14315	0.88236	0.00499
1.85	2.15171	1.10905	0.00707	2.14676	0.88461	0.00542
1.86667	2.15819	1.1116	0.00661	2.14774	0.8856	0.00513
1.88333	2.15727	1.11574	0.00755	2.14345	0.88972	0.00513
1.9	2.15922	1.11819	0.00746	2.14832	0.89146	0.00557
1.91667	2.1593	1.12051	0.00726	2.14931	0.89278	0.00515
1.93333	2.1596	1.12427	0.00717	2.15014	0.89477	0.00495
1.95	2.1671	1.12597	0.00732	2.15318	0.89715	0.00466
1.96667	2.16589	1.12979	0.0076	2.15204	0.89982	0.00519
1.98333	2.16948	1.13274	0.00786	2.15709	0.9025	0.00531
2	2.16699	1.13579	0.0072	2.15887	0.90402	0.00506
2.01667	2.16467	1.13886	0.0071	2.16178	0.90622	0.00502
2.03333	2.17035	1.14266	0.00718	2.16242	0.90797	0.00489
2.05	2.16893	1.14522	0.00745	2.16196	0.91039	0.00472
2.06667	2.17072	1.14822	0.00777	2.16312	0.91169	0.00506
2.08333	2.17457	1.15042	0.0077	2.1633	0.91406	0.00502
2.1	2.17179	1.15381	0.00787	2.1625	0.91591	0.00551
2.11667	2.17749	1.1565	0.00769	2.16542	0.91778	0.00511
2.13333	2.1767	1.15975	0.00771	2.1647	0.92006	0.005
2.15	2.17491	1.16258	0.00767	2.1674	0.92228	0.00523
2.16667	2.17876	1.16545	0.00779	2.17008	0.92374	0.0049
2.18333	2.17636	1.16787	0.0082	2.17061	0.92513	0.00453
2.2	2.18004	1.17039	0.00792	2.17056	0.92755	0.00508
2.21667	2.17917	1.17143	0.0081	2.17484	0.92953	0.0046
2.23333	2.18929	1.17466	0.00797	2.17242	0.93166	0.00495
2.25	2.18225	1.17802	0.00802	2.17066	0.93317	0.00496
2.26667	2.18521	1.18027	0.00803	2.17313	0.9353	0.00542
2.28333	2.18192	1.18377	0.0084	2.17556	0.93658	0.005
2.3	2.18911	1.1854	0.00797	2.17735	0.93921	0.00486
2.31667	2.18311	1.18876	0.00789	2.17385	0.94071	0.00512
2.33333	2.18686	1.19196	0.00838	2.17484	0.94296	0.00498
2.35	2.18481	1.19389	0.00817	2.1799	0.94328	0.00499
2.36667	2.18549	1.19762	0.00814	2.177	0.94423	0.00528
2.38333	2.18987	1.1977	0.00823	2.18139	0.94775	0.00497
2.4	2.19269	1.20289	0.00825	2.17822	0.94913	0.0049
2.41667	2.18778	1.20376	0.00865	2.17585	0.9515	0.00484
2.43333	2.19275	1.20388	0.00863	2.1799	0.95207	0.00545
2.45	2.1908	1.20954	0.00847	2.17751	0.95567	0.00503
2.46667	2.18877	1.21224	0.00835	2.18306	0.95522	0.00489
2.48333	2.19159	1.21421	0.00824	2.1768	0.95698	0.00493
2.5	2.19272	1.21555	0.00732	2.18038	0.9598	0.00492
2.51667	2.19249	1.21939	0.00828	2.18262	0.96109	0.00528
2.53333	2.1944	1.21982	0.00842	2.18282	0.96205	0.00497
2.55	2.19371	1.22418	0.00834	2.18282	0.96473	0.00501
2.56667	2.19124	1.22475	0.00832	2.18224	0.96638	0.00575
2.58333	2.19178	1.22795	0.00857	2.187	0.9696	0.00465
2.6	2.20037	1.23055	0.00905	2.18839	0.96924	0.00537
2.61667	2.20109	1.23237	0.0089	2.18679	0.97066	0.00507
2.63333	2.19936	1.2353	0.00879	2.18539	0.97404	0.00461
2.65	2.19806	1.23627	0.00876	2.18581	0.97608	0.00493
2.66667	2.20169	1.23945	0.00882	2.18597	0.97676	0.00477
2.68333	2.19957	1.24179	0.00869	2.18505	0.97884	0.00485
2.7	2.20443	1.24425	0.00839	2.18732	0.97977	0.00512
2.71667	2.19804	1.24625	0.00856	2.18367	0.98103	0.00502
2.73333	2.199	1.24785	0.00939	2.18766	0.98317	0.00461
2.75	2.199	1.25124	0.0092	2.19069	0.9856	0.00427
2.76667	2.20225	1.25189	0.00886	2.18479	0.98642	0.00436
2.78333	2.20244	1.2543	0.00915	2.19013	0.98852	0.0046
2.8	2.19956	1.25542	0.00876	2.18593	0.98941	0.0044
2.81667	2.20248	1.25791	0.00921	2.18941	0.99141	0.00484
2.83333	2.20574	1.25993	0.00895	2.1937	0.99277	0.00484
2.85	2.20112	1.26398	0.00935	2.18874	0.99387	0.00505
2.86667	2.20096	1.26503	0.00907	2.18733	0.99647	0.00488
2.88333	2.20402	1.26532	0.00958	2.18928	0.99634	0.00457
2.9	2.20188	1.26734	0.00905	2.1879	0.99941	0.00483
2.91667	2.20389	1.27023	0.00918	2.19528	1.00097	0.00491
2.93333	2.20344	1.27408	0.00897	2.19009	1.00169	0.00428
2.95	2.20733	1.27402	0.00966	2.19312	1.00236	0.00485
2.96667	2.20632	1.2755	0.00948	2.19188	1.00481	0.00439
2.98333	2.20211	1.27772	0.00961	2.19133	1.00523	0.00497
3	2.20303	1.27878	0.00942	2.19477	1.00807	0.00463
3.01667	2.20421	1.2833	0.00995	2.18752	1.00904	0.00468
3.03333	2.20835	1.28502	0.00974	2.19364	1.01107	0.00453
3.05	2.21125	1.28575	0.01001	2.18999	1.01139	0.00479
3.06667	2.20538	1.28753	0.01001	2.19102	1.01352	0.00491
3.08333	2.20775	1.28788	0.00993	2.19028	1.01356	0.00451
3.1	2.20929	1.29214	0.00946	2.19706	1.01646	0.00483
3.11667	2.20834	1.29326	0.01031	2.18928	1.01789	0.00484
3.13333	2.20206	1.29529	0.00992	2.19452	1.01751	0.00475
3.15	2.20401	1.29716	0.01026	2.1887	1.01911	0.00487
3.16667	2.20714	1.29875	0.00996	2.19508	1.02203	0.00436
3.18333	2.20754	1.30057	0.01008	2.19506	1.02271	0.00459
3.2	2.20536	1.3016	0.01008	2.19541	1.02352	0.0052
3.21667	2.20885	1.30337	0.0103	2.19438	1.02511	0.00469
3.23333	2.20423	1.30688	0.0103	2.19133	1.02482	0.00451
3.25	2.20925	1.30854	0.01071	2.19238	1.02785	0.00504
3.26667	2.20639	1.30878	0.0106	2.19385	1.0285	0.00461
3.28333	2.20718	1.30952	0.01067	2.19466	1.02913	0.00447
3.3	2.20538	1.31166	0.01075	2.1912	1.03136	0.00456
3.31667	2.20631	1.31363	0.01021	2.19278	1.03303	0.00455
3.33333	2.21006	1.31671	0.01055	2.19271	1.03476	0.00448
3.35	2.20933	1.31708	0.01069	2.19415	1.03504	0.00455
3.36667	2.20812	1.3191	0.01046	2.19358	1.0364	0.00482
3.38333	2.20718	1.32047	0.01055	2.19595	1.03733	0.00454
3.4	2.20658	1.32207	0.0107	2.19154	1.03825	0.00474
3.41667	2.20409	1.32479	0.01038	2.19255	1.04025	0.00498
3.43333	2.20692	1.32614	0.01066	2.19487	1.04088	0.00428
3.45	2.20598	1.32901	0.01094	2.1905	1.04339	0.00442
3.46667	2.21226	1.33047	0.01048	2.19575	1.04361	0.00453
3.48333	2.2038	1.33251	0.01135	2.19222	1.0456	0.00486
3.5	2.20988	1.33277	0.0111	2.19045	1.04639	0.00446
3.51667	2.20496	1.33568	0.0111	2.1936	1.04655	0.0042
3.53333	2.20736	1.33675	0.01141	2.19751	1.04791	0.00472
3.55	2.20892	1.33881	0.0111	2.19295	1.04987	0.00459
3.56667	2.20936	1.33922	0.01136	2.19667	1.05053	0.00484
3.58333	2.20988	1.34166	0.01154	2.19153	1.05198	0.00461
3.6	2.20854	1.34163	0.01149	2.19277	1.05432	0.00452
3.61667	2.21125	1.34398	0.01175	2.19249	1.05324	0.0046
3.63333	2.2081	1.34434	0.01114	2.19203	1.05482	0.00413
3.65	2.20656	1.34618	0.01158	2.19878	1.0575	0.00437
3.66667	2.21388	1.34844	0.01168	2.19628	1.05686	0.00467
3.68333	2.20557	1.35073	0.01137	2.19224	1.05907	0.00411
3.7	2.20806	1.35171	0.01142	2.19034	1.05934	0.00484
3.71667	2.21375	1.35169	0.01164	2.19469	1.06111	0.00435
3.73333	2.20675	1.35373	0.01183	2.19862	1.06195	0.00459
3.75	2.20731	1.35737	0.01192	2.1878	1.06375	0.00436
3.76667	2.20714	1.35842	0.01181	2.19549	1.06423	0.00482
3.78333	2.20834	1.35843	0.01209	2.19532	1.06566	0.00432
3.8	2.21112	1.36074	0.01202	2.19014	1.06663	0.00477
3.81667	2.20988	1.3613	0.0121	2.1899	1.06812	0.00459
3.83333	2.21044	1.36228	0.01241	2.19014	1.06913	0.00446
3.85	2.21091	1.36431	0.01249	2.19171	1.06993	0.00448
3.86667	2.20693	1.36565	0.01227	2.19328	1.07002	0.00437
3.88333	2.20579	1.3675	0.0121	2.19243	1.07173	0.00453
3.9	2.21009	1.36774	0.01242	2.1924	1.07348	0.00478
3.91667	2.20616	1.36958	0.01234	2.18873	1.07392	0.00452
3.93333	2.20986	1.37075	0.01262	2.19278	1.0761	0.00449
3.95	2.20815	1.37375	0.01253	2.19211	1.07631	0.00407
3.96667	2.20799	1.37482	0.01269	2.18836	1.07756	0.00451
3.98333	2.2089	1.37378	0.01279	2.1912	1.07816	0.00453
4	2.20288	1.37598	0.01296	2.18784	1.07944	0.00454
4.01667	2.2108	1.37655	0.01286	2.19038	1.08121	0.00451
4.03333	2.2081	1.37935	0.01337	2.19307	1.08101	0.0045
4.05	2.20624	1.38163	0.01259	2.18735	1.08136	0.00404
4.06667	2.21028	1.38169	0.01312	2.1918	1.08196	0.00416
4.08333	2.20305	1.3835	0.01256	2.19067	1.08425	0.00422
4.1	2.21467	1.38442	0.01379	2.18527	1.08551	0.00407
4.11667	2.20913	1.38551	0.01296	2.1861	1.08703	0.00447
4.13333	2.20772	1.38664	0.01354	2.18957	1.08749	0.00461
4.15	2.20712	1.38761	0.01311	2.19113	1.08982	0.00403
4.16667	2.21072	1.38947	0.01303	2.18798	1.08956	0.00451
4.18333	2.20404	1.38835	0.01376	2.18978	1.09084	0.00425
4.2	2.21007	1.39238	0.01311	2.1878	1.09125	0.00412
4.21667	2.20747	1.39319	0.01353	2.18957	1.09267	0.004
4.23333	2.20954	1.39329	0.0132	2.18461	1.09408	0.00419
4.25	2.21151	1.39594	0.01384	2.18956	1.09478	0.00458
4.26667	2.2083	1.39652	0.01354	2.18921	1.09595	0.00459
4.28333	2.20634	1.39695	0.01358	2.19138	1.09711	0.00444
4.3	2.20152	1.39972	0.01393	2.18797	1.09885	0.0045
4.31667	2.20714	1.39968	0.01405	2.18781	1.0982	0.00416
4.33333	2.2042	1.4001	0.0139	2.18504	1.09831	0.00397
4.35	2.20757	1.40204	0.01423	2.18717	1.10097	0.00433
4.36667	2.20612	1.40324	0.01433	2.18577	1.10156	0.00419
4.38333	2.20417	1.40674	0.0146	2.18786	1.10239	0.00482
4.4	2.20876	1.40735	0.0138	2.18923	1.103	0.00468
4.41667	2.20171	1.4101	0.0147	2.18756	1.10467	0.00406
4.43333	2.20364	1.40746	0.01442	2.188	1.10444	0.00444
4.45	2.20313	1.41159	0.01411	2.18697	1.10551	0.00448
4.46667	2.20478	1.41054	0.01427	2.18642	1.10698	0.00435
4.48333	2.2093	1.41076	0.01463	2.18733	1.10759	0.00413
4.5	2.20364	1.4143	0.01533	2.18276	1.10795	0.00433
4.51667	2.20346	1.4133	0.01454	2.18698	1.10848	0.00399
4.53333	2.20361	1.41481	0.01474	2.18697	1.10897	0.00455
4.55	2.19973	1.41607	0.01454	2.18334	1.10961	0.00407
4.56667	2.20404	1.41905	0.01489	2.18878	1.11271	0.00449
4.58333	2.20773	1.41711	0.01508	2.18521	1.11296	0.00438
4.6	2.20598	1.41943	0.01489	2.18642	1.11456	0.00422
4.61667	2.20183	1.41921	0.01542	2.18797	1.11465	0.00416
4.63333	2.20344	1.4214	0.01534	2.18381	1.11573	0.0041
4.65	2.20593	1.42267	0.01535	2.1821	1.1171	0.00467
4.66667	2.20074	1.42218	0.01542	2.18608	1.11722	0.00437
4.68333	2.20384	1.42374	0.01524	2.18406	1.11781	0.00427
4.7	2.20145	1.42596	0.01549	2.1854	1.11936	0.0043
4.71667	2.20416	1.42634	0.0157	2.18194	1.12014	0.00371
4.73333	2.20382	1.42647	0.01544	2.18453	1.12132	0.00475
4.75	2.20185	1.4275	0.01542	2.18489	1.12051	0.00432
4.76667	2.20003	1.42935	0.01568	2.18528	1.12206	0.00433
4.78333	2.20028	1.42976	0.01558	2.18525	1.12144	0.00415
4.8	2.20161	1.43223	0.01611	2.1804	1.12454	0.00405
4.81667	2.19994	1.43148	0.01611	2.1819	1.1244	0.00385
4.83333	2.19996	1.43236	0.01571	2.18483	1.1258	0.00436
4.85	2.19826	1.43458	0.01615	2.18409	1.12796	0.0044
4.86667	2.2028	1.43477	0.01643	2.18082	1.12661	0.00386
4.88333	2.20186	1.43721	0.01688	2.18347	1.12845	0.0043
4.9	2.20014	1.43603	0.01632	2.18371	1.12867	0.00437
4.91667	2.19858	1.43707	0.01627	2.18038	1.12911	0.00407
4.93333	2.19862	1.43979	0.0167	2.18179	1.13057	0.00439
4.95	2.19936	1.4406	0.01631	2.17948	1.1303	0.00398
4.96667	2.19819	1.44023	0.01663	2.1812	1.13203	0.00372
4.98333	2.20281	1.44007	0.01692	2.18127	1.13346	0.00379
5	2.19878	1.4446	0.0171	2.17824	1.13313	0.00417
5.01667	2.20259	1.44343	0.01703	2.17987	1.13533	0.00408
5.03333	2.19999	1.44596	0.017	2.17856	1.13545	0.0042
5.05	2.20186	1.44461	0.01711	2.17415	1.13587	0.00403
5.06667	2.19822	1.44749	0.01729	2.18177	1.13777	0.00423
5.08333	2.20229	1.4477	0.01659	2.17516	1.13847	0.00406
5.1	2.19746	1.44974	0.01723	2.18405	1.13875	0.00427
5.11667	2.20189	1.44963	0.01732	2.17944	1.13863	0.00411
5.13333	2.19825	1.44928	0.01736	2.1733	1.13824	0.00448
5.15	2.19787	1.45097	0.01788	2.17767	1.13962	0.00388
5.16667	2.19595	1.45313	0.01747	2.17815	1.14133	0.00418
5.18333	2.20301	1.45265	0.01782	2.17822	1.14179	0.00392
5.2	2.1977	1.45329	0.01734	2.17449	1.14159	0.00437
5.21667	2.19949	1.45487	0.01795	2.17445	1.14477	0.00341
5.23333	2.20014	1.45495	0.01822	2.17818	1.14347	0.00404
5.25	2.19502	1.45744	0.01817	2.17345	1.14486	0.00419
5.26667	2.19633	1.45854	0.01755	2.17331	1.14545	0.0042
5.28333	2.19882	1.45971	0.0184	2.17474	1.14648	0.00406
5.3	2.20088	1.46026	0.01794	2.17518	1.14638	0.00404
5.31667	2.19676	1.45873	0.01775	2.17835	1.14774	0.00403
5.33333	2.19135	1.46051	0.01829	2.1741	1.1477	0.00406
5.35	2.19328	1.46192	0.01777	2.17412	1.1481	0.00408
5.36667	2.19575	1.46303	0.01835	2.1793	1.15086	0.00391
5.38333	2.19556	1.46443	0.01808	2.1711	1.15038	0.00396
5.4	2.19274	1.46575	0.01865	2.17361	1.1528	0.00378
5.41667	2.19484	1.46544	0.01892	2.1755	1.15215	0.00431
5.43333	2.19896	1.46653	0.01875	2.17651	1.15396	0.00389
5.45	2.19477	1.46742	0.01849	2.17039	1.15386	0.00376
5.46667	2.19801	1.46787	0.0182	2.17098	1.15513	0.00387
5.48333	2.19482	1.46833	0.01927	2.17376	1.15517	0.00429
5.5	2.19688	1.46821	0.01908	2.1731	1.15627	0.0041
5.51667	2.1938	1.46804	0.01917	2.17209	1.15664	0.00428
5.53333	2.18648	1.46923	0.01941	2.17588	1.1578	0.00426
5.55	2.18911	1.47214	0.01933	2.17414	1.1574	0.003
5.56667	2.19456	1.47431	0.01967	2.17106	1.15974	0.00386
5.58333	2.19143	1.47356	0.01907	2.17244	1.15845	0.00371
5.6	2.18968	1.47219	0.01931	2.17216	1.1603	0.00349
5.61667	2.1889	1.47558	0.01917	2.17226	1.1609	0.00401
5.63333	2.19327	1.4767	0.0195	2.16976	1.1603	0.00395
5.65	2.19176	1.47819	0.01956	2.16482	1.16179	0.0039
5.66667	2.18822	1.47749	0.01994	2.16344	1.1637	0.00363
5.68333	2.1944	1.47697	0.01978	2.16898	1.16311	0.00388
5.7	2.18984	1.47815	0.02041	2.16971	1.16477	0.00384
5.71667	2.18822	1.47943	0.02002	2.16873	1.16478	0.00386
5.73333	2.19415	1.48078	0.01995	2.16626	1.16507	0.00416
5.75	2.18634	1.47949	0.02024	2.16824	1.16571	0.0038
5.76667	2.18725	1.4831	0.02028	2.17058	1.16711	0.00429
5.78333	2.18525	1.47994	0.02018	2.16406	1.16665	0.00369
5.8	2.18595	1.48264	0.0204	2.16788	1.16789	0.00377
5.81667	2.18875	1.48433	0.02014	2.17007	1.16727	0.00349
5.83333	2.19161	1.48396	0.02029	2.17043	1.1709	0.0035
5.85	2.1895	1.48401	0.02055	2.17057	1.16991	0.00355
5.86667	2.19085	1.48388	0.02111	2.16609	1.17091	0.00423
5.88333	2.19176	1.48483	0.02075	2.16715	1.16996	0.00396
5.9	2.18872	1.48784	0.02089	2.16519	1.17165	0.00428
5.91667	2.18501	1.48798	0.02096	2.16426	1.17256	0.00416
5.93333	2.18657	1.48789	0.02047	2.16875	1.17376	0.00394
5.95	2.18996	1.48894	0.021	2.16691	1.17417	0.00372
5.96667	2.18947	1.49008	0.02098	2.17024	1.17481	0.00394
5.98333	2.1916	1.49155	0.02109	2.16492	1.17442	0.004
6	2.18519	1.48966	0.02099	2.16529	1.17539	0.00327
6.01667	2.18931	1.49082	0.02133	2.16553	1.17618	0.00376
6.03333	2.18578	1.49404	0.02114	2.17009	1.17609	0.00396
6.05	2.18639	1.49353	0.02114	2.16212	1.177	0.00354
6.06667	2.19113	1.49419	0.02137	2.16231	1.17974	0.0039
6.08333	2.1876	1.49349	0.02179	2.16347	1.17931	0.00385
6.1	2.1847	1.49611	0.02182	2.16661	1.17964	0.004
6.11667	2.18241	1.49676	0.02174	2.16415	1.18003	0.00386
6.13333	2.18686	1.49723	0.02154	2.16456	1.18113	0.00363
6.15	2.18596	1.49759	0.02183	2.16843	1.18062	0.00337
6.16667	2.18465	1.49963	0.02182	2.16306	1.18016	0.0041
6.18333	2.18588	1.49879	0.02183	2.16441	1.18235	0.00342
6.2	2.18426	1.49962	0.02235	2.15888	1.18286	0.00406
6.21667	2.18783	1.50011	0.02234	2.15865	1.18391	0.00346
6.23333	2.18465	1.49957	0.02215	2.1634	1.18379	0.00339
6.25	2.18671	1.50074	0.02273	2.16113	1.18222	0.00377
6.26667	2.18783	1.50259	0.02239	2.16463	1.18576	0.00383
6.28333	2.18351	1.5009	0.02215	2.15704	1.18459	0.00393
6.3	2.18622	1.50253	0.02249	2.15933	1.18701	0.00383
6.31667	2.18152	1.50375	0.02234	2.16047	1.18553	0.00384
6.33333	2.17897	1.50457	0.0226	2.16	1.18615	0.00399
6.35	2.18261	1.50477	0.02244	2.16097	1.1874	0.00407
6.36667	2.18117	1.50394	0.02258	2.16128	1.19062	0.00399
6.38333	2.18544	1.50596	0.02294	2.16477	1.18748	0.0036
6.4	2.183	1.50793	0.02294	2.15951	1.19075	0.00374
6.41667	2.18187	1.50825	0.02275	2.15788	1.1896	0.00411
6.43333	2.18299	1.50849	0.02312	2.15917	1.19064	0.00407
6.45	2.18095	1.50942	0.02304	2.15763	1.18994	0.0041
6.46667	2.18185	1.50876	0.02315	2.15442	1.19048	0.00353
6.48333	2.18258	1.50915	0.02345	2.15804	1.19262	0.00354
6.5	2.18042	1.50828	0.0232	2.15752	1.19528	0.00379
6.51667	2.18113	1.51035	0.02364	2.15984	1.19272	0.00384
6.53333	2.1778	1.51074	0.02346	2.16145	1.1925	0.00382
6.55	2.18095	1.51084	0.02392	2.15527	1.19502	0.00357
6.56667	2.18004	1.5126	0.02373	2.16063	1.19436	0.00355
6.58333	2.18147	1.51406	0.02337	2.16065	1.19529	0.00361
6.6	2.18261	1.5146	0.02414	2.15573	1.19745	0.00357
6.61667	2.18004	1.51514	0.02361	2.15421	1.19571	0.00385
6.63333	2.17997	1.51284	0.02357	2.15618	1.19708	0.00348
6.65	2.17676	1.51477	0.02406	2.15193	1.19812	0.00339
6.66667	2.17455	1.51623	0.02446	2.15785	1.19959	0.00357
6.68333	2.17913	1.51514	0.02426	2.15753	1.19842	0.00398
6.7	2.17659	1.51794	0.02423	2.15441	1.2018	0.00374
6.71667	2.17487	1.51947	0.02409	2.15366	1.20176	0.00363
6.73333	2.17694	1.51845	0.02439	2.15574	1.20141	0.00393
6.75	2.17582	1.51826	0.02451	2.15529	1.20181	0.00368
6.76667	2.17671	1.51867	0.02435	2.15329	1.20186	0.00377
6.78333	2.17341	1.51984	0.02455	2.15381	1.2015	0.00408
6.8	2.18037	1.52023	0.02474	2.15058	1.20366	0.00351
6.81667	2.17561	1.52311	0.02508	2.15297	1.20175	0.00349
6.83333	2.17382	1.52055	0.02502	2.14983	1.20226	0.00411
6.85	2.17745	1.52277	0.02443	2.15094	1.20406	0.00367
6.86667	2.17744	1.52185	0.02516	2.15134	1.20461	0.00402
6.88333	2.17401	1.52369	0.02463	2.1524	1.20554	0.00361
6.9	2.16951	1.5239	0.0249	2.15048	1.20542	0.00389
6.91667	2.17615	1.52333	0.02547	2.15412	1.20515	0.00342
6.93333	2.1733	1.52617	0.02566	2.15001	1.2063	0.00358
6.95	2.17344	1.52364	0.02587	2.15253	1.20734	0.0032
6.96667	2.17295	1.5259	0.02529	2.15043	1.20675	0.00321
6.98333	2.17474	1.52574	0.0257	2.15159	1.20752	0.00404
7	2.17406	1.52594	0.02552	2.14872	1.20796	0.00319
7.01667	2.17689	1.52628	0.02514	2.14674	1.20751	0.00395
7.03333	2.17582	1.5244	0.02547	2.14891	1.20947	0.00363
7.05	2.17634	1.52794	0.02589	2.15043	1.20978	0.00352
7.06667	2.17751	1.53055	0.02634	2.14788	1.21076	0.00396
7.08333	2.17203	1.52897	0.02585	2.14915	1.20967	0.00321
7.1	2.17363	1.53027	0.02574	2.14567	1.21065	0.00356
7.11667	2.17097	1.53123	0.02554	2.14632	1.21138	0.00383
7.13333	2.17587	1.53006	0.02618	2.14818	1.21194	0.00366
7.15	2.17059	1.53158	0.02615	2.14728	1.21363	0.00359
7.16667	2.17431	1.53219	0.02645	2.14632	1.21206	0.0035
7.18333	2.1726	1.53347	0.02634	2.14774	1.21391	0.00365
7.2	2.17113	1.53203	0.02693	2.14693	1.21438	0.00321
7.21667	2.17333	1.53437	0.02692	2.14867	1.21329	0.00378
7.23333	2.17255	1.5328	0.02677	2.1482	1.21547	0.00353
7.25	2.16953	1.53401	0.02668	2.14492	1.21384	0.00324
7.26667	2.17242	1.53463	0.02678	2.14789	1.21521	0.00353
7.28333	2.17084	1.53541	0.02676	2.14755	1.21513	0.00386
7.3	2.16984	1.5379	0.02697	2.14657	1.21611	0.00358
7.31667	2.16878	1.53379	0.02691	2.14536	1.21711	0.00352
7.33333	2.16793	1.53508	0.02699	2.14327	1.21815	0.00327
7.35	2.16935	1.53723	0.02702	2.14108	1.21728	0.00385
7.36667	2.16734	1.53811	0.02734	2.14678	1.219	0.00338
7.38333	2.167	1.53885	0.02762	2.14555	1.21883	0.00345
7.4	2.16699	1.53701	0.02743	2.14531	1.21985	0.00354
7.41667	2.17226	1.53781	0.02787	2.1428	1.21884	0.00369
7.43333	2.16626	1.53947	0.0277	2.14157	1.22005	0.0035
7.45	2.16993	1.53959	0.02795	2.14235	1.21819	0.00348
7.46667	2.1677	1.53996	0.02814	2.14507	1.22051	0.00358
7.48333	2.16946	1.53774	0.02803	2.14112	1.22124	0.00342
7.5	2.16739	1.54262	0.0281	2.14457	1.22156	0.00355
7.51667	2.16538	1.54179	0.02768	2.14127	1.22154	0.00371
7.53333	2.16414	1.54206	0.02784	2.14244	1.22357	0.00321
7.55	2.16702	1.54027	0.02787	2.14499	1.22211	0.00348
7.56667	2.16754	1.54261	0.02799	2.14346	1.22324	0.00362
7.58333	2.16719	1.54398	0.02818	2.13782	1.22462	0.00328
7.6	2.16415	1.54329	0.02853	2.14105	1.22393	0.00372
7.61667	2.16521	1.54688	0.02847	2.1407	1.22399	0.00358
7.63333	2.16569	1.54747	0.02826	2.1385	1.22549	0.00344
7.65	2.16572	1.54493	0.02859	2.13866	1.22488	0.00349
7.66667	2.15922	1.54285	0.02912	2.14045	1.22743	0.00353
7.68333	2.16289	1.54414	0.02862	2.13628	1.22769	0.0039
7.7	2.1686	1.54444	0.02826	2.13827	1.22619	0.00375
7.71667	2.16362	1.54594	0.02887	2.13915	1.22862	0.0036
7.73333	2.16603	1.54582	0.02877	2.13872	1.22744	0.00356
7.75	2.15885	1.54639	0.0289	2.13614	1.2284	0.00367
7.76667	2.16525	1.54764	0.02913	2.13861	1.22869	0.00356
7.78333	2.16664	1.54838	0.02897	2.13532	1.22944	0.0038
7.8	2.16074	1.54854	0.02933	2.13705	1.23111	0.00373
7.81667	2.16431	1.54935	0.02904	2.13516	1.2308	0.00357
7.83333	2.165	1.54652	0.02924	2.13634	1.23157	0.00347
7.85	2.16274	1.54845	0.0296	2.13584	1.23103	0.0035
7.86667	2.1605	1.54867	0.02926	2.1375	1.23141	0.00345
7.88333	2.1666	1.55042	0.02961	2.14007	1.23295	0.00349
7.9	2.15855	1.55025	0.02952	2.1358	1.23492	0.00301
7.91667	2.16029	1.54922	0.02937	2.13566	1.23196	0.00332
7.93333	2.15996	1.54951	0.02976	2.13895	1.23407	0.00346
7.95	2.15819	1.5505	0.02951	2.13273	1.23438	0.00417
7.96667	2.16135	1.55077	0.02975	2.13369	1.23313	0.00342
7.98333	2.16075	1.55233	0.03001	2.13534	1.23651	0.0031
8	2.16363	1.55392	0.02994	2.13709	1.23502	0.00308
8.01667	2.16579	1.55364	0.0302	2.13428	1.23534	0.00365
8.03333	2.16031	1.55441	0.03032	2.13302	1.23591	0.00342
8.05	2.16201	1.55226	0.03058	2.13029	1.23636	0.00388
8.06667	2.15987	1.55572	0.0297	2.13595	1.2362	0.00385
8.08333	2.15833	1.55324	0.03047	2.13362	1.23667	0.00355
8.1	2.15852	1.55563	0.03066	2.13309	1.23838	0.00342
8.11667	2.15477	1.5544	0.03098	2.13599	1.23867	0.00373
8.13333	2.1603	1.55435	0.03041	2.13525	1.2378	0.00348
8.15	2.16014	1.55618	0.03086	2.12905	1.23731	0.00332
8.16667	2.15821	1.55535	0.03078	2.12256	1.23845	0.00389
8.18333	2.15541	1.55579	0.03045	2.13029	1.23874	0.00334
8.2	2.15978	1.55771	0.03096	2.13017	1.23981	0.00381
8.21667	2.15649	1.55701	0.03096	2.13316	1.23852	0.00316
8.23333	2.15623	1.55569	0.03113	2.13	1.23898	0.00353
8.25	2.15639	1.55663	0.03085	2.13057	1.24008	0.00357
8.26667	2.15571	1.55814	0.03145	2.13154	1.2413	0.00321
8.28333	2.15572	1.55759	0.03135	2.13207	1.24021	0.00381
8.3	2.16157	1.55929	0.03124	2.12984	1.24215	0.0036
8.31667	2.15319	1.55884	0.03136	2.12752	1.2406	0.00394
8.33333	2.15553	1.55711	0.03164	2.13032	1.24167	0.00355
8.35	2.15438	1.56012	0.03144	2.12726	1.24352	0.00362
8.36667	2.15711	1.55897	0.03196	2.13016	1.24344	0.0034
8.38333	2.15768	1.55938	0.03173	2.12723	1.24331	0.00345
8.4	2.15532	1.56226	0.03168	2.12974	1.24396	0.00338
8.41667	2.15863	1.56359	0.03154	2.12812	1.24544	0.0035
8.43333	2.15449	1.56174	0.03217	2.12999	1.24295	0.00365
8.45	2.15048	1.56168	0.03182	2.13041	1.2455	0.00387
8.46667	2.15428	1.56245	0.03218	2.12497	1.24544	0.0036
8.48333	2.15573	1.56261	0.03196	2.12925	1.24751	0.00411
8.5	2.15489	1.56326	0.03261	2.1232	1.24588	0.00383
8.51667	2.1538	1.56291	0.03241	2.12934	1.24532	0.00328
8.53333	2.15175	1.56317	0.03197	2.12829	1.24441	0.00368
8.55	2.15505	1.56326	0.03228	2.12494	1.24624	0.00384
8.56667	2.15051	1.56298	0.03242	2.12843	1.24774	0.0031
8.58333	2.14898	1.5656	0.03276	2.12588	1.24645	0.00364
8.6	2.15278	1.56421	0.03258	2.1248	1.24645	0.0034
8.61667	2.15047	1.56695	0.03285	2.12015	1.24722	0.00349
8.63333	2.15588	1.56559	0.033	2.12162	1.24954	0.00346
8.65	2.14983	1.56785	0.03276	2.12677	1.24881	0.00372
8.66667	2.15171	1.56569	0.03275	2.12178	1.2484	0.00341
8.68333	2.14725	1.56719	0.0332	2.12527	1.2508	0.00307
8.7	2.15074	1.56611	0.0331	2.12518	1.25026	0.00341
8.71667	2.14586	1.56668	0.03275	2.12229	1.24898	0.00364
8.73333	2.15303	1.56734	0.03234	2.12198	1.25063	0.0036
8.75	2.14688	1.56873	0.03294	2.12018	1.25186	0.00371
8.76667	2.1466	1.56809	0.0334	2.12588	1.25126	0.00316
8.78333	2.14778	1.56656	0.03327	2.12093	1.25126	0.00323
8.8	2.14827	1.56712	0.03348	2.12332	1.25092	0.00385
8.81667	2.14979	1.56719	0.03401	2.12137	1.25258	0.00329
8.83333	2.14996	1.5683	0.03338	2.12405	1.25263	0.00324
8.85	2.14525	1.56777	0.03362	2.12089	1.2537	0.00323
8.86667	2.1487	1.56665	0.0334	2.12468	1.25252	0.00342
8.88333	2.14933	1.56891	0.03361	2.11979	1.25354	0.0039
8.9	2.14725	1.56853	0.03411	2.12007	1.25452	0.00366
8.91667	2.14777	1.5685	0.03384	2.11972	1.25322	0.00366
8.93333	2.14592	1.56928	0.03373	2.1239	1.2549	0.00299
8.95	2.15094	1.57068	0.03413	2.11749	1.25312	0.00329
8.96667	2.14867	1.57285	0.03422	2.11914	1.25536	0.0034
8.98333	2.15279	1.57248	0.03439	2.11807	1.25429	0.00391
9	2.14778	1.56975	0.03443	2.11898	1.25711	0.00367
9.01667	2.1485	1.56952	0.03467	2.11742	1.25657	0.00302
9.03333	2.1464	1.57114	0.03436	2.11898	1.25584	0.00357
9.05	2.14837	1.57461	0.03498	2.11732	1.25692	0.0035
9.06667	2.14298	1.57079	0.03442	2.11787	1.25766	0.00321
9.08333	2.14659	1.57355	0.03428	2.11382	1.25788	0.00289
9.1	2.14462	1.57043	0.03476	2.12064	1.25723	0.00342
9.11667	2.14577	1.57326	0.03494	2.11556	1.2574	0.00367
9.13333	2.14721	1.57338	0.03444	2.12162	1.257	0.00343
9.15	2.1473	1.57291	0.0346	2.11454	1.25987	0.00358
9.16667	2.14725	1.57199	0.03536	2.11582	1.25942	0.00336
9.18333	2.142	1.5726	0.03518	2.11836	1.2602	0.00386
9.2	2.14355	1.57311	0.03517	2.11791	1.2596	0.00382
9.21667	2.14456	1.57645	0.03544	2.11659	1.26157	0.00356
9.23333	2.14317	1.57229	0.03571	2.11676	1.25968	0.00374
9.25	2.14491	1.57655	0.03514	2.11746	1.26095	0.00314
9.26667	2.14681	1.57425	0.03551	2.11447	1.26088	0.00319
9.28333	2.14533	1.57505	0.03588	2.11659	1.2623	0.00372
9.3	2.14492	1.57671	0.03568	2.11286	1.26004	0.00358
9.31667	2.14355	1.57781	0.03559	2.1154	1.26248	0.00414
9.33333	2.1422	1.57613	0.03499	2.11443	1.26317	0.00358
9.35	2.14745	1.57644	0.03583	2.1184	1.26357	0.00359
9.36667	2.14386	1.57975	0.03604	2.11692	1.26341	0.00363
9.38333	2.14591	1.57589	0.03604	2.10913	1.26315	0.00323
9.4	2.14584	1.57791	0.03629	2.11425	1.26471	0.00322
9.41667	2.14368	1.5786	0.03603	2.11421	1.2644	0.0035
9.43333	2.14646	1.5788	0.03646	2.11232	1.26489	0.00337
9.45	2.14254	1.57946	0.03613	2.11187	1.26498	0.00333
9.46667	2.13699	1.57827	0.03619	2.11363	1.26515	0.00319
9.48333	2.13644	1.57775	0.03673	2.10902	1.2651	0.00337
9.5	2.14053	1.57771	0.03666	2.1126	1.26409	0.00358
9.51667	2.141	1.57985	0.03732	2.11201	1.2638	0.00357
9.53333	2.14005	1.57826	0.03666	2.11282	1.26689	0.00344
9.55	2.14282	1.57846	0.03666	2.11141	1.26452	0.0038
9.56667	2.14037	1.58036	0.03704	2.11424	1.26756	0.00422
9.58333	2.13989	1.5794	0.03679	2.10674	1.26667	0.00365
9.6	2.13882	1.58154	0.0366	2.10967	1.26599	0.0037
9.61667	2.14117	1.5815	0.0365	2.1129	1.26547	0.00321
9.63333	2.1414	1.58098	0.03705	2.11185	1.26755	0.0036
9.65	2.13949	1.58115	0.03758	2.11304	1.26828	0.0038
9.66667	2.14285	1.57938	0.03757	2.10797	1.26801	0.00399
9.68333	2.14017	1.58046	0.03766	2.10718	1.26759	0.00358
9.7	2.13839	1.58205	0.0377	2.10848	1.26722	0.00374
9.71667	2.13632	1.58207	0.0375	2.10751	1.26597	0.00426
9.73333	2.14004	1.57991	0.0377	2.10942	1.26695	0.00364
9.75	2.13757	1.58168	0.03751	2.10981	1.2695	0.00356
9.76667	2.13826	1.58344	0.03804	2.10982	1.26891	0.00352
9.78333	2.13635	1.58163	0.03762	2.10674	1.26886	0.0034
9.8	2.13649	1.58166	0.03777	2.10232	1.26976	0.00284
9.81667	2.1399	1.58049	0.03784	2.10926	1.26882	0.00346
9.83333	2.13615	1.58342	0.03789	2.10695	1.27022	0.00343
9.85	2.13853	1.58303	0.03819	2.10705	1.26923	0.00334
9.86667	2.13756	1.58151	0.03765	2.10621	1.27069	0.0035
9.88333	2.13698	1.58111	0.03827	2.10717	1.2706	0.00335
9.9	2.13667	1.58384	0.03796	2.10187	1.27094	0.00327
9.91667	2.13731	1.58586	0.03828	2.10571	1.27046	0.00335
9.93333	2.13527	1.58198	0.03881	2.10534	1.27077	0.00331
9.95	2.13034	1.58259	0.03858	2.10648	1.27002	0.00321
9.96667	2.13142	1.58588	0.03871	2.10479	1.27178	0.00348
9.98333	2.133	1.58626	0.03856	2.09805	1.27201	0.00343
10	2.13747	1.58414	0.03864	2.10059	1.27258	0.00406

## Sheet: ED_Fig. 8h
Time	Absorbance 340nm
min	AU
	0.25L8_0.75M58red	+0.5Raf1	+1Raf1
0	0.81442	0.19874	0.00768
0.0166667	0.88942	0.23727	0.00747
0.0333333	0.95587	0.27104	0.00789
0.05	1.01721	0.30046	0.00766
0.0666667	1.06988	0.32647	0.00822
0.0833333	1.11614	0.34967	0.00765
0.1	1.1602	0.37042	0.0076
0.116667	1.201	0.38926	0.00815
0.133333	1.24223	0.40713	0.00787
0.15	1.27416	0.42315	0.00776
0.166667	1.30656	0.43751	0.00824
0.183333	1.34084	0.452	0.00807
0.2	1.37057	0.46443	0.00854
0.216667	1.39916	0.47678	0.00833
0.233333	1.42421	0.48776	0.00828
0.25	1.45189	0.49785	0.00837
0.266667	1.47522	0.50774	0.00786
0.283333	1.49722	0.51684	0.00864
0.3	1.51918	0.52528	0.00823
0.316667	1.53927	0.53312	0.00838
0.333333	1.5608	0.54055	0.00815
0.35	1.58065	0.54818	0.00877
0.366667	1.5994	0.55477	0.00866
0.383333	1.61931	0.56142	0.00855
0.4	1.63359	0.56852	0.00812
0.416667	1.65293	0.57473	0.00858
0.433333	1.66698	0.57948	0.00848
0.45	1.68142	0.58473	0.00843
0.466667	1.69759	0.59033	0.00876
0.483333	1.71251	0.59534	0.00832
0.5	1.72738	0.60046	0.00824
0.516667	1.73755	0.60523	0.00872
0.533333	1.75506	0.60996	0.00822
0.55	1.76459	0.6142	0.00849
0.566667	1.77631	0.61796	0.00881
0.583333	1.79195	0.62245	0.00858
0.6	1.79974	0.62525	0.00887
0.616667	1.81287	0.62996	0.009
0.633333	1.82177	0.63349	0.00854
0.65	1.8293	0.63679	0.00878
0.666667	1.84122	0.63957	0.00826
0.683333	1.85255	0.64259	0.00834
0.7	1.85979	0.64575	0.00832
0.716667	1.8696	0.64899	0.009
0.733333	1.87928	0.65241	0.00903
0.75	1.88605	0.65532	0.00906
0.766667	1.89583	0.65816	0.00903
0.783333	1.90136	0.66081	0.00832
0.8	1.91631	0.66337	0.00878
0.816667	1.91802	0.6658	0.00913
0.833333	1.9274	0.66782	0.00875
0.85	1.93602	0.67066	0.00928
0.866667	1.94007	0.67193	0.00827
0.883333	1.94579	0.67523	0.0094
0.9	1.95205	0.67737	0.00908
0.916667	1.9597	0.68031	0.00907
0.933333	1.96582	0.68216	0.00914
0.95	1.97019	0.68428	0.00925
0.966667	1.97808	0.68484	0.00909
0.983333	1.98668	0.68833	0.00911
1	1.98927	0.68981	0.00951
1.01667	1.99625	0.69218	0.00947
1.03333	1.99938	0.6929	0.00878
1.05	2.00263	0.69524	0.00885
1.06667	2.01389	0.69723	0.00879
1.08333	2.0154	0.69758	0.00884
1.1	2.02123	0.69895	0.00936
1.11667	2.02637	0.70125	0.00915
1.13333	2.02895	0.70262	0.0093
1.15	2.03295	0.70485	0.00951
1.16667	2.03664	0.7062	0.00887
1.18333	2.04426	0.70713	0.00889
1.2	2.04454	0.70768	0.00955
1.21667	2.05098	0.70941	0.0094
1.23333	2.05512	0.7111	0.00935
1.25	2.05822	0.71123	0.00938
1.26667	2.06045	0.71399	0.00976
1.28333	2.06948	0.71631	0.00905
1.3	2.06862	0.71634	0.00927
1.31667	2.07314	0.71684	0.00884
1.33333	2.07539	0.71759	0.00912
1.35	2.07947	0.72142	0.00991
1.36667	2.08286	0.7214	0.00951
1.38333	2.08634	0.72213	0.00953
1.4	2.09049	0.72347	0.00923
1.41667	2.09188	0.7252	0.00914
1.43333	2.09837	0.72625	0.00963
1.45	2.09607	0.7265	0.00897
1.46667	2.09624	0.7271	0.00921
1.48333	2.09948	0.72806	0.00954
1.5	2.10682	0.73021	0.00927
1.51667	2.10591	0.73052	0.00957
1.53333	2.10697	0.73074	0.00966
1.55	2.10712	0.73235	0.00974
1.56667	2.11175	0.73322	0.00975
1.58333	2.11408	0.73451	0.00908
1.6	2.12089	0.73505	0.00894
1.61667	2.12108	0.73613	0.00982
1.63333	2.11688	0.73658	0.00953
1.65	2.12741	0.73789	0.00946
1.66667	2.12515	0.73766	0.00982
1.68333	2.12864	0.73907	0.00979
1.7	2.13346	0.73986	0.00943
1.71667	2.13348	0.74041	0.00948
1.73333	2.13355	0.74185	0.00957
1.75	2.13565	0.74218	0.00938
1.76667	2.13688	0.7436	0.00955
1.78333	2.13911	0.74348	0.00964
1.8	2.13784	0.74503	0.00892
1.81667	2.13859	0.74549	0.00977
1.83333	2.14315	0.74607	0.00951
1.85	2.14676	0.74634	0.00939
1.86667	2.14774	0.74664	0.0095
1.88333	2.14345	0.74693	0.00965
1.9	2.14832	0.74858	0.00974
1.91667	2.14931	0.74983	0.00965
1.93333	2.15014	0.75038	0.00914
1.95	2.15318	0.75065	0.01003
1.96667	2.15204	0.75153	0.0096
1.98333	2.15709	0.75141	0.0099
2	2.15887	0.75242	0.00972
2.01667	2.16178	0.75366	0.00932
2.03333	2.16242	0.75337	0.00967
2.05	2.16196	0.75364	0.01
2.06667	2.16312	0.75462	0.00917
2.08333	2.1633	0.75411	0.00987
2.1	2.1625	0.75492	0.00965
2.11667	2.16542	0.75708	0.01022
2.13333	2.1647	0.75651	0.00971
2.15	2.1674	0.7578	0.00958
2.16667	2.17008	0.75716	0.01042
2.18333	2.17061	0.75824	0.00977
2.2	2.17056	0.7584	0.00982
2.21667	2.17484	0.75903	0.00996
2.23333	2.17242	0.75974	0.01009
2.25	2.17066	0.76116	0.00967
2.26667	2.17313	0.76015	0.00998
2.28333	2.17556	0.76085	0.01012
2.3	2.17735	0.76166	0.00932
2.31667	2.17385	0.76191	0.01014
2.33333	2.17484	0.76286	0.00976
2.35	2.1799	0.76238	0.00982
2.36667	2.177	0.76313	0.01031
2.38333	2.18139	0.76426	0.00964
2.4	2.17822	0.76411	0.00941
2.41667	2.17585	0.76513	0.00973
2.43333	2.1799	0.76491	0.00974
2.45	2.17751	0.76556	0.01012
2.46667	2.18306	0.76687	0.01029
2.48333	2.1768	0.76601	0.01
2.5	2.18038	0.7672	0.00988
2.51667	2.18262	0.7672	0.00978
2.53333	2.18282	0.76811	0.00984
2.55	2.18282	0.76808	0.00996
2.56667	2.18224	0.76858	0.00959
2.58333	2.187	0.76855	0.00999
2.6	2.18839	0.76915	0.00979
2.61667	2.18679	0.76956	0.00993
2.63333	2.18539	0.76915	0.00996
2.65	2.18581	0.77014	0.00965
2.66667	2.18597	0.7697	0.00959
2.68333	2.18505	0.77072	0.01036
2.7	2.18732	0.77083	0.01007
2.71667	2.18367	0.77073	0.01011
2.73333	2.18766	0.77187	0.0097
2.75	2.19069	0.77198	0.01015
2.76667	2.18479	0.77273	0.01053
2.78333	2.19013	0.77145	0.0106
2.8	2.18593	0.77309	0.01008
2.81667	2.18941	0.77384	0.00985
2.83333	2.1937	0.77275	0.00964
2.85	2.18874	0.77445	0.01022
2.86667	2.18733	0.77409	0.00949
2.88333	2.18928	0.77431	0.00988
2.9	2.1879	0.77585	0.01012
2.91667	2.19528	0.77473	0.00991
2.93333	2.19009	0.77618	0.01045
2.95	2.19312	0.77597	0.01013
2.96667	2.19188	0.77614	0.01031
2.98333	2.19133	0.7767	0.01024
3	2.19477	0.77613	0.00992
3.01667	2.18752	0.77712	0.01033
3.03333	2.19364	0.77713	0.01016
3.05	2.18999	0.77798	0.01022
3.06667	2.19102	0.77805	0.00999
3.08333	2.19028	0.77892	0.00996
3.1	2.19706	0.77886	0.01032
3.11667	2.18928	0.77839	0.01047
3.13333	2.19452	0.77915	0.01013
3.15	2.1887	0.77817	0.01004
3.16667	2.19508	0.77883	0.0104
3.18333	2.19506	0.77868	0.01058
3.2	2.19541	0.78034	0.01072
3.21667	2.19438	0.78038	0.01055
3.23333	2.19133	0.77945	0.01037
3.25	2.19238	0.7805	0.00989
3.26667	2.19385	0.78024	0.01039
3.28333	2.19466	0.78127	0.01044
3.3	2.1912	0.7812	0.01035
3.31667	2.19278	0.78125	0.00971
3.33333	2.19271	0.78108	0.01029
3.35	2.19415	0.78265	0.01061
3.36667	2.19358	0.7819	0.01065
3.38333	2.19595	0.78196	0.01063
3.4	2.19154	0.7821	0.01092
3.41667	2.19255	0.78261	0.01048
3.43333	2.19487	0.78383	0.01028
3.45	2.1905	0.78312	0.01061
3.46667	2.19575	0.78345	0.01025
3.48333	2.19222	0.78465	0.01012
3.5	2.19045	0.78327	0.01003
3.51667	2.1936	0.78453	0.01019
3.53333	2.19751	0.78443	0.01062
3.55	2.19295	0.78426	0.0102
3.56667	2.19667	0.78414	0.01051
3.58333	2.19153	0.7847	0.01033
3.6	2.19277	0.78573	0.01068
3.61667	2.19249	0.78487	0.01082
3.63333	2.19203	0.78553	0.01016
3.65	2.19878	0.78553	0.01027
3.66667	2.19628	0.78524	0.01061
3.68333	2.19224	0.78526	0.01028
3.7	2.19034	0.78614	0.01052
3.71667	2.19469	0.78653	0.0103
3.73333	2.19862	0.78534	0.01053
3.75	2.1878	0.7862	0.01015
3.76667	2.19549	0.7868	0.01035
3.78333	2.19532	0.78771	0.01072
3.8	2.19014	0.7861	0.01038
3.81667	2.1899	0.78817	0.0108
3.83333	2.19014	0.78734	0.01083
3.85	2.19171	0.78792	0.01073
3.86667	2.19328	0.78762	0.01077
3.88333	2.19243	0.78765	0.01039
3.9	2.1924	0.78852	0.01061
3.91667	2.18873	0.78856	0.01111
3.93333	2.19278	0.78826	0.01005
3.95	2.19211	0.78798	0.01051
3.96667	2.18836	0.78895	0.01046
3.98333	2.1912	0.78861	0.01057
4	2.18784	0.78948	0.01056
4.01667	2.19038	0.78977	0.01068
4.03333	2.19307	0.78989	0.01022
4.05	2.18735	0.79028	0.01128
4.06667	2.1918	0.78989	0.01076
4.08333	2.19067	0.78984	0.01046
4.1	2.18527	0.79007	0.01097
4.11667	2.1861	0.79095	0.0111
4.13333	2.18957	0.79008	0.01075
4.15	2.19113	0.79073	0.01014
4.16667	2.18798	0.79176	0.01069
4.18333	2.18978	0.79012	0.01088
4.2	2.1878	0.79139	0.01074
4.21667	2.18957	0.79169	0.01112
4.23333	2.18461	0.79209	0.01041
4.25	2.18956	0.79191	0.01078
4.26667	2.18921	0.79187	0.01056
4.28333	2.19138	0.79146	0.01076
4.3	2.18797	0.79272	0.0103
4.31667	2.18781	0.7923	0.01041
4.33333	2.18504	0.79301	0.01074
4.35	2.18717	0.79316	0.01072
4.36667	2.18577	0.79308	0.0106
4.38333	2.18786	0.7922	0.01041
4.4	2.18923	0.79338	0.01081
4.41667	2.18756	0.79368	0.01064
4.43333	2.188	0.79385	0.01115
4.45	2.18697	0.79305	0.01086
4.46667	2.18642	0.79342	0.0109
4.48333	2.18733	0.79358	0.01127
4.5	2.18276	0.79431	0.01052
4.51667	2.18698	0.79339	0.01047
4.53333	2.18697	0.79546	0.01091
4.55	2.18334	0.79561	0.01061
4.56667	2.18878	0.79504	0.01106
4.58333	2.18521	0.79527	0.01062
4.6	2.18642	0.79416	0.01047
4.61667	2.18797	0.7939	0.01065
4.63333	2.18381	0.79527	0.01123
4.65	2.1821	0.79579	0.01089
4.66667	2.18608	0.7949	0.01066
4.68333	2.18406	0.79546	0.01077
4.7	2.1854	0.79531	0.01027
4.71667	2.18194	0.79654	0.0107
4.73333	2.18453	0.79548	0.01054
4.75	2.18489	0.79552	0.01037
4.76667	2.18528	0.79602	0.01105
4.78333	2.18525	0.79627	0.01058
4.8	2.1804	0.79706	0.01076
4.81667	2.1819	0.79683	0.01056
4.83333	2.18483	0.79754	0.0107
4.85	2.18409	0.79644	0.01086
4.86667	2.18082	0.79768	0.01077
4.88333	2.18347	0.79671	0.01054
4.9	2.18371	0.7966	0.01066
4.91667	2.18038	0.79738	0.01094
4.93333	2.18179	0.79687	0.01055
4.95	2.17948	0.79681	0.01089
4.96667	2.1812	0.79702	0.01054
4.98333	2.18127	0.79798	0.01045
5	2.17824	0.79828	0.01123
5.01667	2.17987	0.79799	0.01076
5.03333	2.17856	0.79752	0.01083
5.05	2.17415	0.79803	0.01097
5.06667	2.18177	0.79735	0.01062
5.08333	2.17516	0.79861	0.01093
5.1	2.18405	0.79812	0.0108
5.11667	2.17944	0.79817	0.01039
5.13333	2.1733	0.79876	0.01091
5.15	2.17767	0.79877	0.01064
5.16667	2.17815	0.7992	0.01065
5.18333	2.17822	0.79969	0.01065
5.2	2.17449	0.79784	0.0109
5.21667	2.17445	0.79877	0.01102
5.23333	2.17818	0.79911	0.01087
5.25	2.17345	0.79817	0.0108
5.26667	2.17331	0.79968	0.01106
5.28333	2.17474	0.79896	0.01129
5.3	2.17518	0.79869	0.01061
5.31667	2.17835	0.79943	0.01051
5.33333	2.1741	0.79961	0.01101
5.35	2.17412	0.79949	0.01073
5.36667	2.1793	0.80113	0.01074
5.38333	2.1711	0.80052	0.01034
5.4	2.17361	0.80079	0.01076
5.41667	2.1755	0.80086	0.01062
5.43333	2.17651	0.80007	0.01061
5.45	2.17039	0.80012	0.01082
5.46667	2.17098	0.80069	0.01086
5.48333	2.17376	0.80088	0.01061
5.5	2.1731	0.80058	0.01092
5.51667	2.17209	0.80067	0.01095
5.53333	2.17588	0.80084	0.01117
5.55	2.17414	0.80192	0.01102
5.56667	2.17106	0.80169	0.01092
5.58333	2.17244	0.80184	0.01051
5.6	2.17216	0.80301	0.01064
5.61667	2.17226	0.8015	0.01038
5.63333	2.16976	0.80131	0.01036
5.65	2.16482	0.80265	0.01102
5.66667	2.16344	0.80091	0.01074
5.68333	2.16898	0.80201	0.01075
5.7	2.16971	0.80182	0.01097
5.71667	2.16873	0.80156	0.01061
5.73333	2.16626	0.80203	0.01096
5.75	2.16824	0.80233	0.01127
5.76667	2.17058	0.80291	0.01067
5.78333	2.16406	0.80265	0.01124
5.8	2.16788	0.80261	0.01078
5.81667	2.17007	0.80267	0.01138
5.83333	2.17043	0.80325	0.0109
5.85	2.17057	0.80226	0.01093
5.86667	2.16609	0.8033	0.01083
5.88333	2.16715	0.80355	0.01087
5.9	2.16519	0.80305	0.01087
5.91667	2.16426	0.80301	0.01077
5.93333	2.16875	0.80359	0.01044
5.95	2.16691	0.80365	0.01077
5.96667	2.17024	0.80447	0.01119
5.98333	2.16492	0.80325	0.01139
6	2.16529	0.80517	0.011
6.01667	2.16553	0.80437	0.01122
6.03333	2.17009	0.80393	0.01088
6.05	2.16212	0.80385	0.01055
6.06667	2.16231	0.8047	0.01103
6.08333	2.16347	0.80452	0.01091
6.1	2.16661	0.80484	0.01107
6.11667	2.16415	0.80471	0.01095
6.13333	2.16456	0.8036	0.01101
6.15	2.16843	0.80407	0.01117
6.16667	2.16306	0.80456	0.01086
6.18333	2.16441	0.80488	0.01107
6.2	2.15888	0.80448	0.01062
6.21667	2.15865	0.8054	0.01104
6.23333	2.1634	0.80589	0.01118
6.25	2.16113	0.80471	0.01148
6.26667	2.16463	0.80524	0.01107
6.28333	2.15704	0.80478	0.01119
6.3	2.15933	0.80454	0.01092
6.31667	2.16047	0.80517	0.01101
6.33333	2.16	0.80576	0.01103
6.35	2.16097	0.80505	0.0112
6.36667	2.16128	0.80579	0.01071
6.38333	2.16477	0.80538	0.01137
6.4	2.15951	0.80609	0.01123
6.41667	2.15788	0.80515	0.01116
6.43333	2.15917	0.80662	0.01093
6.45	2.15763	0.80506	0.01073
6.46667	2.15442	0.80568	0.01106
6.48333	2.15804	0.80612	0.0109
6.5	2.15752	0.80649	0.01084
6.51667	2.15984	0.8065	0.01153
6.53333	2.16145	0.80601	0.01097
6.55	2.15527	0.80666	0.01105
6.56667	2.16063	0.80706	0.01101
6.58333	2.16065	0.80658	0.01116
6.6	2.15573	0.80717	0.01133
6.61667	2.15421	0.80761	0.01147
6.63333	2.15618	0.807	0.01103
6.65	2.15193	0.80709	0.01093
6.66667	2.15785	0.80646	0.01122
6.68333	2.15753	0.80722	0.01132
6.7	2.15441	0.80735	0.01158
6.71667	2.15366	0.80718	0.01072
6.73333	2.15574	0.80822	0.0114
6.75	2.15529	0.80638	0.01132
6.76667	2.15329	0.80774	0.01131
6.78333	2.15381	0.80719	0.01126
6.8	2.15058	0.80786	0.01131
6.81667	2.15297	0.8083	0.01081
6.83333	2.14983	0.80824	0.01112
6.85	2.15094	0.8083	0.01112
6.86667	2.15134	0.80832	0.01102
6.88333	2.1524	0.8074	0.01146
6.9	2.15048	0.8075	0.0111
6.91667	2.15412	0.80789	0.01066
6.93333	2.15001	0.80755	0.01132
6.95	2.15253	0.8086	0.01112
6.96667	2.15043	0.80869	0.01139
6.98333	2.15159	0.80828	0.01146
7	2.14872	0.80878	0.0112
7.01667	2.14674	0.80808	0.01128
7.03333	2.14891	0.80785	0.01093
7.05	2.15043	0.80882	0.01102
7.06667	2.14788	0.80912	0.01137
7.08333	2.14915	0.80824	0.01192
7.1	2.14567	0.8096	0.01088
7.11667	2.14632	0.80853	0.01135
7.13333	2.14818	0.80803	0.01071
7.15	2.14728	0.80831	0.01136
7.16667	2.14632	0.80878	0.01141
7.18333	2.14774	0.80823	0.01086
7.2	2.14693	0.80952	0.01133
7.21667	2.14867	0.81039	0.01151
7.23333	2.1482	0.80903	0.01119
7.25	2.14492	0.80894	0.01155
7.26667	2.14789	0.81065	0.01128
7.28333	2.14755	0.81005	0.01124
7.3	2.14657	0.8103	0.01119
7.31667	2.14536	0.80967	0.01132
7.33333	2.14327	0.80879	0.0116
7.35	2.14108	0.80932	0.01149
7.36667	2.14678	0.80981	0.01166
7.38333	2.14555	0.80984	0.01122
7.4	2.14531	0.81019	0.01125
7.41667	2.1428	0.80948	0.0114
7.43333	2.14157	0.81044	0.01124
7.45	2.14235	0.80985	0.011
7.46667	2.14507	0.81034	0.01083
7.48333	2.14112	0.80959	0.0107
7.5	2.14457	0.80946	0.01102
7.51667	2.14127	0.81011	0.0119
7.53333	2.14244	0.80965	0.01178
7.55	2.14499	0.80959	0.0115
7.56667	2.14346	0.80962	0.01158
7.58333	2.13782	0.8097	0.01162
7.6	2.14105	0.81029	0.0117
7.61667	2.1407	0.80952	0.01179
7.63333	2.1385	0.81108	0.01166
7.65	2.13866	0.81091	0.01098
7.66667	2.14045	0.81069	0.01092
7.68333	2.13628	0.80971	0.01145
7.7	2.13827	0.81097	0.01126
7.71667	2.13915	0.81029	0.0113
7.73333	2.13872	0.81164	0.01148
7.75	2.13614	0.81104	0.01146
7.76667	2.13861	0.8107	0.01152
7.78333	2.13532	0.81154	0.0114
7.8	2.13705	0.81127	0.0109
7.81667	2.13516	0.81147	0.01158
7.83333	2.13634	0.81103	0.0118
7.85	2.13584	0.81161	0.01129
7.86667	2.1375	0.8112	0.01118
7.88333	2.14007	0.81115	0.01177
7.9	2.1358	0.81199	0.0112
7.91667	2.13566	0.81165	0.01155
7.93333	2.13895	0.81176	0.01141
7.95	2.13273	0.81178	0.01122
7.96667	2.13369	0.81179	0.01127
7.98333	2.13534	0.81252	0.01134
8	2.13709	0.81171	0.0113
8.01667	2.13428	0.8116	0.01182
8.03333	2.13302	0.8127	0.01111
8.05	2.13029	0.81063	0.01111
8.06667	2.13595	0.81265	0.01118
8.08333	2.13362	0.81199	0.0108
8.1	2.13309	0.81225	0.01143
8.11667	2.13599	0.81159	0.01147
8.13333	2.13525	0.81251	0.01156
8.15	2.12905	0.81311	0.01151
8.16667	2.12256	0.81211	0.01148
8.18333	2.13029	0.81165	0.01141
8.2	2.13017	0.81172	0.01155
8.21667	2.13316	0.81214	0.01127
8.23333	2.13	0.81242	0.01164
8.25	2.13057	0.81232	0.01179
8.26667	2.13154	0.81283	0.0111
8.28333	2.13207	0.81148	0.01169
8.3	2.12984	0.81333	0.01201
8.31667	2.12752	0.81149	0.01184
8.33333	2.13032	0.81219	0.0118
8.35	2.12726	0.81162	0.01102
8.36667	2.13016	0.81314	0.01132
8.38333	2.12723	0.81355	0.01121
8.4	2.12974	0.81273	0.01143
8.41667	2.12812	0.81299	0.01184
8.43333	2.12999	0.81259	0.01154
8.45	2.13041	0.81308	0.01159
8.46667	2.12497	0.81172	0.01159
8.48333	2.12925	0.81319	0.01205
8.5	2.1232	0.81267	0.01222
8.51667	2.12934	0.81271	0.01172
8.53333	2.12829	0.81357	0.01186
8.55	2.12494	0.81282	0.01178
8.56667	2.12843	0.81223	0.01172
8.58333	2.12588	0.81429	0.01154
8.6	2.1248	0.81377	0.01165
8.61667	2.12015	0.8132	0.01194
8.63333	2.12162	0.81343	0.01198
8.65	2.12677	0.81411	0.01185
8.66667	2.12178	0.81291	0.01162
8.68333	2.12527	0.8142	0.01141
8.7	2.12518	0.81359	0.01164
8.71667	2.12229	0.81421	0.0115
8.73333	2.12198	0.81321	0.012
8.75	2.12018	0.81287	0.01158
8.76667	2.12588	0.81311	0.01158
8.78333	2.12093	0.81405	0.01076
8.8	2.12332	0.81447	0.01153
8.81667	2.12137	0.81261	0.01186
8.83333	2.12405	0.81312	0.01132
8.85	2.12089	0.81426	0.01148
8.86667	2.12468	0.81425	0.01154
8.88333	2.11979	0.81328	0.0112
8.9	2.12007	0.81423	0.01192
8.91667	2.11972	0.8134	0.01167
8.93333	2.1239	0.8135	0.01166
8.95	2.11749	0.81395	0.01166
8.96667	2.11914	0.81356	0.0119
8.98333	2.11807	0.81377	0.01137
9	2.11898	0.81372	0.01155
9.01667	2.11742	0.81527	0.01173
9.03333	2.11898	0.81376	0.0117
9.05	2.11732	0.81464	0.01193
9.06667	2.11787	0.81498	0.01204
9.08333	2.11382	0.8145	0.01165
9.1	2.12064	0.81411	0.01155
9.11667	2.11556	0.81461	0.01164
9.13333	2.12162	0.81475	0.01158
9.15	2.11454	0.81429	0.01161
9.16667	2.11582	0.81519	0.01151
9.18333	2.11836	0.81453	0.01172
9.2	2.11791	0.81478	0.01166
9.21667	2.11659	0.81511	0.01155
9.23333	2.11676	0.81497	0.0119
9.25	2.11746	0.8146	0.01177
9.26667	2.11447	0.81445	0.01176
9.28333	2.11659	0.81491	0.01139
9.3	2.11286	0.81536	0.01164
9.31667	2.1154	0.81517	0.01179
9.33333	2.11443	0.81582	0.01197
9.35	2.1184	0.81558	0.01211
9.36667	2.11692	0.81491	0.01156
9.38333	2.10913	0.81574	0.01196
9.4	2.11425	0.81532	0.01173
9.41667	2.11421	0.81447	0.01193
9.43333	2.11232	0.81546	0.01192
9.45	2.11187	0.81543	0.01185
9.46667	2.11363	0.81417	0.01183
9.48333	2.10902	0.81628	0.01187
9.5	2.1126	0.81501	0.01183
9.51667	2.11201	0.81596	0.01182
9.53333	2.11282	0.81451	0.01171
9.55	2.11141	0.81489	0.01186
9.56667	2.11424	0.81571	0.01146
9.58333	2.10674	0.81584	0.0122
9.6	2.10967	0.81639	0.01155
9.61667	2.1129	0.81576	0.01169
9.63333	2.11185	0.81575	0.01163
9.65	2.11304	0.81541	0.01167
9.66667	2.10797	0.81635	0.01172
9.68333	2.10718	0.81486	0.01186
9.7	2.10848	0.81524	0.01152
9.71667	2.10751	0.81593	0.01199
9.73333	2.10942	0.81562	0.0117
9.75	2.10981	0.81635	0.01201
9.76667	2.10982	0.81628	0.01152
9.78333	2.10674	0.81506	0.01226
9.8	2.10232	0.81585	0.01219
9.81667	2.10926	0.8164	0.0114
9.83333	2.10695	0.8159	0.01161
9.85	2.10705	0.816	0.0118
9.86667	2.10621	0.81568	0.01196
9.88333	2.10717	0.81528	0.01182
9.9	2.10187	0.81669	0.01171
9.91667	2.10571	0.81608	0.01174
9.93333	2.10534	0.8162	0.01174
9.95	2.10648	0.81679	0.01197
9.96667	2.10479	0.81634	0.01146
9.98333	2.09805	0.8162	0.01151
10	2.10059	0.81588	0.01158
